# Supplementary material for: Novel Candidate Genes Differentially Expressed in Glyphosate-Treated Horseweed (Conyza canadensis)
Source: Genes (Basel). 2021 Oct 14;12(10):1616. doi: 10.3390/genes12101616 (PMC8535903; doi:10.3390/genes12101616)
Supplement: Supplementary file 1 [file genes-12-01616-s001.zip]

Archive with 32 entries (30 files):
- genes-1360991-supplementary/
- genes-1360991-supplementary/Figure S1.pdf
- genes-1360991-supplementary/Figure S2.pdf
- genes-1360991-supplementary/Table S1.pdf
- genes-1360991-supplementary/Table S10.xlsx
- genes-1360991-supplementary/Table S11.xlsx
- genes-1360991-supplementary/Table S12.xlsx
- genes-1360991-supplementary/Table S13.xlsx
- genes-1360991-supplementary/Table S2.xlsx
- genes-1360991-supplementary/Table S3.pdf
- genes-1360991-supplementary/Table S4.xlsx
- genes-1360991-supplementary/Table S5.xlsx
- genes-1360991-supplementary/Table S6.xlsx
- genes-1360991-supplementary/Table S7.xlsx
- genes-1360991-supplementary/Table S8.xlsx
- genes-1360991-supplementary/Table S9.xlsx
- genes-1360991-supplementary/__MACOSX/
- genes-1360991-supplementary/__MACOSX/._Figure S1.pdf
- genes-1360991-supplementary/__MACOSX/._Figure S2.pdf
- genes-1360991-supplementary/__MACOSX/._Table S1.xlsx
- genes-1360991-supplementary/__MACOSX/._Table S10.xlsx
- genes-1360991-supplementary/__MACOSX/._Table S11.xlsx
- genes-1360991-supplementary/__MACOSX/._Table S12.xlsx
- genes-1360991-supplementary/__MACOSX/._Table S13.docx
- genes-1360991-supplementary/__MACOSX/._Table S2.docx
- genes-1360991-supplementary/__MACOSX/._Table S3.xlsx
- genes-1360991-supplementary/__MACOSX/._Table S4.xlsx
- genes-1360991-supplementary/__MACOSX/._Table S5.xlsx
- genes-1360991-supplementary/__MACOSX/._Table S6.xlsx
- genes-1360991-supplementary/__MACOSX/._Table S7.xlsx
- genes-1360991-supplementary/__MACOSX/._Table S8.xlsx
- genes-1360991-supplementary/__MACOSX/._Table S9.xlsx
