# Supplementary material for: Novel Candidate Genes Differentially Expressed in Glyphosate-Treated Horseweed (Conyza canadensis)
Source: Genes (Basel). 2021 Oct 14;12(10):1616. doi: 10.3390/genes12101616 (PMC8535903; doi:10.3390/genes12101616)
Supplement: Supplementary file 1 [file genes-12-01616-s001.zip › genes-1360991-supplementary/Table S10.xlsx]

## Sheet: Table S8
Table S10. The ABC transporter gene list in the present transcriptome based on previously proposed ABC tranporter genes by Peng et al. [21] Twelve previously reported transcripts were aligned to 10 transcripts in the whole transcriptome. Especially, TRINITY_DN77 transcript were aligned with M3, P4, and P5, which were predicted as separate ABC genes before
ABC transporter genes annotaed by Peng et al.	Contig ID in present transcript assembly
M1	Not detected
M2	TRINITY_DN310_c0_g1
M3	TRINITY_DN77_c0_g1
M4	Not detected
M5	TRINITY_DN5700_c0_g1
M6	TRINITY_DN539_c0_g1
M7	TRINITY_DN490_c0_g1
M10	TRINITY_DN268_c0_g1
M11	TRINITY_DN2374_c0_g1
P1	TRINITY_DN4666_c0_g1
P2	TRINITY_DN1274_c0_g1
P3	Not detected
P4	TRINITY_DN77_c0_g1
P5	TRINITY_DN77_c0_g1
P6	TRINITY_DN25643_c0_g1
