# Supplementary material for: Novel Candidate Genes Differentially Expressed in Glyphosate-Treated Horseweed (Conyza canadensis)
Source: Genes (Basel). 2021 Oct 14;12(10):1616. doi: 10.3390/genes12101616 (PMC8535903; doi:10.3390/genes12101616)
Supplement: Supplementary file 1 [file genes-12-01616-s001.zip › genes-1360991-supplementary/Table S11.xlsx]

## Sheet: summary 
Table S11. The summary of FC and read counts of the CYP450 assigned gene in TNR and TNS after glyphosate (FDR < 0.05).
Contig_ID	TNRG vs TNRC		Read count (TNRG vs TNRC)											TNSG vs TNSC		Read count(TNSG vs TNSC)													BlastX_nr_ID	Description
	LogFC (TNRG/TNRC)	FDR	TNRC_1	TNRC_2	TNRC_3	TNRC_4	TNRC_5	TNRC_6	TNRG_1	TNRG_2	TNRG_3	TNRG_4	TNRG_5	LogFC(TNSG/TNSC)	FDR	TNSC_1	TNSC_2	TNSC_3	TNSC_4	TNSC_5	TNSC_6	TNSC_7	TNSC_8	TNSG_1	TNSG_2	TNSG_3	TNSG_4	TNSG_5
TRINITY_DN2437_c0_g1	7.80958	0	4	6	3	6	8	6	1299	1213	1240	1318	1278	6.32449	0	11	9	12	9	10	7	10	10	764	796	743	780	714	PWA69767.1	cytochrome P450 [Artemisia annua]
TRINITY_DN535_c0_g1	5.2121	0	40	41.91	58	48.69	39.63	55.06	1761.59	1736.95	1787.46	1751.87	1811.81	4.91643	2.24e-73	2	4	2	1	1	1	0	0	51	44	38	46	38	PWA57088.1	cytochrome P450 [Artemisia annua]
TRINITY_DN723_c0_g1	4.52746	0	274	293.09	317	344.31	323.37	323.94	7235.41	7233.48	7241.15	7181.31	7382.94	4.64488	0	89	106	86	100	90	81	87	80	2111	2154	2155	2183	2199	PWA92807.1	cytochrome P450 [Artemisia annua]
TRINITY_DN72146_c0_g1	3.46151	3.08862e-79	8	2	6	6	9	10	85.31	70	75.35	79.47	76	4.5074	2.34e-146	4	5	3	5	6	4	3	4	82	94.36	98.22	111.15	91.99	PWA37074.1	cytochrome P450 [Artemisia annua]
TRINITY_DN15248_c0_g1	5.74479	5.64553e-11	0	0	0	0	0	0	6.29	5	3.83	11.18	7	4.09154	1.65e-07	0	1	0	0	0	0	0	0	4.12	4	5	3.02	4	PWA78518.1	cytochrome P450 [Artemisia annua]
TRINITY_DN10062_c0_g1	4.92696	7.13114e-54	1	2	1	0	2	1	29	44	40.01	44	40	3.88046	3.38e-65	2	5	2	2	5	3	4	3	62	43	44	39	50	PWA69767.1	cytochrome P450 [Artemisia annua]
TRINITY_DN2460_c0_g2	6.01487	9.24936e-86	1.09	2.18	0	1.1	0	1.11	39.64	66.95	56.89	76.18	70.97	3.29047	2.17e-70	9.99	6.75	5.58	5.52	6.85	6.83	2.15	3.28	58.77	55.59	56.23	56.63	59.35	PWA97040.1	cytochrome P450 [Artemisia annua]
TRINITY_DN27418_c0_g1	1.61656	1.70754e-20	15	15	17	13	22	12	51	44	51	42	55	2.8182	8.48e-101	20	12	9	17	11	20	16	14	101	116	95	107	88	PWA92038.1	cytochrome P450 [Artemisia annua]
TRINITY_DN19744_c0_g1	3.51605	4.92097e-44	5	4	7	2	1	2	39	37	50	38	44	2.4593	1.89e-14	4	3	0	6	1	3	2	2	13	17	12	19	11	PWA34234.1	cytochrome P450 [Artemisia annua]
TRINITY_DN17701_c0_g1	#N/A	#N/A	#N/A	#N/A	#N/A	#N/A	#N/A	#N/A	#N/A	#N/A	#N/A	#N/A	#N/A	2.00709	1.62e-06	1	2	4	3	1	1	0	3	6	5	11	5	11	PWA36471.1	cytochrome P450 [Artemisia annua]
TRINITY_DN14795_c0_g1	#N/A	#N/A	#N/A	#N/A	#N/A	#N/A	#N/A	#N/A	#N/A	#N/A	#N/A	#N/A	#N/A	1.87425	2.54e-06	2	0	4	2	3	1	4	1	6	10	8	9	6	PWA70087.1	cytochrome P450 [Artemisia annua]
TRINITY_DN67075_c0_g1	0.613167	5.3244e-12	96	81	83	94	83	82	127	139	128	151	121	1.51209	1.02e-68	45	59	67	53	61	59	50	52	154	165	162	145	138	PWA63585.1	cytochrome P450 [Artemisia annua]
TRINITY_DN46380_c0_g1	#N/A	#N/A	#N/A	#N/A	#N/A	#N/A	#N/A	#N/A	#N/A	#N/A	#N/A	#N/A	#N/A	1.16347	0.00453679	4	4	1	1	3	2	2	7	2	7	3	10	11	PWA57641.1	cytochrome P450 [Artemisia annua]
TRINITY_DN37775_c0_g1	#N/A	#N/A	#N/A	#N/A	#N/A	#N/A	#N/A	#N/A	#N/A	#N/A	#N/A	#N/A	#N/A	0.726974	0.0115978	7	7	7	7	10	6	4	6	10	13	7	14	10	PWA78757.1	cytochrome P450 [Artemisia annua]
TRINITY_DN2433_c0_g1	-1.62358	5.15242e-97	225	239	227	244	231	243	60	66	81	86	90	-0.189598	0.0281983	115	103	115	116	99	106	91	109	97	99	79	89	85	PWA41068.1	cytochrome P450 [Artemisia annua]
TRINITY_DN40002_c0_g1	-0.767276	0.000264243	29	36	21	27	27	29	13	15	22	21	12	-0.382356	0.0184292	42	31	30	34	24	43	39	29	18	31	20	26	30	PWA58824.1	cytochrome P450 [Artemisia annua]
TRINITY_DN3636_c0_g1	-1.0253	1.88237e-42	211.98	220.86	186.97	210.96	203.6	210.95	107.35	90	97.98	123.97	93.87	-0.535095	2.87e-16	189.79	205.93	210.98	200.84	220.96	192.99	208.93	226.99	146.96	134.93	138.9	115.95	148.99	PWA48948.1	cytochrome P450 [Artemisia annua]
TRINITY_DN7605_c0_g1	-0.314307	0.0399781	48	45	40	61	39	43	32	37	38	41	38	-0.567539	8.04e-05	55	37	45	39	42	49	64	55	33	43	25	23	32	PWA45897.1	cytochrome P450 [Artemisia annua]
TRINITY_DN37583_c0_g1	-0.860393	8.55235e-11	72	66	77	55.98	67	60.99	34	36	39	39	36	-0.624266	4.61e-08	79	65	63	74	70.99	68	82.98	81	53	39.99	42	44.99	47	PWA36845.1	cytochrome P450 [Artemisia annua]
TRINITY_DN4112_c0_g1	#N/A	#N/A	#N/A	#N/A	#N/A	#N/A	#N/A	#N/A	#N/A	#N/A	#N/A	#N/A	#N/A	-0.682095	0.000255674	21	24	36	27	29	30	24	29	18	16	19	15	14	PWA36372.1	cytochrome P450 [Artemisia annua]
TRINITY_DN16758_c0_g1	-1.79168	7.83747e-14	24	27	33	32	22	29	8	7	10	11	4	-0.730923	3.12e-06	47	37	46	41	45	42	29	43	25	20	28	28	18	PWA99277.1	cytochrome P450 [Artemisia annua]
TRINITY_DN17759_c0_g1	#N/A	#N/A	#N/A	#N/A	#N/A	#N/A	#N/A	#N/A	#N/A	#N/A	#N/A	#N/A	#N/A	-0.921037	0.00436089	13	7	14	10	14	7	9	9	4	8	2	10	2	PWA45897.1	cytochrome P450 [Artemisia annua]
TRINITY_DN11959_c0_g1	-2.2561	1.59952e-23	40	41	36	44	25	39	8	8	3	6	14	-1.10499	1.68e-09	33	36	36	29	37	27	32	33	16	14	14	14	15	PWA74044.1	cytochrome P450 [Artemisia annua]
TRINITY_DN28771_c0_g1	-1.78358	5.23508e-16	33	43	24	37	38	28	13	13	9	6	8	-1.20694	4.25e-07	20	20	20	9	23	28	24	19	8	10	10	9	5	PWA87234.1	cytochrome P450 [Artemisia annua]
TRINITY_DN50606_c0_g1	-1.41595	1.17366e-14	49	49	41	47	39	34	24	15	12	19	11	-1.54461	1.56e-17	50	43	37	41	35	42	43	32	14	7	12	20	13	PWA76287.1	cytochrome P450 [Artemisia annua]
TRINITY_DN58719_c0_g1	-4.16246	9.4512e-08	7	5	6	3	7	6	0	0	0	0	1	-1.64222	0.000367023	5	4	4	5	8	9	8	6	2	3	0	3	1	PWA83639.1	cytochrome P450 [Artemisia annua]
TRINITY_DN67455_c0_g1	-4.5687	0.000166868	2	3	2	4	5	1	0	0	0	0	0	-1.82384	0.00106421	5	6	7	8	1	1	5	5	0	0	3	1	2	PWA97992.1	cytochrome P450 [Artemisia annua]
TRINITY_DN23776_c0_g1	#N/A	#N/A	#N/A	#N/A	#N/A	#N/A	#N/A	#N/A	#N/A	#N/A	#N/A	#N/A	#N/A	-1.93526	0.00973803	4	0	6	0	1	5	3	3	1	1	0	0	1	PWA95842.1	cytochrome P450 [Artemisia annua]
TRINITY_DN38401_c0_g1	-2.11573	0.00987152	4	1	3	4	4	2	1	1	0	0	1	-2.72907	4.75e-08	10	6	9	8	8	8	10	2	1	0	1	1	2	PWA69767.1	cytochrome P450 [Artemisia annua]
TRINITY_DN48832_c0_g1	-2.32994	0.00287286	2	6	1	5	2	5	0	0	1	1	1.25	-4.88502	1.66e-06	4	3	2	3	6	3	5	3	0	0	0	0	0	PWA97992.1	cytochrome P450 [Artemisia annua]
TRINITY_DN18823_c0_g1	#N/A	#N/A	#N/A	#N/A	#N/A	#N/A	#N/A	#N/A	#N/A	#N/A	#N/A	#N/A	#N/A	6.68332	2.99e-26	0	0	0	0	0	0	0	0	13	8	16	11	14	ATY49602.1	cytochrome P450 [Bradysia odoriphaga]
TRINITY_DN15484_c0_g1	#N/A	#N/A	#N/A	#N/A	#N/A	#N/A	#N/A	#N/A	#N/A	#N/A	#N/A	#N/A	#N/A	6.68331	1.03e-25	0	0	0	0	0	0	0	0	16	10	8	17	11	ATY49602.1	cytochrome P450 [Bradysia odoriphaga]
TRINITY_DN13950_c0_g1	#N/A	#N/A	#N/A	#N/A	#N/A	#N/A	#N/A	#N/A	#N/A	#N/A	#N/A	#N/A	#N/A	6.25758	6.35e-20	0	0	0	0	0	0	0	0	9	10	10	9	8	ATY49602.1	cytochrome P450 [Bradysia odoriphaga]
TRINITY_DN2248_c0_g1	7.38653	0	40	36	40	52	33	26	6343	6376.41	6408	6452	6375	6.00568	0	77	94	75	72	76	67	76	76	4740	4696	4697	4752	4774	KVH94728.1	cytochrome P450 [Cynara cardunculus var. scolymus]
TRINITY_DN527_c0_g1	7.29323	0	0.99	7	0.24	0	4	0	330.92	331.91	347.92	314.48	350.98	4.93571	0	0.01	12.34	17	4.49	18	27.99	12.38	19	374	415.79	431.64	425.71	388.97	KVH94728.1	cytochrome P450 [Cynara cardunculus var. scolymus]
TRINITY_DN64225_c0_g1	#N/A	#N/A	#N/A	#N/A	#N/A	#N/A	#N/A	#N/A	#N/A	#N/A	#N/A	#N/A	#N/A	4.1274	2.44e-11	0	0	1	0	0	0	0	1	7	8	4	7	5	KVH94728.1	cytochrome P450 [Cynara cardunculus var. scolymus]
TRINITY_DN1131_c0_g1	4.66761	0	14	10	14	10	16	9	288.9	319	316.96	332.96	312.93	3.841	0	31	25.01	28.96	19	30	33	24	31	354.04	371.96	418.96	392.18	378.93	KVH94728.1	cytochrome P450 [Cynara cardunculus var. scolymus]
TRINITY_DN32926_c0_g1	1.66678	0.0089309	1	1	3	2	0	0	3	5	6	4	2	2.91012	9.7e-06	2	0	0	1	1	0	0	0	10	3	4	1	4	KVH94728.1	cytochrome P450 [Cynara cardunculus var. scolymus]
TRINITY_DN25809_c0_g1	1.56766	0.00029983	1	1	5	4	3	2	13	8	5	12	3	2.84934	1.13e-11	1	2	1	1	2	1	1	1	12	10	10	6	9	KVH94728.1	cytochrome P450 [Cynara cardunculus var. scolymus]
TRINITY_DN3164_c0_g1	0.690828	3.78269e-07	41	37	43	40	38	29	75	68	52	56	58	1.31524	6.13e-14	13	18	12	13	12	19	14	17	31	42	38	32	34	KVH94141.1	cytochrome P450 [Cynara cardunculus var. scolymus]
TRINITY_DN6906_c1_g1	1.39544	1.32735e-19	19	28	21	19	23	21	64	64	53	52	57	0.63313	3.14e-05	24	32	25	29	29	18	27	21	38	43	38	37	35	KVH94728.1	cytochrome P450 [Cynara cardunculus var. scolymus]
TRINITY_DN4174_c0_g1	1.12756	3.28409e-28	60	46	62	57	49	46	107	108	129	120	123	0.542016	5.8e-08	57	66	77	60	60	62	56	61	81	71	100	97	87	PWA57967.1	cytochrome P450 [Artemisia annua]
TRINITY_DN17972_c0_g1	-1.11367	0.0224861	5	5	2	5	12	8	3	2	3	3	3	-0.946509	0.0173404	6	4	13	8	4	15	7	5	1	4	3	8	3	KVH99942.1	cytochrome P450 [Cynara cardunculus var. scolymus]
TRINITY_DN61775_c0_g1	-1.10824	0.0126682	6	7	7	7	8	7	3	2	3	6	2	-1.08333	0.0261002	8	4	10	3	0	5	3	7	1	2	5	2	1	KVI02126.1	cytochrome P450 [Cynara cardunculus var. scolymus]
TRINITY_DN25354_c0_g1	#N/A	#N/A	#N/A	#N/A	#N/A	#N/A	#N/A	#N/A	#N/A	#N/A	#N/A	#N/A	#N/A	-2.5823	4.05e-07	8	8	6	4	6	7	8	8	0	3	1	1	0	KVH22044.1	cytochrome P450 [Cynara cardunculus var. scolymus]
TRINITY_DN5123_c1_g1	-3.80422	8.93035e-18	15	13	12	12	20	21	0	2	0	3	0	-3.31648	1.36e-19	14	16	16	17	15	21	22	21	0	3	3	0	2	KVH91671.1	cytochrome P450 [Cynara cardunculus var. scolymus]
TRINITY_DN10851_c0_g1	2.23458	0.00022345	1	0	1	0	3	1	4	10	3.99	6	2	2.94405	9.67e-11	1	1	0	1	1	1	3	0	11	7	10	6	7	CAA04116.1	cytochrome P450 [Helianthus tuberosus]
TRINITY_DN21781_c0_g1	-2.37833	1.46476e-57	74	87	96	102	78	87	15	19	17	18	15	-1.85479	5.25e-43	73	75	91	70	86	79	89	85	23	20	17	19	28	AXL93717.1	Cytochrome P450 [Tanacetum cinerariifolium]
TRINITY_DN66944_c0_g1	#N/A	#N/A	#N/A	#N/A	#N/A	#N/A	#N/A	#N/A	#N/A	#N/A	#N/A	#N/A	#N/A	-1.93523	0.00902197	2	1	1	5	2	2	6	3	0	0	2	1	0	XP_023754289.1	cytochrome P450 704C1-like [Lactuca sativa]
TRINITY_DN1342_c0_g1	2.72768	1.18612e-225	49	34	34	35	57	39	298	259	278	275	271	2.08839	1.22e-197	75	76	54	62	56	75	76	82	310	282	276	289	263	XP_022006650.1	cytochrome P450 704C1-like isoform X1 [Helianthus annuus]
TRINITY_DN71277_c0_g1	#N/A	#N/A	#N/A	#N/A	#N/A	#N/A	#N/A	#N/A	#N/A	#N/A	#N/A	#N/A	#N/A	-1.51822	0.032417	2	4	2	2	6	1	3	1	0	1	0	3	0	XP_021974231.1	cytochrome P450 704C1-like isoform X3 [Helianthus annuus]
TRINITY_DN3035_c1_g1	-0.325513	9.01549e-05	150	152	143	149	129	132	110	102	120	120	120	0.451681	6.48e-09	98	139	106	108	99	101	96	105	151	149	148	128	123	XP_022035515.1	cytochrome P450 710A11-like [Helianthus annuus]
TRINITY_DN7696_c0_g1	-2.84333	1.76835e-57	67	76	68	81	64	68	11	10	9	11	8	-2.31918	1.03e-64	101	76	109	99	90	85	100	93	11	22	23	19	15	XP_021977345.1	cytochrome P450 714A1-like [Helianthus annuus]
TRINITY_DN13901_c0_g1	-2.98277	3.08003e-23	21	30	20	35	26	24	4	2	3	4	3	-1.11051	1.26e-06	29	21	18	24	15	26	20	21	13	11	7	9	8	PWA58408.1	cytochrome P450 714C2 [Artemisia annua]
TRINITY_DN183_c0_g1	6.60614	0	24	25	27	27	33	29	2652	2714	2738	2700	2735	4.57669	0	51	49	48	48	73	49	75	45	1267	1215	1279.02	1267	1254	PWA40006.1	cytochrome P450 [Artemisia annua]
TRINITY_DN11722_c0_g1	1.44002	0.0346194	1	1	0	2	2	1	2	3	2	4	6	1.44428	0.0110232	2	0	1	3	3	0	1	1	3	4	4	6	2	PWA43867.1	cytochrome P450 [Artemisia annua]
TRINITY_DN7141_c0_g1	#N/A	#N/A	#N/A	#N/A	#N/A	#N/A	#N/A	#N/A	#N/A	#N/A	#N/A	#N/A	#N/A	0.831581	8.02e-05	13	11	9	13	15	11	14	11	21	18	15	25	25	XP_022012400.1	cytochrome P450 71A4-like [Helianthus annuus]
TRINITY_DN9322_c0_g1	-2.35384	3.59995e-15	17	21	22	19	22	24	3	3	4	3	7	-0.82957	1.36e-05	31	27	30	31	27	27	19	34	23	11	13.98	17	11	XP_021980573.1	cytochrome P450 71A4-like [Helianthus annuus]
TRINITY_DN2087_c0_g1	-1.06227	1.07659e-34	172	191	158	146	147	168	79	84	80	76	75	-1.20679	3.19e-38	120	121	123	135	134	135	127	134	59	63	48	44	53	XP_022012382.1	cytochrome P450 71A4-like [Helianthus annuus]
TRINITY_DN15394_c0_g1	#N/A	#N/A	#N/A	#N/A	#N/A	#N/A	#N/A	#N/A	#N/A	#N/A	#N/A	#N/A	#N/A	-2.52986	1.28e-06	12	7	8	6	2	6	6	6	1	1	1	2	0	XP_022012400.1	cytochrome P450 71A4-like [Helianthus annuus]
TRINITY_DN811_c0_g1	0.899251	1.51886e-48	146	150	154	171	167	142	314	267	313	279	282	0.570575	3.31e-20	163	167	145	154	153	166	146	143	217	245	208	227	205	XP_021994212.1	cytochrome P450 71AV8-like [Helianthus annuus]
TRINITY_DN13106_c0_g1	-1.3408	1.61707e-28	93	73	105	95	102	95	40	30	37	34	45	-1.42551	2.09e-21	70	56	66	76	42	52	74	45	19	25	21	18	24	XP_023769176.1	cytochrome P450 71AV8-like [Lactuca sativa]
TRINITY_DN56738_c0_g1	4.0329	1.03624e-22	0	1	1	2	1	1	27	17	19	10	19	2.37106	4.87e-15	1	6	3	3	3	2	4	2	14	16	17	15	15	XP_021985881.1	cytochrome P450 71B34-like [Helianthus annuus]
TRINITY_DN28024_c0_g1	-2.84157	2.52754e-11	10	13	12	12	12	14	2	0	3	1	2	-2.04456	1.9e-10	21	21	16	9	12	25	12	11	1	5	3	4	5	XP_021998202.1	cytochrome P450 724B1-like [Helianthus annuus]
TRINITY_DN10672_c0_g1	-3.62936	1.50935e-78	71	92	78	72	72	81	6	6	10	5	4	-2.4722	9.95e-44	49	54	52	57	61	59	61	65	11	11	7	11	9	XP_024980279.1	cytochrome P450 734A1-like [Cynara cardunculus var. scolymus]
TRINITY_DN14978_c0_g1	4.38422	6.24067e-18	0	0	0	2	1	0	16	10	9	16	14	3.04257	7.02e-10	0	3	2	0	1	0	1	0	1	9	8	12	9	XP_022000785.1	cytochrome P450 76A1-like [Helianthus annuus]
TRINITY_DN216_c0_g1	-1.14846	6.05762e-11	41	41	42	48	35	52.51	12	20	21.99	24.95	19	-0.682633	3.55e-05	31.99	38.86	36	39.99	37.76	38.79	35.98	26.98	21	18.99	27.99	12	27	XP_021969520.1	cytochrome P450 76AD1-like [Helianthus annuus]
TRINITY_DN42431_c0_g1	-2.0005	6.17639e-11	24	13	25	11	20	19	7	6	2	3	5	-1.32793	1.25e-05	11	16	13	13	9	13	11	16	1	4	5	8	6	XP_021969520.1	cytochrome P450 76AD1-like [Helianthus annuus]
TRINITY_DN109_c1_g1	-2.3812	0.000384472	4.99	6	3	5.99	7	1	0	0	0	2	1.87	-1.71477	3.06e-05	4	6	7.99	12	11	8	9	10.06	3	3	2	3	0.99	XP_023759798.1	cytochrome P450 76AD1-like [Lactuca sativa]
TRINITY_DN21198_c0_g1	-3.19315	0.00126922	1	2	5	4	3	2	0	0	0	0	1	-2.13265	0.000157859	3	1	6	5	4	8	6	7	1	2	1	0	1	XP_023742136.1	cytochrome P450 76C1-like [Lactuca sativa]
TRINITY_DN6508_c0_g1	-2.88818	0	580	641	622	587	585	645	78	92	95	68	81	-1.37886	1.51e-161	472	479	474	470	434	455	458	450	175	168	168	160	180	XP_022006160.1	cytochrome P450 77A2-like [Helianthus annuus]
TRINITY_DN8342_c0_g1	-1.30841	2.93713e-32	105	100	98	107	124	111	43	38	43	49	45	-0.791543	3.63e-16	101	98	111	115	91	102	113	101	63	62	47	60	56	XP_024960786.1	cytochrome P450 78A5-like [Cynara cardunculus var. scolymus]
TRINITY_DN11281_c0_g1	#N/A	#N/A	#N/A	#N/A	#N/A	#N/A	#N/A	#N/A	#N/A	#N/A	#N/A	#N/A	#N/A	2.49702	1.44e-11	2	2	0	2	1	1	4	4	11	7	12	17	10	XP_022034073.1	cytochrome P450 81E8-like [Helianthus annuus]
TRINITY_DN49600_c0_g1	4.72846	2.40609e-05	0	0	0	0	0	0	5	0	6	1	4	5.39371	1.46e-10	0	0	0	0	0	0	0	0	4	8	5	3	5	XP_023735523.1	cytochrome P450 81E8-like [Lactuca sativa]
TRINITY_DN7651_c0_g1	3.38645	2.23992e-33	5	2	2	2	5	1	31	32	25	31	36	2.63735	2.01e-19	2	6	1	5	4	2	2	1	19	19	21	15	15	XP_023741042.1	cytochrome P450 81E8-like [Lactuca sativa]
TRINITY_DN210_c0_g1	1.15583	3.23305e-214	385	369	366	407	377	380	822	911	839	879	817	0.979683	2.2e-144	341	385	347	380	403	390	399	358	756	723	691	649	733	XP_022041392.1	cytochrome P450 82A3-like [Helianthus annuus]
TRINITY_DN2854_c0_g1	#N/A	#N/A	#N/A	#N/A	#N/A	#N/A	#N/A	#N/A	#N/A	#N/A	#N/A	#N/A	#N/A	0.689244	1.34e-20	104	117	100	98	110	90	107	103	170	172	138	157	165	PWA84285.1	cytochrome P450 82A4 [Artemisia annua]
TRINITY_DN27795_c0_g1	2.77486	3.04236e-36	9	4	7	8	2	7	41	45	45	47	38	3.11581	1.27e-50	3	5	6	7	4	6	7	4	48	56	40	40	39	XP_021978157.1	cytochrome P450 82G1-like [Helianthus annuus]
TRINITY_DN14592_c0_g1	1.12064	8.87466e-13	24	20	20	28	24	24	52	56	45	46	57	1.30788	1.19e-13	15	11	15	17	21	18	18	9	23	41	47	35	39	XP_021983800.1	cytochrome P450 83B1-like [Helianthus annuus]
TRINITY_DN8783_c0_g1	-1.60845	1.84299e-55	146	141	135	122	152	131	48	53	39	41	46	-1.61584	9.47e-67	144	144	152	145	162	143	165	143	51	43	50	56	34	XP_021983786.1	cytochrome P450 83B1-like [Helianthus annuus]
TRINITY_DN8988_c0_g1	0.653657	2.23449e-14	86	91	100	97	84	83	138	140	141	158	137	1.15108	3.31e-36	66	61	80	56	67	46	58	52	127	134	136	149	102	XP_024975241.1	cytochrome P450 84A1-like [Cynara cardunculus var. scolymus]
TRINITY_DN66101_c0_g1	1.66814	1.0151e-89	68	53	62	72	65	72	219	213	214	181	219	1.56193	1.18e-161	135	130	120	114	123	96	109	133	346	313	340	360	342	XP_023747000.1	cytochrome P450 84A1-like [Lactuca sativa]
TRINITY_DN18289_c0_g1	-2.85088	8.66873e-49	64	57	55	68	73	49	13	7	11	6	5	-2.98419	1.49e-63	61	66	70	71	74	74	70	62	10	5	12	9	5	XP_022021461.1	cytochrome P450 85A1-like [Helianthus annuus]
TRINITY_DN3155_c0_g1	-2.80012	0	795	835	882.03	878	839	834	130	110	110	141	118	-1.49279	0	910	865	909	837	862	868	870	906	300	309	310	288	290	XP_024995081.1	cytochrome P450 86A22 [Cynara cardunculus var. scolymus]
TRINITY_DN33213_c0_g1	-1.37019	1.84703e-08	25.95	17.98	25.98	21.03	24.04	27.92	5.93	16.98	6.01	7	9.96	-1.19412	2.56e-07	17.97	22.06	18.98	25.01	20.97	23.1	27.9	17	9	10.19	5.98	10.05	9.99	XP_022018685.1	cytochrome P450 89A2-like [Helianthus annuus]
TRINITY_DN61397_c0_g1	-1.18578	1.14618e-20	82.05	75.02	99.02	81.97	67.96	86.08	40.07	47.02	33.99	30	30.04	-1.86566	7.63e-44	77.03	93.94	76.02	90.99	85.03	84.9	83.1	68	15	20.81	26.02	27.95	18.01	XP_023769217.1	cytochrome P450 89A2-like [Lactuca sativa]
TRINITY_DN39770_c0_g1	#N/A	#N/A	#N/A	#N/A	#N/A	#N/A	#N/A	#N/A	#N/A	#N/A	#N/A	#N/A	#N/A	-0.778812	0.00625909	21	8	14	10	10	13	13	9	5	10	7	7	5	XP_023771069.1	cytochrome P450 90A1 [Lactuca sativa]
TRINITY_DN6323_c0_g1	0.228146	7.53463e-05	223	260	271	249	224	239	297	289	290	263	301	0.388155	2.41e-13	222	198	239	217	250	217	214	224	279	265	289	273	292	XP_024992049.1	cytochrome P450 90A1-like [Cynara cardunculus var. scolymus]
TRINITY_DN11687_c0_g1	#N/A	#N/A	#N/A	#N/A	#N/A	#N/A	#N/A	#N/A	#N/A	#N/A	#N/A	#N/A	#N/A	0.543152	0.00467238	15	13	17	22	17	18	16	19	16	25	18	31	30	XP_023770475.1	cytochrome P450 90B1-like [Lactuca sativa]
TRINITY_DN1711_c0_g2	4.73289	1.11897e-119	2	4	5	5	1	3	90	101	85	85	100.97	4.1411	4.56e-93	4	3	4	2	4	3	4	5	67	58	59	73	60	PWA77259.1	Cytochrome P450 93A1 [Artemisia annua]
TRINITY_DN48589_c0_g1	7.23714	7.97527e-108	0	1	0	0	0	1	75	66	67	71	68	4.20753	5.36e-60	1	5	1	2	1	4	2	1	30	45	36	41	47	PWA37355.1	cytochrome P450 93A3 [Artemisia annua]
TRINITY_DN57876_c0_g1	4.54415	0	18	10	13	14.9	11.89	19.05	350.47	345.49	351.76	332.19	336.98	4.15247	0	22	12.88	5.97	16.96	15.01	13.89	14.01	21.94	258.88	277.11	260	248.05	278.26	PWA99041.1	cytochrome P450 93A3 [Artemisia annua]
TRINITY_DN49_c0_g1	5.78964	7.4676e-75	1	3	0	1	0	0	55	48	57	40	66	4.01719	2.25e-90	8	3	5	2	6	2	1	5	65	51	69	65	70	PWA34102.1	cytochrome P450 93A3 [Artemisia annua]
TRINITY_DN26024_c0_g1	3.88029	5.14631e-15	0	0	1	0	2	1	9	14	11	13	11	2.86509	1.61e-15	1	2	1	2	2	1	2	3	14	14	10	15	12	PWA52916.1	cytochrome P450 93A3 [Artemisia annua]
TRINITY_DN64469_c0_g1	2.62897	5.75541e-05	1	0	0	2	0	1	6	6	4	4	4	1.97478	0.00031267	1	3	2	0	0	1	0	2	6	7	3	4	3	PWA37356.1	cytochrome P450 93A3 [Artemisia annua]
TRINITY_DN194_c0_g1	6.26109	0	41	44.99	41	35	66	37	3345.15	3327.48	3464.89	3488.23	3465.13	4.87631	0	99	105	78	90	106.86	83.04	85	84.35	2558.39	2533.2	2665.66	2588.79	2547.05	KVH94728.1	cytochrome P450 [Cynara cardunculus var. scolymus]
TRINITY_DN6906_c0_g1	5.65955	0	6	3.01	3	5	12	2	274.94	273.75	262.94	260.79	272.46	4.63951	0	9	10	10	5	8.14	11	5	9.99	195.62	216.81	224.37	204.73	189.36	XP_024980898.1	cytochrome P450 93A3-like [Cynara cardunculus var. scolymus]
TRINITY_DN1711_c0_g1	6.42359	6.30067e-233	0	1	1	2	5	1	166	155	152	154	146.03	4.62732	2.33e-254	7	4	6	7	10	8	9	2	158	157	151	171	163	KVH94728.1	cytochrome P450 [Cynara cardunculus var. scolymus]
TRINITY_DN152_c0_g1	4.97772	5.27014e-291	4	8	4	10.1	7.11	6.95	219.45	219.27	202.41	207.8	228.43	4.45355	6.86e-265	9	4.12	2.03	7.04	9.99	8.07	10.99	14.71	161.11	164.88	169.96	195.44	189.32	XP_021988290.1	cytochrome P450 93A3-like [Helianthus annuus]
TRINITY_DN1701_c0_g1	5.517	0	1	9	3	5	6	6	233.08	225.69	249.05	244.05	228.09	4.86399	0	11	12.99	11.03	8	9	14.01	10	10	345.95	314.03	296.07	274.99	288.09	XP_023730966.1	cytochrome P450 93A3-like [Lactuca sativa]
TRINITY_DN37530_c0_g1	3.98106	4.40527e-13	0	0	2	0	1	0	7	10	10	9	13	3.41024	5.89e-20	4	2	1	0	2	1	1	0	11	14	19	10	22	XP_023730966.1	cytochrome P450 93A3-like [Lactuca sativa]
TRINITY_DN10129_c0_g1	5.02197	1.08042e-13	0	1	0	0	0	0	18	6	6	8	9	3.27737	4.12e-13	0	1	0	3	0	2	1	0	8	9	9	8	12	XP_023730981.1	cytochrome P450 93A3-like [Lactuca sativa]
TRINITY_DN1701_c0_g2	3.89355	1.56464e-17	0	0	2	1	0	2	11	20	16	16	8	2.92982	2.87e-24	2	2	6	3	5	1	0	2	20	21	22	19	18	XP_023730966.1	cytochrome P450 93A3-like [Lactuca sativa]
TRINITY_DN4960_c0_g1	-0.564781	4.91803e-12	140	150	161	153	150	176	94	113	115	107	98	-0.354751	7.06e-07	160	156	161	165	163	153	157	186	118	140	126	115	111	XP_023758215.1	cytochrome P450 94A1-like [Lactuca sativa]
TRINITY_DN17441_c0_g1	-1.69365	2.82942e-21	47	47	48	57	48	44	16	19	13	17	10	-1.3125	4.3e-11	32	31	26	26	27	43	36	29	12	14	14	10	10	XP_023758484.1	cytochrome P450 94A1-like [Lactuca sativa]
TRINITY_DN54015_c0_g1	#N/A	#N/A	#N/A	#N/A	#N/A	#N/A	#N/A	#N/A	#N/A	#N/A	#N/A	#N/A	#N/A	1.48997	0.00353648	2	0	1	1	3	2	3	1	4	6	5	5	3	XP_024968103.1	cytochrome P450 94A2-like [Cynara cardunculus var. scolymus]
TRINITY_DN38315_c0_g1	5.91815	3.68541e-28	1	0	0	0	0	0	18	18	14	21	17	4.29928	1.41e-12	0	0	0	0	1	0	1	0	10	5	6	10	4	XP_023729832.1	cytochrome P450 94B3-like [Lactuca sativa]
TRINITY_DN2192_c0_g1	-1.93808	2.31857e-142	253	268	268	292	268	280	84	70	57	82	63	-1.82092	1.61e-155	312	283	301	303	298	298	275	295	91	69	76	80	85	XP_024983284.1	cytochrome P450 97B2, chloroplastic [Cynara cardunculus var. scolymus]
TRINITY_DN6876_c0_g1	2.19201	0	257	237	255	275	299	222	1228	1175	1213	1175	1131	1.6134	0	244	252	268	232	265	277	239	254	746	735	776	757	714	XP_024974219.1	cytochrome P450 98A2-like [Cynara cardunculus var. scolymus]
TRINITY_DN37081_c0_g1	#N/A	#N/A	#N/A	#N/A	#N/A	#N/A	#N/A	#N/A	#N/A	#N/A	#N/A	#N/A	#N/A	5.78583	1.76e-14	0	0	0	0	0	0	0	0	5	9	8	6	5	XP_021952278.1	cytochrome P450 9e2-like [Folsomia candida]
TRINITY_DN4117_c0_g1	-1.16708	6.70304e-08	33.02	33.14	30.04	32.06	19.4	28.06	13.65	19	11.02	9.03	12.14	-0.538427	0.0056825	32.21	23.07	18.02	38.16	21.06	23.01	39.09	22.01	17.04	13.08	18.1	25.06	16.01	KVH90433.1	cytochrome P450 [Cynara cardunculus var. scolymus]
TRINITY_DN68127_c0_g1	-1.59643	0.000195601	6	12	9	6	13	6	1	3	6	0	4	-1.03723	0.000143571	16	19	11	15	16	13	11	13	6	7	6	8	6	XP_024992008.1	cytochrome P450 CYP72A219-like [Cynara cardunculus var. scolymus]
TRINITY_DN2365_c0_g1	6.37039	8.19305e-58	0	0	0	0	2	0	30	32	37	43	48	4.74296	6e-33	1	1	1	0	0	1	0	1	19	16	13	23	25	XP_021997573.1	cytochrome P450 CYP72A219-like [Helianthus annuus]
TRINITY_DN13209_c0_g1	3.55684	2.26863e-74	3	8	5	6	10	4	64	67	65	78	88	2.47253	1.92e-52	16	11	11	10	14	5	12	10	64	64	63	59	49	PWA43874.1	cytochrome P450 [Artemisia annua]
TRINITY_DN4329_c0_g1	1.16643	2.50976e-31	49	57	62	46	67	48	124	115	139	117	125	0.529757	1.08e-09	89	74	85	84	123	83	78	79	140	99	115	118	130	PWA77009.1	cytochrome P450 [Artemisia annua]
TRINITY_DN11082_c0_g1	0.993427	0.0401849	5	3	3	2	0	4	3	7	6	10	3	-1.01987	0.0228819	4	0	5	11	8	8	3	6	4	2	1	3	3	XP_022022803.1	cytochrome P450 CYP72A219-like [Helianthus annuus]
TRINITY_DN28804_c0_g1	#N/A	#N/A	#N/A	#N/A	#N/A	#N/A	#N/A	#N/A	#N/A	#N/A	#N/A	#N/A	#N/A	-1.47891	0.00390118	4	8	5	4	8	4	4	2	0	3	0	2	3	XP_021976520.1	cytochrome P450 CYP72A219-like [Helianthus annuus]
TRINITY_DN124_c0_g1	5.87284	0	106	131	132	125	119	156	7513	7598	7619	7460	7633	4.60064	0	205	227	185	186	175	189	200	192	4475	4524	4551	4634	4514	XP_021997573.1	cytochrome P450 CYP72A219-like [Helianthus annuus]
TRINITY_DN890_c0_g1	2.44493	1.2394e-56	11	12	14	22	16.02	11.99	70	77.03	93.03	82.04	78.01	2.15834	3.06e-47	16	21.02	11.06	19	19	7	12.02	13.01	65.02	69.07	59.05	63.06	62.01	XP_023767467.1	cytochrome P450 CYP72A219-like [Lactuca sativa]
TRINITY_DN60015_c0_g1	-1.22299	1.3778e-05	16	14	19	22	10	23	10	8	6	6	7	-0.924605	2.19e-05	37	15	27	25	27	27	26	10	14	12	8	12	15	XP_023744545.1	cytochrome P450 CYP72A219-like [Lactuca sativa]
TRINITY_DN67800_c0_g1	-0.810575	1.16157e-05	40	36	38	35	38	29	24	30	19	10	20	-0.936338	1.1e-10	44	56	51	56	55	38	49	54	26	29	21	27	23	XP_023744545.1	cytochrome P450 CYP72A219-like [Lactuca sativa]
TRINITY_DN124_c1_g1	4.13848	8.43328e-68	2	5	2	2	2	6	46	71	56	57	61	3.31362	1.44e-53	6	5	12	7	2	1	3	2	39	62	49	43	39	XP_021999791.1	cytochrome P450 CYP72A219-like isoform X1 [Helianthus annuus]
TRINITY_DN2934_c0_g1	-1.55907	5.81875e-60	147	194	142	191	190	153	57	61	63	48	60	-1.2107	1.74e-49	153	164	192	163	159	189	192	171	69	73	70	70	76	XP_024989235.1	cytochrome P450 CYP736A12-like [Cynara cardunculus var. scolymus]
TRINITY_DN26733_c0_g1	#N/A	#N/A	#N/A	#N/A	#N/A	#N/A	#N/A	#N/A	#N/A	#N/A	#N/A	#N/A	#N/A	2.95593	2.91e-11	1	2	1	3	0	1	0	1	4	8	8	15	11	XP_023765608.1	cytochrome P450 CYP82D47-like [Lactuca sativa]
TRINITY_DN43866_c0_g1	#N/A	#N/A	#N/A	#N/A	#N/A	#N/A	#N/A	#N/A	#N/A	#N/A	#N/A	#N/A	#N/A	2.145	0.000796629	4	0	0	1	0	0	0	1	3	5	2	4	4	XP_023765608.1	cytochrome P450 CYP82D47-like [Lactuca sativa]
TRINITY_DN5926_c0_g1	1.45291	1.16094e-35	29	42	32	37	48	35	94.71	95	103.17	99.82	120	1.40205	7.62e-40	45	27	34	46	36	48	39	43	94.88	99	117	94.98	99	PWA36471.1	cytochrome P450 [Artemisia annua]
TRINITY_DN70226_c0_g1	#N/A	#N/A	#N/A	#N/A	#N/A	#N/A	#N/A	#N/A	#N/A	#N/A	#N/A	#N/A	#N/A	2.38807	0.0036056	0	0	0	1	1	0	1	0	0	0	2	6	4	XP_022022617.1	cytochrome P450 CYP82D47-like isoform X1 [Helianthus annuus]
TRINITY_DN2470_c0_g1	5.26238	0	122	114	88	85	92	115	3880	3904	4027	4047	3991	5.95081	0	132	139	117	101	130	104	112	96	6921	6877	6976	6834	6964	PWA81075.1	cytochrome P450 mono-oxygenase [Artemisia annua]
TRINITY_DN64105_c0_g1	#N/A	#N/A	#N/A	#N/A	#N/A	#N/A	#N/A	#N/A	#N/A	#N/A	#N/A	#N/A	#N/A	5.60294	4.78e-12	0	0	0	0	0	0	0	0	5	3	9	4	8	AFO64617.1	cytochrome P450 mono-oxygenase [Artemisia annua]
TRINITY_DN3720_c0_g1	3.8987	0	34	33	29	33	26	37	494	480	490	480	466	3.56966	0	27	28	24	31	30	29	29	29	334	305	297	336	351	PWA88028.1	cytochrome P450 mono-oxygenase [Artemisia annua]
TRINITY_DN53832_c0_g1	2.82585	1.64454e-17	4	2	1	2	4	2	17	15	20	18	23	3.00784	1.58e-16	2	1	4	0	2	3	0	1	17	12	11	11	16	AFO64617.1	cytochrome P450 mono-oxygenase [Artemisia annua]
TRINITY_DN510_c1_g1	0.584206	5.88623e-28	248	244	221	233	260	224	359	358	318	385	378	0.923812	3.3e-66	167	177	181	168	167	201	180	171	318	315	334	342	298	ADO16181.1	cytochrome P450 mono-oxygenase [Artemisia annua]
TRINITY_DN544_c0_g2	-1.65981	0	12540	12629.3	12580.5	12493.2	12566.6	12753.2	3975.65	3961.03	4038.37	4025.48	4051.96	-0.704918	0	10274.9	10223	10261.1	10173.4	10083.1	10239.8	10172.7	10067.1	5869.89	6105.78	6102.02	5976.26	5927.68	PWA49540.1	cytochrome P450 [Artemisia annua]
TRINITY_DN39179_c0_g1	2.22248	4.32089e-09	2	3	3	4	0	3	14	15	6	12	14	2.90841	3.47e-16	1	1	2	3	1	2	1	3	15	14	13	14	11	ADO16186.1	cytochrome P450 mono-oxygenase, partial [Artemisia annua]
TRINITY_DN796_c0_g1	-1.33851	2.47003e-161	476	500	482	523	547	483	217	226	188	167	200	-1.24628	1.02e-173	498	501	531	530	529	532	503	527	212	216	215	198	208	ASW34030.1	cytochrome P450 monooxygenase CYP97A [Chrysanthemum x morifolium]
TRINITY_DN238_c0_g1	1.21765	0	748	751	729	676	756	749	1752	1715	1738	1685	1709	1.76402	0	630	624	590	647	608	616	617	595	1962	2078	1995	1987	2015	ASW22765.1	cytochrome P450 reductase [Eschenbachia blinii]
TRINITY_DN14565_c0_g1	-0.718731	9.41297e-11	88	80	95	85	100	104	54	49	46	70	62	-0.865302	1.4e-16	94	101	93	101	90	87	91	82	50	48	41	46	58	PWA49542.1	cytochrome P450-like protein [Artemisia annua]
TRINITY_DN33372_c0_g1	#N/A	#N/A	#N/A	#N/A	#N/A	#N/A	#N/A	#N/A	#N/A	#N/A	#N/A	#N/A	#N/A	3.94436	1.33e-06	0	0	0	1	0	0	0	0	3	6	1	4	4	AGO03791.1	cytochrome P450-like protein [Tanacetum cinerariifolium]
TRINITY_DN65301_c0_g1	-0.393063	9.26322e-07	173	150	144	176	159	141	125	102	123	116	136	0.921285	1.38e-53	155	138	135	149	143	132	139	147	273	238	251	258	273	AGO03794.1	cytochrome P450-like protein [Tanacetum cinerariifolium]
TRINITY_DN59765_c0_g1	3.50392	0.00015506	0	0	0	0	1	0	4	3	2	3	4	#N/A	#N/A	#N/A	#N/A	#N/A	#N/A	#N/A	#N/A	#N/A	#N/A	#N/A	#N/A	#N/A	#N/A	#N/A	PWA47057.1	cytochrome P450 [Artemisia annua]
TRINITY_DN52137_c0_g1	1.58859	0.00199476	2	2	1	1	4	1	7	9	2	6	5	#N/A	#N/A	#N/A	#N/A	#N/A	#N/A	#N/A	#N/A	#N/A	#N/A	#N/A	#N/A	#N/A	#N/A	#N/A	PWA36372.1	cytochrome P450 [Artemisia annua]
TRINITY_DN109_c0_g1	-1.13046	4.05807e-162	606.01	637	682	658.01	620	662.49	296	294	304.01	279.05	307.13	#N/A	#N/A	#N/A	#N/A	#N/A	#N/A	#N/A	#N/A	#N/A	#N/A	#N/A	#N/A	#N/A	#N/A	#N/A	PWA69311.1	cytochrome P450 [Artemisia annua]
TRINITY_DN3928_c0_g1	-1.1758	5.37778e-149	528	544	550	565	547	562	249	231	259	243	241	#N/A	#N/A	#N/A	#N/A	#N/A	#N/A	#N/A	#N/A	#N/A	#N/A	#N/A	#N/A	#N/A	#N/A	#N/A	PWA98630.1	cytochrome P450 [Artemisia annua]
TRINITY_DN16632_c0_g1	-1.32347	0.0318094	2	7	4	5	3	4	3	1	3	0	1	#N/A	#N/A	#N/A	#N/A	#N/A	#N/A	#N/A	#N/A	#N/A	#N/A	#N/A	#N/A	#N/A	#N/A	#N/A	PWA34367.1	cytochrome P450 [Artemisia annua]
TRINITY_DN3990_c1_g1	-1.33686	1.97368e-11	39	33	36	32	33	36	14	19	15	9	12	#N/A	#N/A	#N/A	#N/A	#N/A	#N/A	#N/A	#N/A	#N/A	#N/A	#N/A	#N/A	#N/A	#N/A	#N/A	PWA84083.1	cytochrome P450 [Artemisia annua]
TRINITY_DN10062_c0_g2	-1.48275	2.36842e-06	13	17	18	13	16	11	5	6	4.99	2	8	#N/A	#N/A	#N/A	#N/A	#N/A	#N/A	#N/A	#N/A	#N/A	#N/A	#N/A	#N/A	#N/A	#N/A	#N/A	PWA69767.1	cytochrome P450 [Artemisia annua]
TRINITY_DN18005_c0_g1	-2.23957	3.41768e-09	13	15	11	13	10	14	6	1	1	3	2	#N/A	#N/A	#N/A	#N/A	#N/A	#N/A	#N/A	#N/A	#N/A	#N/A	#N/A	#N/A	#N/A	#N/A	#N/A	PWA99277.1	cytochrome P450 [Artemisia annua]
TRINITY_DN527_c0_g2	-2.87501	9.09932e-05	7.01	0	3.76	14	0	6	0.1	0	0.07	2.52	0	#N/A	#N/A	#N/A	#N/A	#N/A	#N/A	#N/A	#N/A	#N/A	#N/A	#N/A	#N/A	#N/A	#N/A	#N/A	KVH94728.1	cytochrome P450 [Cynara cardunculus var. scolymus]
TRINITY_DN6696_c0_g1	0.357406	1.93848e-05	112	111	112	117	100	119	168	148	144	142	119	#N/A	#N/A	#N/A	#N/A	#N/A	#N/A	#N/A	#N/A	#N/A	#N/A	#N/A	#N/A	#N/A	#N/A	#N/A	XP_024958685.1	cytochrome P450 704C1 [Cynara cardunculus var. scolymus]
TRINITY_DN12416_c0_g1	-0.774196	5.61876e-10	77	75	74	78	74	59	46	42	41	43	42	#N/A	#N/A	#N/A	#N/A	#N/A	#N/A	#N/A	#N/A	#N/A	#N/A	#N/A	#N/A	#N/A	#N/A	#N/A	XP_021977263.1	cytochrome P450 704C1-like isoform X1 [Helianthus annuus]
TRINITY_DN48783_c0_g1	-2.54185	7.26348e-11	11	14	11	13	12	19	1	2	0	2	6	#N/A	#N/A	#N/A	#N/A	#N/A	#N/A	#N/A	#N/A	#N/A	#N/A	#N/A	#N/A	#N/A	#N/A	#N/A	XP_023759290.1	cytochrome P450 71A2-like [Lactuca sativa]
TRINITY_DN3990_c2_g1	-0.923374	0.00768615	14	12	8	10	11	9	7	8	3	4	6	#N/A	#N/A	#N/A	#N/A	#N/A	#N/A	#N/A	#N/A	#N/A	#N/A	#N/A	#N/A	#N/A	#N/A	#N/A	XP_023756353.1	cytochrome P450 71A4-like [Lactuca sativa]
TRINITY_DN21704_c0_g1	0.392813	0.00966702	44	38	34	35	35	40	42	57	32	63	55	#N/A	#N/A	#N/A	#N/A	#N/A	#N/A	#N/A	#N/A	#N/A	#N/A	#N/A	#N/A	#N/A	#N/A	#N/A	XP_024973158.1	cytochrome P450 71A8-like [Cynara cardunculus var. scolymus]
TRINITY_DN63338_c0_g1	-1.6468	0.0120115	6	5	4	2	2	5	2	3	1	0	0	#N/A	#N/A	#N/A	#N/A	#N/A	#N/A	#N/A	#N/A	#N/A	#N/A	#N/A	#N/A	#N/A	#N/A	#N/A	XP_021969520.1	cytochrome P450 76AD1-like [Helianthus annuus]
TRINITY_DN22552_c0_g1	-2.33006	0.000579229	7	1	4	4	4	7	1	1	1	1	0	#N/A	#N/A	#N/A	#N/A	#N/A	#N/A	#N/A	#N/A	#N/A	#N/A	#N/A	#N/A	#N/A	#N/A	#N/A	AWM98851.1	cytochrome P450 77A1 [Artemisia annua]
TRINITY_DN14974_c0_g1	0.760637	0.0230025	9	7	4	5	2	10	11	12	9	8	13	#N/A	#N/A	#N/A	#N/A	#N/A	#N/A	#N/A	#N/A	#N/A	#N/A	#N/A	#N/A	#N/A	#N/A	#N/A	XP_023753904.1	cytochrome P450 78A5-like [Lactuca sativa]
TRINITY_DN46605_c0_g1	1.42122	0.00566221	5	1	0	0	4	2	4	4	5	7	8	#N/A	#N/A	#N/A	#N/A	#N/A	#N/A	#N/A	#N/A	#N/A	#N/A	#N/A	#N/A	#N/A	#N/A	#N/A	XP_022029288.1	cytochrome P450 87A3-like [Helianthus annuus]
TRINITY_DN20967_c0_g1	-1.47489	0.00012684	5	9	14	14	7	12	3	5	4	2	4	#N/A	#N/A	#N/A	#N/A	#N/A	#N/A	#N/A	#N/A	#N/A	#N/A	#N/A	#N/A	#N/A	#N/A	#N/A	XP_024980898.1	cytochrome P450 93A3-like [Cynara cardunculus var. scolymus]
TRINITY_DN18348_c0_g1	-0.820505	0.000270011	23	17	24	25	27	32	19	12	16	8	15	#N/A	#N/A	#N/A	#N/A	#N/A	#N/A	#N/A	#N/A	#N/A	#N/A	#N/A	#N/A	#N/A	#N/A	#N/A	XP_024960755.1	cytochrome P450 CYP72A219-like [Cynara cardunculus var. scolymus]
TRINITY_DN66592_c0_g1	-2.11579	0.0099851	1	5	3	4	3	2	0	1	1	0	1	#N/A	#N/A	#N/A	#N/A	#N/A	#N/A	#N/A	#N/A	#N/A	#N/A	#N/A	#N/A	#N/A	#N/A	#N/A	XP_021997668.1	cytochrome P450 CYP72A219-like [Helianthus annuus]
TRINITY_DN18286_c0_g1	1.00852	0.0286207	4	1	4	3	5	1	5	8	9	4	5	#N/A	#N/A	#N/A	#N/A	#N/A	#N/A	#N/A	#N/A	#N/A	#N/A	#N/A	#N/A	#N/A	#N/A	#N/A	XP_023744546.1	cytochrome P450 CYP72A219-like [Lactuca sativa]
TRINITY_DN69516_c0_g1	1.37935	0.0100253	2	3	1	2	2	1	5	7	4	5	4	#N/A	#N/A	#N/A	#N/A	#N/A	#N/A	#N/A	#N/A	#N/A	#N/A	#N/A	#N/A	#N/A	#N/A	#N/A	AFO64617.1	cytochrome P450 mono-oxygenase [Artemisia annua]
TRINITY_DN510_c0_g1	0.603693	1.86866e-51	413	421	404	385	417	413	648	664	641	573	600	#N/A	#N/A	#N/A	#N/A	#N/A	#N/A	#N/A	#N/A	#N/A	#N/A	#N/A	#N/A	#N/A	#N/A	#N/A	PWA66531.1	cytochrome P450 mono-oxygenase [Artemisia annua]
