# Supplementary material for: Novel Candidate Genes Differentially Expressed in Glyphosate-Treated Horseweed (Conyza canadensis)
Source: Genes (Basel). 2021 Oct 14;12(10):1616. doi: 10.3390/genes12101616 (PMC8535903; doi:10.3390/genes12101616)
Supplement: Supplementary file 1 [file genes-12-01616-s001.zip › genes-1360991-supplementary/Table S12.xlsx]

## Sheet: Table S10
Table S12. The summary of FC and read counts of GST in TNR and TNS after glyphosate treatment (FDR < 0.05).
Contig_ID	TNRG vs TNRC		Read count (TNRG vs TNRC)											TNSG vs TNSC		Read count(TNSG vs TNSC)													BlastX_nr_ID	Description
	LogFC (TNRG/TNRC)	FDR	TNRC_1	TNRC_2	TNRC_3	TNRC_4	TNRC_5	TNRC_6	TNRG_1	TNRG_2	TNRG_3	TNRG_4	TNRG_5	LogFC(TNSG/TNSC)	FDR	TNSC_1	TNSC_2	TNSC_3	TNSC_4	TNSC_5	TNSC_6	TNSC_7	TNSC_8	TNSG_1	TNSG_2	TNSG_3	TNSG_4	TNSG_5
TRINITY_DN4135_c0_g1	-2.02224	3.50107e-95	204	143	184	181	204	186	44	46	50	44	43	-1.59588	5.12e-80	176	187	205	184	194	201	181	161	48	59	67	58	63	XP_023740207.1	glutathione S-transferase L3-like [Lactuca sativa]
TRINITY_DN37432_c0_g1	2.67551	0	200	233	192	229	233	234	1418	1461	1428	1400	1373	2.19599	0	192	199	186	210	188	213	214	209	856	902	872	906	893	XP_022000765.1	glutathione S-transferase L3-like isoform X1 [Helianthus annuus]
TRINITY_DN46272_c0_g1	2.44472	2.38256e-52	20	10	13	11	10	16	82	66	70	69	81	1.60043	7.6e-69	54	44	46	48	46	47	49	53	157	141	138	147	122	XP_024986364.1	glutathione S-transferase T1-like [Cynara cardunculus var. scolymus]
TRINITY_DN9017_c0_g1	3.59001	8.41675e-27	1	1	1	4	1	3	30	23	27	17	21	3.49263	5.69e-33	0	3	3	3	2	3	2	1	33	25	23	22	18	XP_021978654.1	glutathione S-transferase T3-like [Helianthus annuus]
TRINITY_DN18517_c0_g1	2.97021	1.70759e-05	0	0	1	1	0	1	4	4	3	7	6	#N/A	#N/A	#N/A	#N/A	#N/A	#N/A	#N/A	#N/A	#N/A	#N/A	#N/A	#N/A	#N/A	#N/A	#N/A	XP_022014759.1	glutathione S-transferase T3-like [Helianthus annuus]
TRINITY_DN21447_c0_g1	4.57186	1.72405e-31	3	1	0	1	0	0	20	24	24	27	19	2.56378	7.38e-09	1	0	4	2	1	0	0	3	11	5	10	13	3	XP_023745567.1	glutathione S-transferase T3-like [Lactuca sativa]
TRINITY_DN15480_c0_g1	3.21745	4.69736e-19	3	1	0	4	0	3	23	20	11	19	18	2.47225	9.54e-14	4	2	2	2	2	3	2	2	10	13	18	14	11	PWA59359.1	glutathione S-transferase tau 4 [Artemisia annua]
TRINITY_DN18586_c0_g1	0.419171	0.417306	4	7	3	3	3	3	4	7	6	3	6	2.06938	2.99e-13	1	4	3	6	6	7	4	2	21	24	17	14	9	PWA71842.1	glutathione S-transferase [Artemisia annua]
TRINITY_DN16641_c0_g1	#N/A	#N/A	#N/A	#N/A	#N/A	#N/A	#N/A	#N/A	#N/A	#N/A	#N/A	#N/A	#N/A	6.4046	5.36e-22	0	0	0	0	0	0	0	0	12	12	9	8	10	XP_021952913.1	glutathione S-transferase 3-like [Folsomia candida]
