# Supplementary material for: Novel Candidate Genes Differentially Expressed in Glyphosate-Treated Horseweed (Conyza canadensis)
Source: Genes (Basel). 2021 Oct 14;12(10):1616. doi: 10.3390/genes12101616 (PMC8535903; doi:10.3390/genes12101616)
Supplement: Supplementary file 1 [file genes-12-01616-s001.zip › genes-1360991-supplementary/Table S13.xlsx]

## Sheet: GT
Table S13. The summary of FC and read counts of GT in TNR and TNS after glyphosate treatment (FDR < 0.05).
Contig_ID	TNRG vs TNRC		Read count (TNRG vs TNRC)											TNSG vs TNSC		Read count(TNSG vs TNSC)													BlastX_nr_ID	Description
	LogFC (TNRG/TNRC)	FDR	TNRC_1	TNRC_2	TNRC_3	TNRC_4	TNRC_5	TNRC_6	TNRG_1	TNRG_2	TNRG_3	TNRG_4	TNRG_5	LogFC(TNSG/TNSC)	FDR	TNSC_1	TNSC_2	TNSC_3	TNSC_4	TNSC_5	TNSC_6	TNSC_7	TNSC_8	TNSG_1	TNSG_2	TNSG_3	TNSG_4	TNSG_5
TRINITY_DN61919_c0_g1	2.37183	7.26267e-06	0	2	3	1	0	1	7	7	6	7	6	3.34709	3.34e-09	1	0	0	0	1	1	1	0	10	5	5	4	6	PWA57985.1	glycosyl transferase, family 20 [Artemisia annua]
TRINITY_DN40366_c0_g1	2.78703	2.2026e-09	0	2	1	4	1	0	9	4	10	16	11	2.13311	5.48e-06	1	0	4	1	4	0	1	0	4	6	8	4	9	KVI01355.1	Glycosyl transferase, family 20 [Cynara cardunculus var. scolymus]
TRINITY_DN4319_c0_g1	2.29261	6.73269e-81	36	19	18	29	28	23	116	111	133	140	131	2.4336	1.47e-175	38	36	43	44	45	32	36	40	204	184	220	214	198	PWA53051.1	glycosyltransferase family 61 protein [Artemisia annua]
TRINITY_DN5881_c0_g1	4.5947	0	108	102	78	89	92	108	2346	2386	2291	2355	2327	4.48965	0	79	105	124	100	111	98	89	106	2213	2132	2214	2199	2195	XP_024970637.1	glycosyltransferase family protein 64 protein C5-like [Cynara cardunculus var. scolymus]
TRINITY_DN5630_c0_g1	2.79356	3.80772e-269	47.03	41.98	47.97	36.03	51.11	59.06	319.3	310.44	343.45	365.53	311.32	2.71235	0	59	59.99	65.04	61.04	48.06	66.07	55.18	51.03	367.23	387.26	375.45	378.94	323.27	ACB56923.1	glycosyltransferase UGT72B11 [Pilosella officinarum]
TRINITY_DN57014_c0_g1	4.26087	9.02626e-37	2	2	1	2	1	0	29	27	24	29	31	3.93341	3.64e-24	1	0	0	0	2	2	0	3	16	17	19	22	8	PWA57943.1	glycosyltransferase UGT90A7 [Artemisia annua]
TRINITY_DN9314_c0_g1	-1.44607	2.23842e-12	43	32	36	31	37	27	10	10	18	14	11	-2.12199	2.24e-24	32	30	37	35	45	47	37	38	7	8	9	9	8	KVH93802.1	Glycosyl transferase, family 17 [Cynara cardunculus var. scolymus]
TRINITY_DN40828_c0_g1	-2.61161	1.2473e-11	10	17	11	11	18	17	2	2	4	3	0	-2.18825	2.51e-16	26	23	23	14	33	21	20	26	6	4	8	3	3	KVI10545.1	Glycosyl transferase, family 20 [Cynara cardunculus var. scolymus]
TRINITY_DN25043_c0_g1	-3.42901	2.75765e-06	3	2	7	11	7	3	0	0	1	1	0	-1.28964	0.0203229	4	2	2	3	6	2	3	8	1	0	2	2	2	PWA79640.1	Glycosyl transferase, family 14 [Artemisia annua]
TRINITY_DN62173_c0_g1	-2.72253	2.98116e-19	18	27	19	27	23	24	5	3	3	4	2	-1.3699	7.42e-09	21	29	20	18	28	18	17	23	12	11	7	3	7	KVI12170.1	Glycosyl transferase, family 14 [Cynara cardunculus var. scolymus]
TRINITY_DN7636_c0_g1	-2.05714	9.6088e-43	84	75	73	83	65	74	18	19	16	17	21	-1.59936	1.45e-36	79	77	92	80	75	81	86	99	21	29	32	22	28	PWA40634.1	Glycosyl transferase, family 17 [Artemisia annua]
TRINITY_DN12559_c0_g1	-2.00186	1.20575e-09	16	13	20	14	16	14	7	3	3	3	3	-1.42963	4.09e-07	15	14	18	17	14	9	20	16	5	4	6	5	7	PWA64187.1	glycosyl transferase, family 17 [Artemisia annua]
TRINITY_DN66472_c0_g1	-2.68426	1.12546e-49	66	51	75	75	62	66	14	9	8	12	8	-1.65406	5.13e-24	51	38	63	52	51	58	58	51	18	5	20	12	25	KVH96301.1	Glycosyl transferase, family 8 [Cynara cardunculus var. scolymus]
TRINITY_DN28424_c0_g1	-2.34636	1.10008e-20	39	21	37	27	30	31	6	6	4	4	10	-1.8143	9.65e-17	25	35	27	35	28	34	33	26	9	8	8	9	7	KVH96301.1	Glycosyl transferase, family 8 [Cynara cardunculus var. scolymus]
TRINITY_DN7883_c0_g1	-2.70864	5.99984e-36	41	47	48	54	43	44	9	5	5	12	4	-1.88759	2.34e-33	57	55	58	68	54	56	76	60	15	12	19	17	15	PWA91694.1	glycosyltransferase AER61, uncharacterized [Artemisia annua]
TRINITY_DN2983_c0_g1	2.04865	1.37927e-237	100	101	96	90	85	110	413	407	400	391	410	1.37411	7.77e-85	84	92	70	81	108	96	79	97	209	215	220	239	217	PWA66759.1	glycosyl transferase, family 20 [Artemisia annua]

## Sheet: Sheet1
682	Ptr001G068200_for1	CTGTGCAGATCTCAAGCCCTTT
683	Ptr001G068200_for2	CACCAGATGGTTCCGAAGCTGAGCAA
684	Ptr001G068200_rev(-1)	GCTCGGTTTGTGATCTGAATCACT
685	Ptr001G068200_rev(+168)	TTGGGTGTTTGTCAAAGACAACCTAGAAGA
692	Ptr001G068200_rev2(-1)	AGTGATTCAGATCACAAACCGAGC
693	Ptr001G068200_rev2(+163)	CACAAAGGAGGTCCTCCAAGGT
694	Pro001G068200_for4(-1697)	CACCACTTTCTCTCTCTACCAATGGC
695	Pro001G068200_for4(-1524)	CACCACATAACAACTTAAGCTATTGAGTTGAG
696	Pro001G068200_for5(-1007)	CACCAACTGTACGGCCGACGATT
697	Pro001G068200_for6(-658)	CACCGGAATAAGGACGTGGTCACCTTTAAA
