# Supplementary material for: Novel Candidate Genes Differentially Expressed in Glyphosate-Treated Horseweed (Conyza canadensis)
Source: Genes (Basel). 2021 Oct 14;12(10):1616. doi: 10.3390/genes12101616 (PMC8535903; doi:10.3390/genes12101616)
Supplement: Supplementary file 1 [file genes-12-01616-s001.zip › genes-1360991-supplementary/Table S2.xlsx]

## Sheet: Table S1
Table S2. Whole assembled transcript list. All transcripts assigned to NCBI nr protein identity are listed here. A total of 63,249 isoform contigs were assembled, which have 32,943 unique protein identities.
Gene_id	Isoform_id	BlastX_nr_ID	Description
TRINITY_DN9163_c0_g1	TRINITY_DN9163_c0_g1_i1	AMM06269.1	'photosystem I P700 apoprotein A1 (chloroplast) [Vicia sativa]
TRINITY_DN9163_c0_g1	TRINITY_DN9163_c0_g1_i1	AMM06269.1	'photosystem I P700 apoprotein A1 (chloroplast) [Vicia sativa]
TRINITY_DN9163_c0_g1	TRINITY_DN9163_c0_g1_i2	AMM06269.1	'photosystem I P700 apoprotein A1 (chloroplast) [Vicia sativa]
TRINITY_DN9163_c0_g1	TRINITY_DN9163_c0_g1_i2	AMM06269.1	'photosystem I P700 apoprotein A1 (chloroplast) [Vicia sativa]
TRINITY_DN11653_c0_g1	TRINITY_DN11653_c0_g1_i1	XP_022037323.1	(-)-beta-pinene synthase, chloroplastic-like [Helianthus annuus]
TRINITY_DN11653_c0_g1	TRINITY_DN11653_c0_g1_i2	XP_022037323.1	(-)-beta-pinene synthase, chloroplastic-like [Helianthus annuus]
TRINITY_DN11653_c0_g1	TRINITY_DN11653_c0_g1_i2	XP_022037323.1	(-)-beta-pinene synthase, chloroplastic-like [Helianthus annuus]
TRINITY_DN5982_c0_g1	TRINITY_DN5982_c0_g1_i1	AAR31145.1	(-)-germacrene D synthase [Solidago canadensis]
TRINITY_DN69124_c0_g1	TRINITY_DN69124_c0_g1_i1	XP_022035044.1	(-)-germacrene D synthase-like isoform X2 [Helianthus annuus]
TRINITY_DN22518_c0_g1	TRINITY_DN22518_c0_g1_i1	XP_022035044.1	(-)-germacrene D synthase-like isoform X2 [Helianthus annuus]
TRINITY_DN28154_c0_g1	TRINITY_DN28154_c0_g1_i1	PWA96680.1	(-)-isopiperitenol/(-)-carveol dehydrogenase, mitochondrial [Artemisia annua]
TRINITY_DN11251_c0_g1	TRINITY_DN11251_c0_g1_i7	XP_024993588.1	(+)-neomenthol dehydrogenase-like [Cynara cardunculus var. scolymus]
TRINITY_DN395_c0_g1	TRINITY_DN395_c0_g1_i4	XP_024993587.1	(+)-neomenthol dehydrogenase-like [Cynara cardunculus var. scolymus]
TRINITY_DN1951_c0_g1	TRINITY_DN1951_c0_g1_i1	XP_024994127.1	(+)-neomenthol dehydrogenase-like [Cynara cardunculus var. scolymus]
TRINITY_DN51611_c0_g1	TRINITY_DN51611_c0_g1_i1	XP_024994127.1	(+)-neomenthol dehydrogenase-like [Cynara cardunculus var. scolymus]
TRINITY_DN395_c0_g1	TRINITY_DN395_c0_g1_i6	XP_022035564.1	(+)-neomenthol dehydrogenase-like [Helianthus annuus]
TRINITY_DN395_c0_g1	TRINITY_DN395_c0_g1_i7	XP_022035564.1	(+)-neomenthol dehydrogenase-like [Helianthus annuus]
TRINITY_DN395_c0_g1	TRINITY_DN395_c0_g1_i1	XP_022035564.1	(+)-neomenthol dehydrogenase-like [Helianthus annuus]
TRINITY_DN395_c0_g1	TRINITY_DN395_c0_g1_i2	XP_022035564.1	(+)-neomenthol dehydrogenase-like [Helianthus annuus]
TRINITY_DN1951_c0_g1	TRINITY_DN1951_c0_g1_i2	XP_021969132.1	(+)-neomenthol dehydrogenase-like [Helianthus annuus]
TRINITY_DN24972_c0_g1	TRINITY_DN24972_c0_g1_i1	XP_023730777.1	(+)-neomenthol dehydrogenase-like [Lactuca sativa]
TRINITY_DN16716_c0_g1	TRINITY_DN16716_c0_g1_i1	PWA94099.1	(3S,6E)-nerolidol synthase 1 [Artemisia annua]
TRINITY_DN16716_c0_g1	TRINITY_DN16716_c0_g1_i3	PWA94099.1	(3S,6E)-nerolidol synthase 1 [Artemisia annua]
TRINITY_DN2601_c0_g1	TRINITY_DN2601_c0_g1_i2	XP_022016226.1	(3S,6E)-nerolidol synthase 1-like [Helianthus annuus]
TRINITY_DN2601_c0_g1	TRINITY_DN2601_c0_g1_i2	XP_022016226.1	(3S,6E)-nerolidol synthase 1-like [Helianthus annuus]
TRINITY_DN2601_c0_g1	TRINITY_DN2601_c0_g1_i1	PWA37709.1	(3S,6E)-nerolidol synthase 2 [Artemisia annua]
TRINITY_DN14741_c0_g1	TRINITY_DN14741_c0_g1_i1	XP_021984329.1	(6-4)DNA photolyase [Helianthus annuus]
TRINITY_DN65205_c0_g1	TRINITY_DN65205_c0_g1_i1	XP_023761161.1	(DL)-glycerol-3-phosphatase 2 [Lactuca sativa]
TRINITY_DN3275_c0_g1	TRINITY_DN3275_c0_g1_i5	PWA79156.1	(E)-beta-ocimene synthase protein [Artemisia annua]
TRINITY_DN3275_c0_g1	TRINITY_DN3275_c0_g1_i6	PWA70010.1	(E)-beta-ocimene synthase protein [Artemisia annua]
TRINITY_DN3275_c0_g1	TRINITY_DN3275_c0_g1_i7	PWA37280.1	(E)-beta-ocimene synthase protein [Artemisia annua]
TRINITY_DN3275_c0_g1	TRINITY_DN3275_c0_g1_i3	PWA70010.1	(E)-beta-ocimene synthase protein [Artemisia annua]
TRINITY_DN3275_c0_g1	TRINITY_DN3275_c0_g1_i13	PWA70010.1	(E)-beta-ocimene synthase protein [Artemisia annua]
TRINITY_DN3275_c0_g1	TRINITY_DN3275_c0_g1_i13	PWA70010.1	(E)-beta-ocimene synthase protein [Artemisia annua]
TRINITY_DN28441_c0_g1	TRINITY_DN28441_c0_g1_i1	PWA79156.1	(E)-beta-ocimene synthase protein [Artemisia annua]
TRINITY_DN2994_c0_g1	TRINITY_DN2994_c0_g1_i4	PWA40196.1	(E)-beta-ocimene synthase, chloroplastic [Artemisia annua]
TRINITY_DN2994_c0_g1	TRINITY_DN2994_c0_g1_i4	PWA40196.1	(E)-beta-ocimene synthase, chloroplastic [Artemisia annua]
TRINITY_DN2994_c0_g1	TRINITY_DN2994_c0_g1_i5	PWA40196.1	(E)-beta-ocimene synthase, chloroplastic [Artemisia annua]
TRINITY_DN2994_c0_g1	TRINITY_DN2994_c0_g1_i5	PWA40196.1	(E)-beta-ocimene synthase, chloroplastic [Artemisia annua]
TRINITY_DN2994_c0_g1	TRINITY_DN2994_c0_g1_i5	PWA40196.1	(E)-beta-ocimene synthase, chloroplastic [Artemisia annua]
TRINITY_DN2994_c0_g1	TRINITY_DN2994_c0_g1_i1	PWA40196.1	(E)-beta-ocimene synthase, chloroplastic [Artemisia annua]
TRINITY_DN2994_c0_g1	TRINITY_DN2994_c0_g1_i1	PWA40196.1	(E)-beta-ocimene synthase, chloroplastic [Artemisia annua]
TRINITY_DN2994_c0_g1	TRINITY_DN2994_c0_g1_i2	PWA40196.1	(E)-beta-ocimene synthase, chloroplastic [Artemisia annua]
TRINITY_DN2994_c0_g1	TRINITY_DN2994_c0_g1_i3	PWA40196.1	(E)-beta-ocimene synthase, chloroplastic [Artemisia annua]
TRINITY_DN2994_c0_g1	TRINITY_DN2994_c0_g1_i3	PWA40196.1	(E)-beta-ocimene synthase, chloroplastic [Artemisia annua]
TRINITY_DN6767_c0_g1	TRINITY_DN6767_c0_g1_i1	PWA40196.1	(E)-beta-ocimene synthase, chloroplastic [Artemisia annua]
TRINITY_DN18524_c0_g1	TRINITY_DN18524_c0_g1_i1	XP_021978852.1	(E)-beta-ocimene synthase, chloroplastic-like [Helianthus annuus]
TRINITY_DN18524_c0_g1	TRINITY_DN18524_c0_g1_i3	XP_021978852.1	(E)-beta-ocimene synthase, chloroplastic-like [Helianthus annuus]
TRINITY_DN3275_c0_g1	TRINITY_DN3275_c0_g1_i4	XP_023768432.1	(E)-beta-ocimene synthase, chloroplastic-like [Lactuca sativa]
TRINITY_DN3275_c0_g1	TRINITY_DN3275_c0_g1_i8	XP_023768432.1	(E)-beta-ocimene synthase, chloroplastic-like [Lactuca sativa]
TRINITY_DN3275_c0_g1	TRINITY_DN3275_c0_g1_i8	XP_023768432.1	(E)-beta-ocimene synthase, chloroplastic-like [Lactuca sativa]
TRINITY_DN3275_c0_g1	TRINITY_DN3275_c0_g1_i9	XP_023768432.1	(E)-beta-ocimene synthase, chloroplastic-like [Lactuca sativa]
TRINITY_DN3275_c0_g1	TRINITY_DN3275_c0_g1_i9	XP_023768432.1	(E)-beta-ocimene synthase, chloroplastic-like [Lactuca sativa]
TRINITY_DN3275_c0_g1	TRINITY_DN3275_c0_g1_i12	XP_023768432.1	(E)-beta-ocimene synthase, chloroplastic-like [Lactuca sativa]
TRINITY_DN3275_c0_g1	TRINITY_DN3275_c0_g1_i10	XP_023768432.1	(E)-beta-ocimene synthase, chloroplastic-like [Lactuca sativa]
TRINITY_DN3275_c0_g1	TRINITY_DN3275_c0_g1_i10	XP_023768432.1	(E)-beta-ocimene synthase, chloroplastic-like [Lactuca sativa]
TRINITY_DN3275_c0_g1	TRINITY_DN3275_c0_g1_i11	XP_023768433.1	(E)-beta-ocimene synthase, chloroplastic-like isoform X1 [Lactuca sativa]
TRINITY_DN7486_c0_g1	TRINITY_DN7486_c0_g1_i1	XP_021981311.1	(R)-mandelonitrile lyase-like [Helianthus annuus]
TRINITY_DN7486_c0_g1	TRINITY_DN7486_c0_g1_i2	XP_021981311.1	(R)-mandelonitrile lyase-like [Helianthus annuus]
TRINITY_DN67940_c0_g1	TRINITY_DN67940_c0_g1_i1	XP_023766732.1	(R)-mandelonitrile lyase-like [Lactuca sativa]
TRINITY_DN28096_c0_g1	TRINITY_DN28096_c0_g1_i1	XP_023761993.1	(R)-mandelonitrile lyase-like [Lactuca sativa]
TRINITY_DN33828_c0_g1	TRINITY_DN33828_c0_g1_i1	XP_022013641.1	(R)-mandelonitrile lyase-like isoform X2 [Helianthus annuus]
TRINITY_DN52132_c0_g1	TRINITY_DN52132_c0_g1_i1	XP_024969879.1	(R)-mandelonitrile lyase-like, partial [Cynara cardunculus var. scolymus]
TRINITY_DN3459_c0_g1	TRINITY_DN3459_c0_g1_i2	XP_024968240.1	(S)-2-hydroxy-acid oxidase GLO1 [Cynara cardunculus var. scolymus]
TRINITY_DN5639_c0_g1	TRINITY_DN5639_c0_g1_i2	XP_024968240.1	(S)-2-hydroxy-acid oxidase GLO1 [Cynara cardunculus var. scolymus]
TRINITY_DN6146_c0_g1	TRINITY_DN6146_c0_g1_i1	XP_022028156.1	(S)-coclaurine N-methyltransferase-like [Helianthus annuus]
TRINITY_DN6146_c0_g1	TRINITY_DN6146_c0_g1_i2	XP_022028156.1	(S)-coclaurine N-methyltransferase-like [Helianthus annuus]
TRINITY_DN6216_c0_g1	TRINITY_DN6216_c0_g1_i1	XP_024993885.1	(S)-ureidoglycine aminohydrolase [Cynara cardunculus var. scolymus]
TRINITY_DN48759_c0_g1	TRINITY_DN48759_c0_g1_i1	KVH90442.1	[2Fe-2S]-binding [Cynara cardunculus var. scolymus]
TRINITY_DN1875_c0_g1	TRINITY_DN1875_c0_g1_i2	XP_024962830.1	1-acyl-sn-glycerol-3-phosphate acyltransferase 1, chloroplastic isoform X1 [Cynara cardunculus var. scolymus]
TRINITY_DN1875_c0_g1	TRINITY_DN1875_c0_g1_i10	XP_024962830.1	1-acyl-sn-glycerol-3-phosphate acyltransferase 1, chloroplastic isoform X1 [Cynara cardunculus var. scolymus]
TRINITY_DN1875_c0_g1	TRINITY_DN1875_c0_g1_i5	XP_024962860.1	1-acyl-sn-glycerol-3-phosphate acyltransferase 1, chloroplastic isoform X2 [Cynara cardunculus var. scolymus]
TRINITY_DN1875_c0_g1	TRINITY_DN1875_c0_g1_i7	XP_024962860.1	1-acyl-sn-glycerol-3-phosphate acyltransferase 1, chloroplastic isoform X2 [Cynara cardunculus var. scolymus]
TRINITY_DN1875_c0_g1	TRINITY_DN1875_c0_g1_i1	XP_024962860.1	1-acyl-sn-glycerol-3-phosphate acyltransferase 1, chloroplastic isoform X2 [Cynara cardunculus var. scolymus]
TRINITY_DN1875_c0_g1	TRINITY_DN1875_c0_g1_i8	XP_024962860.1	1-acyl-sn-glycerol-3-phosphate acyltransferase 1, chloroplastic isoform X2 [Cynara cardunculus var. scolymus]
TRINITY_DN1875_c0_g1	TRINITY_DN1875_c0_g1_i8	XP_024962860.1	1-acyl-sn-glycerol-3-phosphate acyltransferase 1, chloroplastic isoform X2 [Cynara cardunculus var. scolymus]
TRINITY_DN1875_c0_g1	TRINITY_DN1875_c0_g1_i9	XP_024962860.1	1-acyl-sn-glycerol-3-phosphate acyltransferase 1, chloroplastic isoform X2 [Cynara cardunculus var. scolymus]
TRINITY_DN15143_c0_g1	TRINITY_DN15143_c0_g1_i1	XP_024981891.1	1-acyl-sn-glycerol-3-phosphate acyltransferase 2-like [Cynara cardunculus var. scolymus]
TRINITY_DN15143_c0_g1	TRINITY_DN15143_c0_g1_i2	XP_024981891.1	1-acyl-sn-glycerol-3-phosphate acyltransferase 2-like [Cynara cardunculus var. scolymus]
TRINITY_DN2082_c0_g1	TRINITY_DN2082_c0_g1_i1	XP_021971464.1	1-acyl-sn-glycerol-3-phosphate acyltransferase 2-like [Helianthus annuus]
TRINITY_DN42108_c0_g1	TRINITY_DN42108_c0_g1_i1	PWA82588.1	1-acyl-sn-glycerol-3-phosphate acyltransferase PLS1 [Artemisia annua]
TRINITY_DN30208_c0_g1	TRINITY_DN30208_c0_g1_i1	PWA62893.1	1-amino-cyclopropane-1-carboxylate synthase 8 [Artemisia annua]
TRINITY_DN10434_c0_g1	TRINITY_DN10434_c0_g1_i5	KVI05648.1	1-aminocyclopropane-1-carboxylate deaminase/D-cysteine desulfhydrase [Cynara cardunculus var. scolymus]
TRINITY_DN10434_c0_g1	TRINITY_DN10434_c0_g1_i6	KVI05648.1	1-aminocyclopropane-1-carboxylate deaminase/D-cysteine desulfhydrase [Cynara cardunculus var. scolymus]
TRINITY_DN1706_c0_g1	TRINITY_DN1706_c0_g1_i7	XP_022010824.1	1-aminocyclopropane-1-carboxylate oxidase 3 [Helianthus annuus]
TRINITY_DN1706_c0_g1	TRINITY_DN1706_c0_g1_i1	XP_022010824.1	1-aminocyclopropane-1-carboxylate oxidase 3 [Helianthus annuus]
TRINITY_DN1706_c0_g1	TRINITY_DN1706_c0_g1_i1	XP_022010824.1	1-aminocyclopropane-1-carboxylate oxidase 3 [Helianthus annuus]
TRINITY_DN1706_c0_g1	TRINITY_DN1706_c0_g1_i2	XP_022010824.1	1-aminocyclopropane-1-carboxylate oxidase 3 [Helianthus annuus]
TRINITY_DN7115_c0_g1	TRINITY_DN7115_c0_g1_i1	XP_023742817.1	1-aminocyclopropane-1-carboxylate oxidase 3-like [Lactuca sativa]
TRINITY_DN7115_c0_g1	TRINITY_DN7115_c0_g1_i2	XP_023742817.1	1-aminocyclopropane-1-carboxylate oxidase 3-like [Lactuca sativa]
TRINITY_DN19442_c0_g1	TRINITY_DN19442_c0_g1_i1	XP_024972742.1	1-aminocyclopropane-1-carboxylate oxidase 5-like [Cynara cardunculus var. scolymus]
TRINITY_DN14401_c0_g1	TRINITY_DN14401_c0_g1_i2	XP_021998211.1	1-aminocyclopropane-1-carboxylate oxidase homolog 1-like [Helianthus annuus]
TRINITY_DN65592_c0_g1	TRINITY_DN65592_c0_g1_i1	XP_023739963.1	1-aminocyclopropane-1-carboxylate oxidase homolog 1-like [Lactuca sativa]
TRINITY_DN41084_c0_g1	TRINITY_DN41084_c0_g1_i1	XP_023739960.1	1-aminocyclopropane-1-carboxylate oxidase homolog 1-like [Lactuca sativa]
TRINITY_DN2084_c0_g1	TRINITY_DN2084_c0_g1_i4	XP_023748955.1	1-aminocyclopropane-1-carboxylate oxidase homolog 1-like [Lactuca sativa]
TRINITY_DN2084_c0_g1	TRINITY_DN2084_c0_g1_i5	XP_023748955.1	1-aminocyclopropane-1-carboxylate oxidase homolog 1-like [Lactuca sativa]
TRINITY_DN2084_c0_g1	TRINITY_DN2084_c0_g1_i6	XP_023748955.1	1-aminocyclopropane-1-carboxylate oxidase homolog 1-like [Lactuca sativa]
TRINITY_DN2084_c0_g1	TRINITY_DN2084_c0_g1_i1	XP_023748955.1	1-aminocyclopropane-1-carboxylate oxidase homolog 1-like [Lactuca sativa]
TRINITY_DN2084_c0_g1	TRINITY_DN2084_c0_g1_i2	XP_023748955.1	1-aminocyclopropane-1-carboxylate oxidase homolog 1-like [Lactuca sativa]
TRINITY_DN2084_c0_g1	TRINITY_DN2084_c0_g1_i3	XP_023748955.1	1-aminocyclopropane-1-carboxylate oxidase homolog 1-like [Lactuca sativa]
TRINITY_DN27029_c0_g1	TRINITY_DN27029_c0_g1_i1	XP_023739976.1	1-aminocyclopropane-1-carboxylate oxidase homolog 1-like [Lactuca sativa]
TRINITY_DN11418_c0_g1	TRINITY_DN11418_c0_g1_i1	XP_024981216.1	1-aminocyclopropane-1-carboxylate oxidase homolog 1-like isoform X2 [Cynara cardunculus var. scolymus]
TRINITY_DN6852_c0_g1	TRINITY_DN6852_c0_g1_i1	XP_022025703.1	1-aminocyclopropane-1-carboxylate oxidase homolog 3-like [Helianthus annuus]
TRINITY_DN19004_c0_g1	TRINITY_DN19004_c0_g1_i1	XP_022034984.1	1-aminocyclopropane-1-carboxylate synthase 3-like [Helianthus annuus]
TRINITY_DN1730_c0_g1	TRINITY_DN1730_c0_g1_i1	XP_023752620.1	1-aminocyclopropane-1-carboxylate synthase-like [Lactuca sativa]
TRINITY_DN1706_c0_g1	TRINITY_DN1706_c0_g1_i6	ABX71514.1	1-aminocyclopropane-1-carboxylic acid oxidase, partial [Helianthus annuus]
TRINITY_DN1706_c0_g1	TRINITY_DN1706_c0_g1_i6	ABX71514.1	1-aminocyclopropane-1-carboxylic acid oxidase, partial [Helianthus annuus]
TRINITY_DN1706_c0_g1	TRINITY_DN1706_c0_g1_i6	ABX71514.1	1-aminocyclopropane-1-carboxylic acid oxidase, partial [Helianthus annuus]
TRINITY_DN1706_c0_g1	TRINITY_DN1706_c0_g1_i4	AAB71421.1	1-aminocyclopropapne-1-carboxylic acid oxidase [Helianthus annuus]
TRINITY_DN1706_c0_g1	TRINITY_DN1706_c0_g1_i4	AAB71421.1	1-aminocyclopropapne-1-carboxylic acid oxidase [Helianthus annuus]
TRINITY_DN1706_c0_g1	TRINITY_DN1706_c0_g1_i5	AAB71421.1	1-aminocyclopropapne-1-carboxylic acid oxidase [Helianthus annuus]
TRINITY_DN1706_c0_g1	TRINITY_DN1706_c0_g1_i5	AAB71421.1	1-aminocyclopropapne-1-carboxylic acid oxidase [Helianthus annuus]
TRINITY_DN6030_c0_g1	TRINITY_DN6030_c0_g1_i1	AAD56391.2	1-deoxy-D-xylulose-5-phosphate reductoisomerase [Artemisia annua]
TRINITY_DN27657_c0_g1	TRINITY_DN27657_c0_g1_i1	PWA87995.1	1-deoxy-d-xylulose-5-phosphate synthase 1 [Artemisia annua]
TRINITY_DN261_c2_g1	TRINITY_DN261_c2_g1_i1	AIZ68637.1	1-deoxy-D-xylulose-5-phosphate synthase precursor [Eschenbachia blinii]
TRINITY_DN261_c0_g1	TRINITY_DN261_c0_g1_i5	AIZ68637.1	1-deoxy-D-xylulose-5-phosphate synthase precursor [Eschenbachia blinii]
TRINITY_DN261_c0_g1	TRINITY_DN261_c0_g1_i6	AIZ68637.1	1-deoxy-D-xylulose-5-phosphate synthase precursor [Eschenbachia blinii]
TRINITY_DN4015_c0_g1	TRINITY_DN4015_c0_g1_i1	AIZ68637.1	1-deoxy-D-xylulose-5-phosphate synthase precursor [Eschenbachia blinii]
TRINITY_DN58071_c0_g1	TRINITY_DN58071_c0_g1_i1	AIZ68637.1	1-deoxy-D-xylulose-5-phosphate synthase precursor [Eschenbachia blinii]
TRINITY_DN60593_c0_g1	TRINITY_DN60593_c0_g1_i1	AIZ68637.1	1-deoxy-D-xylulose-5-phosphate synthase precursor [Eschenbachia blinii]
TRINITY_DN13107_c0_g1	TRINITY_DN13107_c0_g1_i1	XP_023759604.1	1-deoxy-D-xylulose-5-phosphate synthase, chloroplastic isoform X3 [Lactuca sativa]
TRINITY_DN13107_c0_g1	TRINITY_DN13107_c0_g1_i1	XP_023759604.1	1-deoxy-D-xylulose-5-phosphate synthase, chloroplastic isoform X3 [Lactuca sativa]
TRINITY_DN4004_c0_g1	TRINITY_DN4004_c0_g1_i1	AVV65760.1	1-hydroxy-2-methyl-2-(E)-butenyl 4-diphosphate reductase [Artemisia argyi]
TRINITY_DN4004_c0_g1	TRINITY_DN4004_c0_g1_i1	AVV65760.1	1-hydroxy-2-methyl-2-(E)-butenyl 4-diphosphate reductase [Artemisia argyi]
TRINITY_DN4004_c0_g1	TRINITY_DN4004_c0_g1_i1	AVV65760.1	1-hydroxy-2-methyl-2-(E)-butenyl 4-diphosphate reductase [Artemisia argyi]
TRINITY_DN4004_c0_g1	TRINITY_DN4004_c0_g1_i1	AVV65760.1	1-hydroxy-2-methyl-2-(E)-butenyl 4-diphosphate reductase [Artemisia argyi]
TRINITY_DN4004_c0_g1	TRINITY_DN4004_c0_g1_i2	AVV65760.1	1-hydroxy-2-methyl-2-(E)-butenyl 4-diphosphate reductase [Artemisia argyi]
TRINITY_DN4004_c0_g1	TRINITY_DN4004_c0_g1_i2	AVV65760.1	1-hydroxy-2-methyl-2-(E)-butenyl 4-diphosphate reductase [Artemisia argyi]
TRINITY_DN4004_c0_g1	TRINITY_DN4004_c0_g1_i2	AVV65760.1	1-hydroxy-2-methyl-2-(E)-butenyl 4-diphosphate reductase [Artemisia argyi]
TRINITY_DN4004_c0_g1	TRINITY_DN4004_c0_g1_i3	AVV65760.1	1-hydroxy-2-methyl-2-(E)-butenyl 4-diphosphate reductase [Artemisia argyi]
TRINITY_DN4004_c0_g1	TRINITY_DN4004_c0_g1_i3	AVV65760.1	1-hydroxy-2-methyl-2-(E)-butenyl 4-diphosphate reductase [Artemisia argyi]
TRINITY_DN4004_c0_g1	TRINITY_DN4004_c0_g1_i3	AVV65760.1	1-hydroxy-2-methyl-2-(E)-butenyl 4-diphosphate reductase [Artemisia argyi]
TRINITY_DN4004_c0_g1	TRINITY_DN4004_c0_g1_i3	AVV65760.1	1-hydroxy-2-methyl-2-(E)-butenyl 4-diphosphate reductase [Artemisia argyi]
TRINITY_DN46120_c0_g1	TRINITY_DN46120_c0_g1_i1	PSS18143.1	1-phosphatidylinositol-3-phosphate 5-kinase [Actinidia chinensis var. chinensis]
TRINITY_DN92_c1_g1	TRINITY_DN92_c1_g1_i9	XP_024973286.1	1-phosphatidylinositol-3-phosphate 5-kinase FAB1B-like isoform X1 [Cynara cardunculus var. scolymus]
TRINITY_DN92_c1_g1	TRINITY_DN92_c1_g1_i9	XP_024973286.1	1-phosphatidylinositol-3-phosphate 5-kinase FAB1B-like isoform X1 [Cynara cardunculus var. scolymus]
TRINITY_DN92_c1_g1	TRINITY_DN92_c1_g1_i8	XP_024979868.1	1-phosphatidylinositol-3-phosphate 5-kinase FAB1B-like isoform X1 [Cynara cardunculus var. scolymus]
TRINITY_DN92_c1_g1	TRINITY_DN92_c1_g1_i4	XP_024973286.1	1-phosphatidylinositol-3-phosphate 5-kinase FAB1B-like isoform X1 [Cynara cardunculus var. scolymus]
TRINITY_DN92_c1_g1	TRINITY_DN92_c1_g1_i4	XP_024973286.1	1-phosphatidylinositol-3-phosphate 5-kinase FAB1B-like isoform X1 [Cynara cardunculus var. scolymus]
TRINITY_DN92_c1_g1	TRINITY_DN92_c1_g1_i7	XP_024979868.1	1-phosphatidylinositol-3-phosphate 5-kinase FAB1B-like isoform X1 [Cynara cardunculus var. scolymus]
TRINITY_DN92_c1_g1	TRINITY_DN92_c1_g1_i6	XP_024973286.1	1-phosphatidylinositol-3-phosphate 5-kinase FAB1B-like isoform X1 [Cynara cardunculus var. scolymus]
TRINITY_DN92_c1_g1	TRINITY_DN92_c1_g1_i1	XP_024973286.1	1-phosphatidylinositol-3-phosphate 5-kinase FAB1B-like isoform X1 [Cynara cardunculus var. scolymus]
TRINITY_DN92_c1_g1	TRINITY_DN92_c1_g1_i1	XP_024973286.1	1-phosphatidylinositol-3-phosphate 5-kinase FAB1B-like isoform X1 [Cynara cardunculus var. scolymus]
TRINITY_DN92_c1_g1	TRINITY_DN92_c1_g1_i3	XP_024979868.1	1-phosphatidylinositol-3-phosphate 5-kinase FAB1B-like isoform X1 [Cynara cardunculus var. scolymus]
TRINITY_DN92_c1_g1	TRINITY_DN92_c1_g1_i2	XP_024973286.1	1-phosphatidylinositol-3-phosphate 5-kinase FAB1B-like isoform X1 [Cynara cardunculus var. scolymus]
TRINITY_DN92_c1_g1	TRINITY_DN92_c1_g1_i2	XP_024973286.1	1-phosphatidylinositol-3-phosphate 5-kinase FAB1B-like isoform X1 [Cynara cardunculus var. scolymus]
TRINITY_DN92_c1_g1	TRINITY_DN92_c1_g1_i10	XP_024973286.1	1-phosphatidylinositol-3-phosphate 5-kinase FAB1B-like isoform X1 [Cynara cardunculus var. scolymus]
TRINITY_DN22624_c0_g1	TRINITY_DN22624_c0_g1_i1	XP_023760325.1	1,2-dihydroxy-3-keto-5-methylthiopentene dioxygenase 1 [Lactuca sativa]
TRINITY_DN63173_c0_g1	TRINITY_DN63173_c0_g1_i1	PWA99766.1	1,3-beta-glucan synthase subunit FKS1-like, domain-1 [Artemisia annua]
TRINITY_DN63086_c0_g1	TRINITY_DN63086_c0_g1_i1	PWA99766.1	1,3-beta-glucan synthase subunit FKS1-like, domain-1 [Artemisia annua]
TRINITY_DN36857_c0_g1	TRINITY_DN36857_c0_g1_i1	KVI04258.1	1,3-beta-glucan synthase subunit FKS1-like, domain-1 [Cynara cardunculus var. scolymus]
TRINITY_DN62117_c0_g1	TRINITY_DN62117_c0_g1_i1	KVI04258.1	1,3-beta-glucan synthase subunit FKS1-like, domain-1 [Cynara cardunculus var. scolymus]
TRINITY_DN49690_c0_g1	TRINITY_DN49690_c0_g1_i1	KVI04258.1	1,3-beta-glucan synthase subunit FKS1-like, domain-1 [Cynara cardunculus var. scolymus]
TRINITY_DN55948_c0_g1	TRINITY_DN55948_c0_g1_i1	PWA64409.1	1,4-alpha-glucan-branching enzyme 1, chloroplastic/amyloplastic [Artemisia annua]
TRINITY_DN11317_c0_g1	TRINITY_DN11317_c0_g1_i1	XP_022001681.1	1,4-alpha-glucan-branching enzyme 1, chloroplastic/amyloplastic-like isoform X2 [Helianthus annuus]
TRINITY_DN11317_c0_g1	TRINITY_DN11317_c0_g1_i2	XP_022001681.1	1,4-alpha-glucan-branching enzyme 1, chloroplastic/amyloplastic-like isoform X2 [Helianthus annuus]
TRINITY_DN9698_c0_g1	TRINITY_DN9698_c0_g1_i1	XP_024960651.1	1,4-alpha-glucan-branching enzyme 3, chloroplastic/amyloplastic [Cynara cardunculus var. scolymus]
TRINITY_DN9698_c0_g1	TRINITY_DN9698_c0_g1_i1	XP_024960651.1	1,4-alpha-glucan-branching enzyme 3, chloroplastic/amyloplastic [Cynara cardunculus var. scolymus]
TRINITY_DN9698_c0_g1	TRINITY_DN9698_c0_g1_i2	XP_024960651.1	1,4-alpha-glucan-branching enzyme 3, chloroplastic/amyloplastic [Cynara cardunculus var. scolymus]
TRINITY_DN9698_c0_g1	TRINITY_DN9698_c0_g1_i2	XP_024960651.1	1,4-alpha-glucan-branching enzyme 3, chloroplastic/amyloplastic [Cynara cardunculus var. scolymus]
TRINITY_DN9698_c0_g1	TRINITY_DN9698_c0_g1_i3	XP_024960651.1	1,4-alpha-glucan-branching enzyme 3, chloroplastic/amyloplastic [Cynara cardunculus var. scolymus]
TRINITY_DN1430_c0_g1	TRINITY_DN1430_c0_g1_i1	XP_021976094.1	1,4-dihydroxy-2-naphthoyl-CoA synthase, peroxisomal [Helianthus annuus]
TRINITY_DN1430_c0_g1	TRINITY_DN1430_c0_g1_i2	XP_021976094.1	1,4-dihydroxy-2-naphthoyl-CoA synthase, peroxisomal [Helianthus annuus]
TRINITY_DN1430_c0_g1	TRINITY_DN1430_c0_g1_i3	XP_021976094.1	1,4-dihydroxy-2-naphthoyl-CoA synthase, peroxisomal [Helianthus annuus]
TRINITY_DN1430_c0_g1	TRINITY_DN1430_c0_g1_i4	XP_024991414.1	1,4-dihydroxy-2-naphthoyl-CoA synthase, peroxisomal isoform X3 [Cynara cardunculus var. scolymus]
TRINITY_DN421_c0_g1	TRINITY_DN421_c0_g1_i5	XP_022038540.1	1,4-dihydroxy-2-naphthoyl-CoA thioesterase 1-like [Helianthus annuus]
TRINITY_DN421_c0_g1	TRINITY_DN421_c0_g1_i1	XP_022038540.1	1,4-dihydroxy-2-naphthoyl-CoA thioesterase 1-like [Helianthus annuus]
TRINITY_DN421_c0_g1	TRINITY_DN421_c0_g1_i4	XP_023730090.1	1,4-dihydroxy-2-naphthoyl-CoA thioesterase 1-like [Lactuca sativa]
TRINITY_DN421_c0_g1	TRINITY_DN421_c0_g1_i2	XP_023730090.1	1,4-dihydroxy-2-naphthoyl-CoA thioesterase 1-like [Lactuca sativa]
TRINITY_DN421_c0_g1	TRINITY_DN421_c0_g1_i3	XP_023730090.1	1,4-dihydroxy-2-naphthoyl-CoA thioesterase 1-like [Lactuca sativa]
TRINITY_DN30510_c0_g1	TRINITY_DN30510_c0_g1_i1	XP_024988715.1	10 kDa chaperonin 1, chloroplastic-like [Cynara cardunculus var. scolymus]
TRINITY_DN40523_c0_g1	TRINITY_DN40523_c0_g1_i1	PWA87284.1	10-epi-junenol synthase [Artemisia annua]
TRINITY_DN10441_c0_g1	TRINITY_DN10441_c0_g1_i1	AMQ26035.1	10-epi-junenol synthase [Inula hupehensis]
TRINITY_DN10441_c0_g1	TRINITY_DN10441_c0_g1_i2	AMQ26035.1	10-epi-junenol synthase [Inula hupehensis]
TRINITY_DN18440_c0_g1	TRINITY_DN18440_c0_g1_i1	XP_022037156.1	11 kDa late embryogenesis abundant protein-like [Helianthus annuus]
TRINITY_DN43330_c0_g1	TRINITY_DN43330_c0_g1_i1	XP_023747175.1	11-beta-hydroxysteroid dehydrogenase 1B-like [Lactuca sativa]
TRINITY_DN34883_c0_g1	TRINITY_DN34883_c0_g1_i1	XP_023766461.1	11-beta-hydroxysteroid dehydrogenase-like 2 [Lactuca sativa]
TRINITY_DN5384_c0_g1	TRINITY_DN5384_c0_g1_i4	XP_022023151.1	11-beta-hydroxysteroid dehydrogenase-like 4A [Helianthus annuus]
TRINITY_DN5384_c0_g1	TRINITY_DN5384_c0_g1_i1	XP_022023151.1	11-beta-hydroxysteroid dehydrogenase-like 4A [Helianthus annuus]
TRINITY_DN5384_c0_g1	TRINITY_DN5384_c0_g1_i2	XP_022023151.1	11-beta-hydroxysteroid dehydrogenase-like 4A [Helianthus annuus]
TRINITY_DN5384_c0_g1	TRINITY_DN5384_c0_g1_i3	XP_022023151.1	11-beta-hydroxysteroid dehydrogenase-like 4A [Helianthus annuus]
TRINITY_DN6269_c0_g1	TRINITY_DN6269_c0_g1_i4	XP_022036812.1	11-beta-hydroxysteroid dehydrogenase-like 4A isoform X1 [Helianthus annuus]
TRINITY_DN6269_c0_g1	TRINITY_DN6269_c0_g1_i6	XP_022036812.1	11-beta-hydroxysteroid dehydrogenase-like 4A isoform X1 [Helianthus annuus]
TRINITY_DN6269_c0_g1	TRINITY_DN6269_c0_g1_i2	XP_022036812.1	11-beta-hydroxysteroid dehydrogenase-like 4A isoform X1 [Helianthus annuus]
TRINITY_DN69257_c0_g1	TRINITY_DN69257_c0_g1_i1	XP_022034099.1	11-beta-hydroxysteroid dehydrogenase-like 5 [Helianthus annuus]
TRINITY_DN68231_c0_g1	TRINITY_DN68231_c0_g1_i1	PWA80894.1	11-oxo-beta-amyrin 30-oxidase [Artemisia annua]
TRINITY_DN1041_c0_g1	TRINITY_DN1041_c0_g1_i1	PWA80894.1	11-oxo-beta-amyrin 30-oxidase [Artemisia annua]
TRINITY_DN763_c0_g1	TRINITY_DN763_c0_g1_i4	PWA80894.1	11-oxo-beta-amyrin 30-oxidase [Artemisia annua]
TRINITY_DN763_c0_g1	TRINITY_DN763_c0_g1_i1	PWA80894.1	11-oxo-beta-amyrin 30-oxidase [Artemisia annua]
TRINITY_DN763_c0_g1	TRINITY_DN763_c0_g1_i2	PWA62040.1	11-oxo-beta-amyrin 30-oxidase [Artemisia annua]
TRINITY_DN763_c0_g1	TRINITY_DN763_c0_g1_i2	PWA62040.1	11-oxo-beta-amyrin 30-oxidase [Artemisia annua]
TRINITY_DN763_c0_g1	TRINITY_DN763_c0_g1_i3	PWA80894.1	11-oxo-beta-amyrin 30-oxidase [Artemisia annua]
TRINITY_DN763_c0_g1	TRINITY_DN763_c0_g1_i3	PWA80894.1	11-oxo-beta-amyrin 30-oxidase [Artemisia annua]
TRINITY_DN19494_c0_g1	TRINITY_DN19494_c0_g1_i1	PWA37825.1	11-S seed storage protein [Artemisia annua]
TRINITY_DN19494_c0_g1	TRINITY_DN19494_c0_g1_i2	PWA37825.1	11-S seed storage protein [Artemisia annua]
TRINITY_DN65252_c0_g1	TRINITY_DN65252_c0_g1_i1	PWA72791.1	11-S seed storage protein, RmlC-like cupin domain protein [Artemisia annua]
TRINITY_DN899_c0_g1	TRINITY_DN899_c0_g1_i1	XP_024980463.1	110 kDa U5 small nuclear ribonucleoprotein component CLO [Cynara cardunculus var. scolymus]
TRINITY_DN899_c0_g1	TRINITY_DN899_c0_g1_i2	XP_024980463.1	110 kDa U5 small nuclear ribonucleoprotein component CLO [Cynara cardunculus var. scolymus]
TRINITY_DN68546_c0_g1	TRINITY_DN68546_c0_g1_i1	XP_022028079.1	11S globulin seed storage protein 2-like [Helianthus annuus]
TRINITY_DN55988_c0_g1	TRINITY_DN55988_c0_g1_i1	XP_023743391.1	11S globulin seed storage protein G3-like [Lactuca sativa]
TRINITY_DN9635_c0_g1	TRINITY_DN9635_c0_g1_i1	PWA60000.1	11S globulin subunit beta [Artemisia annua]
TRINITY_DN2728_c0_g1	TRINITY_DN2728_c0_g1_i3	XP_024987743.1	12-oxophytodienoate reductase 1-like [Cynara cardunculus var. scolymus]
TRINITY_DN4678_c2_g1	TRINITY_DN4678_c2_g1_i2	XP_024995674.1	12-oxophytodienoate reductase 1-like isoform X2 [Cynara cardunculus var. scolymus]
TRINITY_DN4678_c2_g1	TRINITY_DN4678_c2_g1_i1	XP_024995674.1	12-oxophytodienoate reductase 1-like isoform X2 [Cynara cardunculus var. scolymus]
TRINITY_DN2920_c0_g1	TRINITY_DN2920_c0_g1_i2	XP_021988107.1	12-oxophytodienoate reductase 2-like [Helianthus annuus]
TRINITY_DN2728_c0_g1	TRINITY_DN2728_c0_g1_i4	XP_021988107.1	12-oxophytodienoate reductase 2-like [Helianthus annuus]
TRINITY_DN2728_c0_g1	TRINITY_DN2728_c0_g1_i1	XP_021988107.1	12-oxophytodienoate reductase 2-like [Helianthus annuus]
TRINITY_DN2728_c0_g1	TRINITY_DN2728_c0_g1_i2	XP_021988107.1	12-oxophytodienoate reductase 2-like [Helianthus annuus]
TRINITY_DN7862_c0_g1	TRINITY_DN7862_c0_g1_i1	XP_021972653.1	12S seed storage globulin 1-like [Helianthus annuus]
TRINITY_DN7862_c0_g1	TRINITY_DN7862_c0_g1_i2	XP_021972653.1	12S seed storage globulin 1-like [Helianthus annuus]
TRINITY_DN14906_c0_g1	TRINITY_DN14906_c0_g1_i1	XP_021972653.1	12S seed storage globulin 1-like [Helianthus annuus]
TRINITY_DN28415_c0_g1	TRINITY_DN28415_c0_g1_i1	PWA46216.1	14 kDa proline-rich protein DC2.15 [Artemisia annua]
TRINITY_DN28105_c0_g1	TRINITY_DN28105_c0_g1_i1	XP_024995158.1	14 kDa proline-rich protein DC2.15-like [Cynara cardunculus var. scolymus]
TRINITY_DN51224_c0_g1	TRINITY_DN51224_c0_g1_i1	XP_024985675.1	14 kDa proline-rich protein DC2.15-like [Cynara cardunculus var. scolymus]
TRINITY_DN462_c0_g1	TRINITY_DN462_c0_g1_i1	XP_021969017.1	14 kDa proline-rich protein DC2.15-like [Helianthus annuus]
TRINITY_DN462_c0_g2	TRINITY_DN462_c0_g2_i1	XP_021969017.1	14 kDa proline-rich protein DC2.15-like [Helianthus annuus]
TRINITY_DN65206_c0_g1	TRINITY_DN65206_c0_g1_i1	XP_023735254.1	14 kDa proline-rich protein DC2.15-like [Lactuca sativa]
TRINITY_DN37131_c0_g1	TRINITY_DN37131_c0_g1_i1	XP_023770728.1	14 kDa proline-rich protein DC2.15-like [Lactuca sativa]
TRINITY_DN58133_c0_g1	TRINITY_DN58133_c0_g1_i1	XP_023734598.1	14 kDa zinc-binding protein [Lactuca sativa]
TRINITY_DN20_c0_g1	TRINITY_DN20_c0_g1_i2	PWA87588.1	14-3-3 domain-containing protein [Artemisia annua]
TRINITY_DN508_c0_g2	TRINITY_DN508_c0_g2_i1	KVH88156.1	14-3-3 domain-containing protein [Cynara cardunculus var. scolymus]
TRINITY_DN60692_c0_g1	TRINITY_DN60692_c0_g1_i1	KVI06809.1	14-3-3 domain-containing protein [Cynara cardunculus var. scolymus]
TRINITY_DN508_c0_g1	TRINITY_DN508_c0_g1_i7	XP_022039824.1	14-3-3 protein 2 [Helianthus annuus]
TRINITY_DN42651_c0_g1	TRINITY_DN42651_c0_g1_i1	EXB97171.1	14-3-3 protein 4 [Morus notabilis]
TRINITY_DN508_c1_g1	TRINITY_DN508_c1_g1_i1	XP_023745234.1	14-3-3 protein 9 [Lactuca sativa]
TRINITY_DN508_c2_g1	TRINITY_DN508_c2_g1_i1	XP_023745234.1	14-3-3 protein 9 [Lactuca sativa]
TRINITY_DN508_c1_g1	TRINITY_DN508_c1_g1_i2	XP_024968703.1	14-3-3 protein 9-like [Cynara cardunculus var. scolymus]
TRINITY_DN3622_c0_g1	TRINITY_DN3622_c0_g1_i1	XP_024968703.1	14-3-3 protein 9-like [Cynara cardunculus var. scolymus]
TRINITY_DN26096_c0_g1	TRINITY_DN26096_c0_g1_i1	ETN59683.1	14-3-3 protein sigma, gamma, zeta, beta/alpha [Anopheles darlingi]
TRINITY_DN26259_c0_g1	TRINITY_DN26259_c0_g1_i1	AHJ25955.1	14-3-3 zeta [Mayetiola destructor]
TRINITY_DN19126_c0_g1	TRINITY_DN19126_c0_g1_i1	XP_024972321.1	14-3-3-like protein [Cynara cardunculus var. scolymus]
TRINITY_DN508_c0_g1	TRINITY_DN508_c0_g1_i4	XP_024977528.1	14-3-3-like protein [Cynara cardunculus var. scolymus]
TRINITY_DN508_c0_g1	TRINITY_DN508_c0_g1_i5	XP_024968661.1	14-3-3-like protein [Cynara cardunculus var. scolymus]
TRINITY_DN508_c0_g1	TRINITY_DN508_c0_g1_i1	XP_024968661.1	14-3-3-like protein [Cynara cardunculus var. scolymus]
TRINITY_DN508_c0_g1	TRINITY_DN508_c0_g1_i3	XP_024968661.1	14-3-3-like protein [Cynara cardunculus var. scolymus]
TRINITY_DN508_c0_g1	TRINITY_DN508_c0_g1_i8	XP_024977528.1	14-3-3-like protein [Cynara cardunculus var. scolymus]
TRINITY_DN508_c0_g1	TRINITY_DN508_c0_g1_i9	XP_024968661.1	14-3-3-like protein [Cynara cardunculus var. scolymus]
TRINITY_DN20_c0_g1	TRINITY_DN20_c0_g1_i1	XP_022009664.1	14-3-3-like protein [Helianthus annuus]
TRINITY_DN1142_c0_g1	TRINITY_DN1142_c0_g1_i6	PWA50852.1	14-3-3-like protein A [Artemisia annua]
TRINITY_DN1142_c0_g1	TRINITY_DN1142_c0_g1_i7	PWA50852.1	14-3-3-like protein A [Artemisia annua]
TRINITY_DN1142_c0_g1	TRINITY_DN1142_c0_g1_i2	PWA50852.1	14-3-3-like protein A [Artemisia annua]
TRINITY_DN1142_c0_g1	TRINITY_DN1142_c0_g1_i9	PWA50852.1	14-3-3-like protein A [Artemisia annua]
TRINITY_DN66999_c0_g1	TRINITY_DN66999_c0_g1_i1	XP_021969732.1	14-3-3-like protein D [Helianthus annuus]
TRINITY_DN40759_c0_g1	TRINITY_DN40759_c0_g1_i1	XP_024989620.1	14-3-3-like protein GF14 iota [Cynara cardunculus var. scolymus]
TRINITY_DN59709_c0_g1	TRINITY_DN59709_c0_g1_i1	XP_023754238.1	14-3-3-like protein GF14 iota [Lactuca sativa]
TRINITY_DN1034_c0_g1	TRINITY_DN1034_c0_g1_i1	XP_023739860.1	15-cis-zeta-carotene isomerase, chloroplastic [Lactuca sativa]
TRINITY_DN15401_c0_g1	TRINITY_DN15401_c0_g1_i1	XP_021998955.1	15.7 kDa heat shock protein, peroxisomal [Helianthus annuus]
TRINITY_DN15401_c0_g1	TRINITY_DN15401_c0_g1_i2	XP_021998955.1	15.7 kDa heat shock protein, peroxisomal [Helianthus annuus]
TRINITY_DN37207_c0_g1	TRINITY_DN37207_c0_g1_i1	PWA42956.1	16:0delta9 desaturase 2 [Artemisia annua]
TRINITY_DN29062_c0_g1	TRINITY_DN29062_c0_g1_i1	XP_023758792.1	17.3 kDa class I heat shock protein [Lactuca sativa]
TRINITY_DN27677_c0_g1	TRINITY_DN27677_c0_g1_i1	PHT47249.1	17.4 kDa class III heat shock protein [Capsicum baccatum]
TRINITY_DN38410_c0_g1	TRINITY_DN38410_c0_g1_i1	XP_023757207.1	17.5 kDa class I heat shock protein-like [Lactuca sativa]
TRINITY_DN12971_c0_g1	TRINITY_DN12971_c0_g1_i1	CAC84405.2	17.67 kDa heat-shock protein [Helianthus annuus]
TRINITY_DN9307_c0_g1	TRINITY_DN9307_c0_g1_i1	XP_022006396.1	17.8 kDa class I heat shock protein-like [Helianthus annuus]
TRINITY_DN9307_c0_g1	TRINITY_DN9307_c0_g1_i2	XP_022006396.1	17.8 kDa class I heat shock protein-like [Helianthus annuus]
TRINITY_DN49037_c0_g1	TRINITY_DN49037_c0_g1_i1	XP_023757209.1	17.8 kDa class I heat shock protein-like [Lactuca sativa]
TRINITY_DN28973_c0_g1	TRINITY_DN28973_c0_g1_i1	XP_023742483.1	17.8 kDa class I heat shock protein-like [Lactuca sativa]
TRINITY_DN7628_c0_g1	TRINITY_DN7628_c0_g1_i4	XP_023735836.1	17.9 kDa class II heat shock protein-like [Lactuca sativa]
TRINITY_DN7628_c0_g1	TRINITY_DN7628_c0_g1_i3	XP_023735836.1	17.9 kDa class II heat shock protein-like [Lactuca sativa]
TRINITY_DN18440_c0_g1	TRINITY_DN18440_c0_g1_i2	PWA52054.1	18 kDa seed maturation protein [Artemisia annua]
TRINITY_DN33138_c0_g1	TRINITY_DN33138_c0_g1_i1	XP_008354273.1	18.1 kDa class I heat shock protein-like [Malus domestica]
TRINITY_DN46773_c0_g1	TRINITY_DN46773_c0_g1_i1	XP_024962115.1	187-kDa microtubule-associated protein AIR9 [Cynara cardunculus var. scolymus]
TRINITY_DN46773_c0_g1	TRINITY_DN46773_c0_g1_i2	XP_024962115.1	187-kDa microtubule-associated protein AIR9 [Cynara cardunculus var. scolymus]
TRINITY_DN28168_c0_g1	TRINITY_DN28168_c0_g1_i1	PWA47222.1	2 iron, 2 sulfur cluster binding protein [Artemisia annua]
TRINITY_DN12846_c0_g1	TRINITY_DN12846_c0_g1_i1	XP_022029029.1	2-(3-amino-3-carboxypropyl)histidine synthase subunit 1 [Helianthus annuus]
TRINITY_DN3652_c0_g1	TRINITY_DN3652_c0_g1_i1	XP_024984091.1	2-(3-amino-3-carboxypropyl)histidine synthase subunit 2 [Cynara cardunculus var. scolymus]
TRINITY_DN33977_c0_g1	TRINITY_DN33977_c0_g1_i1	PWA58438.1	2-acylglycerol O-acyltransferase 1 [Artemisia annua]
TRINITY_DN59720_c0_g1	TRINITY_DN59720_c0_g1_i1	PWA58438.1	2-acylglycerol O-acyltransferase 1 [Artemisia annua]
TRINITY_DN59720_c0_g1	TRINITY_DN59720_c0_g1_i1	PWA58438.1	2-acylglycerol O-acyltransferase 1 [Artemisia annua]
TRINITY_DN15822_c0_g1	TRINITY_DN15822_c0_g1_i2	PWA58438.1	2-acylglycerol O-acyltransferase 1 [Artemisia annua]
TRINITY_DN15822_c0_g1	TRINITY_DN15822_c0_g1_i2	PWA58438.1	2-acylglycerol O-acyltransferase 1 [Artemisia annua]
TRINITY_DN15822_c0_g1	TRINITY_DN15822_c0_g1_i3	PWA58438.1	2-acylglycerol O-acyltransferase 1 [Artemisia annua]
TRINITY_DN58732_c0_g1	TRINITY_DN58732_c0_g1_i1	PWA50843.1	2-alkenal reductase (NADP(+)-dependent) [Artemisia annua]
TRINITY_DN60741_c0_g1	TRINITY_DN60741_c0_g1_i1	XP_011085050.1	2-alkenal reductase (NADP(+)-dependent) [Sesamum indicum]
TRINITY_DN9022_c0_g1	TRINITY_DN9022_c0_g1_i1	XP_024983021.1	2-alkenal reductase (NADP(+)-dependent)-like [Cynara cardunculus var. scolymus]
TRINITY_DN14262_c0_g1	TRINITY_DN14262_c0_g1_i1	XP_024974439.1	2-alkenal reductase (NADP(+)-dependent)-like [Cynara cardunculus var. scolymus]
TRINITY_DN43171_c0_g1	TRINITY_DN43171_c0_g1_i1	XP_023745879.1	2-alkenal reductase (NADP(+)-dependent)-like [Lactuca sativa]
TRINITY_DN22318_c0_g1	TRINITY_DN22318_c0_g1_i1	XP_023745879.1	2-alkenal reductase (NADP(+)-dependent)-like [Lactuca sativa]
TRINITY_DN57_c2_g1	TRINITY_DN57_c2_g1_i1	XP_023750977.1	2-alkenal reductase (NADP(+)-dependent)-like [Lactuca sativa]
TRINITY_DN57_c1_g1	TRINITY_DN57_c1_g1_i7	XP_024964789.1	2-alkenal reductase (NADP(+)-dependent)-like isoform X1 [Cynara cardunculus var. scolymus]
TRINITY_DN57_c1_g1	TRINITY_DN57_c1_g1_i7	XP_024964789.1	2-alkenal reductase (NADP(+)-dependent)-like isoform X1 [Cynara cardunculus var. scolymus]
TRINITY_DN57_c1_g1	TRINITY_DN57_c1_g1_i1	XP_024964789.1	2-alkenal reductase (NADP(+)-dependent)-like isoform X1 [Cynara cardunculus var. scolymus]
TRINITY_DN57_c1_g1	TRINITY_DN57_c1_g1_i1	XP_024964789.1	2-alkenal reductase (NADP(+)-dependent)-like isoform X1 [Cynara cardunculus var. scolymus]
TRINITY_DN57_c1_g1	TRINITY_DN57_c1_g1_i2	XP_024964789.1	2-alkenal reductase (NADP(+)-dependent)-like isoform X1 [Cynara cardunculus var. scolymus]
TRINITY_DN47367_c0_g1	TRINITY_DN47367_c0_g1_i1	PWA64347.1	2-alkenal reductase [Artemisia annua]
TRINITY_DN9041_c0_g1	TRINITY_DN9041_c0_g1_i4	PWA57871.1	2-alkenal reductase [Artemisia annua]
TRINITY_DN57_c1_g2	TRINITY_DN57_c1_g2_i2	ACN65116.1	2-alkenal reductase [Artemisia annua]
TRINITY_DN57_c1_g2	TRINITY_DN57_c1_g2_i3	ACN65116.1	2-alkenal reductase [Artemisia annua]
TRINITY_DN57_c1_g2	TRINITY_DN57_c1_g2_i3	ACN65116.1	2-alkenal reductase [Artemisia annua]
TRINITY_DN57_c1_g1	TRINITY_DN57_c1_g1_i9	ACN65116.1	2-alkenal reductase [Artemisia annua]
TRINITY_DN57_c1_g1	TRINITY_DN57_c1_g1_i6	ACN65116.1	2-alkenal reductase [Artemisia annua]
TRINITY_DN57_c1_g1	TRINITY_DN57_c1_g1_i11	PWA59431.1	2-alkenal reductase [Artemisia annua]
TRINITY_DN2606_c0_g1	TRINITY_DN2606_c0_g1_i42	XP_021989185.1	2-carboxy-1,4-naphthoquinone phytyltransferase, chloroplastic isoform X1 [Helianthus annuus]
TRINITY_DN2606_c0_g1	TRINITY_DN2606_c0_g1_i9	XP_021989185.1	2-carboxy-1,4-naphthoquinone phytyltransferase, chloroplastic isoform X1 [Helianthus annuus]
TRINITY_DN2606_c0_g1	TRINITY_DN2606_c0_g1_i30	XP_021989185.1	2-carboxy-1,4-naphthoquinone phytyltransferase, chloroplastic isoform X1 [Helianthus annuus]
TRINITY_DN2606_c0_g1	TRINITY_DN2606_c0_g1_i30	XP_021989185.1	2-carboxy-1,4-naphthoquinone phytyltransferase, chloroplastic isoform X1 [Helianthus annuus]
TRINITY_DN2606_c0_g1	TRINITY_DN2606_c0_g1_i13	XP_021989185.1	2-carboxy-1,4-naphthoquinone phytyltransferase, chloroplastic isoform X1 [Helianthus annuus]
TRINITY_DN2606_c0_g1	TRINITY_DN2606_c0_g1_i13	XP_021989185.1	2-carboxy-1,4-naphthoquinone phytyltransferase, chloroplastic isoform X1 [Helianthus annuus]
TRINITY_DN5830_c0_g1	TRINITY_DN5830_c0_g1_i1	XP_024962007.1	2-Cys peroxiredoxin BAS1, chloroplastic-like [Cynara cardunculus var. scolymus]
TRINITY_DN5427_c0_g1	TRINITY_DN5427_c0_g1_i4	XP_023735352.1	2-Cys peroxiredoxin BAS1, chloroplastic-like [Lactuca sativa]
TRINITY_DN5427_c0_g1	TRINITY_DN5427_c0_g1_i1	XP_023735352.1	2-Cys peroxiredoxin BAS1, chloroplastic-like [Lactuca sativa]
TRINITY_DN7159_c0_g1	TRINITY_DN7159_c0_g1_i1	XP_021973004.1	2-hydroxyacyl-CoA lyase [Helianthus annuus]
TRINITY_DN36519_c0_g1	TRINITY_DN36519_c0_g1_i1	PWA66577.1	2-hydroxyisoflavanone dehydratase [Artemisia annua]
TRINITY_DN20859_c1_g1	TRINITY_DN20859_c1_g1_i1	XP_021988618.1	2-hydroxyisoflavanone dehydratase-like [Helianthus annuus]
TRINITY_DN20859_c0_g1	TRINITY_DN20859_c0_g1_i1	XP_021988618.1	2-hydroxyisoflavanone dehydratase-like [Helianthus annuus]
TRINITY_DN20859_c0_g1	TRINITY_DN20859_c0_g1_i2	XP_021988618.1	2-hydroxyisoflavanone dehydratase-like [Helianthus annuus]
TRINITY_DN18922_c0_g1	TRINITY_DN18922_c0_g1_i1	XP_021988618.1	2-hydroxyisoflavanone dehydratase-like [Helianthus annuus]
TRINITY_DN37928_c0_g1	TRINITY_DN37928_c0_g1_i1	XP_023752524.1	2-hydroxyisoflavanone dehydratase-like [Lactuca sativa]
TRINITY_DN19105_c0_g1	TRINITY_DN19105_c0_g1_i1	XP_024982647.1	2-isopropylmalate synthase A-like [Cynara cardunculus var. scolymus]
TRINITY_DN62203_c0_g1	TRINITY_DN62203_c0_g1_i1	XP_022005973.1	2-isopropylmalate synthase A-like [Helianthus annuus]
TRINITY_DN57417_c0_g1	TRINITY_DN57417_c0_g1_i1	XP_023748657.1	2-isopropylmalate synthase A-like [Lactuca sativa]
TRINITY_DN60119_c0_g1	TRINITY_DN60119_c0_g1_i1	XP_023748737.1	2-isopropylmalate synthase A-like [Lactuca sativa]
TRINITY_DN5849_c0_g1	TRINITY_DN5849_c0_g1_i1	XP_023748757.1	2-methoxy-6-polyprenyl-1,4-benzoquinol methylase, mitochondrial [Lactuca sativa]
TRINITY_DN0_c0_g1	TRINITY_DN0_c0_g1_i2	XP_021970541.1	2-methoxy-6-polyprenyl-1,4-benzoquinol methylase, mitochondrial-like [Helianthus annuus]
TRINITY_DN710_c1_g1	TRINITY_DN710_c1_g1_i5	XP_024966868.1	2-methyl-6-phytyl-1,4-hydroquinone methyltransferase, chloroplastic-like [Cynara cardunculus var. scolymus]
TRINITY_DN710_c1_g1	TRINITY_DN710_c1_g1_i4	XP_024966868.1	2-methyl-6-phytyl-1,4-hydroquinone methyltransferase, chloroplastic-like [Cynara cardunculus var. scolymus]
TRINITY_DN710_c1_g1	TRINITY_DN710_c1_g1_i1	XP_024966868.1	2-methyl-6-phytyl-1,4-hydroquinone methyltransferase, chloroplastic-like [Cynara cardunculus var. scolymus]
TRINITY_DN710_c1_g1	TRINITY_DN710_c1_g1_i3	XP_024966868.1	2-methyl-6-phytyl-1,4-hydroquinone methyltransferase, chloroplastic-like [Cynara cardunculus var. scolymus]
TRINITY_DN710_c1_g1	TRINITY_DN710_c1_g1_i2	XP_024966868.1	2-methyl-6-phytyl-1,4-hydroquinone methyltransferase, chloroplastic-like [Cynara cardunculus var. scolymus]
TRINITY_DN37831_c0_g1	TRINITY_DN37831_c0_g1_i1	PWA41189.1	2-methylene-furan-3-one reductase [Artemisia annua]
TRINITY_DN28986_c0_g1	TRINITY_DN28986_c0_g1_i1	XP_021976101.1	2-methylene-furan-3-one reductase-like [Helianthus annuus]
TRINITY_DN4520_c0_g1	TRINITY_DN4520_c0_g1_i1	PWA79815.1	2-oxoacid dehydrogenases acyltransferase family protein [Artemisia annua]
TRINITY_DN15383_c0_g1	TRINITY_DN15383_c0_g1_i2	PWA53653.1	2-oxoglutarate (2OG) and Fe(II)-dependent oxygenase superfamily protein [Artemisia annua]
TRINITY_DN508_c0_g1	TRINITY_DN508_c0_g1_i6	PWA69194.1	2-oxoglutarate (2OG) and Fe(II)-dependent oxygenase superfamily protein [Artemisia annua]
TRINITY_DN42296_c0_g1	TRINITY_DN42296_c0_g1_i1	PWA65801.1	2-oxoglutarate (2OG) and Fe(II)-dependent oxygenase superfamily protein [Artemisia annua]
TRINITY_DN14390_c0_g1	TRINITY_DN14390_c0_g1_i1	PWA52746.1	2-oxoglutarate (2OG) and Fe(II)-dependent oxygenase superfamily protein [Artemisia annua]
TRINITY_DN10179_c0_g1	TRINITY_DN10179_c0_g1_i1	PWA92497.1	2-oxoglutarate (2OG) and Fe(II)-dependent oxygenase superfamily protein [Artemisia annua]
TRINITY_DN10179_c0_g1	TRINITY_DN10179_c0_g1_i2	PWA92497.1	2-oxoglutarate (2OG) and Fe(II)-dependent oxygenase superfamily protein [Artemisia annua]
TRINITY_DN10179_c0_g1	TRINITY_DN10179_c0_g1_i2	PWA92497.1	2-oxoglutarate (2OG) and Fe(II)-dependent oxygenase superfamily protein [Artemisia annua]
TRINITY_DN1588_c0_g2	TRINITY_DN1588_c0_g2_i1	PWA76914.1	2-oxoglutarate (2OG) and Fe(II)-dependent oxygenase superfamily protein [Artemisia annua]
TRINITY_DN1588_c0_g3	TRINITY_DN1588_c0_g3_i1	PWA73822.1	2-oxoglutarate (2OG) and Fe(II)-dependent oxygenase superfamily protein [Artemisia annua]
TRINITY_DN40486_c0_g1	TRINITY_DN40486_c0_g1_i1	PWA73822.1	2-oxoglutarate (2OG) and Fe(II)-dependent oxygenase superfamily protein [Artemisia annua]
TRINITY_DN31685_c0_g1	TRINITY_DN31685_c0_g1_i1	PWA73822.1	2-oxoglutarate (2OG) and Fe(II)-dependent oxygenase superfamily protein [Artemisia annua]
TRINITY_DN18153_c0_g1	TRINITY_DN18153_c0_g1_i2	PWA95191.1	2-oxoglutarate (2OG) and Fe(II)-dependent oxygenase superfamily protein [Artemisia annua]
TRINITY_DN11819_c0_g1	TRINITY_DN11819_c0_g1_i1	PWA97954.1	2-oxoglutarate (2OG) and Fe(II)-dependent oxygenase superfamily protein [Artemisia annua]
TRINITY_DN11819_c0_g1	TRINITY_DN11819_c0_g1_i2	PWA97954.1	2-oxoglutarate (2OG) and Fe(II)-dependent oxygenase superfamily protein [Artemisia annua]
TRINITY_DN11819_c0_g1	TRINITY_DN11819_c0_g1_i3	PWA97954.1	2-oxoglutarate (2OG) and Fe(II)-dependent oxygenase superfamily protein [Artemisia annua]
TRINITY_DN4375_c1_g1	TRINITY_DN4375_c1_g1_i1	PWA76914.1	2-oxoglutarate (2OG) and Fe(II)-dependent oxygenase superfamily protein [Artemisia annua]
TRINITY_DN4375_c0_g1	TRINITY_DN4375_c0_g1_i1	PWA43210.1	2-oxoglutarate (2OG) and Fe(II)-dependent oxygenase superfamily protein [Artemisia annua]
TRINITY_DN46213_c0_g1	TRINITY_DN46213_c0_g1_i1	PWA97954.1	2-oxoglutarate (2OG) and Fe(II)-dependent oxygenase superfamily protein [Artemisia annua]
TRINITY_DN48146_c0_g1	TRINITY_DN48146_c0_g1_i1	PWA75824.1	2-oxoglutarate (2OG) and Fe(II)-dependent oxygenase superfamily protein [Artemisia annua]
TRINITY_DN7450_c0_g1	TRINITY_DN7450_c0_g1_i1	PWA77333.1	2-oxoglutarate (2OG) and Fe(II)-dependent oxygenase superfamily protein [Artemisia annua]
TRINITY_DN7450_c0_g1	TRINITY_DN7450_c0_g1_i2	PWA76914.1	2-oxoglutarate (2OG) and Fe(II)-dependent oxygenase superfamily protein [Artemisia annua]
TRINITY_DN45756_c0_g1	TRINITY_DN45756_c0_g1_i1	PWA75824.1	2-oxoglutarate (2OG) and Fe(II)-dependent oxygenase superfamily protein [Artemisia annua]
TRINITY_DN27333_c0_g1	TRINITY_DN27333_c0_g1_i1	PWA73822.1	2-oxoglutarate (2OG) and Fe(II)-dependent oxygenase superfamily protein [Artemisia annua]
TRINITY_DN9347_c0_g1	TRINITY_DN9347_c0_g1_i1	PWA96718.1	2-oxoglutarate (2OG) and Fe(II)-dependent oxygenase superfamily protein [Artemisia annua]
TRINITY_DN9347_c0_g1	TRINITY_DN9347_c0_g1_i2	PWA96718.1	2-oxoglutarate (2OG) and Fe(II)-dependent oxygenase superfamily protein [Artemisia annua]
TRINITY_DN4528_c0_g1	TRINITY_DN4528_c0_g1_i6	PWA95191.1	2-oxoglutarate (2OG) and Fe(II)-dependent oxygenase superfamily protein [Artemisia annua]
TRINITY_DN4528_c0_g1	TRINITY_DN4528_c0_g1_i1	PWA95191.1	2-oxoglutarate (2OG) and Fe(II)-dependent oxygenase superfamily protein [Artemisia annua]
TRINITY_DN4528_c0_g1	TRINITY_DN4528_c0_g1_i2	PWA95191.1	2-oxoglutarate (2OG) and Fe(II)-dependent oxygenase superfamily protein [Artemisia annua]
TRINITY_DN4528_c0_g1	TRINITY_DN4528_c0_g1_i3	PWA95191.1	2-oxoglutarate (2OG) and Fe(II)-dependent oxygenase superfamily protein [Artemisia annua]
TRINITY_DN55999_c0_g1	TRINITY_DN55999_c0_g1_i1	PWA53214.1	2-oxoglutarate (2OG) and Fe(II)-dependent oxygenase superfamily protein [Artemisia annua]
TRINITY_DN18763_c0_g1	TRINITY_DN18763_c0_g1_i1	PWA61867.1	2-oxoglutarate (2OG) and Fe(II)-dependent oxygenase superfamily protein [Artemisia annua]
TRINITY_DN18763_c0_g1	TRINITY_DN18763_c0_g1_i2	PWA61867.1	2-oxoglutarate (2OG) and Fe(II)-dependent oxygenase superfamily protein [Artemisia annua]
TRINITY_DN38317_c0_g1	TRINITY_DN38317_c0_g1_i1	PWA59012.1	2-oxoglutarate (2OG) and Fe(II)-dependent oxygenase superfamily protein [Artemisia annua]
TRINITY_DN45851_c0_g1	TRINITY_DN45851_c0_g1_i1	PWA95636.1	2-oxoglutarate dehydrogenase, E1 component [Artemisia annua]
TRINITY_DN23687_c0_g1	TRINITY_DN23687_c0_g1_i1	PWA95636.1	2-oxoglutarate dehydrogenase, E1 component [Artemisia annua]
TRINITY_DN21238_c0_g1	TRINITY_DN21238_c0_g1_i1	XP_024967382.1	2-oxoglutarate dehydrogenase, mitochondrial-like [Cynara cardunculus var. scolymus]
TRINITY_DN22078_c0_g1	TRINITY_DN22078_c0_g1_i1	XP_024960317.1	2-oxoglutarate dehydrogenase, mitochondrial-like [Cynara cardunculus var. scolymus]
TRINITY_DN39188_c0_g1	TRINITY_DN39188_c0_g1_i1	XP_024960317.1	2-oxoglutarate dehydrogenase, mitochondrial-like [Cynara cardunculus var. scolymus]
TRINITY_DN68073_c0_g1	TRINITY_DN68073_c0_g1_i1	XP_024960317.1	2-oxoglutarate dehydrogenase, mitochondrial-like [Cynara cardunculus var. scolymus]
TRINITY_DN59693_c0_g1	TRINITY_DN59693_c0_g1_i1	XP_024967382.1	2-oxoglutarate dehydrogenase, mitochondrial-like [Cynara cardunculus var. scolymus]
TRINITY_DN17660_c0_g1	TRINITY_DN17660_c0_g1_i1	XP_021970633.1	2-oxoglutarate dehydrogenase, mitochondrial-like [Helianthus annuus]
TRINITY_DN21304_c0_g1	TRINITY_DN21304_c0_g1_i1	XP_021981156.1	2-oxoglutarate dehydrogenase, mitochondrial-like [Helianthus annuus]
TRINITY_DN45979_c0_g1	TRINITY_DN45979_c0_g1_i1	XP_021990240.1	2-oxoglutarate dehydrogenase, mitochondrial-like [Helianthus annuus]
TRINITY_DN25079_c0_g1	TRINITY_DN25079_c0_g1_i1	XP_024960749.1	2-oxoglutarate-dependent dioxygenase DAO-like [Cynara cardunculus var. scolymus]
TRINITY_DN2931_c0_g1	TRINITY_DN2931_c0_g1_i4	XP_024960749.1	2-oxoglutarate-dependent dioxygenase DAO-like [Cynara cardunculus var. scolymus]
TRINITY_DN2931_c0_g1	TRINITY_DN2931_c0_g1_i5	XP_024960749.1	2-oxoglutarate-dependent dioxygenase DAO-like [Cynara cardunculus var. scolymus]
TRINITY_DN2931_c0_g1	TRINITY_DN2931_c0_g1_i5	XP_024960749.1	2-oxoglutarate-dependent dioxygenase DAO-like [Cynara cardunculus var. scolymus]
TRINITY_DN2931_c0_g1	TRINITY_DN2931_c0_g1_i6	XP_024960749.1	2-oxoglutarate-dependent dioxygenase DAO-like [Cynara cardunculus var. scolymus]
TRINITY_DN2931_c0_g1	TRINITY_DN2931_c0_g1_i6	XP_024960749.1	2-oxoglutarate-dependent dioxygenase DAO-like [Cynara cardunculus var. scolymus]
TRINITY_DN2931_c0_g1	TRINITY_DN2931_c0_g1_i7	XP_024960749.1	2-oxoglutarate-dependent dioxygenase DAO-like [Cynara cardunculus var. scolymus]
TRINITY_DN2931_c0_g1	TRINITY_DN2931_c0_g1_i1	XP_024960749.1	2-oxoglutarate-dependent dioxygenase DAO-like [Cynara cardunculus var. scolymus]
TRINITY_DN2931_c0_g1	TRINITY_DN2931_c0_g1_i2	XP_024960749.1	2-oxoglutarate-dependent dioxygenase DAO-like [Cynara cardunculus var. scolymus]
TRINITY_DN2931_c0_g1	TRINITY_DN2931_c0_g1_i2	XP_024960749.1	2-oxoglutarate-dependent dioxygenase DAO-like [Cynara cardunculus var. scolymus]
TRINITY_DN2931_c0_g1	TRINITY_DN2931_c0_g1_i3	XP_024960749.1	2-oxoglutarate-dependent dioxygenase DAO-like [Cynara cardunculus var. scolymus]
TRINITY_DN14798_c0_g1	TRINITY_DN14798_c0_g1_i1	XP_022009913.1	2-oxoglutarate-dependent dioxygenase DAO-like [Helianthus annuus]
TRINITY_DN14798_c0_g1	TRINITY_DN14798_c0_g1_i2	XP_022009913.1	2-oxoglutarate-dependent dioxygenase DAO-like [Helianthus annuus]
TRINITY_DN4203_c0_g1	TRINITY_DN4203_c0_g1_i1	XP_023767428.1	2-oxoglutarate-dependent dioxygenase DAO-like [Lactuca sativa]
TRINITY_DN4203_c0_g2	TRINITY_DN4203_c0_g2_i11	XP_023767428.1	2-oxoglutarate-dependent dioxygenase DAO-like [Lactuca sativa]
TRINITY_DN4203_c0_g2	TRINITY_DN4203_c0_g2_i9	XP_023767428.1	2-oxoglutarate-dependent dioxygenase DAO-like [Lactuca sativa]
TRINITY_DN4203_c0_g2	TRINITY_DN4203_c0_g2_i1	XP_023767428.1	2-oxoglutarate-dependent dioxygenase DAO-like [Lactuca sativa]
TRINITY_DN4203_c0_g2	TRINITY_DN4203_c0_g2_i3	XP_023767428.1	2-oxoglutarate-dependent dioxygenase DAO-like [Lactuca sativa]
TRINITY_DN4203_c0_g2	TRINITY_DN4203_c0_g2_i2	XP_023767428.1	2-oxoglutarate-dependent dioxygenase DAO-like [Lactuca sativa]
TRINITY_DN4203_c0_g2	TRINITY_DN4203_c0_g2_i2	XP_023767428.1	2-oxoglutarate-dependent dioxygenase DAO-like [Lactuca sativa]
TRINITY_DN4203_c0_g2	TRINITY_DN4203_c0_g2_i5	XP_023767428.1	2-oxoglutarate-dependent dioxygenase DAO-like [Lactuca sativa]
TRINITY_DN4203_c0_g2	TRINITY_DN4203_c0_g2_i7	XP_023767428.1	2-oxoglutarate-dependent dioxygenase DAO-like [Lactuca sativa]
TRINITY_DN4203_c0_g2	TRINITY_DN4203_c0_g2_i6	XP_023767428.1	2-oxoglutarate-dependent dioxygenase DAO-like [Lactuca sativa]
TRINITY_DN4203_c0_g2	TRINITY_DN4203_c0_g2_i6	XP_023767428.1	2-oxoglutarate-dependent dioxygenase DAO-like [Lactuca sativa]
TRINITY_DN15699_c1_g1	TRINITY_DN15699_c1_g1_i1	XP_023767428.1	2-oxoglutarate-dependent dioxygenase DAO-like [Lactuca sativa]
TRINITY_DN9943_c0_g1	TRINITY_DN9943_c0_g1_i1	XP_023767428.1	2-oxoglutarate-dependent dioxygenase DAO-like [Lactuca sativa]
TRINITY_DN9943_c0_g1	TRINITY_DN9943_c0_g1_i2	XP_023767428.1	2-oxoglutarate-dependent dioxygenase DAO-like [Lactuca sativa]
TRINITY_DN2875_c0_g1	TRINITY_DN2875_c0_g1_i6	XP_021969037.1	2-oxoglutarate-Fe(II) type oxidoreductase-like isoform X1 [Helianthus annuus]
TRINITY_DN2875_c0_g1	TRINITY_DN2875_c0_g1_i6	XP_021969037.1	2-oxoglutarate-Fe(II) type oxidoreductase-like isoform X1 [Helianthus annuus]
TRINITY_DN2875_c0_g1	TRINITY_DN2875_c0_g1_i2	XP_021969037.1	2-oxoglutarate-Fe(II) type oxidoreductase-like isoform X1 [Helianthus annuus]
TRINITY_DN2875_c0_g1	TRINITY_DN2875_c0_g1_i3	XP_021969037.1	2-oxoglutarate-Fe(II) type oxidoreductase-like isoform X1 [Helianthus annuus]
TRINITY_DN2875_c0_g1	TRINITY_DN2875_c0_g1_i3	XP_021969037.1	2-oxoglutarate-Fe(II) type oxidoreductase-like isoform X1 [Helianthus annuus]
TRINITY_DN2875_c0_g1	TRINITY_DN2875_c0_g1_i5	XP_021969038.1	2-oxoglutarate-Fe(II) type oxidoreductase-like isoform X2 [Helianthus annuus]
TRINITY_DN2875_c0_g1	TRINITY_DN2875_c0_g1_i7	XP_021969038.1	2-oxoglutarate-Fe(II) type oxidoreductase-like isoform X2 [Helianthus annuus]
TRINITY_DN2875_c0_g1	TRINITY_DN2875_c0_g1_i1	XP_021969038.1	2-oxoglutarate-Fe(II) type oxidoreductase-like isoform X2 [Helianthus annuus]
TRINITY_DN2875_c0_g1	TRINITY_DN2875_c0_g1_i8	XP_021969038.1	2-oxoglutarate-Fe(II) type oxidoreductase-like isoform X2 [Helianthus annuus]
TRINITY_DN2875_c0_g1	TRINITY_DN2875_c0_g1_i9	XP_021969038.1	2-oxoglutarate-Fe(II) type oxidoreductase-like isoform X2 [Helianthus annuus]
TRINITY_DN2875_c0_g1	TRINITY_DN2875_c0_g1_i10	XP_021969038.1	2-oxoglutarate-Fe(II) type oxidoreductase-like isoform X2 [Helianthus annuus]
TRINITY_DN2875_c0_g1	TRINITY_DN2875_c0_g1_i11	XP_021969038.1	2-oxoglutarate-Fe(II) type oxidoreductase-like isoform X2 [Helianthus annuus]
TRINITY_DN3823_c0_g1	TRINITY_DN3823_c0_g1_i4	XP_022016875.1	2-oxoglutarate-Fe(II) type oxidoreductase-like isoform X2 [Helianthus annuus]
TRINITY_DN3823_c0_g1	TRINITY_DN3823_c0_g1_i5	XP_022016875.1	2-oxoglutarate-Fe(II) type oxidoreductase-like isoform X2 [Helianthus annuus]
TRINITY_DN3823_c0_g1	TRINITY_DN3823_c0_g1_i6	XP_022016875.1	2-oxoglutarate-Fe(II) type oxidoreductase-like isoform X2 [Helianthus annuus]
TRINITY_DN3823_c0_g1	TRINITY_DN3823_c0_g1_i6	XP_022016875.1	2-oxoglutarate-Fe(II) type oxidoreductase-like isoform X2 [Helianthus annuus]
TRINITY_DN3823_c0_g1	TRINITY_DN3823_c0_g1_i7	XP_022016875.1	2-oxoglutarate-Fe(II) type oxidoreductase-like isoform X2 [Helianthus annuus]
TRINITY_DN3823_c0_g1	TRINITY_DN3823_c0_g1_i1	XP_022016875.1	2-oxoglutarate-Fe(II) type oxidoreductase-like isoform X2 [Helianthus annuus]
TRINITY_DN3823_c0_g1	TRINITY_DN3823_c0_g1_i2	XP_022016875.1	2-oxoglutarate-Fe(II) type oxidoreductase-like isoform X2 [Helianthus annuus]
TRINITY_DN3823_c0_g1	TRINITY_DN3823_c0_g1_i3	XP_022016875.1	2-oxoglutarate-Fe(II) type oxidoreductase-like isoform X2 [Helianthus annuus]
TRINITY_DN3823_c0_g1	TRINITY_DN3823_c0_g1_i8	XP_022016875.1	2-oxoglutarate-Fe(II) type oxidoreductase-like isoform X2 [Helianthus annuus]
TRINITY_DN22652_c0_g1	TRINITY_DN22652_c0_g1_i1	XP_024983408.1	2-oxoisovalerate dehydrogenase subunit alpha 2, mitochondrial-like [Cynara cardunculus var. scolymus]
TRINITY_DN21591_c0_g1	TRINITY_DN21591_c0_g1_i1	XP_021979112.1	2-oxoisovalerate dehydrogenase subunit alpha 2, mitochondrial-like [Helianthus annuus]
TRINITY_DN19552_c0_g1	TRINITY_DN19552_c0_g1_i1	XP_021979112.1	2-oxoisovalerate dehydrogenase subunit alpha 2, mitochondrial-like [Helianthus annuus]
TRINITY_DN19552_c0_g1	TRINITY_DN19552_c0_g1_i2	XP_021979112.1	2-oxoisovalerate dehydrogenase subunit alpha 2, mitochondrial-like [Helianthus annuus]
TRINITY_DN16513_c0_g1	TRINITY_DN16513_c0_g1_i1	XP_021979112.1	2-oxoisovalerate dehydrogenase subunit alpha 2, mitochondrial-like [Helianthus annuus]
TRINITY_DN22267_c0_g1	TRINITY_DN22267_c0_g1_i1	XP_022039609.1	2-oxoisovalerate dehydrogenase subunit alpha 2, mitochondrial-like [Helianthus annuus]
TRINITY_DN1178_c0_g1	TRINITY_DN1178_c0_g1_i1	XP_024986200.1	2-oxoisovalerate dehydrogenase subunit beta 1, mitochondrial [Cynara cardunculus var. scolymus]
TRINITY_DN15617_c0_g1	TRINITY_DN15617_c0_g1_i1	PWA99290.1	2-phosphoglycolate phosphatase 2 [Artemisia annua]
TRINITY_DN5028_c0_g1	TRINITY_DN5028_c0_g1_i1	XP_021998007.1	2-phytyl-1,4-beta-naphthoquinone methyltransferase, chloroplastic [Helianthus annuus]
TRINITY_DN5028_c0_g1	TRINITY_DN5028_c0_g1_i2	XP_021998007.1	2-phytyl-1,4-beta-naphthoquinone methyltransferase, chloroplastic [Helianthus annuus]
TRINITY_DN4536_c0_g1	TRINITY_DN4536_c0_g1_i1	XP_024992593.1	2-succinylbenzoate--CoA ligase, chloroplastic/peroxisomal [Cynara cardunculus var. scolymus]
TRINITY_DN4536_c0_g1	TRINITY_DN4536_c0_g1_i2	XP_024992593.1	2-succinylbenzoate--CoA ligase, chloroplastic/peroxisomal [Cynara cardunculus var. scolymus]
TRINITY_DN4536_c0_g1	TRINITY_DN4536_c0_g1_i2	XP_024992593.1	2-succinylbenzoate--CoA ligase, chloroplastic/peroxisomal [Cynara cardunculus var. scolymus]
TRINITY_DN4536_c0_g1	TRINITY_DN4536_c0_g1_i3	XP_024992593.1	2-succinylbenzoate--CoA ligase, chloroplastic/peroxisomal [Cynara cardunculus var. scolymus]
TRINITY_DN4536_c0_g1	TRINITY_DN4536_c0_g1_i3	XP_024992593.1	2-succinylbenzoate--CoA ligase, chloroplastic/peroxisomal [Cynara cardunculus var. scolymus]
TRINITY_DN59080_c0_g1	TRINITY_DN59080_c0_g1_i1	CAH18938.1	2,1-fructan:2,1-fructan 1-fructosyltransferase precursor, partial [Bellis perennis]
TRINITY_DN393_c1_g1	TRINITY_DN393_c1_g1_i1	CAH18938.1	2,1-fructan:2,1-fructan 1-fructosyltransferase precursor, partial [Bellis perennis]
TRINITY_DN46205_c0_g1	TRINITY_DN46205_c0_g1_i1	CAH18937.1	2,1-fructan:2,1-fructan 1-fructosyltransferase precursor, partial [Doronicum pardalianches]
TRINITY_DN30669_c0_g1	TRINITY_DN30669_c0_g1_i1	PWA71837.1	2,3-bisphosphoglycerate-independent phosphoglycerate mutase [Artemisia annua]
TRINITY_DN38377_c0_g1	TRINITY_DN38377_c0_g1_i1	PWA71837.1	2,3-bisphosphoglycerate-independent phosphoglycerate mutase [Artemisia annua]
TRINITY_DN2035_c0_g1	TRINITY_DN2035_c0_g1_i1	XP_022010403.1	2,3-bisphosphoglycerate-independent phosphoglycerate mutase [Helianthus annuus]
TRINITY_DN37560_c0_g1	TRINITY_DN37560_c0_g1_i1	XP_022039154.1	2,3-bisphosphoglycerate-independent phosphoglycerate mutase [Helianthus annuus]
TRINITY_DN48227_c0_g1	TRINITY_DN48227_c0_g1_i1	XP_022039154.1	2,3-bisphosphoglycerate-independent phosphoglycerate mutase [Helianthus annuus]
TRINITY_DN3534_c0_g1	TRINITY_DN3534_c0_g1_i1	XP_024996905.1	20S-pre-rRNA D-site endonuclease nob1 [Cynara cardunculus var. scolymus]
TRINITY_DN3534_c0_g1	TRINITY_DN3534_c0_g1_i2	XP_024996905.1	20S-pre-rRNA D-site endonuclease nob1 [Cynara cardunculus var. scolymus]
TRINITY_DN28642_c0_g1	TRINITY_DN28642_c0_g1_i1	XP_022006627.1	21 kDa protein-like [Helianthus annuus]
TRINITY_DN20322_c0_g1	TRINITY_DN20322_c0_g1_i1	XP_022024108.1	21 kDa protein-like [Helianthus annuus]
TRINITY_DN185_c0_g2	TRINITY_DN185_c0_g2_i3	XP_022027210.1	23 kDa jasmonate-induced protein-like [Helianthus annuus]
TRINITY_DN40964_c0_g1	TRINITY_DN40964_c0_g1_i1	XP_022027210.1	23 kDa jasmonate-induced protein-like [Helianthus annuus]
TRINITY_DN26009_c0_g1	TRINITY_DN26009_c0_g1_i1	XP_022027210.1	23 kDa jasmonate-induced protein-like [Helianthus annuus]
TRINITY_DN66283_c0_g1	TRINITY_DN66283_c0_g1_i1	XP_023736356.1	24-methylenesterol C-methyltransferase 2-like [Lactuca sativa]
TRINITY_DN8568_c0_g1	TRINITY_DN8568_c0_g1_i1	XP_023766451.1	24-methylenesterol C-methyltransferase 3-like [Lactuca sativa]
TRINITY_DN5272_c0_g1	TRINITY_DN5272_c0_g1_i1	PWA82355.1	25.3 kDa vesicle transport protein [Artemisia annua]
TRINITY_DN803_c0_g1	TRINITY_DN803_c0_g1_i1	XP_021989913.1	25.3 kDa vesicle transport protein [Helianthus annuus]
TRINITY_DN803_c0_g1	TRINITY_DN803_c0_g1_i2	XP_021989913.1	25.3 kDa vesicle transport protein [Helianthus annuus]
TRINITY_DN5272_c0_g1	TRINITY_DN5272_c0_g1_i2	XP_023748083.1	25.3 kDa vesicle transport protein isoform X2 [Lactuca sativa]
TRINITY_DN5272_c0_g1	TRINITY_DN5272_c0_g1_i4	XP_021974276.1	25.3 kDa vesicle transport protein-like [Helianthus annuus]
TRINITY_DN5272_c0_g1	TRINITY_DN5272_c0_g1_i3	XP_021974276.1	25.3 kDa vesicle transport protein-like [Helianthus annuus]
TRINITY_DN30455_c0_g1	TRINITY_DN30455_c0_g1_i1	XP_022033527.1	25.3 kDa vesicle transport protein-like [Helianthus annuus]
TRINITY_DN26924_c0_g1	TRINITY_DN26924_c0_g1_i1	XP_022033159.1	26.5 kDa heat shock protein, mitochondrial-like [Helianthus annuus]
TRINITY_DN30939_c0_g1	TRINITY_DN30939_c0_g1_i1	AAV31414.1	26S protease regulatory subunit-like protein [Aphis citricidus]
TRINITY_DN6885_c0_g1	TRINITY_DN6885_c0_g1_i1	XP_024985241.1	26S proteasome non-ATPase regulatory subunit 1 homolog A-like [Cynara cardunculus var. scolymus]
TRINITY_DN17148_c0_g1	TRINITY_DN17148_c0_g1_i1	XP_022026664.1	26S proteasome non-ATPase regulatory subunit 1 homolog A-like [Helianthus annuus]
TRINITY_DN633_c0_g1	TRINITY_DN633_c0_g1_i1	XP_024985544.1	26S proteasome non-ATPase regulatory subunit 11 homolog [Cynara cardunculus var. scolymus]
TRINITY_DN633_c0_g1	TRINITY_DN633_c0_g1_i2	XP_024985544.1	26S proteasome non-ATPase regulatory subunit 11 homolog [Cynara cardunculus var. scolymus]
TRINITY_DN56356_c0_g1	TRINITY_DN56356_c0_g1_i1	XP_023765154.1	26S proteasome non-ATPase regulatory subunit 12 homolog A-like [Lactuca sativa]
TRINITY_DN36635_c0_g1	TRINITY_DN36635_c0_g1_i1	XP_024996091.1	26S proteasome non-ATPase regulatory subunit 13 homolog A [Cynara cardunculus var. scolymus]
TRINITY_DN336_c0_g1	TRINITY_DN336_c0_g1_i1	XP_023737893.1	26S proteasome non-ATPase regulatory subunit 14 homolog [Lactuca sativa]
TRINITY_DN336_c0_g1	TRINITY_DN336_c0_g1_i2	XP_023737893.1	26S proteasome non-ATPase regulatory subunit 14 homolog [Lactuca sativa]
TRINITY_DN142_c0_g1	TRINITY_DN142_c0_g1_i4	XP_024962066.1	26S proteasome non-ATPase regulatory subunit 2 homolog A-like [Cynara cardunculus var. scolymus]
TRINITY_DN142_c0_g1	TRINITY_DN142_c0_g1_i5	XP_024962066.1	26S proteasome non-ATPase regulatory subunit 2 homolog A-like [Cynara cardunculus var. scolymus]
TRINITY_DN142_c0_g1	TRINITY_DN142_c0_g1_i2	XP_024962066.1	26S proteasome non-ATPase regulatory subunit 2 homolog A-like [Cynara cardunculus var. scolymus]
TRINITY_DN142_c0_g1	TRINITY_DN142_c0_g1_i3	XP_024962066.1	26S proteasome non-ATPase regulatory subunit 2 homolog A-like [Cynara cardunculus var. scolymus]
TRINITY_DN69180_c0_g1	TRINITY_DN69180_c0_g1_i1	XP_024962066.1	26S proteasome non-ATPase regulatory subunit 2 homolog A-like [Cynara cardunculus var. scolymus]
TRINITY_DN74400_c0_g1	TRINITY_DN74400_c0_g1_i1	XP_022021463.1	26S proteasome non-ATPase regulatory subunit 2 homolog A-like [Helianthus annuus]
TRINITY_DN142_c0_g1	TRINITY_DN142_c0_g1_i1	XP_023750891.1	26S proteasome non-ATPase regulatory subunit 2 homolog A-like [Lactuca sativa]
TRINITY_DN32116_c0_g1	TRINITY_DN32116_c0_g1_i1	XP_001846487.1	26S proteasome non-ATPase regulatory subunit 3 [Culex quinquefasciatus]
TRINITY_DN48350_c0_g1	TRINITY_DN48350_c0_g1_i1	XP_013755817.1	26S proteasome non-ATPase regulatory subunit 4 [Thecamonas trahens ATCC 50062]
TRINITY_DN28009_c0_g1	TRINITY_DN28009_c0_g1_i1	XP_024990148.1	26S proteasome non-ATPase regulatory subunit 4 homolog [Cynara cardunculus var. scolymus]
TRINITY_DN1305_c0_g1	TRINITY_DN1305_c0_g1_i1	XP_015909589.1	26S proteasome non-ATPase regulatory subunit 4-like [Parasteatoda tepidariorum]
TRINITY_DN65836_c0_g1	TRINITY_DN65836_c0_g1_i1	XP_023772863.1	26S proteasome non-ATPase regulatory subunit 6 homolog [Lactuca sativa]
TRINITY_DN5823_c0_g1	TRINITY_DN5823_c0_g1_i1	XP_023745605.1	26S proteasome non-ATPase regulatory subunit 8 homolog A isoform X1 [Lactuca sativa]
TRINITY_DN16033_c0_g1	TRINITY_DN16033_c0_g1_i1	XP_023730351.1	26S proteasome non-ATPase regulatory subunit 9 [Lactuca sativa]
TRINITY_DN7565_c0_g1	TRINITY_DN7565_c0_g1_i1	XP_024966455.1	26S proteasome non-ATPase regulatory subunit 9 isoform X2 [Cynara cardunculus var. scolymus]
TRINITY_DN1602_c0_g1	TRINITY_DN1602_c0_g1_i2	PWA91288.1	26S proteasome non-ATPase regulatory subunit Rpn12 [Artemisia annua]
TRINITY_DN1602_c0_g1	TRINITY_DN1602_c0_g1_i8	PWA91288.1	26S proteasome non-ATPase regulatory subunit Rpn12 [Artemisia annua]
TRINITY_DN32391_c0_g1	TRINITY_DN32391_c0_g1_i1	KVH88226.1	26S proteasome regulatory complex, non-ATPase subcomplex, Rpn1 subunit [Cynara cardunculus var. scolymus]
TRINITY_DN15960_c0_g1	TRINITY_DN15960_c0_g1_i1	PWA72886.1	26S proteasome regulatory complex, non-ATPase subcomplex, Rpn2/Psmd1 subunit [Artemisia annua]
TRINITY_DN35529_c0_g1	TRINITY_DN35529_c0_g1_i1	XP_004523315.1	26S proteasome regulatory subunit 4 [Ceratitis capitata]
TRINITY_DN68068_c0_g1	TRINITY_DN68068_c0_g1_i1	XP_004495023.1	26S proteasome regulatory subunit 4 homolog A-like [Cicer arietinum]
TRINITY_DN41_c0_g1	TRINITY_DN41_c0_g1_i1	XP_024973746.1	26S proteasome regulatory subunit 4 homolog A-like [Cynara cardunculus var. scolymus]
TRINITY_DN41_c0_g2	TRINITY_DN41_c0_g2_i1	XP_004149071.1	26S proteasome regulatory subunit 4 homolog B [Cucumis sativus]
TRINITY_DN3643_c0_g1	TRINITY_DN3643_c0_g1_i1	XP_021977968.1	26S proteasome regulatory subunit 6B homolog [Helianthus annuus]
TRINITY_DN31378_c0_g1	TRINITY_DN31378_c0_g1_i1	XP_021977968.1	26S proteasome regulatory subunit 6B homolog [Helianthus annuus]
TRINITY_DN29476_c0_g1	TRINITY_DN29476_c0_g1_i1	XP_024158971.1	26S proteasome regulatory subunit 6B homolog [Rosa chinensis]
TRINITY_DN10658_c0_g1	TRINITY_DN10658_c0_g1_i1	XP_022037890.1	26S proteasome regulatory subunit 8 homolog A-like [Helianthus annuus]
TRINITY_DN628_c0_g1	TRINITY_DN628_c0_g1_i5	XP_022037890.1	26S proteasome regulatory subunit 8 homolog A-like [Helianthus annuus]
TRINITY_DN628_c0_g1	TRINITY_DN628_c0_g1_i2	XP_022037890.1	26S proteasome regulatory subunit 8 homolog A-like [Helianthus annuus]
TRINITY_DN628_c0_g1	TRINITY_DN628_c0_g1_i8	XP_022037890.1	26S proteasome regulatory subunit 8 homolog A-like [Helianthus annuus]
TRINITY_DN628_c0_g1	TRINITY_DN628_c0_g1_i10	XP_022037890.1	26S proteasome regulatory subunit 8 homolog A-like [Helianthus annuus]
TRINITY_DN7151_c0_g1	TRINITY_DN7151_c0_g1_i1	XP_021989691.1	26S proteasome regulatory subunit RPN13 [Helianthus annuus]
TRINITY_DN66_c0_g1	TRINITY_DN66_c0_g1_i1	XP_024979371.1	26S proteasome regulatory subunit S10B homolog B [Cynara cardunculus var. scolymus]
TRINITY_DN66_c0_g1	TRINITY_DN66_c0_g1_i6	XP_022027976.1	26S proteasome regulatory subunit S10B homolog B [Helianthus annuus]
TRINITY_DN66_c0_g1	TRINITY_DN66_c0_g1_i3	XP_022027976.1	26S proteasome regulatory subunit S10B homolog B [Helianthus annuus]
TRINITY_DN66_c0_g1	TRINITY_DN66_c0_g1_i4	XP_021998250.1	26S proteasome regulatory subunit S10B homolog B-like [Helianthus annuus]
TRINITY_DN66_c0_g1	TRINITY_DN66_c0_g1_i5	XP_021998250.1	26S proteasome regulatory subunit S10B homolog B-like [Helianthus annuus]
TRINITY_DN66_c0_g1	TRINITY_DN66_c0_g1_i8	XP_021998250.1	26S proteasome regulatory subunit S10B homolog B-like [Helianthus annuus]
TRINITY_DN66_c0_g1	TRINITY_DN66_c0_g1_i7	XP_023763946.1	26S proteasome regulatory subunit S10B homolog B-like [Lactuca sativa]
TRINITY_DN66_c0_g1	TRINITY_DN66_c0_g1_i2	XP_023763946.1	26S proteasome regulatory subunit S10B homolog B-like [Lactuca sativa]
TRINITY_DN4456_c0_g1	TRINITY_DN4456_c0_g1_i1	PWA91223.1	26S proteasome subunit P45 [Artemisia annua]
TRINITY_DN1304_c0_g1	TRINITY_DN1304_c0_g1_i1	PWA91223.1	26S proteasome subunit P45 [Artemisia annua]
TRINITY_DN55941_c0_g1	TRINITY_DN55941_c0_g1_i1	XP_022020983.1	28 kDa heat- and acid-stable phosphoprotein-like [Helianthus annuus]
TRINITY_DN48397_c0_g1	TRINITY_DN48397_c0_g1_i1	XP_024985693.1	28 kDa ribonucleoprotein, chloroplastic [Cynara cardunculus var. scolymus]
TRINITY_DN3561_c0_g1	TRINITY_DN3561_c0_g1_i1	XP_024977332.1	28 kDa ribonucleoprotein, chloroplastic [Cynara cardunculus var. scolymus]
TRINITY_DN66318_c0_g1	TRINITY_DN66318_c0_g1_i1	XP_024971597.1	28 kDa ribonucleoprotein, chloroplastic-like [Cynara cardunculus var. scolymus]
TRINITY_DN47973_c0_g1	TRINITY_DN47973_c0_g1_i1	XP_024971597.1	28 kDa ribonucleoprotein, chloroplastic-like [Cynara cardunculus var. scolymus]
TRINITY_DN1068_c1_g1	TRINITY_DN1068_c1_g1_i1	XP_023748002.1	28 kDa ribonucleoprotein, chloroplastic-like [Lactuca sativa]
TRINITY_DN8638_c0_g1	TRINITY_DN8638_c0_g1_i1	PWA42071.1	28S rRNA (cytosine-C(5))-methyltransferase [Artemisia annua]
TRINITY_DN3442_c0_g1	TRINITY_DN3442_c0_g1_i4	XP_023744894.1	29 kDa ribonucleoprotein A, chloroplastic-like [Lactuca sativa]
TRINITY_DN3442_c0_g1	TRINITY_DN3442_c0_g1_i4	XP_023744894.1	29 kDa ribonucleoprotein A, chloroplastic-like [Lactuca sativa]
TRINITY_DN3442_c0_g1	TRINITY_DN3442_c0_g1_i5	XP_023744894.1	29 kDa ribonucleoprotein A, chloroplastic-like [Lactuca sativa]
TRINITY_DN3442_c0_g1	TRINITY_DN3442_c0_g1_i6	XP_023744894.1	29 kDa ribonucleoprotein A, chloroplastic-like [Lactuca sativa]
TRINITY_DN3442_c0_g1	TRINITY_DN3442_c0_g1_i7	XP_023744894.1	29 kDa ribonucleoprotein A, chloroplastic-like [Lactuca sativa]
TRINITY_DN3442_c0_g1	TRINITY_DN3442_c0_g1_i1	XP_023744894.1	29 kDa ribonucleoprotein A, chloroplastic-like [Lactuca sativa]
TRINITY_DN3442_c0_g1	TRINITY_DN3442_c0_g1_i2	XP_023744894.1	29 kDa ribonucleoprotein A, chloroplastic-like [Lactuca sativa]
TRINITY_DN3442_c0_g1	TRINITY_DN3442_c0_g1_i2	XP_023744894.1	29 kDa ribonucleoprotein A, chloroplastic-like [Lactuca sativa]
TRINITY_DN3442_c0_g1	TRINITY_DN3442_c0_g1_i3	XP_023744894.1	29 kDa ribonucleoprotein A, chloroplastic-like [Lactuca sativa]
TRINITY_DN12424_c0_g1	TRINITY_DN12424_c0_g1_i1	XP_023767819.1	29 kDa ribonucleoprotein A, chloroplastic-like isoform X2 [Lactuca sativa]
TRINITY_DN12424_c0_g1	TRINITY_DN12424_c0_g1_i1	XP_023767819.1	29 kDa ribonucleoprotein A, chloroplastic-like isoform X2 [Lactuca sativa]
TRINITY_DN12424_c0_g1	TRINITY_DN12424_c0_g1_i2	XP_023767819.1	29 kDa ribonucleoprotein A, chloroplastic-like isoform X2 [Lactuca sativa]
TRINITY_DN12424_c0_g1	TRINITY_DN12424_c0_g1_i2	XP_023767819.1	29 kDa ribonucleoprotein A, chloroplastic-like isoform X2 [Lactuca sativa]
TRINITY_DN12424_c0_g1	TRINITY_DN12424_c0_g1_i2	XP_023767819.1	29 kDa ribonucleoprotein A, chloroplastic-like isoform X2 [Lactuca sativa]
TRINITY_DN7448_c0_g1	TRINITY_DN7448_c0_g1_i1	ADF36484.1	2C-methyl-D-erythritol 2,4-cyclodiphosphate synthase [Ageratina adenophora]
TRINITY_DN62682_c0_g1	TRINITY_DN62682_c0_g1_i1	KVI12000.1	2S globulin [Cynara cardunculus var. scolymus]
TRINITY_DN22298_c0_g1	TRINITY_DN22298_c0_g1_i1	PWA34187.1	2S globulin, Glycoside hydrolase, chitinase active site protein [Artemisia annua]
TRINITY_DN37056_c0_g1	TRINITY_DN37056_c0_g1_i1	XP_021993220.1	2S seed storage protein-like [Helianthus annuus]
TRINITY_DN11982_c0_g1	TRINITY_DN11982_c0_g1_i1	KVH98584.1	3-beta hydroxysteroid dehydrogenase/isomerase [Cynara cardunculus var. scolymus]
TRINITY_DN2025_c0_g1	TRINITY_DN2025_c0_g1_i1	XP_024961199.1	3-dehydroquinate synthase, chloroplastic [Cynara cardunculus var. scolymus]
TRINITY_DN2851_c0_g1	TRINITY_DN2851_c0_g1_i8	XP_023758098.1	3-dehydrosphinganine reductase TSC10A [Lactuca sativa]
TRINITY_DN2851_c0_g1	TRINITY_DN2851_c0_g1_i13	XP_023758098.1	3-dehydrosphinganine reductase TSC10A [Lactuca sativa]
TRINITY_DN58118_c0_g1	TRINITY_DN58118_c0_g1_i1	XP_024967271.1	3-deoxy-manno-octulosonate cytidylyltransferase, mitochondrial-like [Cynara cardunculus var. scolymus]
TRINITY_DN6160_c0_g3	TRINITY_DN6160_c0_g3_i1	XP_022015743.1	3-epi-6-deoxocathasterone 23-monooxygenase [Helianthus annuus]
TRINITY_DN18628_c0_g1	TRINITY_DN18628_c0_g1_i1	XP_021997092.1	3-epi-6-deoxocathasterone 23-monooxygenase-like [Helianthus annuus]
TRINITY_DN40743_c0_g1	TRINITY_DN40743_c0_g1_i1	AWH12900.1	3-hydroxy-3-methyl glutaryl coenzyme A reductase [Atractylodes lancea]
TRINITY_DN5095_c0_g1	TRINITY_DN5095_c0_g1_i1	XP_024974039.1	3-hydroxy-3-methylglutaryl-coenzyme A reductase 3-like [Cynara cardunculus var. scolymus]
TRINITY_DN39567_c0_g1	TRINITY_DN39567_c0_g1_i1	XP_023739666.1	3-hydroxy-3-methylglutaryl-coenzyme A reductase-like [Lactuca sativa]
TRINITY_DN67931_c0_g1	TRINITY_DN67931_c0_g1_i1	PWA39846.1	3-hydroxyacyl-CoA dehydrogenase family protein [Artemisia annua]
TRINITY_DN4846_c0_g1	TRINITY_DN4846_c0_g1_i1	PWA72378.1	3-hydroxyacyl-CoA dehydrogenase, conserved site-containing protein [Artemisia annua]
TRINITY_DN4846_c0_g1	TRINITY_DN4846_c0_g1_i2	PWA72379.1	3-hydroxyacyl-CoA dehydrogenase, conserved site-containing protein [Artemisia annua]
TRINITY_DN4846_c0_g1	TRINITY_DN4846_c0_g1_i2	PWA72379.1	3-hydroxyacyl-CoA dehydrogenase, conserved site-containing protein [Artemisia annua]
TRINITY_DN4846_c0_g1	TRINITY_DN4846_c0_g1_i3	PWA72379.1	3-hydroxyacyl-CoA dehydrogenase, conserved site-containing protein [Artemisia annua]
TRINITY_DN4806_c0_g1	TRINITY_DN4806_c0_g1_i4	XP_022002666.1	3-hydroxyisobutyryl-CoA hydrolase-like protein 1, mitochondrial [Helianthus annuus]
TRINITY_DN4806_c0_g1	TRINITY_DN4806_c0_g1_i2	XP_022002666.1	3-hydroxyisobutyryl-CoA hydrolase-like protein 1, mitochondrial [Helianthus annuus]
TRINITY_DN4806_c0_g1	TRINITY_DN4806_c0_g1_i2	XP_022002666.1	3-hydroxyisobutyryl-CoA hydrolase-like protein 1, mitochondrial [Helianthus annuus]
TRINITY_DN4806_c0_g1	TRINITY_DN4806_c0_g1_i3	XP_022002666.1	3-hydroxyisobutyryl-CoA hydrolase-like protein 1, mitochondrial [Helianthus annuus]
TRINITY_DN1698_c0_g1	TRINITY_DN1698_c0_g1_i1	XP_024996404.1	3-hydroxyisobutyryl-CoA hydrolase-like protein 1, mitochondrial isoform X1 [Cynara cardunculus var. scolymus]
TRINITY_DN1698_c0_g1	TRINITY_DN1698_c0_g1_i2	XP_024996404.1	3-hydroxyisobutyryl-CoA hydrolase-like protein 1, mitochondrial isoform X1 [Cynara cardunculus var. scolymus]
TRINITY_DN1698_c0_g1	TRINITY_DN1698_c0_g1_i3	XP_024996405.1	3-hydroxyisobutyryl-CoA hydrolase-like protein 1, mitochondrial isoform X2 [Cynara cardunculus var. scolymus]
TRINITY_DN67469_c0_g1	TRINITY_DN67469_c0_g1_i1	XP_023741917.1	3-hydroxyisobutyryl-CoA hydrolase-like protein 2, mitochondrial [Lactuca sativa]
TRINITY_DN56391_c0_g1	TRINITY_DN56391_c0_g1_i1	XP_023749671.1	3-hydroxyisobutyryl-CoA hydrolase-like protein 3, mitochondrial [Lactuca sativa]
TRINITY_DN9604_c0_g1	TRINITY_DN9604_c0_g1_i1	XP_021976121.1	3-hydroxyisobutyryl-CoA hydrolase-like protein 5 [Helianthus annuus]
TRINITY_DN9604_c0_g1	TRINITY_DN9604_c0_g1_i2	XP_021976121.1	3-hydroxyisobutyryl-CoA hydrolase-like protein 5 [Helianthus annuus]
TRINITY_DN9430_c0_g1	TRINITY_DN9430_c0_g1_i2	XP_021896901.1	3-isopropylmalate dehydratase large subunit, chloroplastic [Carica papaya]
TRINITY_DN9430_c0_g1	TRINITY_DN9430_c0_g1_i10	XP_021896901.1	3-isopropylmalate dehydratase large subunit, chloroplastic [Carica papaya]
TRINITY_DN225_c0_g1	TRINITY_DN225_c0_g1_i4	XP_021981988.1	3-isopropylmalate dehydratase large subunit, chloroplastic-like [Helianthus annuus]
TRINITY_DN225_c0_g1	TRINITY_DN225_c0_g1_i5	XP_021981988.1	3-isopropylmalate dehydratase large subunit, chloroplastic-like [Helianthus annuus]
TRINITY_DN225_c0_g1	TRINITY_DN225_c0_g1_i5	XP_021981988.1	3-isopropylmalate dehydratase large subunit, chloroplastic-like [Helianthus annuus]
TRINITY_DN225_c0_g1	TRINITY_DN225_c0_g1_i6	XP_021981988.1	3-isopropylmalate dehydratase large subunit, chloroplastic-like [Helianthus annuus]
TRINITY_DN225_c0_g1	TRINITY_DN225_c0_g1_i7	XP_021981988.1	3-isopropylmalate dehydratase large subunit, chloroplastic-like [Helianthus annuus]
TRINITY_DN225_c0_g1	TRINITY_DN225_c0_g1_i7	XP_021981988.1	3-isopropylmalate dehydratase large subunit, chloroplastic-like [Helianthus annuus]
TRINITY_DN225_c0_g1	TRINITY_DN225_c0_g1_i1	XP_021981988.1	3-isopropylmalate dehydratase large subunit, chloroplastic-like [Helianthus annuus]
TRINITY_DN225_c0_g1	TRINITY_DN225_c0_g1_i1	XP_021981988.1	3-isopropylmalate dehydratase large subunit, chloroplastic-like [Helianthus annuus]
TRINITY_DN225_c0_g1	TRINITY_DN225_c0_g1_i3	XP_021981988.1	3-isopropylmalate dehydratase large subunit, chloroplastic-like [Helianthus annuus]
TRINITY_DN225_c0_g1	TRINITY_DN225_c0_g1_i8	XP_021981988.1	3-isopropylmalate dehydratase large subunit, chloroplastic-like [Helianthus annuus]
TRINITY_DN225_c0_g1	TRINITY_DN225_c0_g1_i9	XP_021981988.1	3-isopropylmalate dehydratase large subunit, chloroplastic-like [Helianthus annuus]
TRINITY_DN225_c0_g1	TRINITY_DN225_c0_g1_i10	XP_021981988.1	3-isopropylmalate dehydratase large subunit, chloroplastic-like [Helianthus annuus]
TRINITY_DN9430_c0_g1	TRINITY_DN9430_c0_g1_i6	XP_027363517.1	3-isopropylmalate dehydratase large subunit, chloroplastic-like isoform X3 [Abrus precatorius]
TRINITY_DN9430_c0_g1	TRINITY_DN9430_c0_g1_i1	XP_027363517.1	3-isopropylmalate dehydratase large subunit, chloroplastic-like isoform X3 [Abrus precatorius]
TRINITY_DN9430_c0_g1	TRINITY_DN9430_c0_g1_i8	XP_027363517.1	3-isopropylmalate dehydratase large subunit, chloroplastic-like isoform X3 [Abrus precatorius]
TRINITY_DN9430_c0_g1	TRINITY_DN9430_c0_g1_i9	XP_027363517.1	3-isopropylmalate dehydratase large subunit, chloroplastic-like isoform X3 [Abrus precatorius]
TRINITY_DN8274_c0_g1	TRINITY_DN8274_c0_g1_i1	XP_023743442.1	3-isopropylmalate dehydratase small subunit 3-like [Lactuca sativa]
TRINITY_DN182_c0_g1	TRINITY_DN182_c0_g1_i6	XP_022015748.1	3-isopropylmalate dehydrogenase, chloroplastic-like [Helianthus annuus]
TRINITY_DN182_c0_g1	TRINITY_DN182_c0_g1_i2	XP_022015748.1	3-isopropylmalate dehydrogenase, chloroplastic-like [Helianthus annuus]
TRINITY_DN182_c0_g1	TRINITY_DN182_c0_g1_i4	XP_023730482.1	3-isopropylmalate dehydrogenase, chloroplastic-like [Lactuca sativa]
TRINITY_DN182_c0_g1	TRINITY_DN182_c0_g1_i5	XP_023730482.1	3-isopropylmalate dehydrogenase, chloroplastic-like [Lactuca sativa]
TRINITY_DN182_c0_g1	TRINITY_DN182_c0_g1_i7	XP_023730482.1	3-isopropylmalate dehydrogenase, chloroplastic-like [Lactuca sativa]
TRINITY_DN182_c0_g1	TRINITY_DN182_c0_g1_i1	XP_023730482.1	3-isopropylmalate dehydrogenase, chloroplastic-like [Lactuca sativa]
TRINITY_DN182_c0_g1	TRINITY_DN182_c0_g1_i3	XP_023730482.1	3-isopropylmalate dehydrogenase, chloroplastic-like [Lactuca sativa]
TRINITY_DN13626_c0_g1	TRINITY_DN13626_c0_g1_i3	PWA43475.1	3-ketoacyl-acyl carrier protein synthase III [Artemisia annua]
TRINITY_DN13626_c0_g1	TRINITY_DN13626_c0_g1_i3	PWA43475.1	3-ketoacyl-acyl carrier protein synthase III [Artemisia annua]
TRINITY_DN48191_c0_g1	TRINITY_DN48191_c0_g1_i1	XP_024963544.1	3-ketoacyl-CoA synthase 1 [Cynara cardunculus var. scolymus]
TRINITY_DN22723_c0_g1	TRINITY_DN22723_c0_g1_i1	XP_022024840.1	3-ketoacyl-CoA synthase 1-like [Helianthus annuus]
TRINITY_DN72061_c0_g1	TRINITY_DN72061_c0_g1_i1	XP_022012025.1	3-ketoacyl-CoA synthase 1-like [Helianthus annuus]
TRINITY_DN534_c1_g1	TRINITY_DN534_c1_g1_i1	XP_021982926.1	3-ketoacyl-CoA synthase 10-like [Helianthus annuus]
TRINITY_DN13868_c0_g1	TRINITY_DN13868_c0_g1_i1	XP_021982926.1	3-ketoacyl-CoA synthase 10-like [Helianthus annuus]
TRINITY_DN13868_c0_g1	TRINITY_DN13868_c0_g1_i2	XP_021982926.1	3-ketoacyl-CoA synthase 10-like [Helianthus annuus]
TRINITY_DN41642_c0_g1	TRINITY_DN41642_c0_g1_i1	XP_024977408.1	3-ketoacyl-CoA synthase 11-like [Cynara cardunculus var. scolymus]
TRINITY_DN10044_c0_g1	TRINITY_DN10044_c0_g1_i1	XP_024985525.1	3-ketoacyl-CoA synthase 11-like [Cynara cardunculus var. scolymus]
TRINITY_DN72446_c0_g1	TRINITY_DN72446_c0_g1_i1	XP_021980920.1	3-ketoacyl-CoA synthase 11-like [Helianthus annuus]
TRINITY_DN534_c2_g1	TRINITY_DN534_c2_g1_i1	XP_023748894.1	3-ketoacyl-CoA synthase 11-like [Lactuca sativa]
TRINITY_DN1002_c0_g1	TRINITY_DN1002_c0_g1_i1	XP_023748894.1	3-ketoacyl-CoA synthase 11-like [Lactuca sativa]
TRINITY_DN1002_c0_g1	TRINITY_DN1002_c0_g1_i2	XP_023761599.1	3-ketoacyl-CoA synthase 11-like [Lactuca sativa]
TRINITY_DN49123_c0_g1	TRINITY_DN49123_c0_g1_i1	XP_021977815.1	3-ketoacyl-CoA synthase 12-like [Helianthus annuus]
TRINITY_DN53268_c0_g1	TRINITY_DN53268_c0_g1_i1	XP_023743249.1	3-ketoacyl-CoA synthase 13-like [Lactuca sativa]
TRINITY_DN18565_c0_g1	TRINITY_DN18565_c0_g1_i1	PWA46760.1	3-ketoacyl-CoA synthase 19 [Artemisia annua]
TRINITY_DN12067_c0_g2	TRINITY_DN12067_c0_g2_i1	PWA46760.1	3-ketoacyl-CoA synthase 19 [Artemisia annua]
TRINITY_DN51954_c0_g1	TRINITY_DN51954_c0_g1_i1	XP_022006245.1	3-ketoacyl-CoA synthase 19-like [Helianthus annuus]
TRINITY_DN6834_c0_g1	TRINITY_DN6834_c0_g1_i1	XP_022006245.1	3-ketoacyl-CoA synthase 19-like [Helianthus annuus]
TRINITY_DN23818_c0_g1	TRINITY_DN23818_c0_g1_i1	XP_022006245.1	3-ketoacyl-CoA synthase 19-like [Helianthus annuus]
TRINITY_DN51686_c0_g1	TRINITY_DN51686_c0_g1_i1	XP_022006245.1	3-ketoacyl-CoA synthase 19-like [Helianthus annuus]
TRINITY_DN534_c0_g1	TRINITY_DN534_c0_g1_i1	XP_022002731.1	3-ketoacyl-CoA synthase 20-like [Helianthus annuus]
TRINITY_DN3181_c0_g1	TRINITY_DN3181_c0_g1_i1	XP_022034304.1	3-ketoacyl-CoA synthase 4 [Helianthus annuus]
TRINITY_DN64814_c0_g1	TRINITY_DN64814_c0_g1_i1	XP_022015431.1	3-ketoacyl-CoA synthase 5-like [Helianthus annuus]
TRINITY_DN31465_c0_g1	TRINITY_DN31465_c0_g1_i1	XP_021992823.1	3-ketoacyl-CoA synthase 5-like [Helianthus annuus]
TRINITY_DN67278_c0_g1	TRINITY_DN67278_c0_g1_i1	XP_022023165.1	3-ketoacyl-CoA synthase 5-like [Helianthus annuus]
TRINITY_DN40977_c0_g1	TRINITY_DN40977_c0_g1_i1	XP_023746264.1	3-ketoacyl-CoA synthase 5-like [Lactuca sativa]
TRINITY_DN29439_c0_g1	TRINITY_DN29439_c0_g1_i1	XP_023754797.1	3-ketoacyl-CoA synthase 5-like [Lactuca sativa]
TRINITY_DN36321_c1_g1	TRINITY_DN36321_c1_g1_i1	XP_024974212.1	3-ketoacyl-CoA synthase 6 [Cynara cardunculus var. scolymus]
TRINITY_DN32056_c0_g1	TRINITY_DN32056_c0_g1_i1	XP_024987639.1	3-ketoacyl-CoA synthase 6-like [Cynara cardunculus var. scolymus]
TRINITY_DN12499_c0_g1	TRINITY_DN12499_c0_g1_i1	PWA62063.1	3-ketoacyl-CoA synthase 7 [Artemisia annua]
TRINITY_DN43578_c0_g1	TRINITY_DN43578_c0_g1_i1	XP_023769671.1	3-ketoacyl-CoA synthase 9-like [Lactuca sativa]
TRINITY_DN52955_c0_g1	TRINITY_DN52955_c0_g1_i1	XP_023769671.1	3-ketoacyl-CoA synthase 9-like [Lactuca sativa]
TRINITY_DN38586_c0_g1	TRINITY_DN38586_c0_g1_i1	XP_022026741.1	3-ketoacyl-CoA thiolase 2, peroxisomal [Helianthus annuus]
TRINITY_DN36284_c0_g1	TRINITY_DN36284_c0_g1_i1	XP_023736403.1	3-ketoacyl-CoA thiolase 2, peroxisomal [Lactuca sativa]
TRINITY_DN36284_c0_g1	TRINITY_DN36284_c0_g1_i2	XP_023736403.1	3-ketoacyl-CoA thiolase 2, peroxisomal [Lactuca sativa]
TRINITY_DN6023_c0_g1	TRINITY_DN6023_c0_g1_i1	XP_024974541.1	3-ketoacyl-CoA thiolase 2, peroxisomal-like [Cynara cardunculus var. scolymus]
TRINITY_DN6023_c0_g1	TRINITY_DN6023_c0_g1_i1	XP_024974541.1	3-ketoacyl-CoA thiolase 2, peroxisomal-like [Cynara cardunculus var. scolymus]
TRINITY_DN6023_c0_g1	TRINITY_DN6023_c0_g1_i2	XP_024974541.1	3-ketoacyl-CoA thiolase 2, peroxisomal-like [Cynara cardunculus var. scolymus]
TRINITY_DN6023_c0_g1	TRINITY_DN6023_c0_g1_i2	XP_024974541.1	3-ketoacyl-CoA thiolase 2, peroxisomal-like [Cynara cardunculus var. scolymus]
TRINITY_DN69044_c0_g1	TRINITY_DN69044_c0_g1_i1	XP_008477522.1	3-ketoacyl-CoA thiolase, mitochondrial isoform X2 [Diaphorina citri]
TRINITY_DN60491_c0_g1	TRINITY_DN60491_c0_g1_i1	PWA71576.1	3-oxo-5-alpha-steroid 4-dehydrogenase [Artemisia annua]
TRINITY_DN8269_c0_g1	TRINITY_DN8269_c0_g1_i1	PWA37807.1	3-oxo-5-alpha-steroid 4-dehydrogenase [Artemisia annua]
TRINITY_DN49575_c0_g1	TRINITY_DN49575_c0_g1_i1	PWA37807.1	3-oxo-5-alpha-steroid 4-dehydrogenase [Artemisia annua]
TRINITY_DN56411_c0_g1	TRINITY_DN56411_c0_g1_i1	PWA69056.1	3-oxo-5-alpha-steroid 4-dehydrogenase 2 [Artemisia annua]
TRINITY_DN15551_c0_g1	TRINITY_DN15551_c0_g1_i1	PWA82596.1	3-oxo-5-alpha-steroid 4-dehydrogenase family protein [Artemisia annua]
TRINITY_DN15551_c0_g1	TRINITY_DN15551_c0_g1_i2	PWA82596.1	3-oxo-5-alpha-steroid 4-dehydrogenase family protein [Artemisia annua]
TRINITY_DN252_c0_g2	TRINITY_DN252_c0_g2_i1	XP_024979579.1	3-oxo-Delta(4,5)-steroid 5-beta-reductase-like [Cynara cardunculus var. scolymus]
TRINITY_DN4494_c0_g1	TRINITY_DN4494_c0_g1_i1	XP_024960103.1	3-oxo-Delta(4,5)-steroid 5-beta-reductase-like [Cynara cardunculus var. scolymus]
TRINITY_DN4494_c0_g1	TRINITY_DN4494_c0_g1_i3	XP_024960103.1	3-oxo-Delta(4,5)-steroid 5-beta-reductase-like [Cynara cardunculus var. scolymus]
TRINITY_DN4494_c0_g1	TRINITY_DN4494_c0_g1_i2	XP_022898462.1	3-oxo-Delta(4,5)-steroid 5-beta-reductase-like [Olea europaea var. sylvestris]
TRINITY_DN72818_c0_g1	TRINITY_DN72818_c0_g1_i1	XP_023736799.1	3-oxo-Delta(4,5)-steroid 5-beta-reductase-like, partial [Lactuca sativa]
TRINITY_DN24979_c0_g1	TRINITY_DN24979_c0_g1_i1	KVH95785.1	3-oxoacyl-(acyl-carrier-protein) reductase [Cynara cardunculus var. scolymus]
TRINITY_DN39200_c0_g1	TRINITY_DN39200_c0_g1_i1	PWA56386.1	3-Oxoacyl-[acyl-carrier-protein (ACP)] synthase III C-terminal [Artemisia annua]
TRINITY_DN1848_c0_g1	TRINITY_DN1848_c0_g1_i1	PWA48304.1	3-Oxoacyl-[acyl-carrier-protein (ACP)] synthase III C-terminal [Artemisia annua]
TRINITY_DN1848_c0_g1	TRINITY_DN1848_c0_g1_i2	PWA48304.1	3-Oxoacyl-[acyl-carrier-protein (ACP)] synthase III C-terminal [Artemisia annua]
TRINITY_DN20401_c0_g1	TRINITY_DN20401_c0_g1_i1	PWA56386.1	3-Oxoacyl-[acyl-carrier-protein (ACP)] synthase III C-terminal [Artemisia annua]
TRINITY_DN36366_c0_g1	TRINITY_DN36366_c0_g1_i1	XP_023736474.1	3-oxoacyl-[acyl-carrier-protein] reductase 4-like [Lactuca sativa]
TRINITY_DN42426_c0_g1	TRINITY_DN42426_c0_g1_i1	XP_022881769.1	3-oxoacyl-[acyl-carrier-protein] reductase 4-like [Olea europaea var. sylvestris]
TRINITY_DN59465_c0_g1	TRINITY_DN59465_c0_g1_i1	PWA43846.1	3-oxoacyl-[acyl-carrier-protein] synthase 2 [Artemisia annua]
TRINITY_DN6140_c1_g1	TRINITY_DN6140_c1_g1_i2	KVG91898.1	3-oxoacyl-[acyl-carrier-protein] synthase 2 [Cynara cardunculus var. scolymus]
TRINITY_DN6140_c1_g1	TRINITY_DN6140_c1_g1_i2	KVG91898.1	3-oxoacyl-[acyl-carrier-protein] synthase 2 [Cynara cardunculus var. scolymus]
TRINITY_DN13626_c0_g1	TRINITY_DN13626_c0_g1_i4	XP_024977026.1	3-oxoacyl-[acyl-carrier-protein] synthase 3 A, chloroplastic-like [Cynara cardunculus var. scolymus]
TRINITY_DN13626_c0_g1	TRINITY_DN13626_c0_g1_i1	XP_024977026.1	3-oxoacyl-[acyl-carrier-protein] synthase 3 A, chloroplastic-like [Cynara cardunculus var. scolymus]
TRINITY_DN47534_c0_g1	TRINITY_DN47534_c0_g1_i1	XP_023753690.1	3-oxoacyl-[acyl-carrier-protein] synthase 3 A, chloroplastic-like [Lactuca sativa]
TRINITY_DN6140_c1_g1	TRINITY_DN6140_c1_g1_i4	PWA53436.1	3-oxoacyl-[acyl-carrier-protein] synthase I, chloroplastic [Artemisia annua]
TRINITY_DN6140_c1_g1	TRINITY_DN6140_c1_g1_i4	PWA53436.1	3-oxoacyl-[acyl-carrier-protein] synthase I, chloroplastic [Artemisia annua]
TRINITY_DN6140_c1_g1	TRINITY_DN6140_c1_g1_i4	PWA53436.1	3-oxoacyl-[acyl-carrier-protein] synthase I, chloroplastic [Artemisia annua]
TRINITY_DN6140_c1_g1	TRINITY_DN6140_c1_g1_i17	PWA53436.1	3-oxoacyl-[acyl-carrier-protein] synthase I, chloroplastic [Artemisia annua]
TRINITY_DN6140_c1_g1	TRINITY_DN6140_c1_g1_i17	PWA53436.1	3-oxoacyl-[acyl-carrier-protein] synthase I, chloroplastic [Artemisia annua]
TRINITY_DN6140_c1_g1	TRINITY_DN6140_c1_g1_i17	PWA53436.1	3-oxoacyl-[acyl-carrier-protein] synthase I, chloroplastic [Artemisia annua]
TRINITY_DN6140_c1_g1	TRINITY_DN6140_c1_g1_i5	XP_022025436.1	3-oxoacyl-[acyl-carrier-protein] synthase I, chloroplastic [Helianthus annuus]
TRINITY_DN20019_c0_g1	TRINITY_DN20019_c0_g1_i1	XP_022025436.1	3-oxoacyl-[acyl-carrier-protein] synthase I, chloroplastic [Helianthus annuus]
TRINITY_DN6140_c1_g1	TRINITY_DN6140_c1_g1_i16	XP_011096538.1	3-oxoacyl-[acyl-carrier-protein] synthase I, chloroplastic [Sesamum indicum]
TRINITY_DN6140_c1_g1	TRINITY_DN6140_c1_g1_i8	XP_027345716.1	3-oxoacyl-[acyl-carrier-protein] synthase I, chloroplastic isoform X1 [Abrus precatorius]
TRINITY_DN52710_c0_g1	TRINITY_DN52710_c0_g1_i1	XP_024964055.1	3-oxoacyl-[acyl-carrier-protein] synthase I, chloroplastic-like [Cynara cardunculus var. scolymus]
TRINITY_DN18956_c0_g1	TRINITY_DN18956_c0_g1_i1	XP_022035487.1	3-oxoacyl-[acyl-carrier-protein] synthase I, chloroplastic-like [Helianthus annuus]
TRINITY_DN6336_c0_g1	TRINITY_DN6336_c0_g1_i1	XP_022035487.1	3-oxoacyl-[acyl-carrier-protein] synthase I, chloroplastic-like [Helianthus annuus]
TRINITY_DN62598_c0_g1	TRINITY_DN62598_c0_g1_i1	XP_023760985.1	3-oxoacyl-[acyl-carrier-protein] synthase I, chloroplastic-like [Lactuca sativa]
TRINITY_DN47253_c0_g1	TRINITY_DN47253_c0_g1_i1	XP_023773157.1	3-oxoacyl-[acyl-carrier-protein] synthase I, chloroplastic-like [Lactuca sativa]
TRINITY_DN59398_c0_g1	TRINITY_DN59398_c0_g1_i1	XP_024997002.1	3-oxoacyl-[acyl-carrier-protein] synthase I, chloroplastic-like isoform X2 [Cynara cardunculus var. scolymus]
TRINITY_DN7901_c0_g1	TRINITY_DN7901_c0_g1_i2	XP_024970116.1	3-oxoacyl-[acyl-carrier-protein] synthase II, chloroplastic-like [Cynara cardunculus var. scolymus]
TRINITY_DN3694_c0_g1	TRINITY_DN3694_c0_g1_i3	XP_024967666.1	3-oxoacyl-[acyl-carrier-protein] synthase, mitochondrial [Cynara cardunculus var. scolymus]
TRINITY_DN3694_c0_g1	TRINITY_DN3694_c0_g1_i3	XP_024967666.1	3-oxoacyl-[acyl-carrier-protein] synthase, mitochondrial [Cynara cardunculus var. scolymus]
TRINITY_DN40396_c0_g1	TRINITY_DN40396_c0_g1_i1	XP_021988289.1	3,9-dihydroxypterocarpan 6A-monooxygenase-like [Helianthus annuus]
TRINITY_DN63815_c0_g1	TRINITY_DN63815_c0_g1_i1	PWA86887.1	3'-5' exonuclease domain-containing protein [Artemisia annua]
TRINITY_DN7068_c0_g1	TRINITY_DN7068_c0_g1_i1	PWA95732.1	3'-5' exonuclease domain-containing protein [Artemisia annua]
TRINITY_DN7068_c0_g1	TRINITY_DN7068_c0_g1_i8	PWA95732.1	3'-5' exonuclease domain-containing protein [Artemisia annua]
TRINITY_DN7068_c0_g1	TRINITY_DN7068_c0_g1_i14	PWA95732.1	3'-5' exonuclease domain-containing protein [Artemisia annua]
TRINITY_DN7068_c0_g1	TRINITY_DN7068_c0_g1_i12	PWA95732.1	3'-5' exonuclease domain-containing protein [Artemisia annua]
TRINITY_DN7068_c0_g1	TRINITY_DN7068_c0_g1_i12	PWA95732.1	3'-5' exonuclease domain-containing protein [Artemisia annua]
TRINITY_DN10171_c0_g1	TRINITY_DN10171_c0_g1_i1	PWA79919.1	3'-5'-exoribonuclease family protein [Artemisia annua]
TRINITY_DN10171_c0_g1	TRINITY_DN10171_c0_g1_i2	PWA79919.1	3'-5'-exoribonuclease family protein [Artemisia annua]
TRINITY_DN10171_c0_g1	TRINITY_DN10171_c0_g1_i3	PWA79919.1	3'-5'-exoribonuclease family protein [Artemisia annua]
TRINITY_DN2241_c0_g2	TRINITY_DN2241_c0_g2_i1	PWA50294.1	3'-phosphoinositide-dependent protein kinase 1 [Artemisia annua]
TRINITY_DN2241_c0_g2	TRINITY_DN2241_c0_g2_i3	PWA50294.1	3'-phosphoinositide-dependent protein kinase 1 [Artemisia annua]
TRINITY_DN2241_c0_g2	TRINITY_DN2241_c0_g2_i2	PWA50294.1	3'-phosphoinositide-dependent protein kinase 1 [Artemisia annua]
TRINITY_DN15758_c0_g1	TRINITY_DN15758_c0_g1_i1	XP_024988848.1	30-kDa cleavage and polyadenylation specificity factor 30-like [Cynara cardunculus var. scolymus]
TRINITY_DN3505_c0_g1	TRINITY_DN3505_c0_g1_i1	XP_022012062.1	30-kDa cleavage and polyadenylation specificity factor 30-like [Helianthus annuus]
TRINITY_DN3505_c0_g1	TRINITY_DN3505_c0_g1_i2	XP_022012062.1	30-kDa cleavage and polyadenylation specificity factor 30-like [Helianthus annuus]
TRINITY_DN1065_c0_g1	TRINITY_DN1065_c0_g1_i1	XP_021976565.1	30S ribosomal protein 3-1, chloroplastic-like [Helianthus annuus]
TRINITY_DN18_c1_g1	TRINITY_DN18_c1_g1_i4	XP_023762728.1	30S ribosomal protein 3, chloroplastic-like [Lactuca sativa]
TRINITY_DN18_c1_g1	TRINITY_DN18_c1_g1_i3	XP_023762728.1	30S ribosomal protein 3, chloroplastic-like [Lactuca sativa]
TRINITY_DN5048_c0_g1	TRINITY_DN5048_c0_g1_i1	XP_023734335.1	30S ribosomal protein S1, chloroplastic-like [Lactuca sativa]
TRINITY_DN4991_c0_g1	TRINITY_DN4991_c0_g1_i1	XP_023740020.1	30S ribosomal protein S10, chloroplastic [Lactuca sativa]
TRINITY_DN3205_c0_g1	TRINITY_DN3205_c0_g1_i2	XP_023745382.1	30S ribosomal protein S13, chloroplastic [Lactuca sativa]
TRINITY_DN60938_c0_g1	TRINITY_DN60938_c0_g1_i1	PWA98035.1	30S ribosomal protein S15 [Artemisia annua]
TRINITY_DN18931_c0_g1	TRINITY_DN18931_c0_g1_i1	PWA98035.1	30S ribosomal protein S15 [Artemisia annua]
TRINITY_DN18931_c0_g1	TRINITY_DN18931_c0_g1_i1	PWA98035.1	30S ribosomal protein S15 [Artemisia annua]
TRINITY_DN18931_c0_g1	TRINITY_DN18931_c0_g1_i2	PWA98035.1	30S ribosomal protein S15 [Artemisia annua]
TRINITY_DN18931_c0_g1	TRINITY_DN18931_c0_g1_i2	PWA98035.1	30S ribosomal protein S15 [Artemisia annua]
TRINITY_DN5878_c0_g1	TRINITY_DN5878_c0_g1_i4	XP_021990558.1	30S ribosomal protein S16-2, chloroplastic/mitochondrial-like [Helianthus annuus]
TRINITY_DN5878_c0_g1	TRINITY_DN5878_c0_g1_i2	XP_021990558.1	30S ribosomal protein S16-2, chloroplastic/mitochondrial-like [Helianthus annuus]
TRINITY_DN5878_c0_g1	TRINITY_DN5878_c0_g1_i3	XP_021990558.1	30S ribosomal protein S16-2, chloroplastic/mitochondrial-like [Helianthus annuus]
TRINITY_DN60596_c0_g1	TRINITY_DN60596_c0_g1_i1	XP_021990558.1	30S ribosomal protein S16-2, chloroplastic/mitochondrial-like [Helianthus annuus]
TRINITY_DN563_c0_g1	TRINITY_DN563_c0_g1_i1	XP_024979765.1	30S ribosomal protein S17, chloroplastic [Cynara cardunculus var. scolymus]
TRINITY_DN3391_c0_g1	TRINITY_DN3391_c0_g1_i2	XP_024979785.1	30S ribosomal protein S20, chloroplastic [Cynara cardunculus var. scolymus]
TRINITY_DN3391_c0_g1	TRINITY_DN3391_c0_g1_i1	XP_023771298.1	30S ribosomal protein S20, chloroplastic [Lactuca sativa]
TRINITY_DN6748_c0_g1	TRINITY_DN6748_c0_g1_i1	XP_022006491.1	30S ribosomal protein S31, chloroplastic [Helianthus annuus]
TRINITY_DN6748_c0_g1	TRINITY_DN6748_c0_g1_i2	XP_022006491.1	30S ribosomal protein S31, chloroplastic [Helianthus annuus]
TRINITY_DN1489_c0_g1	TRINITY_DN1489_c0_g1_i1	PWA93520.1	30S ribosomal protein S31, mitochondrial [Artemisia annua]
TRINITY_DN36537_c0_g1	TRINITY_DN36537_c0_g1_i1	XP_023744486.1	30S ribosomal protein S5, chloroplastic [Lactuca sativa]
TRINITY_DN18001_c0_g1	TRINITY_DN18001_c0_g1_i1	XP_022022848.1	30S ribosomal protein S6 alpha, chloroplastic-like [Helianthus annuus]
TRINITY_DN66158_c0_g1	TRINITY_DN66158_c0_g1_i1	PWA86855.1	30S ribosomal protein S9 protein [Artemisia annua]
TRINITY_DN38589_c0_g1	TRINITY_DN38589_c0_g1_i1	XP_023734006.1	36.4 kDa proline-rich protein-like [Lactuca sativa]
TRINITY_DN59021_c0_g1	TRINITY_DN59021_c0_g1_i1	KOC68322.1	39 kDa FK506-binding nuclear protein [Habropoda laboriosa]
TRINITY_DN18111_c0_g1	TRINITY_DN18111_c0_g1_i1	XP_024976759.1	39S ribosomal protein L41-B, mitochondrial-like isoform X2 [Cynara cardunculus var. scolymus]
TRINITY_DN740_c0_g1	TRINITY_DN740_c0_g1_i1	XP_021969656.1	39S ribosomal protein L46, mitochondrial [Helianthus annuus]
TRINITY_DN46766_c0_g1	TRINITY_DN46766_c0_g1_i1	XP_023752358.1	39S ribosomal protein L47, mitochondrial [Lactuca sativa]
TRINITY_DN9893_c0_g1	TRINITY_DN9893_c0_g1_i1	XP_024962882.1	3beta-hydroxysteroid-dehydrogenase/decarboxylase [Cynara cardunculus var. scolymus]
TRINITY_DN9893_c0_g1	TRINITY_DN9893_c0_g1_i2	XP_024962882.1	3beta-hydroxysteroid-dehydrogenase/decarboxylase [Cynara cardunculus var. scolymus]
TRINITY_DN9893_c0_g1	TRINITY_DN9893_c0_g1_i2	XP_024962882.1	3beta-hydroxysteroid-dehydrogenase/decarboxylase [Cynara cardunculus var. scolymus]
TRINITY_DN10499_c0_g1	TRINITY_DN10499_c0_g1_i1	PWA87679.1	3beta-hydroxysteroid-dehydrogenase/decarboxylase isoform 2 [Artemisia annua]
TRINITY_DN10499_c0_g1	TRINITY_DN10499_c0_g1_i2	PWA75698.1	3beta-hydroxysteroid-dehydrogenase/decarboxylase isoform 2 [Artemisia annua]
TRINITY_DN11982_c0_g1	TRINITY_DN11982_c0_g1_i4	XP_024972959.1	3beta-hydroxysteroid-dehydrogenase/decarboxylase-like [Cynara cardunculus var. scolymus]
TRINITY_DN11982_c0_g1	TRINITY_DN11982_c0_g1_i4	XP_024972959.1	3beta-hydroxysteroid-dehydrogenase/decarboxylase-like [Cynara cardunculus var. scolymus]
TRINITY_DN11982_c0_g1	TRINITY_DN11982_c0_g1_i5	XP_024972959.1	3beta-hydroxysteroid-dehydrogenase/decarboxylase-like [Cynara cardunculus var. scolymus]
TRINITY_DN11982_c0_g1	TRINITY_DN11982_c0_g1_i2	XP_024972959.1	3beta-hydroxysteroid-dehydrogenase/decarboxylase-like [Cynara cardunculus var. scolymus]
TRINITY_DN47558_c0_g1	TRINITY_DN47558_c0_g1_i1	AMB19708.1	4-(cytidine 5'-diphospho)-2-c-methyl-d-erythritol kinase 1 [Taraxacum kok-saghyz]
TRINITY_DN6595_c0_g1	TRINITY_DN6595_c0_g1_i1	XP_024972498.1	4-alpha-glucanotransferase, chloroplastic/amyloplastic isoform X1 [Cynara cardunculus var. scolymus]
TRINITY_DN38639_c0_g1	TRINITY_DN38639_c0_g1_i1	XP_022039312.1	4-coumarate--CoA ligase 2-like [Helianthus annuus]
TRINITY_DN1275_c0_g1	TRINITY_DN1275_c0_g1_i1	XP_023744169.1	4-coumarate--CoA ligase 2-like [Lactuca sativa]
TRINITY_DN18151_c0_g1	TRINITY_DN18151_c0_g1_i1	PWA60667.1	4-coumarate--CoA ligase-like 3 [Artemisia annua]
TRINITY_DN7402_c0_g1	TRINITY_DN7402_c0_g1_i1	XP_023748526.1	4-coumarate--CoA ligase-like 5 [Lactuca sativa]
TRINITY_DN21903_c0_g1	TRINITY_DN21903_c0_g1_i1	XP_023739457.1	4-coumarate--CoA ligase-like 6 [Lactuca sativa]
TRINITY_DN10308_c0_g1	TRINITY_DN10308_c0_g1_i1	XP_024983744.1	4-coumarate--CoA ligase-like 7 [Cynara cardunculus var. scolymus]
TRINITY_DN4699_c0_g1	TRINITY_DN4699_c0_g1_i1	XP_024986809.1	4-coumarate--CoA ligase-like 7 [Cynara cardunculus var. scolymus]
TRINITY_DN4699_c0_g1	TRINITY_DN4699_c0_g1_i1	XP_024986809.1	4-coumarate--CoA ligase-like 7 [Cynara cardunculus var. scolymus]
TRINITY_DN30598_c0_g1	TRINITY_DN30598_c0_g1_i1	XP_021998092.1	4-coumarate--CoA ligase-like 9 [Helianthus annuus]
TRINITY_DN4367_c0_g1	TRINITY_DN4367_c0_g1_i4	XP_021998092.1	4-coumarate--CoA ligase-like 9 [Helianthus annuus]
TRINITY_DN4367_c0_g1	TRINITY_DN4367_c0_g1_i5	XP_021998092.1	4-coumarate--CoA ligase-like 9 [Helianthus annuus]
TRINITY_DN4367_c0_g1	TRINITY_DN4367_c0_g1_i6	XP_021998092.1	4-coumarate--CoA ligase-like 9 [Helianthus annuus]
TRINITY_DN4367_c0_g1	TRINITY_DN4367_c0_g1_i6	XP_021998092.1	4-coumarate--CoA ligase-like 9 [Helianthus annuus]
TRINITY_DN4367_c0_g1	TRINITY_DN4367_c0_g1_i1	XP_021998092.1	4-coumarate--CoA ligase-like 9 [Helianthus annuus]
TRINITY_DN4367_c0_g1	TRINITY_DN4367_c0_g1_i2	XP_021998092.1	4-coumarate--CoA ligase-like 9 [Helianthus annuus]
TRINITY_DN4367_c0_g1	TRINITY_DN4367_c0_g1_i2	XP_021998092.1	4-coumarate--CoA ligase-like 9 [Helianthus annuus]
TRINITY_DN4367_c0_g1	TRINITY_DN4367_c0_g1_i3	XP_021998092.1	4-coumarate--CoA ligase-like 9 [Helianthus annuus]
TRINITY_DN4367_c0_g1	TRINITY_DN4367_c0_g1_i3	XP_021998092.1	4-coumarate--CoA ligase-like 9 [Helianthus annuus]
TRINITY_DN7127_c0_g1	TRINITY_DN7127_c0_g1_i1	XP_023729633.1	4-coumarate--CoA ligase-like 9 [Lactuca sativa]
TRINITY_DN1275_c0_g1	TRINITY_DN1275_c0_g1_i2	BAJ17664.1	4-coumarate:CoA ligase [Gynura bicolor]
TRINITY_DN4552_c0_g1	TRINITY_DN4552_c0_g1_i1	ANZ03106.1	4-diphosphocytidyl-2-C-methyl-D-erythritol synthase [Artemisia annua]
TRINITY_DN13478_c3_g1	TRINITY_DN13478_c3_g1_i1	PWA98373.1	4-hydroxy-3-methylbut-2-en-1-yl diphosphate synthase (ferredoxin) protein [Artemisia annua]
TRINITY_DN37661_c0_g1	TRINITY_DN37661_c0_g1_i1	XP_021976748.1	4-hydroxy-3-methylbut-2-enyl diphosphate reductase, chloroplastic-like [Helianthus annuus]
TRINITY_DN57837_c0_g1	TRINITY_DN57837_c0_g1_i1	XP_021976748.1	4-hydroxy-3-methylbut-2-enyl diphosphate reductase, chloroplastic-like [Helianthus annuus]
TRINITY_DN56881_c0_g1	TRINITY_DN56881_c0_g1_i1	XP_023769659.1	4-hydroxy-3-methylbut-2-enyl diphosphate reductase, chloroplastic-like [Lactuca sativa]
TRINITY_DN2150_c0_g1	TRINITY_DN2150_c0_g1_i1	XP_024970550.1	4-hydroxy-tetrahydrodipicolinate reductase 2, chloroplastic-like isoform X1 [Cynara cardunculus var. scolymus]
TRINITY_DN3554_c0_g1	TRINITY_DN3554_c0_g1_i2	XP_022036195.1	4-hydroxy-tetrahydrodipicolinate synthase, chloroplastic-like [Helianthus annuus]
TRINITY_DN9432_c0_g1	TRINITY_DN9432_c0_g1_i1	XP_023735109.1	4-hydroxybenzoate polyprenyltransferase, mitochondrial [Lactuca sativa]
TRINITY_DN9432_c0_g1	TRINITY_DN9432_c0_g1_i2	XP_023735109.1	4-hydroxybenzoate polyprenyltransferase, mitochondrial [Lactuca sativa]
TRINITY_DN9432_c0_g1	TRINITY_DN9432_c0_g1_i2	XP_023735109.1	4-hydroxybenzoate polyprenyltransferase, mitochondrial [Lactuca sativa]
TRINITY_DN2690_c0_g1	TRINITY_DN2690_c0_g1_i1	XP_023753058.1	4-hydroxyphenylpyruvate dioxygenase [Lactuca sativa]
TRINITY_DN8516_c0_g1	TRINITY_DN8516_c0_g1_i5	KVH94542.1	4'-phosphopantetheinyl transferase superfamily [Cynara cardunculus var. scolymus]
TRINITY_DN8516_c0_g1	TRINITY_DN8516_c0_g1_i6	KVH94542.1	4'-phosphopantetheinyl transferase superfamily [Cynara cardunculus var. scolymus]
TRINITY_DN8516_c0_g1	TRINITY_DN8516_c0_g1_i7	KVH94542.1	4'-phosphopantetheinyl transferase superfamily [Cynara cardunculus var. scolymus]
TRINITY_DN8516_c0_g1	TRINITY_DN8516_c0_g1_i1	KVH94542.1	4'-phosphopantetheinyl transferase superfamily [Cynara cardunculus var. scolymus]
TRINITY_DN8516_c0_g1	TRINITY_DN8516_c0_g1_i3	KVH94542.1	4'-phosphopantetheinyl transferase superfamily [Cynara cardunculus var. scolymus]
TRINITY_DN28628_c0_g1	TRINITY_DN28628_c0_g1_i1	XP_027126835.1	40S ribosomal protein S10-1-like [Coffea arabica]
TRINITY_DN6108_c0_g1	TRINITY_DN6108_c0_g1_i1	XP_021983334.1	40S ribosomal protein S10-1-like [Helianthus annuus]
TRINITY_DN6108_c0_g1	TRINITY_DN6108_c0_g1_i2	XP_021983334.1	40S ribosomal protein S10-1-like [Helianthus annuus]
TRINITY_DN38834_c0_g1	TRINITY_DN38834_c0_g1_i1	XP_021983334.1	40S ribosomal protein S10-1-like [Helianthus annuus]
TRINITY_DN36648_c0_g1	TRINITY_DN36648_c0_g1_i1	XP_021983334.1	40S ribosomal protein S10-1-like [Helianthus annuus]
TRINITY_DN55932_c0_g1	TRINITY_DN55932_c0_g1_i1	XP_021998885.1	40S ribosomal protein S10-1-like [Helianthus annuus]
TRINITY_DN50598_c0_g1	TRINITY_DN50598_c0_g1_i1	XP_023298397.1	40S ribosomal protein S10b [Lucilia cuprina]
TRINITY_DN68506_c0_g1	TRINITY_DN68506_c0_g1_i1	ETN63119.1	40S ribosomal protein S12 [Anopheles darlingi]
TRINITY_DN104_c0_g1	TRINITY_DN104_c0_g1_i1	XP_021984277.1	40S ribosomal protein S12-like [Helianthus annuus]
TRINITY_DN104_c0_g1	TRINITY_DN104_c0_g1_i2	XP_021984277.1	40S ribosomal protein S12-like [Helianthus annuus]
TRINITY_DN1461_c0_g1	TRINITY_DN1461_c0_g1_i1	XP_023766345.1	40S ribosomal protein S12-like [Lactuca sativa]
TRINITY_DN7929_c0_g1	TRINITY_DN7929_c0_g1_i4	PWA46841.1	40S ribosomal protein S13 [Artemisia annua]
TRINITY_DN7929_c0_g1	TRINITY_DN7929_c0_g1_i4	PWA46841.1	40S ribosomal protein S13 [Artemisia annua]
TRINITY_DN22976_c0_g1	TRINITY_DN22976_c0_g1_i1	XP_023729258.1	40S ribosomal protein S13 [Lactuca sativa]
TRINITY_DN3667_c0_g1	TRINITY_DN3667_c0_g1_i1	XP_023729258.1	40S ribosomal protein S13 [Lactuca sativa]
TRINITY_DN9630_c0_g1	TRINITY_DN9630_c0_g1_i1	XP_008607509.1	40S ribosomal protein S13 [Saprolegnia diclina VS20]
TRINITY_DN9630_c0_g1	TRINITY_DN9630_c0_g1_i2	XP_008607509.1	40S ribosomal protein S13 [Saprolegnia diclina VS20]
TRINITY_DN57646_c0_g1	TRINITY_DN57646_c0_g1_i1	XP_021981442.1	40S ribosomal protein S13-like [Helianthus annuus]
TRINITY_DN75_c0_g1	TRINITY_DN75_c0_g1_i5	XP_023765716.1	40S ribosomal protein S14-3 [Lactuca sativa]
TRINITY_DN75_c0_g1	TRINITY_DN75_c0_g1_i6	XP_023765716.1	40S ribosomal protein S14-3 [Lactuca sativa]
TRINITY_DN75_c0_g1	TRINITY_DN75_c0_g1_i1	XP_023765716.1	40S ribosomal protein S14-3 [Lactuca sativa]
TRINITY_DN75_c0_g1	TRINITY_DN75_c0_g1_i2	XP_023765716.1	40S ribosomal protein S14-3 [Lactuca sativa]
TRINITY_DN75_c0_g1	TRINITY_DN75_c0_g1_i3	XP_023765716.1	40S ribosomal protein S14-3 [Lactuca sativa]
TRINITY_DN75_c0_g1	TRINITY_DN75_c0_g1_i8	XP_023765716.1	40S ribosomal protein S14-3 [Lactuca sativa]
TRINITY_DN4759_c0_g1	TRINITY_DN4759_c0_g1_i2	PHT38835.1	40S ribosomal protein S15 [Capsicum baccatum]
TRINITY_DN4759_c0_g1	TRINITY_DN4759_c0_g1_i1	XP_022028527.1	40S ribosomal protein S15-4 [Helianthus annuus]
TRINITY_DN4795_c0_g1	TRINITY_DN4795_c0_g1_i1	XP_026443397.1	40S ribosomal protein S15a [Papaver somniferum]
TRINITY_DN40121_c0_g1	TRINITY_DN40121_c0_g1_i1	XP_026443397.1	40S ribosomal protein S15a [Papaver somniferum]
TRINITY_DN48334_c0_g1	TRINITY_DN48334_c0_g1_i1	XP_024987967.1	40S ribosomal protein S15a-5-like [Cynara cardunculus var. scolymus]
TRINITY_DN4904_c0_g1	TRINITY_DN4904_c0_g1_i1	XP_022034504.1	40S ribosomal protein S15a-like [Helianthus annuus]
TRINITY_DN4904_c0_g1	TRINITY_DN4904_c0_g1_i3	XP_022034504.1	40S ribosomal protein S15a-like [Helianthus annuus]
TRINITY_DN30255_c0_g1	TRINITY_DN30255_c0_g1_i1	XP_022036388.1	40S ribosomal protein S16-like [Helianthus annuus]
TRINITY_DN37453_c0_g1	TRINITY_DN37453_c0_g1_i1	XP_023767679.1	40S ribosomal protein S17 [Lactuca sativa]
TRINITY_DN150_c0_g1	TRINITY_DN150_c0_g1_i4	XP_022005959.1	40S ribosomal protein S17-like [Helianthus annuus]
TRINITY_DN150_c0_g1	TRINITY_DN150_c0_g1_i1	XP_022005959.1	40S ribosomal protein S17-like [Helianthus annuus]
TRINITY_DN150_c0_g1	TRINITY_DN150_c0_g1_i2	XP_022005959.1	40S ribosomal protein S17-like [Helianthus annuus]
TRINITY_DN150_c0_g1	TRINITY_DN150_c0_g1_i3	XP_022005959.1	40S ribosomal protein S17-like [Helianthus annuus]
TRINITY_DN48711_c0_g1	TRINITY_DN48711_c0_g1_i1	XP_004522823.1	40S ribosomal protein S18 [Ceratitis capitata]
TRINITY_DN360_c0_g1	TRINITY_DN360_c0_g1_i1	XP_022041131.1	40S ribosomal protein S18 [Helianthus annuus]
TRINITY_DN360_c0_g1	TRINITY_DN360_c0_g1_i2	XP_022041131.1	40S ribosomal protein S18 [Helianthus annuus]
TRINITY_DN590_c0_g1	TRINITY_DN590_c0_g1_i1	XP_022021149.1	40S ribosomal protein S19-1-like [Helianthus annuus]
TRINITY_DN590_c0_g2	TRINITY_DN590_c0_g2_i1	XP_021983847.1	40S ribosomal protein S19-3-like [Helianthus annuus]
TRINITY_DN14125_c0_g1	TRINITY_DN14125_c0_g1_i1	XP_004520433.2	40S ribosomal protein S19a [Ceratitis capitata]
TRINITY_DN13539_c0_g1	TRINITY_DN13539_c0_g1_i1	XP_026468373.1	40S ribosomal protein S2 [Ctenocephalides felis]
TRINITY_DN86_c1_g1	TRINITY_DN86_c1_g1_i1	XP_021988920.1	40S ribosomal protein S20-1-like [Helianthus annuus]
TRINITY_DN6868_c0_g1	TRINITY_DN6868_c0_g1_i1	XP_023766469.1	40S ribosomal protein S20-2-like [Lactuca sativa]
TRINITY_DN86_c2_g1	TRINITY_DN86_c2_g1_i1	XP_023766469.1	40S ribosomal protein S20-2-like [Lactuca sativa]
TRINITY_DN20819_c0_g1	TRINITY_DN20819_c0_g1_i1	XP_026476982.1	40S ribosomal protein S20-like [Ctenocephalides felis]
TRINITY_DN769_c0_g1	TRINITY_DN769_c0_g1_i1	XP_022024262.1	40S ribosomal protein S23 [Helianthus annuus]
TRINITY_DN769_c0_g1	TRINITY_DN769_c0_g1_i2	XP_022024262.1	40S ribosomal protein S23 [Helianthus annuus]
TRINITY_DN769_c0_g1	TRINITY_DN769_c0_g1_i3	XP_022024262.1	40S ribosomal protein S23 [Helianthus annuus]
TRINITY_DN769_c1_g1	TRINITY_DN769_c1_g1_i1	XP_022938920.1	40S ribosomal protein S23 isoform X1 [Cucurbita moschata]
TRINITY_DN18971_c0_g1	TRINITY_DN18971_c0_g1_i1	XP_019536686.1	40S ribosomal protein S24-like [Aedes albopictus]
TRINITY_DN18861_c0_g1	TRINITY_DN18861_c0_g1_i1	XP_023934722.1	40S ribosomal protein S25 [Bicyclus anynana]
TRINITY_DN60710_c0_g1	TRINITY_DN60710_c0_g1_i1	XP_022038447.1	40S ribosomal protein S25 [Helianthus annuus]
TRINITY_DN46894_c0_g1	TRINITY_DN46894_c0_g1_i1	XP_022038447.1	40S ribosomal protein S25 [Helianthus annuus]
TRINITY_DN91_c0_g1	TRINITY_DN91_c0_g1_i1	XP_022038447.1	40S ribosomal protein S25 [Helianthus annuus]
TRINITY_DN91_c0_g1	TRINITY_DN91_c0_g1_i2	XP_022038447.1	40S ribosomal protein S25 [Helianthus annuus]
TRINITY_DN91_c0_g2	TRINITY_DN91_c0_g2_i1	XP_023763591.1	40S ribosomal protein S25-like [Lactuca sativa]
TRINITY_DN61196_c0_g1	TRINITY_DN61196_c0_g1_i1	XP_024976638.1	40S ribosomal protein S26-3-like [Cynara cardunculus var. scolymus]
TRINITY_DN376_c0_g1	TRINITY_DN376_c0_g1_i2	XP_024976638.1	40S ribosomal protein S26-3-like [Cynara cardunculus var. scolymus]
TRINITY_DN11710_c0_g1	TRINITY_DN11710_c0_g1_i1	XP_021974623.1	40S ribosomal protein S26-3-like [Helianthus annuus]
TRINITY_DN11710_c0_g1	TRINITY_DN11710_c0_g1_i2	XP_021974623.1	40S ribosomal protein S26-3-like [Helianthus annuus]
TRINITY_DN43890_c0_g1	TRINITY_DN43890_c0_g1_i1	PSN31606.1	40S ribosomal protein S28 [Blattella germanica]
TRINITY_DN5673_c0_g1	TRINITY_DN5673_c0_g1_i1	EXC03823.1	40S ribosomal protein S28 [Morus notabilis]
TRINITY_DN1213_c1_g1	TRINITY_DN1213_c1_g1_i1	XP_023771910.1	40S ribosomal protein S29-like [Lactuca sativa]
TRINITY_DN28264_c0_g1	TRINITY_DN28264_c0_g1_i1	XP_023734423.1	40S ribosomal protein S29-like [Lactuca sativa]
TRINITY_DN30611_c0_g1	TRINITY_DN30611_c0_g1_i1	XP_017967553.1	40S ribosomal protein S3 [Drosophila navojoa]
TRINITY_DN19491_c0_g1	TRINITY_DN19491_c0_g1_i1	XP_023295073.1	40S ribosomal protein S3 [Lucilia cuprina]
TRINITY_DN802_c0_g2	TRINITY_DN802_c0_g2_i1	XP_024994483.1	40S ribosomal protein S3-1-like [Cynara cardunculus var. scolymus]
TRINITY_DN802_c0_g1	TRINITY_DN802_c0_g1_i1	XP_021969778.1	40S ribosomal protein S3-1-like [Helianthus annuus]
TRINITY_DN7497_c0_g1	TRINITY_DN7497_c0_g1_i1	XP_022020710.1	40S ribosomal protein S3-1-like [Helianthus annuus]
TRINITY_DN7497_c0_g1	TRINITY_DN7497_c0_g1_i2	XP_022020710.1	40S ribosomal protein S3-1-like [Helianthus annuus]
TRINITY_DN7497_c0_g1	TRINITY_DN7497_c0_g1_i2	XP_022020710.1	40S ribosomal protein S3-1-like [Helianthus annuus]
TRINITY_DN37720_c0_g1	TRINITY_DN37720_c0_g1_i1	XP_026480605.1	40S ribosomal protein S3a [Ctenocephalides felis]
TRINITY_DN4616_c1_g1	TRINITY_DN4616_c1_g1_i1	XP_022002316.1	40S ribosomal protein S3a-like [Helianthus annuus]
TRINITY_DN4616_c2_g1	TRINITY_DN4616_c2_g1_i1	XP_022002316.1	40S ribosomal protein S3a-like [Helianthus annuus]
TRINITY_DN4616_c0_g2	TRINITY_DN4616_c0_g2_i1	XP_022002316.1	40S ribosomal protein S3a-like [Helianthus annuus]
TRINITY_DN47108_c0_g1	TRINITY_DN47108_c0_g1_i1	XP_018321091.1	40S ribosomal protein S4 [Agrilus planipennis]
TRINITY_DN62146_c0_g1	TRINITY_DN62146_c0_g1_i1	PHT90024.1	40S ribosomal protein S4 [Capsicum annuum]
TRINITY_DN178_c0_g1	TRINITY_DN178_c0_g1_i4	XP_022010313.1	40S ribosomal protein S4 [Helianthus annuus]
TRINITY_DN178_c0_g1	TRINITY_DN178_c0_g1_i5	XP_021987875.1	40S ribosomal protein S4-like [Helianthus annuus]
TRINITY_DN178_c0_g1	TRINITY_DN178_c0_g1_i1	XP_021987875.1	40S ribosomal protein S4-like [Helianthus annuus]
TRINITY_DN178_c0_g1	TRINITY_DN178_c0_g1_i2	XP_021987875.1	40S ribosomal protein S4-like [Helianthus annuus]
TRINITY_DN21451_c0_g1	TRINITY_DN21451_c0_g1_i1	XP_022034389.1	40S ribosomal protein S4-like [Helianthus annuus]
TRINITY_DN4435_c0_g3	TRINITY_DN4435_c0_g3_i1	XP_024985072.1	40S ribosomal protein S5 [Cynara cardunculus var. scolymus]
TRINITY_DN110_c0_g1	TRINITY_DN110_c0_g1_i1	XP_022025928.1	40S ribosomal protein S5-like [Helianthus annuus]
TRINITY_DN22778_c0_g1	TRINITY_DN22778_c0_g1_i1	XP_024969890.1	40S ribosomal protein S7 [Cynara cardunculus var. scolymus]
TRINITY_DN4148_c0_g1	TRINITY_DN4148_c0_g1_i4	XP_024963721.1	40S ribosomal protein S7-like [Cynara cardunculus var. scolymus]
TRINITY_DN4148_c0_g1	TRINITY_DN4148_c0_g1_i5	XP_024963721.1	40S ribosomal protein S7-like [Cynara cardunculus var. scolymus]
TRINITY_DN4148_c0_g1	TRINITY_DN4148_c0_g1_i6	XP_024963721.1	40S ribosomal protein S7-like [Cynara cardunculus var. scolymus]
TRINITY_DN4148_c0_g1	TRINITY_DN4148_c0_g1_i2	XP_024963721.1	40S ribosomal protein S7-like [Cynara cardunculus var. scolymus]
TRINITY_DN4598_c0_g1	TRINITY_DN4598_c0_g1_i1	XP_023736329.1	40S ribosomal protein S8-2 [Lactuca sativa]
TRINITY_DN4598_c0_g1	TRINITY_DN4598_c0_g1_i2	XP_023736329.1	40S ribosomal protein S8-2 [Lactuca sativa]
TRINITY_DN554_c0_g1	TRINITY_DN554_c0_g1_i1	XP_024977191.1	40S ribosomal protein S8-like [Cynara cardunculus var. scolymus]
TRINITY_DN554_c0_g1	TRINITY_DN554_c0_g1_i3	XP_024977191.1	40S ribosomal protein S8-like [Cynara cardunculus var. scolymus]
TRINITY_DN41081_c0_g1	TRINITY_DN41081_c0_g1_i1	XP_024977191.1	40S ribosomal protein S8-like [Cynara cardunculus var. scolymus]
TRINITY_DN554_c0_g1	TRINITY_DN554_c0_g1_i2	XP_022001512.1	40S ribosomal protein S8-like [Helianthus annuus]
TRINITY_DN69919_c0_g1	TRINITY_DN69919_c0_g1_i1	ABV44734.1	40S ribosomal protein S8-like protein [Phlebotomus papatasi]
TRINITY_DN23472_c0_g1	TRINITY_DN23472_c0_g1_i1	XP_024991927.1	40S ribosomal protein S9-2-like [Cynara cardunculus var. scolymus]
TRINITY_DN66453_c0_g1	TRINITY_DN66453_c0_g1_i1	XP_024991927.1	40S ribosomal protein S9-2-like [Cynara cardunculus var. scolymus]
TRINITY_DN62099_c0_g1	TRINITY_DN62099_c0_g1_i1	XP_022199995.1	40S ribosomal protein SA [Nilaparvata lugens]
TRINITY_DN21793_c0_g1	TRINITY_DN21793_c0_g1_i1	XP_024973446.1	40S ribosomal protein SA-like [Cynara cardunculus var. scolymus]
TRINITY_DN28593_c0_g1	TRINITY_DN28593_c0_g1_i1	XP_021989920.1	40S ribosomal protein SA-like [Helianthus annuus]
TRINITY_DN12865_c0_g1	TRINITY_DN12865_c0_g1_i1	XP_014228858.1	40S ribosomal protein SA-like [Trichogramma pretiosum]
TRINITY_DN57612_c0_g1	TRINITY_DN57612_c0_g1_i1	PWA72653.1	43kDa postsynaptic protein [Artemisia annua]
TRINITY_DN37612_c0_g1	TRINITY_DN37612_c0_g1_i1	XP_022917583.1	46 kDa FK506-binding nuclear protein [Onthophagus taurus]
TRINITY_DN22046_c0_g1	TRINITY_DN22046_c0_g1_i1	PWA70571.1	4Fe-4S ferredoxin, iron-sulfur binding, conserved site-containing protein [Artemisia annua]
TRINITY_DN4480_c0_g1	TRINITY_DN4480_c0_g1_i1	XP_021977305.1	5-amino-6-(5-phospho-D-ribitylamino)uracil phosphatase, chloroplastic [Helianthus annuus]
TRINITY_DN6429_c0_g1	TRINITY_DN6429_c0_g1_i1	XP_024987063.1	5-amino-6-(5-phospho-D-ribitylamino)uracil phosphatase, chloroplastic-like [Cynara cardunculus var. scolymus]
TRINITY_DN7544_c0_g1	TRINITY_DN7544_c0_g1_i2	KVI02068.1	5-AMP-activated protein kinase, beta subunit, interaction domain-containing protein, partial [Cynara cardunculus var. scolymus]
TRINITY_DN4544_c0_g1	TRINITY_DN4544_c0_g1_i4	AXH80377.1	5-enol-pyruvylshikimate-phosphate synthase [Conyza bonariensis]
TRINITY_DN4544_c0_g1	TRINITY_DN4544_c0_g1_i3	AXH80377.1	5-enol-pyruvylshikimate-phosphate synthase [Conyza bonariensis]
TRINITY_DN4544_c0_g1	TRINITY_DN4544_c0_g1_i5	AAT45243.1	5-enol-pyruvylshikimate-phosphate synthase [Erigeron canadensis]
TRINITY_DN4544_c0_g1	TRINITY_DN4544_c0_g1_i6	AAT45244.1	5-enol-pyruvylshikimate-phosphate synthase [Erigeron canadensis]
TRINITY_DN4544_c0_g1	TRINITY_DN4544_c0_g1_i7	AAT45244.1	5-enol-pyruvylshikimate-phosphate synthase [Erigeron canadensis]
TRINITY_DN4544_c0_g1	TRINITY_DN4544_c0_g1_i1	AAT45243.1	5-enol-pyruvylshikimate-phosphate synthase [Erigeron canadensis]
TRINITY_DN4544_c0_g1	TRINITY_DN4544_c0_g1_i2	AAT45244.1	5-enol-pyruvylshikimate-phosphate synthase [Erigeron canadensis]
TRINITY_DN4544_c0_g1	TRINITY_DN4544_c0_g1_i8	AAT45244.1	5-enol-pyruvylshikimate-phosphate synthase [Erigeron canadensis]
TRINITY_DN4544_c0_g1	TRINITY_DN4544_c0_g1_i9	AAT45243.1	5-enol-pyruvylshikimate-phosphate synthase [Erigeron canadensis]
TRINITY_DN7394_c0_g1	TRINITY_DN7394_c0_g1_i1	AAT45245.1	5-enol-pyruvylshikimate-phosphate synthase, partial [Erigeron canadensis]
TRINITY_DN3020_c0_g1	TRINITY_DN3020_c0_g1_i5	XP_024972365.1	5-formyltetrahydrofolate cyclo-ligase-like protein COG0212 [Cynara cardunculus var. scolymus]
TRINITY_DN3020_c0_g1	TRINITY_DN3020_c0_g1_i5	XP_024972365.1	5-formyltetrahydrofolate cyclo-ligase-like protein COG0212 [Cynara cardunculus var. scolymus]
TRINITY_DN3020_c0_g1	TRINITY_DN3020_c0_g1_i5	XP_024972365.1	5-formyltetrahydrofolate cyclo-ligase-like protein COG0212 [Cynara cardunculus var. scolymus]
TRINITY_DN3020_c0_g1	TRINITY_DN3020_c0_g1_i6	XP_023728251.1	5-formyltetrahydrofolate cyclo-ligase-like protein COG0212 isoform X1 [Lactuca sativa]
TRINITY_DN3020_c0_g1	TRINITY_DN3020_c0_g1_i6	XP_023728251.1	5-formyltetrahydrofolate cyclo-ligase-like protein COG0212 isoform X1 [Lactuca sativa]
TRINITY_DN3020_c0_g1	TRINITY_DN3020_c0_g1_i6	XP_023728251.1	5-formyltetrahydrofolate cyclo-ligase-like protein COG0212 isoform X1 [Lactuca sativa]
TRINITY_DN3020_c0_g1	TRINITY_DN3020_c0_g1_i7	XP_023728251.1	5-formyltetrahydrofolate cyclo-ligase-like protein COG0212 isoform X1 [Lactuca sativa]
TRINITY_DN3020_c0_g1	TRINITY_DN3020_c0_g1_i7	XP_023728251.1	5-formyltetrahydrofolate cyclo-ligase-like protein COG0212 isoform X1 [Lactuca sativa]
TRINITY_DN3020_c0_g1	TRINITY_DN3020_c0_g1_i1	XP_023728251.1	5-formyltetrahydrofolate cyclo-ligase-like protein COG0212 isoform X1 [Lactuca sativa]
TRINITY_DN3020_c0_g1	TRINITY_DN3020_c0_g1_i1	XP_023728251.1	5-formyltetrahydrofolate cyclo-ligase-like protein COG0212 isoform X1 [Lactuca sativa]
TRINITY_DN3020_c0_g1	TRINITY_DN3020_c0_g1_i10	XP_023728251.1	5-formyltetrahydrofolate cyclo-ligase-like protein COG0212 isoform X1 [Lactuca sativa]
TRINITY_DN3020_c0_g1	TRINITY_DN3020_c0_g1_i10	XP_023728251.1	5-formyltetrahydrofolate cyclo-ligase-like protein COG0212 isoform X1 [Lactuca sativa]
TRINITY_DN3020_c0_g1	TRINITY_DN3020_c0_g1_i4	XP_023728252.1	5-formyltetrahydrofolate cyclo-ligase-like protein COG0212 isoform X2 [Lactuca sativa]
TRINITY_DN3020_c0_g1	TRINITY_DN3020_c0_g1_i4	XP_023728252.1	5-formyltetrahydrofolate cyclo-ligase-like protein COG0212 isoform X2 [Lactuca sativa]
TRINITY_DN3020_c0_g1	TRINITY_DN3020_c0_g1_i8	XP_023728252.1	5-formyltetrahydrofolate cyclo-ligase-like protein COG0212 isoform X2 [Lactuca sativa]
TRINITY_DN3020_c0_g1	TRINITY_DN3020_c0_g1_i9	XP_023728252.1	5-formyltetrahydrofolate cyclo-ligase-like protein COG0212 isoform X2 [Lactuca sativa]
TRINITY_DN3020_c0_g1	TRINITY_DN3020_c0_g1_i9	XP_023728252.1	5-formyltetrahydrofolate cyclo-ligase-like protein COG0212 isoform X2 [Lactuca sativa]
TRINITY_DN3020_c0_g1	TRINITY_DN3020_c0_g1_i12	XP_023728252.1	5-formyltetrahydrofolate cyclo-ligase-like protein COG0212 isoform X2 [Lactuca sativa]
TRINITY_DN3020_c0_g1	TRINITY_DN3020_c0_g1_i11	XP_023728252.1	5-formyltetrahydrofolate cyclo-ligase-like protein COG0212 isoform X2 [Lactuca sativa]
TRINITY_DN99_c0_g1	TRINITY_DN99_c0_g1_i3	XP_023739383.1	5-methyltetrahydropteroyltriglutamate--homocysteine methyltransferase-like [Lactuca sativa]
TRINITY_DN40318_c0_g1	TRINITY_DN40318_c0_g1_i1	XP_022023332.1	5' exonuclease Apollo-like [Helianthus annuus]
TRINITY_DN47788_c0_g1	TRINITY_DN47788_c0_g1_i1	PWA98234.1	5'-3' exonuclease, C-terminal domain-containing protein [Artemisia annua]
TRINITY_DN72753_c0_g1	TRINITY_DN72753_c0_g1_i1	PWA98234.1	5'-3' exonuclease, C-terminal domain-containing protein [Artemisia annua]
TRINITY_DN41730_c0_g1	TRINITY_DN41730_c0_g1_i1	KVH89439.1	5'-3' exonuclease, C-terminal domain-containing protein [Cynara cardunculus var. scolymus]
TRINITY_DN26617_c0_g1	TRINITY_DN26617_c0_g1_i1	PWA66515.1	5'-3' exoribonuclease [Artemisia annua]
TRINITY_DN900_c0_g1	TRINITY_DN900_c0_g1_i1	PWA66514.1	5'-3' exoribonuclease [Artemisia annua]
TRINITY_DN900_c0_g1	TRINITY_DN900_c0_g1_i3	PWA66514.1	5'-3' exoribonuclease [Artemisia annua]
TRINITY_DN13656_c0_g1	TRINITY_DN13656_c0_g1_i4	KVI08567.1	5'-3' exoribonuclease [Cynara cardunculus var. scolymus]
TRINITY_DN13656_c0_g1	TRINITY_DN13656_c0_g1_i5	KVI08567.1	5'-3' exoribonuclease [Cynara cardunculus var. scolymus]
TRINITY_DN13656_c0_g1	TRINITY_DN13656_c0_g1_i2	KVI08567.1	5'-3' exoribonuclease [Cynara cardunculus var. scolymus]
TRINITY_DN13656_c0_g1	TRINITY_DN13656_c0_g1_i3	KVI08567.1	5'-3' exoribonuclease [Cynara cardunculus var. scolymus]
TRINITY_DN42966_c0_g1	TRINITY_DN42966_c0_g1_i1	KVI08567.1	5'-3' exoribonuclease [Cynara cardunculus var. scolymus]
TRINITY_DN8940_c0_g1	TRINITY_DN8940_c0_g1_i5	XP_012073821.1	5'-3' exoribonuclease 3 isoform X1 [Jatropha curcas]
TRINITY_DN8940_c0_g1	TRINITY_DN8940_c0_g1_i6	XP_012073821.1	5'-3' exoribonuclease 3 isoform X1 [Jatropha curcas]
TRINITY_DN8940_c0_g1	TRINITY_DN8940_c0_g1_i7	XP_012073821.1	5'-3' exoribonuclease 3 isoform X1 [Jatropha curcas]
TRINITY_DN8940_c0_g1	TRINITY_DN8940_c0_g1_i1	XP_012073821.1	5'-3' exoribonuclease 3 isoform X1 [Jatropha curcas]
TRINITY_DN8940_c0_g1	TRINITY_DN8940_c0_g1_i3	XP_012073821.1	5'-3' exoribonuclease 3 isoform X1 [Jatropha curcas]
TRINITY_DN8940_c0_g1	TRINITY_DN8940_c0_g1_i8	XP_012073821.1	5'-3' exoribonuclease 3 isoform X1 [Jatropha curcas]
TRINITY_DN2909_c0_g1	TRINITY_DN2909_c0_g1_i1	XP_021998700.1	5'-3' exoribonuclease 3-like [Helianthus annuus]
TRINITY_DN39473_c0_g1	TRINITY_DN39473_c0_g1_i1	XP_021998700.1	5'-3' exoribonuclease 3-like [Helianthus annuus]
TRINITY_DN13325_c0_g1	TRINITY_DN13325_c0_g1_i1	XP_023770012.1	5'-3' exoribonuclease 3-like [Lactuca sativa]
TRINITY_DN900_c0_g1	TRINITY_DN900_c0_g1_i2	XP_024974152.1	5'-3' exoribonuclease 3-like isoform X5 [Cynara cardunculus var. scolymus]
TRINITY_DN900_c0_g1	TRINITY_DN900_c0_g1_i2	XP_024974152.1	5'-3' exoribonuclease 3-like isoform X5 [Cynara cardunculus var. scolymus]
TRINITY_DN2002_c0_g1	TRINITY_DN2002_c0_g1_i4	XP_022010068.1	5'-3' exoribonuclease 4 [Helianthus annuus]
TRINITY_DN2002_c0_g1	TRINITY_DN2002_c0_g1_i5	XP_022010068.1	5'-3' exoribonuclease 4 [Helianthus annuus]
TRINITY_DN2002_c0_g1	TRINITY_DN2002_c0_g1_i5	XP_022010068.1	5'-3' exoribonuclease 4 [Helianthus annuus]
TRINITY_DN2002_c0_g1	TRINITY_DN2002_c0_g1_i6	XP_022010068.1	5'-3' exoribonuclease 4 [Helianthus annuus]
TRINITY_DN2002_c0_g1	TRINITY_DN2002_c0_g1_i6	XP_022010068.1	5'-3' exoribonuclease 4 [Helianthus annuus]
TRINITY_DN2002_c0_g1	TRINITY_DN2002_c0_g1_i7	XP_022010068.1	5'-3' exoribonuclease 4 [Helianthus annuus]
TRINITY_DN2002_c0_g1	TRINITY_DN2002_c0_g1_i7	XP_022010068.1	5'-3' exoribonuclease 4 [Helianthus annuus]
TRINITY_DN2002_c0_g1	TRINITY_DN2002_c0_g1_i1	XP_022010068.1	5'-3' exoribonuclease 4 [Helianthus annuus]
TRINITY_DN2002_c0_g1	TRINITY_DN2002_c0_g1_i3	XP_022010068.1	5'-3' exoribonuclease 4 [Helianthus annuus]
TRINITY_DN2002_c0_g1	TRINITY_DN2002_c0_g1_i8	XP_022010068.1	5'-3' exoribonuclease 4 [Helianthus annuus]
TRINITY_DN2002_c0_g1	TRINITY_DN2002_c0_g1_i8	XP_022010068.1	5'-3' exoribonuclease 4 [Helianthus annuus]
TRINITY_DN2002_c0_g1	TRINITY_DN2002_c0_g1_i2	XP_023757992.1	5'-3' exoribonuclease 4 [Lactuca sativa]
TRINITY_DN2002_c0_g1	TRINITY_DN2002_c0_g1_i2	XP_023757992.1	5'-3' exoribonuclease 4 [Lactuca sativa]
TRINITY_DN2002_c0_g1	TRINITY_DN2002_c0_g1_i9	XP_023757992.1	5'-3' exoribonuclease 4 [Lactuca sativa]
TRINITY_DN2002_c0_g1	TRINITY_DN2002_c0_g1_i9	XP_023757992.1	5'-3' exoribonuclease 4 [Lactuca sativa]
TRINITY_DN2002_c0_g1	TRINITY_DN2002_c0_g1_i10	XP_024960968.1	5'-3' exoribonuclease 4 isoform X1 [Cynara cardunculus var. scolymus]
TRINITY_DN2002_c0_g1	TRINITY_DN2002_c0_g1_i10	XP_024960968.1	5'-3' exoribonuclease 4 isoform X1 [Cynara cardunculus var. scolymus]
TRINITY_DN90_c0_g1	TRINITY_DN90_c0_g1_i1	XP_022011082.1	5'-adenylylsulfate reductase 3, chloroplastic-like [Helianthus annuus]
TRINITY_DN90_c0_g1	TRINITY_DN90_c0_g1_i3	XP_022011082.1	5'-adenylylsulfate reductase 3, chloroplastic-like [Helianthus annuus]
TRINITY_DN6776_c0_g1	TRINITY_DN6776_c0_g1_i2	XP_024968941.1	5'-adenylylsulfate reductase-like 4 [Cynara cardunculus var. scolymus]
TRINITY_DN6776_c0_g1	TRINITY_DN6776_c0_g1_i2	XP_024968941.1	5'-adenylylsulfate reductase-like 4 [Cynara cardunculus var. scolymus]
TRINITY_DN1402_c0_g1	TRINITY_DN1402_c0_g1_i1	XP_024982741.1	5'-adenylylsulfate reductase-like 5 [Cynara cardunculus var. scolymus]
TRINITY_DN537_c0_g1	TRINITY_DN537_c0_g1_i2	PWA38881.1	5'-deoxyadenosine deaminase [Artemisia annua]
TRINITY_DN537_c0_g1	TRINITY_DN537_c0_g1_i2	PWA38881.1	5'-deoxyadenosine deaminase [Artemisia annua]
TRINITY_DN36718_c0_g1	TRINITY_DN36718_c0_g1_i1	XP_021994368.1	5'-methylthioadenosine/S-adenosylhomocysteine nucleosidase 1-like isoform X4 [Helianthus annuus]
TRINITY_DN37156_c0_g1	TRINITY_DN37156_c0_g1_i1	XP_021988505.1	5'-methylthioadenosine/S-adenosylhomocysteine nucleosidase 2-like [Helianthus annuus]
TRINITY_DN2569_c0_g1	TRINITY_DN2569_c0_g1_i5	XP_023765758.1	5'-nucleotidase domain-containing protein 4 [Lactuca sativa]
TRINITY_DN2569_c0_g1	TRINITY_DN2569_c0_g1_i5	XP_023765758.1	5'-nucleotidase domain-containing protein 4 [Lactuca sativa]
TRINITY_DN2569_c0_g1	TRINITY_DN2569_c0_g1_i1	XP_023765758.1	5'-nucleotidase domain-containing protein 4 [Lactuca sativa]
TRINITY_DN2569_c0_g1	TRINITY_DN2569_c0_g1_i1	XP_023765758.1	5'-nucleotidase domain-containing protein 4 [Lactuca sativa]
TRINITY_DN19604_c0_g1	TRINITY_DN19604_c0_g1_i1	XP_024973415.1	5'-nucleotidase domain-containing protein 4 isoform X1 [Cynara cardunculus var. scolymus]
TRINITY_DN2569_c0_g1	TRINITY_DN2569_c0_g1_i4	XP_024994152.1	5'-nucleotidase domain-containing protein 4 isoform X1 [Cynara cardunculus var. scolymus]
TRINITY_DN2569_c0_g1	TRINITY_DN2569_c0_g1_i2	XP_024994152.1	5'-nucleotidase domain-containing protein 4 isoform X1 [Cynara cardunculus var. scolymus]
TRINITY_DN2569_c0_g1	TRINITY_DN2569_c0_g1_i2	XP_024994152.1	5'-nucleotidase domain-containing protein 4 isoform X1 [Cynara cardunculus var. scolymus]
TRINITY_DN2569_c0_g1	TRINITY_DN2569_c0_g1_i3	XP_024994152.1	5'-nucleotidase domain-containing protein 4 isoform X1 [Cynara cardunculus var. scolymus]
TRINITY_DN2569_c0_g1	TRINITY_DN2569_c0_g1_i3	XP_024994152.1	5'-nucleotidase domain-containing protein 4 isoform X1 [Cynara cardunculus var. scolymus]
TRINITY_DN7165_c0_g1	TRINITY_DN7165_c0_g1_i1	XP_024977102.1	5'-nucleotidase domain-containing protein 4-like isoform X1 [Cynara cardunculus var. scolymus]
TRINITY_DN7165_c0_g1	TRINITY_DN7165_c0_g1_i2	XP_024977102.1	5'-nucleotidase domain-containing protein 4-like isoform X1 [Cynara cardunculus var. scolymus]
TRINITY_DN3570_c0_g1	TRINITY_DN3570_c0_g1_i3	XP_023733874.1	5'-nucleotidase domain-containing protein DDB_G0275467 [Lactuca sativa]
TRINITY_DN1990_c0_g1	TRINITY_DN1990_c0_g1_i1	XP_022009570.1	50S ribosomal protein L1, chloroplastic [Helianthus annuus]
TRINITY_DN1990_c0_g1	TRINITY_DN1990_c0_g1_i2	XP_022009570.1	50S ribosomal protein L1, chloroplastic [Helianthus annuus]
TRINITY_DN55974_c0_g1	TRINITY_DN55974_c0_g1_i1	XP_024969976.1	50S ribosomal protein L10, chloroplastic-like [Cynara cardunculus var. scolymus]
TRINITY_DN2996_c0_g1	TRINITY_DN2996_c0_g1_i1	XP_021973967.1	50S ribosomal protein L11, chloroplastic-like [Helianthus annuus]
TRINITY_DN3868_c0_g1	TRINITY_DN3868_c0_g1_i1	XP_022005557.1	50S ribosomal protein L12, chloroplastic-like [Helianthus annuus]
TRINITY_DN27682_c0_g1	TRINITY_DN27682_c0_g1_i1	XP_023750607.1	50S ribosomal protein L13, chloroplastic [Lactuca sativa]
TRINITY_DN10924_c0_g1	TRINITY_DN10924_c0_g1_i1	KEH17726.1	50S ribosomal protein L16 [Medicago truncatula]
TRINITY_DN10924_c0_g1	TRINITY_DN10924_c0_g1_i1	KEH17726.1	50S ribosomal protein L16 [Medicago truncatula]
TRINITY_DN196_c0_g1	TRINITY_DN196_c0_g1_i1	XP_023760040.1	50S ribosomal protein L17, chloroplastic [Lactuca sativa]
TRINITY_DN6874_c0_g2	TRINITY_DN6874_c0_g2_i11	XP_021982494.1	50S ribosomal protein L18, chloroplastic [Helianthus annuus]
TRINITY_DN6874_c0_g2	TRINITY_DN6874_c0_g2_i12	XP_021982494.1	50S ribosomal protein L18, chloroplastic [Helianthus annuus]
TRINITY_DN3045_c0_g1	TRINITY_DN3045_c0_g1_i1	XP_023730593.1	50S ribosomal protein L18, chloroplastic-like [Lactuca sativa]
TRINITY_DN3045_c0_g1	TRINITY_DN3045_c0_g1_i2	XP_023730593.1	50S ribosomal protein L18, chloroplastic-like [Lactuca sativa]
TRINITY_DN1097_c0_g1	TRINITY_DN1097_c0_g1_i3	XP_024973067.1	50S ribosomal protein L21, chloroplastic [Cynara cardunculus var. scolymus]
TRINITY_DN47004_c0_g1	TRINITY_DN47004_c0_g1_i1	XP_024988116.1	50S ribosomal protein L21, mitochondrial [Cynara cardunculus var. scolymus]
TRINITY_DN313_c0_g1	TRINITY_DN313_c0_g1_i1	XP_022005603.1	50S ribosomal protein L27, chloroplastic [Helianthus annuus]
TRINITY_DN313_c0_g1	TRINITY_DN313_c0_g1_i2	XP_022005603.1	50S ribosomal protein L27, chloroplastic [Helianthus annuus]
TRINITY_DN67537_c0_g1	TRINITY_DN67537_c0_g1_i1	XP_023738323.1	50S ribosomal protein L28, chloroplastic [Lactuca sativa]
TRINITY_DN4396_c0_g1	TRINITY_DN4396_c0_g1_i1	XP_023728936.1	50S ribosomal protein L29, chloroplastic [Lactuca sativa]
TRINITY_DN7123_c0_g1	TRINITY_DN7123_c0_g1_i1	XP_024994219.1	50S ribosomal protein L3-2, chloroplastic [Cynara cardunculus var. scolymus]
TRINITY_DN1202_c1_g1	TRINITY_DN1202_c1_g1_i1	XP_022029635.1	50S ribosomal protein L3, chloroplastic [Helianthus annuus]
TRINITY_DN14984_c0_g1	TRINITY_DN14984_c0_g1_i2	PWA69217.1	50S ribosomal protein L30e-like protein [Artemisia annua]
TRINITY_DN56683_c0_g1	TRINITY_DN56683_c0_g1_i1	XP_024992548.1	50S ribosomal protein L34, chloroplastic [Cynara cardunculus var. scolymus]
TRINITY_DN57303_c0_g1	TRINITY_DN57303_c0_g1_i1	XP_024979974.1	50S ribosomal protein L35, chloroplastic [Cynara cardunculus var. scolymus]
TRINITY_DN4664_c0_g1	TRINITY_DN4664_c0_g1_i1	XP_023739235.1	50S ribosomal protein L4, chloroplastic [Lactuca sativa]
TRINITY_DN195_c1_g1	TRINITY_DN195_c1_g1_i1	XP_024992683.1	50S ribosomal protein L5, chloroplastic [Cynara cardunculus var. scolymus]
TRINITY_DN57330_c0_g1	TRINITY_DN57330_c0_g1_i1	XP_014258666.1	6-phosphofructo-2-kinase/fructose-2,6-bisphosphatase-like isoform X1 [Cimex lectularius]
TRINITY_DN141_c0_g1	TRINITY_DN141_c0_g1_i1	XP_024981394.1	6-phosphofructo-2-kinase/fructose-2,6-bisphosphatase-like isoform X1 [Cynara cardunculus var. scolymus]
TRINITY_DN141_c0_g1	TRINITY_DN141_c0_g1_i3	XP_024981394.1	6-phosphofructo-2-kinase/fructose-2,6-bisphosphatase-like isoform X1 [Cynara cardunculus var. scolymus]
TRINITY_DN141_c0_g1	TRINITY_DN141_c0_g1_i3	XP_024981394.1	6-phosphofructo-2-kinase/fructose-2,6-bisphosphatase-like isoform X1 [Cynara cardunculus var. scolymus]
TRINITY_DN141_c0_g1	TRINITY_DN141_c0_g1_i4	XP_023764179.1	6-phosphofructo-2-kinase/fructose-2,6-bisphosphatase-like isoform X1 [Lactuca sativa]
TRINITY_DN141_c0_g1	TRINITY_DN141_c0_g1_i5	XP_023764179.1	6-phosphofructo-2-kinase/fructose-2,6-bisphosphatase-like isoform X1 [Lactuca sativa]
TRINITY_DN141_c0_g1	TRINITY_DN141_c0_g1_i5	XP_023764179.1	6-phosphofructo-2-kinase/fructose-2,6-bisphosphatase-like isoform X1 [Lactuca sativa]
TRINITY_DN141_c0_g1	TRINITY_DN141_c0_g1_i2	XP_023764179.1	6-phosphofructo-2-kinase/fructose-2,6-bisphosphatase-like isoform X1 [Lactuca sativa]
TRINITY_DN141_c0_g1	TRINITY_DN141_c0_g1_i2	XP_023764179.1	6-phosphofructo-2-kinase/fructose-2,6-bisphosphatase-like isoform X1 [Lactuca sativa]
TRINITY_DN141_c0_g1	TRINITY_DN141_c0_g1_i8	XP_023764179.1	6-phosphofructo-2-kinase/fructose-2,6-bisphosphatase-like isoform X1 [Lactuca sativa]
TRINITY_DN141_c0_g1	TRINITY_DN141_c0_g1_i8	XP_023764179.1	6-phosphofructo-2-kinase/fructose-2,6-bisphosphatase-like isoform X1 [Lactuca sativa]
TRINITY_DN141_c0_g1	TRINITY_DN141_c0_g1_i6	XP_024973984.1	6-phosphofructo-2-kinase/fructose-2,6-bisphosphatase-like isoform X2 [Cynara cardunculus var. scolymus]
TRINITY_DN141_c0_g1	TRINITY_DN141_c0_g1_i6	XP_024973984.1	6-phosphofructo-2-kinase/fructose-2,6-bisphosphatase-like isoform X2 [Cynara cardunculus var. scolymus]
TRINITY_DN141_c0_g1	TRINITY_DN141_c0_g1_i7	XP_024973984.1	6-phosphofructo-2-kinase/fructose-2,6-bisphosphatase-like isoform X2 [Cynara cardunculus var. scolymus]
TRINITY_DN141_c0_g1	TRINITY_DN141_c0_g1_i7	XP_024973984.1	6-phosphofructo-2-kinase/fructose-2,6-bisphosphatase-like isoform X2 [Cynara cardunculus var. scolymus]
TRINITY_DN28321_c0_g1	TRINITY_DN28321_c0_g1_i1	PWA78452.1	6-phosphogluconate dehydrogenase family protein [Artemisia annua]
TRINITY_DN1404_c0_g1	TRINITY_DN1404_c0_g1_i1	PWA99740.1	6-phosphogluconate dehydrogenase family protein [Artemisia annua]
TRINITY_DN66057_c0_g1	TRINITY_DN66057_c0_g1_i1	PWA53429.1	6-phosphogluconate dehydrogenase, C-terminal-like protein [Artemisia annua]
TRINITY_DN14322_c0_g1	TRINITY_DN14322_c0_g1_i1	PWA47997.1	6-phosphogluconate dehydrogenase, C-terminal-like protein [Artemisia annua]
TRINITY_DN5223_c0_g1	TRINITY_DN5223_c0_g1_i1	XP_022020204.1	6-phosphogluconate dehydrogenase, decarboxylating 2, chloroplastic isoform X1 [Helianthus annuus]
TRINITY_DN34332_c0_g1	TRINITY_DN34332_c0_g1_i1	PWA80660.1	6-phosphogluconolactonase 1 [Artemisia annua]
TRINITY_DN12789_c0_g1	TRINITY_DN12789_c0_g1_i1	PWA56728.1	6-phosphogluconolactonase 1 [Artemisia annua]
TRINITY_DN12789_c0_g1	TRINITY_DN12789_c0_g1_i2	PWA56728.1	6-phosphogluconolactonase 1 [Artemisia annua]
TRINITY_DN21104_c0_g1	TRINITY_DN21104_c0_g1_i1	PWA80660.1	6-phosphogluconolactonase 1 [Artemisia annua]
TRINITY_DN44128_c0_g1	TRINITY_DN44128_c0_g1_i1	KVI01317.1	6-phosphogluconolactonase, DevB-type [Cynara cardunculus var. scolymus]
TRINITY_DN56703_c0_g1	TRINITY_DN56703_c0_g1_i1	KVI01317.1	6-phosphogluconolactonase, DevB-type [Cynara cardunculus var. scolymus]
TRINITY_DN25206_c0_g1	TRINITY_DN25206_c0_g1_i1	KVI01317.1	6-phosphogluconolactonase, DevB-type [Cynara cardunculus var. scolymus]
TRINITY_DN2387_c0_g1	TRINITY_DN2387_c0_g1_i1	XP_023736881.1	6,7-dimethyl-8-ribityllumazine synthase, chloroplastic-like [Lactuca sativa]
TRINITY_DN2387_c0_g1	TRINITY_DN2387_c0_g1_i2	XP_023736881.1	6,7-dimethyl-8-ribityllumazine synthase, chloroplastic-like [Lactuca sativa]
TRINITY_DN67139_c0_g1	TRINITY_DN67139_c0_g1_i1	XP_001850501.1	60 kDa heat shock protein, mitochondrial [Culex quinquefasciatus]
TRINITY_DN1550_c0_g1	TRINITY_DN1550_c0_g1_i1	AID52928.1	60S acidic ribosomal protein P0 [Carthamus tinctorius]
TRINITY_DN1550_c0_g1	TRINITY_DN1550_c0_g1_i2	AID52928.1	60S acidic ribosomal protein P0 [Carthamus tinctorius]
TRINITY_DN26358_c0_g1	TRINITY_DN26358_c0_g1_i1	AID52928.1	60S acidic ribosomal protein P0 [Carthamus tinctorius]
TRINITY_DN58036_c0_g1	TRINITY_DN58036_c0_g1_i1	XP_023752950.1	60S acidic ribosomal protein P0 [Lactuca sativa]
TRINITY_DN67121_c0_g1	TRINITY_DN67121_c0_g1_i1	XP_023300504.1	60S acidic ribosomal protein P0 [Lucilia cuprina]
TRINITY_DN10309_c0_g1	TRINITY_DN10309_c0_g1_i1	XP_024989941.1	60S acidic ribosomal protein P0-like [Cynara cardunculus var. scolymus]
TRINITY_DN278_c0_g1	TRINITY_DN278_c0_g1_i1	XP_022025391.1	60S acidic ribosomal protein P0-like [Helianthus annuus]
TRINITY_DN278_c0_g1	TRINITY_DN278_c0_g1_i1	XP_022025391.1	60S acidic ribosomal protein P0-like [Helianthus annuus]
TRINITY_DN278_c0_g1	TRINITY_DN278_c0_g1_i2	XP_022000747.1	60S acidic ribosomal protein P0-like [Helianthus annuus]
TRINITY_DN19814_c0_g1	TRINITY_DN19814_c0_g1_i1	XP_026323860.1	60S acidic ribosomal protein P1 [Hyposmocoma kahamanoa]
TRINITY_DN4914_c0_g1	TRINITY_DN4914_c0_g1_i1	XP_021969435.1	60S acidic ribosomal protein P1-like [Helianthus annuus]
TRINITY_DN66463_c0_g1	TRINITY_DN66463_c0_g1_i1	XP_021969435.1	60S acidic ribosomal protein P1-like [Helianthus annuus]
TRINITY_DN7346_c1_g1	TRINITY_DN7346_c1_g1_i1	XP_021981923.1	60S acidic ribosomal protein P1-like [Helianthus annuus]
TRINITY_DN54329_c0_g1	TRINITY_DN54329_c0_g1_i1	XP_021969435.1	60S acidic ribosomal protein P1-like [Helianthus annuus]
TRINITY_DN46562_c0_g1	TRINITY_DN46562_c0_g1_i1	XP_022000508.1	60S acidic ribosomal protein P2-like [Helianthus annuus]
TRINITY_DN65729_c0_g1	TRINITY_DN65729_c0_g1_i1	PWA73388.1	60S acidic ribosomal protein P3 [Artemisia annua]
TRINITY_DN69253_c0_g1	TRINITY_DN69253_c0_g1_i1	XP_011188195.1	60S ribosomal protein L10 [Zeugodacus cucurbitae]
TRINITY_DN72285_c0_g1	TRINITY_DN72285_c0_g1_i1	XP_021976297.1	60S ribosomal protein L10-like [Helianthus annuus]
TRINITY_DN599_c0_g2	TRINITY_DN599_c0_g2_i1	XP_022000108.1	60S ribosomal protein L10-like [Helianthus annuus]
TRINITY_DN599_c0_g2	TRINITY_DN599_c0_g2_i3	XP_022000108.1	60S ribosomal protein L10-like [Helianthus annuus]
TRINITY_DN599_c0_g2	TRINITY_DN599_c0_g2_i2	XP_022000108.1	60S ribosomal protein L10-like [Helianthus annuus]
TRINITY_DN66806_c0_g1	TRINITY_DN66806_c0_g1_i1	XP_021976297.1	60S ribosomal protein L10-like [Helianthus annuus]
TRINITY_DN7104_c0_g1	TRINITY_DN7104_c0_g1_i1	XP_024380261.1	60S ribosomal protein L10-like isoform X1 [Physcomitrella patens]
TRINITY_DN38775_c0_g1	TRINITY_DN38775_c0_g1_i1	XP_012250555.1	60S ribosomal protein L10a [Athalia rosae]
TRINITY_DN22862_c0_g1	TRINITY_DN22862_c0_g1_i1	XP_022035262.1	60S ribosomal protein L11 [Helianthus annuus]
TRINITY_DN51_c0_g1	TRINITY_DN51_c0_g1_i2	XP_022035262.1	60S ribosomal protein L11 [Helianthus annuus]
TRINITY_DN26900_c0_g1	TRINITY_DN26900_c0_g1_i1	XP_026495586.1	60S ribosomal protein L11 [Vanessa tameamea]
TRINITY_DN20129_c0_g1	TRINITY_DN20129_c0_g1_i1	XP_011206105.1	60S ribosomal protein L12 [Bactrocera dorsalis]
TRINITY_DN71174_c0_g1	TRINITY_DN71174_c0_g1_i1	XP_023744912.1	60S ribosomal protein L12 [Lactuca sativa]
TRINITY_DN37020_c0_g1	TRINITY_DN37020_c0_g1_i1	XP_023749469.1	60S ribosomal protein L12-like [Lactuca sativa]
TRINITY_DN4667_c0_g1	TRINITY_DN4667_c0_g1_i1	XP_021977685.1	60S ribosomal protein L13-1 [Helianthus annuus]
TRINITY_DN4667_c0_g1	TRINITY_DN4667_c0_g1_i2	XP_021977685.1	60S ribosomal protein L13-1 [Helianthus annuus]
TRINITY_DN6599_c1_g1	TRINITY_DN6599_c1_g1_i1	XP_022001798.1	60S ribosomal protein L13-1-like [Helianthus annuus]
TRINITY_DN27980_c0_g1	TRINITY_DN27980_c0_g1_i1	XP_023734318.1	60S ribosomal protein L13-1-like [Lactuca sativa]
TRINITY_DN28357_c0_g1	TRINITY_DN28357_c0_g1_i1	XP_021976086.1	60S ribosomal protein L13a-4 [Helianthus annuus]
TRINITY_DN28791_c0_g1	TRINITY_DN28791_c0_g1_i1	XP_023759236.1	60S ribosomal protein L13a-4 [Lactuca sativa]
TRINITY_DN1242_c0_g1	TRINITY_DN1242_c0_g1_i1	XP_024974029.1	60S ribosomal protein L13a-4-like [Cynara cardunculus var. scolymus]
TRINITY_DN22478_c0_g1	TRINITY_DN22478_c0_g1_i1	XP_024966845.1	60S ribosomal protein L14-2-like [Cynara cardunculus var. scolymus]
TRINITY_DN465_c5_g1	TRINITY_DN465_c5_g1_i1	XP_024966845.1	60S ribosomal protein L14-2-like [Cynara cardunculus var. scolymus]
TRINITY_DN1300_c0_g1	TRINITY_DN1300_c0_g1_i1	XP_024966845.1	60S ribosomal protein L14-2-like [Cynara cardunculus var. scolymus]
TRINITY_DN223_c0_g1	TRINITY_DN223_c0_g1_i1	PWA49506.1	60S ribosomal protein L15 [Artemisia annua]
TRINITY_DN223_c0_g1	TRINITY_DN223_c0_g1_i2	PWA49506.1	60S ribosomal protein L15 [Artemisia annua]
TRINITY_DN223_c0_g1	TRINITY_DN223_c0_g1_i3	PWA49506.1	60S ribosomal protein L15 [Artemisia annua]
TRINITY_DN66759_c0_g1	TRINITY_DN66759_c0_g1_i1	PWA49506.1	60S ribosomal protein L15 [Artemisia annua]
TRINITY_DN68737_c0_g1	TRINITY_DN68737_c0_g1_i1	XP_023297728.1	60S ribosomal protein L15 [Lucilia cuprina]
TRINITY_DN42953_c0_g1	TRINITY_DN42953_c0_g1_i1	XP_011188194.1	60S ribosomal protein L15 [Zeugodacus cucurbitae]
TRINITY_DN4060_c0_g1	TRINITY_DN4060_c0_g1_i1	XP_021984131.1	60S ribosomal protein L17-2-like [Helianthus annuus]
TRINITY_DN4060_c0_g1	TRINITY_DN4060_c0_g1_i2	XP_021984131.1	60S ribosomal protein L17-2-like [Helianthus annuus]
TRINITY_DN4060_c0_g1	TRINITY_DN4060_c0_g1_i3	XP_021984131.1	60S ribosomal protein L17-2-like [Helianthus annuus]
TRINITY_DN36317_c0_g1	TRINITY_DN36317_c0_g1_i1	XP_021975999.1	60S ribosomal protein L17-2-like [Helianthus annuus]
TRINITY_DN49952_c0_g1	TRINITY_DN49952_c0_g1_i1	XP_002068278.1	60S ribosomal protein L18 [Drosophila willistoni]
TRINITY_DN47143_c0_g1	TRINITY_DN47143_c0_g1_i1	PWA55394.1	60S ribosomal protein L18-2 [Artemisia annua]
TRINITY_DN546_c0_g1	TRINITY_DN546_c0_g1_i1	XP_024966493.1	60S ribosomal protein L18-2 [Cynara cardunculus var. scolymus]
TRINITY_DN8807_c0_g1	TRINITY_DN8807_c0_g1_i4	PWA63964.1	60S ribosomal protein L18a [Artemisia annua]
TRINITY_DN8807_c0_g1	TRINITY_DN8807_c0_g1_i6	PWA63964.1	60S ribosomal protein L18a [Artemisia annua]
TRINITY_DN8807_c0_g1	TRINITY_DN8807_c0_g1_i1	PWA63964.1	60S ribosomal protein L18a [Artemisia annua]
TRINITY_DN8807_c0_g1	TRINITY_DN8807_c0_g1_i2	PWA63964.1	60S ribosomal protein L18a [Artemisia annua]
TRINITY_DN8807_c0_g1	TRINITY_DN8807_c0_g1_i3	PWA63964.1	60S ribosomal protein L18a [Artemisia annua]
TRINITY_DN59457_c0_g1	TRINITY_DN59457_c0_g1_i1	XP_004520736.1	60S ribosomal protein L18a [Ceratitis capitata]
TRINITY_DN66212_c0_g1	TRINITY_DN66212_c0_g1_i1	XP_024993199.1	60S ribosomal protein L18a-like protein [Cynara cardunculus var. scolymus]
TRINITY_DN5903_c0_g1	TRINITY_DN5903_c0_g1_i4	XP_022013443.1	60S ribosomal protein L18a-like protein [Helianthus annuus]
TRINITY_DN5903_c0_g1	TRINITY_DN5903_c0_g1_i1	XP_022013443.1	60S ribosomal protein L18a-like protein [Helianthus annuus]
TRINITY_DN5903_c0_g1	TRINITY_DN5903_c0_g1_i2	XP_022013443.1	60S ribosomal protein L18a-like protein [Helianthus annuus]
TRINITY_DN5903_c0_g1	TRINITY_DN5903_c0_g1_i3	XP_022013443.1	60S ribosomal protein L18a-like protein [Helianthus annuus]
TRINITY_DN2473_c0_g1	TRINITY_DN2473_c0_g1_i5	XP_023744447.1	60S ribosomal protein L18a-like protein isoform X2 [Lactuca sativa]
TRINITY_DN2473_c0_g1	TRINITY_DN2473_c0_g1_i6	XP_023744447.1	60S ribosomal protein L18a-like protein isoform X2 [Lactuca sativa]
TRINITY_DN50035_c0_g1	TRINITY_DN50035_c0_g1_i1	XP_011202879.1	60S ribosomal protein L19 [Bactrocera dorsalis]
TRINITY_DN25992_c0_g1	TRINITY_DN25992_c0_g1_i1	XP_011202879.1	60S ribosomal protein L19 [Bactrocera dorsalis]
TRINITY_DN276_c0_g1	TRINITY_DN276_c0_g1_i1	XP_004489107.1	60S ribosomal protein L19-1 [Cicer arietinum]
TRINITY_DN276_c0_g1	TRINITY_DN276_c0_g1_i1	XP_004489107.1	60S ribosomal protein L19-1 [Cicer arietinum]
TRINITY_DN276_c0_g1	TRINITY_DN276_c0_g1_i2	XP_022034337.1	60S ribosomal protein L19-1-like [Helianthus annuus]
TRINITY_DN620_c0_g1	TRINITY_DN620_c0_g1_i1	XP_006372464.1	60S ribosomal protein L19-3 [Populus trichocarpa]
TRINITY_DN620_c0_g1	TRINITY_DN620_c0_g1_i2	XP_006372464.1	60S ribosomal protein L19-3 [Populus trichocarpa]
TRINITY_DN38723_c0_g1	TRINITY_DN38723_c0_g1_i1	XP_023296477.1	60S ribosomal protein L21 [Lucilia cuprina]
TRINITY_DN38652_c0_g1	TRINITY_DN38652_c0_g1_i1	XP_021982110.1	60S ribosomal protein L21-1-like [Helianthus annuus]
TRINITY_DN17138_c0_g1	TRINITY_DN17138_c0_g1_i1	XP_004530481.1	60S ribosomal protein L22 [Ceratitis capitata]
TRINITY_DN42806_c0_g1	TRINITY_DN42806_c0_g1_i1	XP_021987650.1	60S ribosomal protein L22-2-like [Helianthus annuus]
TRINITY_DN47415_c0_g1	TRINITY_DN47415_c0_g1_i1	XP_023771862.1	60S ribosomal protein L22-2-like [Lactuca sativa]
TRINITY_DN188_c5_g1	TRINITY_DN188_c5_g1_i1	OIT06906.1	60s ribosomal protein l23, partial [Nicotiana attenuata]
TRINITY_DN156_c0_g1	TRINITY_DN156_c0_g1_i4	PWA34566.1	60S ribosomal protein L23a [Artemisia annua]
TRINITY_DN156_c0_g1	TRINITY_DN156_c0_g1_i3	PWA34566.1	60S ribosomal protein L23a [Artemisia annua]
TRINITY_DN156_c0_g1	TRINITY_DN156_c0_g1_i1	XP_024995621.1	60S ribosomal protein L23A [Cynara cardunculus var. scolymus]
TRINITY_DN156_c0_g1	TRINITY_DN156_c0_g1_i2	XP_024995621.1	60S ribosomal protein L23A [Cynara cardunculus var. scolymus]
TRINITY_DN7443_c0_g1	TRINITY_DN7443_c0_g1_i1	XP_024977979.1	60S ribosomal protein L23a-2-like [Cynara cardunculus var. scolymus]
TRINITY_DN589_c0_g1	TRINITY_DN589_c0_g1_i1	PWA38408.1	60S ribosomal protein L24 [Artemisia annua]
TRINITY_DN19684_c0_g1	TRINITY_DN19684_c0_g1_i1	XP_004533910.1	60S ribosomal protein L24 [Ceratitis capitata]
TRINITY_DN27384_c0_g1	TRINITY_DN27384_c0_g1_i1	XP_024978518.1	60S ribosomal protein L24 [Cynara cardunculus var. scolymus]
TRINITY_DN589_c0_g1	TRINITY_DN589_c0_g1_i2	XP_023760011.1	60S ribosomal protein L24-like [Lactuca sativa]
TRINITY_DN27_c0_g2	TRINITY_DN27_c0_g2_i1	XP_002310593.1	60S ribosomal protein L26-1 [Populus trichocarpa]
TRINITY_DN27_c0_g1	TRINITY_DN27_c0_g1_i1	XP_021983086.1	60S ribosomal protein L26-1-like [Helianthus annuus]
TRINITY_DN27_c0_g1	TRINITY_DN27_c0_g1_i2	XP_021973010.1	60S ribosomal protein L26-1-like [Helianthus annuus]
TRINITY_DN27_c0_g1	TRINITY_DN27_c0_g1_i3	XP_021973010.1	60S ribosomal protein L26-1-like [Helianthus annuus]
TRINITY_DN2223_c0_g1	TRINITY_DN2223_c0_g1_i1	XP_022013059.1	60S ribosomal protein L27 [Helianthus annuus]
TRINITY_DN65884_c0_g1	TRINITY_DN65884_c0_g1_i1	XP_021976884.1	60S ribosomal protein L27-3-like [Helianthus annuus]
TRINITY_DN61292_c0_g1	TRINITY_DN61292_c0_g1_i1	XP_021976877.1	60S ribosomal protein L27-3-like [Helianthus annuus]
TRINITY_DN16168_c0_g1	TRINITY_DN16168_c0_g1_i1	XP_023302079.1	60S ribosomal protein L28 [Lucilia cuprina]
TRINITY_DN12_c1_g1	TRINITY_DN12_c1_g1_i1	XP_024979660.1	60S ribosomal protein L28-2-like [Cynara cardunculus var. scolymus]
TRINITY_DN12_c0_g1	TRINITY_DN12_c0_g1_i1	XP_024979660.1	60S ribosomal protein L28-2-like [Cynara cardunculus var. scolymus]
TRINITY_DN12_c0_g1	TRINITY_DN12_c0_g1_i2	XP_024979660.1	60S ribosomal protein L28-2-like [Cynara cardunculus var. scolymus]
TRINITY_DN54873_c0_g1	TRINITY_DN54873_c0_g1_i1	ABV44750.1	60S ribosomal protein L29-like protein [Phlebotomus papatasi]
TRINITY_DN5455_c0_g1	TRINITY_DN5455_c0_g1_i1	PWA55554.1	60S ribosomal protein L3 [Artemisia annua]
TRINITY_DN40108_c0_g1	TRINITY_DN40108_c0_g1_i1	XP_026466158.1	60S ribosomal protein L30 [Ctenocephalides felis]
TRINITY_DN49585_c0_g1	TRINITY_DN49585_c0_g1_i1	XP_023754925.1	60S ribosomal protein L30 [Lactuca sativa]
TRINITY_DN46041_c0_g1	TRINITY_DN46041_c0_g1_i1	XP_024959705.1	60S ribosomal protein L31 [Cynara cardunculus var. scolymus]
TRINITY_DN1913_c0_g1	TRINITY_DN1913_c0_g1_i1	XP_021978105.1	60S ribosomal protein L32-1-like [Helianthus annuus]
TRINITY_DN17933_c0_g1	TRINITY_DN17933_c0_g1_i1	XP_004536191.1	60S ribosomal protein L34 [Ceratitis capitata]
TRINITY_DN46387_c0_g1	TRINITY_DN46387_c0_g1_i1	XP_004490057.1	60S ribosomal protein L34 [Cicer arietinum]
TRINITY_DN446_c0_g1	TRINITY_DN446_c0_g1_i1	XP_023732205.1	60S ribosomal protein L34 [Lactuca sativa]
TRINITY_DN446_c0_g1	TRINITY_DN446_c0_g1_i4	XP_021998843.1	60S ribosomal protein L34-like [Helianthus annuus]
TRINITY_DN57271_c0_g1	TRINITY_DN57271_c0_g1_i1	XP_024994701.1	60S ribosomal protein L35-2 [Cynara cardunculus var. scolymus]
TRINITY_DN39036_c0_g1	TRINITY_DN39036_c0_g1_i1	XP_022013596.1	60S ribosomal protein L35-2-like [Helianthus annuus]
TRINITY_DN575_c0_g1	TRINITY_DN575_c0_g1_i1	XP_023734154.1	60S ribosomal protein L35a-1 [Lactuca sativa]
TRINITY_DN575_c0_g1	TRINITY_DN575_c0_g1_i2	XP_023734154.1	60S ribosomal protein L35a-1 [Lactuca sativa]
TRINITY_DN575_c0_g1	TRINITY_DN575_c0_g1_i3	XP_023734154.1	60S ribosomal protein L35a-1 [Lactuca sativa]
TRINITY_DN28619_c0_g1	TRINITY_DN28619_c0_g1_i1	XP_023771086.1	60S ribosomal protein L35a-1-like [Lactuca sativa]
TRINITY_DN575_c0_g2	TRINITY_DN575_c0_g2_i1	XP_023757200.1	60S ribosomal protein L35a-3 [Lactuca sativa]
TRINITY_DN46385_c0_g1	TRINITY_DN46385_c0_g1_i1	ABV44714.1	60S ribosomal protein L35A-like protein [Phlebotomus papatasi]
TRINITY_DN67061_c0_g1	TRINITY_DN67061_c0_g1_i1	XP_011203785.1	60S ribosomal protein L36 [Bactrocera dorsalis]
TRINITY_DN114_c0_g1	TRINITY_DN114_c0_g1_i1	XP_021986827.1	60S ribosomal protein L37-1-like [Helianthus annuus]
TRINITY_DN48571_c0_g1	TRINITY_DN48571_c0_g1_i1	XP_022006123.1	60S ribosomal protein L37-1-like [Helianthus annuus]
TRINITY_DN67723_c0_g1	TRINITY_DN67723_c0_g1_i1	KEH16394.1	60S ribosomal protein L37a-2 [Medicago truncatula]
TRINITY_DN67723_c0_g2	TRINITY_DN67723_c0_g2_i1	KEH16394.1	60S ribosomal protein L37a-2 [Medicago truncatula]
TRINITY_DN58064_c0_g1	TRINITY_DN58064_c0_g1_i1	XP_023745785.1	60S ribosomal protein L38-like [Lactuca sativa]
TRINITY_DN222_c0_g1	TRINITY_DN222_c0_g1_i2	XP_024981938.1	60S ribosomal protein L4-like [Cynara cardunculus var. scolymus]
TRINITY_DN222_c0_g1	TRINITY_DN222_c0_g1_i3	XP_024981938.1	60S ribosomal protein L4-like [Cynara cardunculus var. scolymus]
TRINITY_DN1825_c0_g1	TRINITY_DN1825_c0_g1_i1	XP_024978650.1	60S ribosomal protein L4-like [Cynara cardunculus var. scolymus]
TRINITY_DN222_c0_g1	TRINITY_DN222_c0_g1_i1	XP_022010069.1	60S ribosomal protein L4-like [Helianthus annuus]
TRINITY_DN7624_c0_g1	TRINITY_DN7624_c0_g1_i3	PWA37027.1	60S ribosomal protein L40-1 [Artemisia annua]
TRINITY_DN67010_c0_g1	TRINITY_DN67010_c0_g1_i1	XP_011187118.1	60S ribosomal protein L44 [Zeugodacus cucurbitae]
TRINITY_DN953_c0_g1	TRINITY_DN953_c0_g1_i1	OIT01897.1	60s ribosomal protein l44, partial [Nicotiana attenuata]
TRINITY_DN1233_c0_g1	TRINITY_DN1233_c0_g1_i1	XP_024974603.1	60S ribosomal protein L5 [Cynara cardunculus var. scolymus]
TRINITY_DN21894_c0_g1	TRINITY_DN21894_c0_g1_i1	XP_023296537.1	60S ribosomal protein L5 [Lucilia cuprina]
TRINITY_DN1134_c0_g1	TRINITY_DN1134_c0_g1_i1	XP_021983817.1	60S ribosomal protein L5-like [Helianthus annuus]
TRINITY_DN1134_c0_g2	TRINITY_DN1134_c0_g2_i1	XP_021983817.1	60S ribosomal protein L5-like [Helianthus annuus]
TRINITY_DN1233_c0_g1	TRINITY_DN1233_c0_g1_i2	XP_021973013.1	60S ribosomal protein L5-like [Helianthus annuus]
TRINITY_DN1233_c0_g1	TRINITY_DN1233_c0_g1_i3	XP_021973013.1	60S ribosomal protein L5-like [Helianthus annuus]
TRINITY_DN12916_c0_g1	TRINITY_DN12916_c0_g1_i1	XP_011211339.1	60S ribosomal protein L6 [Bactrocera dorsalis]
TRINITY_DN15125_c0_g1	TRINITY_DN15125_c0_g1_i1	XP_022018061.1	60S ribosomal protein L6 [Helianthus annuus]
TRINITY_DN15125_c0_g1	TRINITY_DN15125_c0_g1_i2	XP_021978877.1	60S ribosomal protein L6-like [Helianthus annuus]
TRINITY_DN3341_c0_g1	TRINITY_DN3341_c0_g1_i1	XP_023735658.1	60S ribosomal protein L6-like [Lactuca sativa]
TRINITY_DN3341_c0_g2	TRINITY_DN3341_c0_g2_i1	XP_023735658.1	60S ribosomal protein L6-like [Lactuca sativa]
TRINITY_DN38220_c0_g1	TRINITY_DN38220_c0_g1_i1	PWA67300.1	60S ribosomal protein L7 [Artemisia annua]
TRINITY_DN50885_c0_g1	TRINITY_DN50885_c0_g1_i1	XP_023303477.1	60S ribosomal protein L7 [Lucilia cuprina]
TRINITY_DN5582_c0_g1	TRINITY_DN5582_c0_g1_i4	XP_024978873.1	60S ribosomal protein L7-1-like [Cynara cardunculus var. scolymus]
TRINITY_DN5582_c0_g1	TRINITY_DN5582_c0_g1_i2	XP_024978873.1	60S ribosomal protein L7-1-like [Cynara cardunculus var. scolymus]
TRINITY_DN46391_c0_g1	TRINITY_DN46391_c0_g1_i1	XP_024970202.1	60S ribosomal protein L7-1-like isoform X1 [Cynara cardunculus var. scolymus]
TRINITY_DN64198_c0_g1	TRINITY_DN64198_c0_g1_i1	XP_024972326.1	60S ribosomal protein L7a-1 [Cynara cardunculus var. scolymus]
TRINITY_DN7977_c0_g1	TRINITY_DN7977_c0_g1_i1	XP_023767140.1	60S ribosomal protein L7a-1 [Lactuca sativa]
TRINITY_DN1209_c1_g1	TRINITY_DN1209_c1_g1_i1	XP_022037742.1	60S ribosomal protein L7a-2-like [Helianthus annuus]
TRINITY_DN245_c0_g1	TRINITY_DN245_c0_g1_i1	XP_024960410.1	60S ribosomal protein L8 [Cynara cardunculus var. scolymus]
TRINITY_DN245_c0_g1	TRINITY_DN245_c0_g1_i1	XP_024960410.1	60S ribosomal protein L8 [Cynara cardunculus var. scolymus]
TRINITY_DN245_c0_g1	TRINITY_DN245_c0_g1_i2	XP_024960410.1	60S ribosomal protein L8 [Cynara cardunculus var. scolymus]
TRINITY_DN245_c0_g1	TRINITY_DN245_c0_g1_i16	XP_024960410.1	60S ribosomal protein L8 [Cynara cardunculus var. scolymus]
TRINITY_DN245_c0_g1	TRINITY_DN245_c0_g1_i13	XP_024960410.1	60S ribosomal protein L8 [Cynara cardunculus var. scolymus]
TRINITY_DN245_c0_g1	TRINITY_DN245_c0_g1_i13	XP_024960410.1	60S ribosomal protein L8 [Cynara cardunculus var. scolymus]
TRINITY_DN245_c0_g1	TRINITY_DN245_c0_g1_i10	XP_024960410.1	60S ribosomal protein L8 [Cynara cardunculus var. scolymus]
TRINITY_DN245_c0_g1	TRINITY_DN245_c0_g1_i5	XP_022028525.1	60S ribosomal protein L8 [Helianthus annuus]
TRINITY_DN245_c0_g1	TRINITY_DN245_c0_g1_i7	XP_022028525.1	60S ribosomal protein L8 [Helianthus annuus]
TRINITY_DN245_c0_g1	TRINITY_DN245_c0_g1_i7	XP_022028525.1	60S ribosomal protein L8 [Helianthus annuus]
TRINITY_DN245_c0_g1	TRINITY_DN245_c0_g1_i3	XP_022028525.1	60S ribosomal protein L8 [Helianthus annuus]
TRINITY_DN245_c0_g1	TRINITY_DN245_c0_g1_i9	XP_022028525.1	60S ribosomal protein L8 [Helianthus annuus]
TRINITY_DN245_c0_g1	TRINITY_DN245_c0_g1_i9	XP_022028525.1	60S ribosomal protein L8 [Helianthus annuus]
TRINITY_DN245_c0_g1	TRINITY_DN245_c0_g1_i11	XP_022028525.1	60S ribosomal protein L8 [Helianthus annuus]
TRINITY_DN46889_c0_g1	TRINITY_DN46889_c0_g1_i1	XP_023307408.1	60S ribosomal protein L9 [Lucilia cuprina]
TRINITY_DN1213_c0_g1	TRINITY_DN1213_c0_g1_i1	XP_021987677.1	60S ribosomal protein L9-2-like [Helianthus annuus]
TRINITY_DN1213_c0_g2	TRINITY_DN1213_c0_g2_i1	XP_021987677.1	60S ribosomal protein L9-2-like [Helianthus annuus]
TRINITY_DN65250_c0_g1	TRINITY_DN65250_c0_g1_i1	XP_023752515.1	60S ribosome subunit biogenesis protein NIP7 homolog [Lactuca sativa]
TRINITY_DN143_c0_g1	TRINITY_DN143_c0_g1_i4	XP_024977046.1	65-kDa microtubule-associated protein 1-like [Cynara cardunculus var. scolymus]
TRINITY_DN143_c0_g1	TRINITY_DN143_c0_g1_i4	XP_024977046.1	65-kDa microtubule-associated protein 1-like [Cynara cardunculus var. scolymus]
TRINITY_DN143_c0_g1	TRINITY_DN143_c0_g1_i5	XP_024977046.1	65-kDa microtubule-associated protein 1-like [Cynara cardunculus var. scolymus]
TRINITY_DN143_c0_g1	TRINITY_DN143_c0_g1_i5	XP_024977046.1	65-kDa microtubule-associated protein 1-like [Cynara cardunculus var. scolymus]
TRINITY_DN143_c0_g1	TRINITY_DN143_c0_g1_i1	XP_024977046.1	65-kDa microtubule-associated protein 1-like [Cynara cardunculus var. scolymus]
TRINITY_DN143_c0_g1	TRINITY_DN143_c0_g1_i1	XP_024977046.1	65-kDa microtubule-associated protein 1-like [Cynara cardunculus var. scolymus]
TRINITY_DN143_c0_g1	TRINITY_DN143_c0_g1_i2	XP_024977046.1	65-kDa microtubule-associated protein 1-like [Cynara cardunculus var. scolymus]
TRINITY_DN28819_c0_g1	TRINITY_DN28819_c0_g1_i1	XP_023751212.1	65-kDa microtubule-associated protein 1-like [Lactuca sativa]
TRINITY_DN57353_c0_g1	TRINITY_DN57353_c0_g1_i1	XP_024971475.1	65-kDa microtubule-associated protein 3-like [Cynara cardunculus var. scolymus]
TRINITY_DN641_c0_g1	TRINITY_DN641_c0_g1_i1	XP_024961831.1	65-kDa microtubule-associated protein 6-like [Cynara cardunculus var. scolymus]
TRINITY_DN7468_c0_g1	TRINITY_DN7468_c0_g1_i1	PWA77016.1	7-deoxyloganetic acid glucosyltransferase [Artemisia annua]
TRINITY_DN57370_c0_g1	TRINITY_DN57370_c0_g1_i1	XP_023771091.1	7-deoxyloganetic acid glucosyltransferase-like [Lactuca sativa]
TRINITY_DN16667_c0_g1	TRINITY_DN16667_c0_g1_i1	XP_023771094.1	7-deoxyloganetic acid glucosyltransferase-like isoform X1 [Lactuca sativa]
TRINITY_DN2597_c0_g1	TRINITY_DN2597_c0_g1_i1	XP_023771094.1	7-deoxyloganetic acid glucosyltransferase-like isoform X1 [Lactuca sativa]
TRINITY_DN2597_c0_g1	TRINITY_DN2597_c0_g1_i2	XP_023771094.1	7-deoxyloganetic acid glucosyltransferase-like isoform X1 [Lactuca sativa]
TRINITY_DN12153_c0_g1	TRINITY_DN12153_c0_g1_i1	XP_023771094.1	7-deoxyloganetic acid glucosyltransferase-like isoform X1 [Lactuca sativa]
TRINITY_DN11509_c0_g1	TRINITY_DN11509_c0_g1_i1	XP_024963842.1	7-deoxyloganetin glucosyltransferase-like [Cynara cardunculus var. scolymus]
TRINITY_DN11509_c0_g1	TRINITY_DN11509_c0_g1_i2	XP_024963842.1	7-deoxyloganetin glucosyltransferase-like [Cynara cardunculus var. scolymus]
TRINITY_DN46695_c0_g1	TRINITY_DN46695_c0_g1_i1	XP_024966786.1	7-deoxyloganetin glucosyltransferase-like [Cynara cardunculus var. scolymus]
TRINITY_DN15432_c0_g1	TRINITY_DN15432_c0_g1_i1	XP_022039677.1	7-deoxyloganetin glucosyltransferase-like [Helianthus annuus]
TRINITY_DN15432_c0_g1	TRINITY_DN15432_c0_g1_i2	XP_022039677.1	7-deoxyloganetin glucosyltransferase-like [Helianthus annuus]
TRINITY_DN6531_c0_g1	TRINITY_DN6531_c0_g1_i1	XP_022039677.1	7-deoxyloganetin glucosyltransferase-like [Helianthus annuus]
TRINITY_DN68527_c0_g1	TRINITY_DN68527_c0_g1_i1	XP_022038601.1	7-deoxyloganetin glucosyltransferase-like [Helianthus annuus]
TRINITY_DN794_c0_g1	TRINITY_DN794_c0_g1_i1	XP_022039681.1	7-deoxyloganetin glucosyltransferase-like [Helianthus annuus]
TRINITY_DN5567_c0_g1	TRINITY_DN5567_c0_g1_i1	XP_023760887.1	7-deoxyloganetin glucosyltransferase-like [Lactuca sativa]
TRINITY_DN5567_c0_g1	TRINITY_DN5567_c0_g1_i3	XP_023760887.1	7-deoxyloganetin glucosyltransferase-like [Lactuca sativa]
TRINITY_DN5567_c0_g2	TRINITY_DN5567_c0_g2_i1	XP_023760887.1	7-deoxyloganetin glucosyltransferase-like [Lactuca sativa]
TRINITY_DN38236_c0_g1	TRINITY_DN38236_c0_g1_i1	XP_024974215.1	7-ethoxycoumarin O-deethylase-like [Cynara cardunculus var. scolymus]
TRINITY_DN57431_c0_g1	TRINITY_DN57431_c0_g1_i1	XP_024974215.1	7-ethoxycoumarin O-deethylase-like [Cynara cardunculus var. scolymus]
TRINITY_DN4275_c0_g1	TRINITY_DN4275_c0_g1_i2	XP_024994494.1	7-ethoxycoumarin O-deethylase-like [Cynara cardunculus var. scolymus]
TRINITY_DN38060_c0_g1	TRINITY_DN38060_c0_g1_i1	XP_022017474.1	7-ethoxycoumarin O-deethylase-like [Helianthus annuus]
TRINITY_DN1315_c0_g1	TRINITY_DN1315_c0_g1_i6	XP_021972226.1	7-hydroxymethyl chlorophyll a reductase, chloroplastic isoform X1 [Helianthus annuus]
TRINITY_DN1315_c0_g1	TRINITY_DN1315_c0_g1_i7	XP_021972226.1	7-hydroxymethyl chlorophyll a reductase, chloroplastic isoform X1 [Helianthus annuus]
TRINITY_DN1315_c0_g1	TRINITY_DN1315_c0_g1_i2	XP_021972226.1	7-hydroxymethyl chlorophyll a reductase, chloroplastic isoform X1 [Helianthus annuus]
TRINITY_DN1315_c0_g1	TRINITY_DN1315_c0_g1_i3	XP_021972226.1	7-hydroxymethyl chlorophyll a reductase, chloroplastic isoform X1 [Helianthus annuus]
TRINITY_DN1315_c0_g1	TRINITY_DN1315_c0_g1_i3	XP_021972226.1	7-hydroxymethyl chlorophyll a reductase, chloroplastic isoform X1 [Helianthus annuus]
TRINITY_DN1315_c0_g1	TRINITY_DN1315_c0_g1_i8	XP_021972226.1	7-hydroxymethyl chlorophyll a reductase, chloroplastic isoform X1 [Helianthus annuus]
TRINITY_DN1315_c0_g1	TRINITY_DN1315_c0_g1_i5	XP_022157984.1	7-hydroxymethyl chlorophyll a reductase, chloroplastic isoform X3 [Momordica charantia]
TRINITY_DN1315_c0_g1	TRINITY_DN1315_c0_g1_i5	XP_022157984.1	7-hydroxymethyl chlorophyll a reductase, chloroplastic isoform X3 [Momordica charantia]
TRINITY_DN1315_c0_g1	TRINITY_DN1315_c0_g1_i9	XP_022157984.1	7-hydroxymethyl chlorophyll a reductase, chloroplastic isoform X3 [Momordica charantia]
TRINITY_DN1315_c0_g1	TRINITY_DN1315_c0_g1_i9	XP_022157984.1	7-hydroxymethyl chlorophyll a reductase, chloroplastic isoform X3 [Momordica charantia]
TRINITY_DN22714_c0_g1	TRINITY_DN22714_c0_g1_i1	XP_021976808.1	7-methylguanosine phosphate-specific 5'-nucleotidase A-like isoform X1 [Helianthus annuus]
TRINITY_DN12591_c0_g1	TRINITY_DN12591_c0_g1_i1	PWA57342.1	7,8-Dihydro-6-hydroxymethylpterin-pyrophosphokinase, HPPK [Artemisia annua]
TRINITY_DN12591_c0_g1	TRINITY_DN12591_c0_g1_i2	PWA57342.1	7,8-Dihydro-6-hydroxymethylpterin-pyrophosphokinase, HPPK [Artemisia annua]
TRINITY_DN12426_c0_g1	TRINITY_DN12426_c0_g1_i1	XP_022012496.1	8-amino-7-oxononanoate synthase [Helianthus annuus]
TRINITY_DN65427_c0_g1	TRINITY_DN65427_c0_g1_i1	AOS85165.1	9-cis carotenoid cleavage dioxygenase 1 [Tagetes erecta]
TRINITY_DN48505_c0_g1	TRINITY_DN48505_c0_g1_i1	PWA84851.1	9-cis-epoxycarotenoid dioxygenase [Artemisia annua]
TRINITY_DN45271_c0_g1	TRINITY_DN45271_c0_g1_i1	XP_023732975.1	9-cis-epoxycarotenoid dioxygenase NCED1, chloroplastic-like [Lactuca sativa]
TRINITY_DN37423_c0_g1	TRINITY_DN37423_c0_g1_i1	XP_023732975.1	9-cis-epoxycarotenoid dioxygenase NCED1, chloroplastic-like [Lactuca sativa]
TRINITY_DN39268_c0_g1	TRINITY_DN39268_c0_g1_i1	ABV44725.1	9.2 kDa midgut protein [Phlebotomus papatasi]
TRINITY_DN2753_c0_g1	TRINITY_DN2753_c0_g1_i1	XP_024976701.1	A-kinase anchor protein 17B [Cynara cardunculus var. scolymus]
TRINITY_DN58232_c0_g1	TRINITY_DN58232_c0_g1_i1	PWA57191.1	A20/AN1-like zinc finger family protein [Artemisia annua]
TRINITY_DN379_c0_g1	TRINITY_DN379_c0_g1_i6	XP_022029042.1	AAA-ATPase ASD, mitochondrial-like [Helianthus annuus]
TRINITY_DN379_c0_g1	TRINITY_DN379_c0_g1_i7	XP_022029042.1	AAA-ATPase ASD, mitochondrial-like [Helianthus annuus]
TRINITY_DN379_c0_g1	TRINITY_DN379_c0_g1_i1	XP_022029042.1	AAA-ATPase ASD, mitochondrial-like [Helianthus annuus]
TRINITY_DN379_c0_g1	TRINITY_DN379_c0_g1_i2	XP_022029042.1	AAA-ATPase ASD, mitochondrial-like [Helianthus annuus]
TRINITY_DN379_c0_g1	TRINITY_DN379_c0_g1_i3	XP_022029042.1	AAA-ATPase ASD, mitochondrial-like [Helianthus annuus]
TRINITY_DN379_c0_g1	TRINITY_DN379_c0_g1_i5	XP_023739464.1	AAA-ATPase ASD, mitochondrial-like [Lactuca sativa]
TRINITY_DN379_c0_g1	TRINITY_DN379_c0_g1_i10	XP_023739464.1	AAA-ATPase ASD, mitochondrial-like [Lactuca sativa]
TRINITY_DN1987_c0_g1	TRINITY_DN1987_c0_g1_i1	XP_023753642.1	AAA-ATPase ASD, mitochondrial-like [Lactuca sativa]
TRINITY_DN5304_c0_g1	TRINITY_DN5304_c0_g1_i1	XP_022015730.1	AAA-ATPase At2g18193-like [Helianthus annuus]
TRINITY_DN5304_c0_g1	TRINITY_DN5304_c0_g1_i2	XP_022015730.1	AAA-ATPase At2g18193-like [Helianthus annuus]
TRINITY_DN57194_c0_g1	TRINITY_DN57194_c0_g1_i1	XP_022015730.1	AAA-ATPase At2g18193-like [Helianthus annuus]
TRINITY_DN9261_c0_g1	TRINITY_DN9261_c0_g1_i1	XP_024992666.1	AAA-ATPase At2g46620-like [Cynara cardunculus var. scolymus]
TRINITY_DN379_c0_g1	TRINITY_DN379_c0_g1_i8	XP_024996302.1	AAA-ATPase At3g28580-like [Cynara cardunculus var. scolymus]
TRINITY_DN35467_c0_g1	TRINITY_DN35467_c0_g1_i1	XP_022004941.1	AAA-ATPase At3g28580-like [Helianthus annuus]
TRINITY_DN51711_c0_g1	TRINITY_DN51711_c0_g1_i1	XP_024960716.1	AAA-ATPase At3g50940-like [Cynara cardunculus var. scolymus]
TRINITY_DN6438_c0_g1	TRINITY_DN6438_c0_g1_i1	XP_024988661.1	AAA-ATPase At3g50940-like [Cynara cardunculus var. scolymus]
TRINITY_DN6132_c0_g1	TRINITY_DN6132_c0_g1_i1	XP_022006175.1	AAA-ATPase At3g50940-like [Helianthus annuus]
TRINITY_DN68097_c0_g1	TRINITY_DN68097_c0_g1_i1	XP_022006175.1	AAA-ATPase At3g50940-like [Helianthus annuus]
TRINITY_DN15627_c0_g1	TRINITY_DN15627_c0_g1_i1	XP_022006175.1	AAA-ATPase At3g50940-like [Helianthus annuus]
TRINITY_DN29065_c0_g1	TRINITY_DN29065_c0_g1_i1	XP_022025816.1	AAA-ATPase At3g50940-like [Helianthus annuus]
TRINITY_DN73081_c0_g1	TRINITY_DN73081_c0_g1_i1	XP_023753243.1	AAA-ATPase At3g50940-like [Lactuca sativa]
TRINITY_DN60463_c0_g1	TRINITY_DN60463_c0_g1_i1	XP_022015722.1	AAA-ATPase At5g17760-like [Helianthus annuus]
TRINITY_DN33953_c0_g1	TRINITY_DN33953_c0_g1_i1	XP_024968605.1	AAA-ATPase At5g57480 [Cynara cardunculus var. scolymus]
TRINITY_DN66719_c0_g1	TRINITY_DN66719_c0_g1_i1	XP_022037477.1	AAA-ATPase At5g57480-like [Helianthus annuus]
TRINITY_DN47549_c0_g1	TRINITY_DN47549_c0_g1_i1	XP_023746811.1	AAA-ATPase At5g57480-like [Lactuca sativa]
TRINITY_DN39441_c0_g1	TRINITY_DN39441_c0_g1_i1	PWA81163.1	AAA-type ATPase family protein [Artemisia annua]
TRINITY_DN13140_c0_g1	TRINITY_DN13140_c0_g1_i2	PWA81163.1	AAA-type ATPase family protein [Artemisia annua]
TRINITY_DN6936_c0_g1	TRINITY_DN6936_c0_g1_i1	PWA68846.1	AAA-type ATPase family protein [Artemisia annua]
TRINITY_DN48000_c0_g1	TRINITY_DN48000_c0_g1_i1	PWA66492.1	AAA+ ATPase domain-containing protein [Artemisia annua]
TRINITY_DN62560_c0_g1	TRINITY_DN62560_c0_g1_i1	PWA73071.1	AAA+ ATPase domain-containing protein [Artemisia annua]
TRINITY_DN67370_c0_g1	TRINITY_DN67370_c0_g1_i1	PWA73259.1	AAA+ ATPase domain-containing protein [Artemisia annua]
TRINITY_DN57023_c0_g1	TRINITY_DN57023_c0_g1_i1	PWA69780.1	AAA+ ATPase domain-containing protein [Artemisia annua]
TRINITY_DN13004_c0_g1	TRINITY_DN13004_c0_g1_i2	PWA46574.1	AAA+ ATPase domain-containing protein [Artemisia annua]
TRINITY_DN36885_c0_g1	TRINITY_DN36885_c0_g1_i1	PWA66492.1	AAA+ ATPase domain-containing protein [Artemisia annua]
TRINITY_DN26510_c0_g1	TRINITY_DN26510_c0_g1_i1	PWA52634.1	AAA+ ATPase domain-containing protein [Artemisia annua]
TRINITY_DN12712_c0_g1	TRINITY_DN12712_c0_g1_i1	PWA45167.1	AAA+ ATPase domain-containing protein [Artemisia annua]
TRINITY_DN55840_c0_g1	TRINITY_DN55840_c0_g1_i1	PWA52634.1	AAA+ ATPase domain-containing protein [Artemisia annua]
TRINITY_DN1274_c0_g1	TRINITY_DN1274_c0_g1_i6	PWA72995.1	AAA+ ATPase domain-containing protein [Artemisia annua]
TRINITY_DN10669_c0_g1	TRINITY_DN10669_c0_g1_i4	PWA46860.1	AAA+ ATPase domain-containing protein [Artemisia annua]
TRINITY_DN10669_c0_g1	TRINITY_DN10669_c0_g1_i5	PWA46860.1	AAA+ ATPase domain-containing protein [Artemisia annua]
TRINITY_DN10669_c0_g1	TRINITY_DN10669_c0_g1_i6	PWA46860.1	AAA+ ATPase domain-containing protein [Artemisia annua]
TRINITY_DN10669_c0_g1	TRINITY_DN10669_c0_g1_i6	PWA46860.1	AAA+ ATPase domain-containing protein [Artemisia annua]
TRINITY_DN10669_c0_g1	TRINITY_DN10669_c0_g1_i7	PWA46860.1	AAA+ ATPase domain-containing protein [Artemisia annua]
TRINITY_DN10669_c0_g1	TRINITY_DN10669_c0_g1_i2	PWA46860.1	AAA+ ATPase domain-containing protein [Artemisia annua]
TRINITY_DN10669_c0_g1	TRINITY_DN10669_c0_g1_i8	PWA46860.1	AAA+ ATPase domain-containing protein [Artemisia annua]
TRINITY_DN10669_c0_g1	TRINITY_DN10669_c0_g1_i8	PWA46860.1	AAA+ ATPase domain-containing protein [Artemisia annua]
TRINITY_DN53608_c0_g1	TRINITY_DN53608_c0_g1_i1	PWA52044.1	AAA+ ATPase domain-containing protein [Artemisia annua]
TRINITY_DN20583_c0_g1	TRINITY_DN20583_c0_g1_i1	PWA58541.1	AAA+ ATPase domain-containing protein [Artemisia annua]
TRINITY_DN21189_c0_g1	TRINITY_DN21189_c0_g1_i1	PWA52634.1	AAA+ ATPase domain-containing protein [Artemisia annua]
TRINITY_DN12010_c0_g1	TRINITY_DN12010_c0_g1_i2	PWA90638.1	AAA+ ATPase domain-containing protein [Artemisia annua]
TRINITY_DN7133_c0_g1	TRINITY_DN7133_c0_g1_i2	PWA77374.1	AAA+ ATPase domain-containing protein [Artemisia annua]
TRINITY_DN7133_c0_g1	TRINITY_DN7133_c0_g1_i2	PWA77374.1	AAA+ ATPase domain-containing protein [Artemisia annua]
TRINITY_DN7957_c0_g1	TRINITY_DN7957_c0_g1_i3	PWA45658.1	AAA+ ATPase domain-containing protein [Artemisia annua]
TRINITY_DN57672_c0_g1	TRINITY_DN57672_c0_g1_i1	PWA73733.1	AAA+ ATPase domain-containing protein [Artemisia annua]
TRINITY_DN14686_c0_g1	TRINITY_DN14686_c0_g1_i1	PWA58541.1	AAA+ ATPase domain-containing protein [Artemisia annua]
TRINITY_DN13159_c0_g1	TRINITY_DN13159_c0_g1_i3	PWA55702.1	AAA+ ATPase domain-containing protein [Artemisia annua]
TRINITY_DN36405_c0_g1	TRINITY_DN36405_c0_g1_i1	PWA42699.1	AAA+ ATPase domain-containing protein [Artemisia annua]
TRINITY_DN20445_c0_g1	TRINITY_DN20445_c0_g1_i1	PWA66926.1	AAA+ ATPase domain-containing protein [Artemisia annua]
TRINITY_DN20445_c0_g1	TRINITY_DN20445_c0_g1_i2	PWA66926.1	AAA+ ATPase domain-containing protein [Artemisia annua]
TRINITY_DN15147_c0_g1	TRINITY_DN15147_c0_g1_i1	PWA52634.1	AAA+ ATPase domain-containing protein [Artemisia annua]
TRINITY_DN31075_c0_g1	TRINITY_DN31075_c0_g1_i1	PWA52634.1	AAA+ ATPase domain-containing protein [Artemisia annua]
TRINITY_DN56985_c0_g1	TRINITY_DN56985_c0_g1_i1	KVH97957.1	AAA+ ATPase domain-containing protein [Cynara cardunculus var. scolymus]
TRINITY_DN9119_c0_g1	TRINITY_DN9119_c0_g1_i2	KVH89380.1	AAA+ ATPase domain-containing protein [Cynara cardunculus var. scolymus]
TRINITY_DN26202_c0_g1	TRINITY_DN26202_c0_g1_i1	KVH90323.1	AAA+ ATPase domain-containing protein [Cynara cardunculus var. scolymus]
TRINITY_DN21573_c0_g1	TRINITY_DN21573_c0_g1_i4	KVI07937.1	AAA+ ATPase domain-containing protein [Cynara cardunculus var. scolymus]
TRINITY_DN21573_c0_g1	TRINITY_DN21573_c0_g1_i2	KVI07937.1	AAA+ ATPase domain-containing protein [Cynara cardunculus var. scolymus]
TRINITY_DN21573_c0_g1	TRINITY_DN21573_c0_g1_i3	KVI07937.1	AAA+ ATPase domain-containing protein [Cynara cardunculus var. scolymus]
TRINITY_DN2474_c0_g1	TRINITY_DN2474_c0_g1_i2	KVH97587.1	AAA+ ATPase domain-containing protein [Cynara cardunculus var. scolymus]
TRINITY_DN2474_c0_g1	TRINITY_DN2474_c0_g1_i3	KVH97587.1	AAA+ ATPase domain-containing protein [Cynara cardunculus var. scolymus]
TRINITY_DN50076_c0_g1	TRINITY_DN50076_c0_g1_i1	KVI10897.1	AAA+ ATPase domain-containing protein [Cynara cardunculus var. scolymus]
TRINITY_DN62848_c0_g1	TRINITY_DN62848_c0_g1_i1	KVH90323.1	AAA+ ATPase domain-containing protein [Cynara cardunculus var. scolymus]
TRINITY_DN61065_c0_g1	TRINITY_DN61065_c0_g1_i1	KVI05647.1	AAA+ ATPase domain-containing protein [Cynara cardunculus var. scolymus]
TRINITY_DN48943_c0_g1	TRINITY_DN48943_c0_g1_i1	KVI10169.1	AAA+ ATPase domain-containing protein [Cynara cardunculus var. scolymus]
TRINITY_DN9863_c0_g1	TRINITY_DN9863_c0_g1_i1	KVH97957.1	AAA+ ATPase domain-containing protein [Cynara cardunculus var. scolymus]
TRINITY_DN9863_c0_g1	TRINITY_DN9863_c0_g1_i1	KVH97957.1	AAA+ ATPase domain-containing protein [Cynara cardunculus var. scolymus]
TRINITY_DN6570_c0_g1	TRINITY_DN6570_c0_g1_i9	KVH92050.1	AAA+ ATPase domain-containing protein [Cynara cardunculus var. scolymus]
TRINITY_DN1274_c2_g1	TRINITY_DN1274_c2_g1_i1	KVG06349.1	AAA+ ATPase domain-containing protein [Cynara cardunculus var. scolymus]
TRINITY_DN1274_c0_g2	TRINITY_DN1274_c0_g2_i1	KVG06349.1	AAA+ ATPase domain-containing protein [Cynara cardunculus var. scolymus]
TRINITY_DN63591_c0_g1	TRINITY_DN63591_c0_g1_i1	KVI02209.1	AAA+ ATPase domain-containing protein [Cynara cardunculus var. scolymus]
TRINITY_DN6850_c0_g1	TRINITY_DN6850_c0_g1_i1	KVI02608.1	AAA+ ATPase domain-containing protein [Cynara cardunculus var. scolymus]
TRINITY_DN6850_c0_g1	TRINITY_DN6850_c0_g1_i2	KVI02608.1	AAA+ ATPase domain-containing protein [Cynara cardunculus var. scolymus]
TRINITY_DN38596_c0_g1	TRINITY_DN38596_c0_g1_i1	KVI06251.1	AAA+ ATPase domain-containing protein [Cynara cardunculus var. scolymus]
TRINITY_DN52883_c0_g1	TRINITY_DN52883_c0_g1_i1	KVH94153.1	AAA+ ATPase domain-containing protein [Cynara cardunculus var. scolymus]
TRINITY_DN46038_c0_g1	TRINITY_DN46038_c0_g1_i1	KVI05647.1	AAA+ ATPase domain-containing protein [Cynara cardunculus var. scolymus]
TRINITY_DN46269_c0_g1	TRINITY_DN46269_c0_g1_i1	KVH94550.1	AAA+ ATPase domain-containing protein [Cynara cardunculus var. scolymus]
TRINITY_DN7957_c0_g1	TRINITY_DN7957_c0_g1_i1	KVI03407.1	AAA+ ATPase domain-containing protein [Cynara cardunculus var. scolymus]
TRINITY_DN7957_c0_g1	TRINITY_DN7957_c0_g1_i1	KVI03407.1	AAA+ ATPase domain-containing protein [Cynara cardunculus var. scolymus]
TRINITY_DN61115_c0_g1	TRINITY_DN61115_c0_g1_i1	KVH92999.1	AAA+ ATPase domain-containing protein [Cynara cardunculus var. scolymus]
TRINITY_DN5846_c0_g1	TRINITY_DN5846_c0_g1_i2	KVI05958.1	AAA+ ATPase domain-containing protein [Cynara cardunculus var. scolymus]
TRINITY_DN5846_c0_g1	TRINITY_DN5846_c0_g1_i2	KVI05958.1	AAA+ ATPase domain-containing protein [Cynara cardunculus var. scolymus]
TRINITY_DN33233_c0_g1	TRINITY_DN33233_c0_g1_i1	KVH95365.1	AAA+ ATPase domain-containing protein [Cynara cardunculus var. scolymus]
TRINITY_DN8977_c1_g1	TRINITY_DN8977_c1_g1_i1	KVI01551.1	AAA+ ATPase domain-containing protein [Cynara cardunculus var. scolymus]
TRINITY_DN8977_c1_g1	TRINITY_DN8977_c1_g1_i1	KVI01551.1	AAA+ ATPase domain-containing protein [Cynara cardunculus var. scolymus]
TRINITY_DN8977_c1_g1	TRINITY_DN8977_c1_g1_i2	KVI01551.1	AAA+ ATPase domain-containing protein [Cynara cardunculus var. scolymus]
TRINITY_DN19727_c0_g1	TRINITY_DN19727_c0_g1_i1	KVH95285.1	AAA+ ATPase domain-containing protein [Cynara cardunculus var. scolymus]
TRINITY_DN66194_c0_g1	TRINITY_DN66194_c0_g1_i1	KVI10272.1	AAA+ ATPase domain-containing protein [Cynara cardunculus var. scolymus]
TRINITY_DN41256_c0_g1	TRINITY_DN41256_c0_g1_i1	KVH91846.1	AAA+ ATPase domain-containing protein [Cynara cardunculus var. scolymus]
TRINITY_DN347_c1_g1	TRINITY_DN347_c1_g1_i1	KVH96231.1	AAA+ ATPase domain-containing protein [Cynara cardunculus var. scolymus]
TRINITY_DN3140_c0_g1	TRINITY_DN3140_c0_g1_i1	KVI03988.1	AAA+ ATPase domain-containing protein [Cynara cardunculus var. scolymus]
TRINITY_DN21075_c0_g1	TRINITY_DN21075_c0_g1_i1	KVH93406.1	AAA+ ATPase domain-containing protein [Cynara cardunculus var. scolymus]
TRINITY_DN45358_c0_g1	TRINITY_DN45358_c0_g1_i1	KVI05933.1	AAA+ ATPase domain-containing protein [Cynara cardunculus var. scolymus]
TRINITY_DN12186_c0_g1	TRINITY_DN12186_c0_g1_i1	KVH94153.1	AAA+ ATPase domain-containing protein [Cynara cardunculus var. scolymus]
TRINITY_DN54706_c0_g1	TRINITY_DN54706_c0_g1_i1	KVI02209.1	AAA+ ATPase domain-containing protein [Cynara cardunculus var. scolymus]
TRINITY_DN39027_c0_g1	TRINITY_DN39027_c0_g1_i1	KVI09239.1	AAA+ ATPase domain-containing protein [Cynara cardunculus var. scolymus]
TRINITY_DN73385_c0_g1	TRINITY_DN73385_c0_g1_i1	KVI00529.1	AAA+ ATPase domain-containing protein [Cynara cardunculus var. scolymus]
TRINITY_DN7750_c0_g1	TRINITY_DN7750_c0_g1_i2	KVI03988.1	AAA+ ATPase domain-containing protein [Cynara cardunculus var. scolymus]
TRINITY_DN15147_c0_g1	TRINITY_DN15147_c0_g1_i2	KVI05647.1	AAA+ ATPase domain-containing protein [Cynara cardunculus var. scolymus]
TRINITY_DN36795_c0_g1	TRINITY_DN36795_c0_g1_i1	KVI07623.1	AAA+ ATPase domain-containing protein [Cynara cardunculus var. scolymus]
TRINITY_DN7343_c0_g1	TRINITY_DN7343_c0_g1_i1	KVH92199.1	AAA+ ATPase domain-containing protein, partial [Cynara cardunculus var. scolymus]
TRINITY_DN8388_c0_g1	TRINITY_DN8388_c0_g1_i1	KVH95384.1	AAA+ ATPase domain-containing protein, partial [Cynara cardunculus var. scolymus]
TRINITY_DN66153_c0_g1	TRINITY_DN66153_c0_g1_i1	KVH95384.1	AAA+ ATPase domain-containing protein, partial [Cynara cardunculus var. scolymus]
TRINITY_DN42400_c0_g1	TRINITY_DN42400_c0_g1_i1	KVH95384.1	AAA+ ATPase domain-containing protein, partial [Cynara cardunculus var. scolymus]
TRINITY_DN70627_c0_g1	TRINITY_DN70627_c0_g1_i1	KVH95384.1	AAA+ ATPase domain-containing protein, partial [Cynara cardunculus var. scolymus]
TRINITY_DN65283_c0_g1	TRINITY_DN65283_c0_g1_i1	EAT47998.1	AAEL000951-PB [Aedes aegypti]
TRINITY_DN55264_c0_g1	TRINITY_DN55264_c0_g1_i1	EJY57423.1	AAEL002504-PB [Aedes aegypti]
TRINITY_DN34964_c0_g1	TRINITY_DN34964_c0_g1_i1	EAT45724.1	AAEL003046-PA [Aedes aegypti]
TRINITY_DN22370_c0_g1	TRINITY_DN22370_c0_g1_i1	EAT45724.1	AAEL003046-PA [Aedes aegypti]
TRINITY_DN59578_c0_g1	TRINITY_DN59578_c0_g1_i1	EAT44980.1	AAEL003734-PA [Aedes aegypti]
TRINITY_DN62153_c0_g1	TRINITY_DN62153_c0_g1_i1	EAT44603.1	AAEL004059-PB [Aedes aegypti]
TRINITY_DN62269_c0_g1	TRINITY_DN62269_c0_g1_i1	EAT41268.1	AAEL007080-PA [Aedes aegypti]
TRINITY_DN22095_c0_g1	TRINITY_DN22095_c0_g1_i1	EAT40335.1	AAEL007923-PA [Aedes aegypti]
TRINITY_DN67045_c0_g1	TRINITY_DN67045_c0_g1_i1	EAT40153.1	AAEL008083-PA [Aedes aegypti]
TRINITY_DN34369_c0_g1	TRINITY_DN34369_c0_g1_i1	EAT39021.1	AAEL009145-PA, partial [Aedes aegypti]
TRINITY_DN46185_c0_g1	TRINITY_DN46185_c0_g1_i1	EAT38942.1	AAEL009212-PC [Aedes aegypti]
TRINITY_DN46185_c0_g1	TRINITY_DN46185_c0_g1_i1	EAT38942.1	AAEL009212-PC [Aedes aegypti]
TRINITY_DN39365_c0_g1	TRINITY_DN39365_c0_g1_i1	EAT38138.1	AAEL009934-PA [Aedes aegypti]
TRINITY_DN73105_c0_g1	TRINITY_DN73105_c0_g1_i1	EAT37543.1	AAEL010479-PA [Aedes aegypti]
TRINITY_DN30404_c0_g1	TRINITY_DN30404_c0_g1_i1	EAT37425.1	AAEL010579-PA [Aedes aegypti]
TRINITY_DN23731_c0_g1	TRINITY_DN23731_c0_g1_i1	EAT36047.1	AAEL011831-PA [Aedes aegypti]
TRINITY_DN61003_c0_g1	TRINITY_DN61003_c0_g1_i1	EAT35475.1	AAEL012364-PA, partial [Aedes aegypti]
TRINITY_DN47073_c0_g1	TRINITY_DN47073_c0_g1_i1	EAT34975.1	AAEL012821-PA [Aedes aegypti]
TRINITY_DN56237_c0_g1	TRINITY_DN56237_c0_g1_i1	EAT34766.1	AAEL013025-PA [Aedes aegypti]
TRINITY_DN64637_c0_g1	TRINITY_DN64637_c0_g1_i1	EAT34545.1	AAEL013226-PA [Aedes aegypti]
TRINITY_DN46803_c0_g1	TRINITY_DN46803_c0_g1_i1	EAT33886.1	AAEL013845-PA [Aedes aegypti]
TRINITY_DN70544_c0_g1	TRINITY_DN70544_c0_g1_i1	EAT33731.1	AAEL013992-PA [Aedes aegypti]
TRINITY_DN30127_c0_g1	TRINITY_DN30127_c0_g1_i1	EAT33698.1	AAEL014026-PA [Aedes aegypti]
TRINITY_DN51741_c0_g1	TRINITY_DN51741_c0_g1_i1	EAT33558.1	AAEL014168-PA [Aedes aegypti]
TRINITY_DN73748_c0_g1	TRINITY_DN73748_c0_g1_i1	EAT33042.1	AAEL014702-PA [Aedes aegypti]
TRINITY_DN68473_c0_g1	TRINITY_DN68473_c0_g1_i1	EAT32913.1	AAEL014849-PA [Aedes aegypti]
TRINITY_DN60893_c0_g1	TRINITY_DN60893_c0_g1_i1	EAT32743.1	AAEL015036-PA [Aedes aegypti]
TRINITY_DN48115_c0_g1	TRINITY_DN48115_c0_g1_i1	EAT32343.1	AAEL015524-PA [Aedes aegypti]
TRINITY_DN5477_c0_g1	TRINITY_DN5477_c0_g1_i1	PWA96902.1	AB hydrolase 4 family, Serine aminopeptidase, S33 [Artemisia annua]
TRINITY_DN5477_c0_g1	TRINITY_DN5477_c0_g1_i2	PWA96902.1	AB hydrolase 4 family, Serine aminopeptidase, S33 [Artemisia annua]
TRINITY_DN5477_c0_g1	TRINITY_DN5477_c0_g1_i3	PWA96902.1	AB hydrolase 4 family, Serine aminopeptidase, S33 [Artemisia annua]
TRINITY_DN15766_c0_g1	TRINITY_DN15766_c0_g1_i1	BAG12744.1	ABA 8-oxidase [Lactuca sativa]
TRINITY_DN4058_c0_g1	TRINITY_DN4058_c0_g1_i1	PWA99226.1	ABA receptor [Artemisia annua]
TRINITY_DN34142_c0_g1	TRINITY_DN34142_c0_g1_i1	ETN58461.1	abc transporter [Anopheles darlingi]
TRINITY_DN7559_c0_g1	TRINITY_DN7559_c0_g1_i1	XP_024980780.1	ABC transporter A family member 1 isoform X1 [Cynara cardunculus var. scolymus]
TRINITY_DN7133_c0_g1	TRINITY_DN7133_c0_g1_i1	XP_022017851.1	ABC transporter A family member 2-like [Helianthus annuus]
TRINITY_DN12581_c0_g1	TRINITY_DN12581_c0_g1_i1	XP_023739264.1	ABC transporter A family member 2-like isoform X1 [Lactuca sativa]
TRINITY_DN6787_c0_g1	TRINITY_DN6787_c0_g1_i1	XP_022017200.1	ABC transporter A family member 7-like isoform X2 [Helianthus annuus]
TRINITY_DN58974_c0_g1	TRINITY_DN58974_c0_g1_i1	XP_021761746.1	ABC transporter A family member 9-like [Chenopodium quinoa]
TRINITY_DN5654_c0_g1	TRINITY_DN5654_c0_g1_i4	PWA50415.1	ABC transporter ABCE, Iron-sulfur binding protein LdpA [Artemisia annua]
TRINITY_DN5654_c0_g1	TRINITY_DN5654_c0_g1_i5	PWA50415.1	ABC transporter ABCE, Iron-sulfur binding protein LdpA [Artemisia annua]
TRINITY_DN5654_c0_g1	TRINITY_DN5654_c0_g1_i6	PWA50415.1	ABC transporter ABCE, Iron-sulfur binding protein LdpA [Artemisia annua]
TRINITY_DN5654_c0_g1	TRINITY_DN5654_c0_g1_i7	PWA50415.1	ABC transporter ABCE, Iron-sulfur binding protein LdpA [Artemisia annua]
TRINITY_DN5654_c0_g1	TRINITY_DN5654_c0_g1_i1	PWA50415.1	ABC transporter ABCE, Iron-sulfur binding protein LdpA [Artemisia annua]
TRINITY_DN5654_c0_g1	TRINITY_DN5654_c0_g1_i1	PWA50415.1	ABC transporter ABCE, Iron-sulfur binding protein LdpA [Artemisia annua]
TRINITY_DN5654_c0_g1	TRINITY_DN5654_c0_g1_i2	PWA50415.1	ABC transporter ABCE, Iron-sulfur binding protein LdpA [Artemisia annua]
TRINITY_DN5654_c0_g1	TRINITY_DN5654_c0_g1_i3	PWA50415.1	ABC transporter ABCE, Iron-sulfur binding protein LdpA [Artemisia annua]
TRINITY_DN5654_c0_g1	TRINITY_DN5654_c0_g1_i8	PWA50415.1	ABC transporter ABCE, Iron-sulfur binding protein LdpA [Artemisia annua]
TRINITY_DN5654_c0_g1	TRINITY_DN5654_c0_g1_i9	PWA50415.1	ABC transporter ABCE, Iron-sulfur binding protein LdpA [Artemisia annua]
TRINITY_DN1752_c0_g1	TRINITY_DN1752_c0_g1_i1	XP_023767801.1	ABC transporter B family member 1 [Lactuca sativa]
TRINITY_DN1752_c0_g2	TRINITY_DN1752_c0_g2_i1	XP_021985597.1	ABC transporter B family member 1-like [Helianthus annuus]
TRINITY_DN11995_c0_g1	TRINITY_DN11995_c0_g1_i1	XP_022021975.1	ABC transporter B family member 1-like [Helianthus annuus]
TRINITY_DN42770_c0_g1	TRINITY_DN42770_c0_g1_i1	XP_024985969.1	ABC transporter B family member 11-like [Cynara cardunculus var. scolymus]
TRINITY_DN9455_c0_g1	TRINITY_DN9455_c0_g1_i1	XP_022008734.1	ABC transporter B family member 13-like [Helianthus annuus]
TRINITY_DN9455_c0_g1	TRINITY_DN9455_c0_g1_i2	XP_022008734.1	ABC transporter B family member 13-like [Helianthus annuus]
TRINITY_DN9455_c0_g1	TRINITY_DN9455_c0_g1_i2	XP_022008734.1	ABC transporter B family member 13-like [Helianthus annuus]
TRINITY_DN28814_c0_g1	TRINITY_DN28814_c0_g1_i1	XP_024991059.1	ABC transporter B family member 15-like [Cynara cardunculus var. scolymus]
TRINITY_DN38481_c0_g1	TRINITY_DN38481_c0_g1_i1	XP_024991059.1	ABC transporter B family member 15-like [Cynara cardunculus var. scolymus]
TRINITY_DN4392_c0_g1	TRINITY_DN4392_c0_g1_i2	XP_023743738.1	ABC transporter B family member 15-like [Lactuca sativa]
TRINITY_DN4392_c0_g1	TRINITY_DN4392_c0_g1_i3	XP_023743738.1	ABC transporter B family member 15-like [Lactuca sativa]
TRINITY_DN4392_c0_g1	TRINITY_DN4392_c0_g1_i4	XP_024987423.1	ABC transporter B family member 15-like isoform X1 [Cynara cardunculus var. scolymus]
TRINITY_DN4392_c0_g1	TRINITY_DN4392_c0_g1_i1	XP_024987423.1	ABC transporter B family member 15-like isoform X1 [Cynara cardunculus var. scolymus]
TRINITY_DN15914_c2_g1	TRINITY_DN15914_c2_g1_i1	XP_024978594.1	ABC transporter B family member 19 [Cynara cardunculus var. scolymus]
TRINITY_DN36436_c0_g1	TRINITY_DN36436_c0_g1_i1	XP_024978594.1	ABC transporter B family member 19 [Cynara cardunculus var. scolymus]
TRINITY_DN60090_c0_g1	TRINITY_DN60090_c0_g1_i1	XP_023772952.1	ABC transporter B family member 19 [Lactuca sativa]
TRINITY_DN67756_c0_g1	TRINITY_DN67756_c0_g1_i1	XP_023772952.1	ABC transporter B family member 19 [Lactuca sativa]
TRINITY_DN9757_c0_g1	TRINITY_DN9757_c0_g1_i1	XP_024983569.1	ABC transporter B family member 19-like [Cynara cardunculus var. scolymus]
TRINITY_DN9757_c0_g1	TRINITY_DN9757_c0_g1_i2	XP_024983569.1	ABC transporter B family member 19-like [Cynara cardunculus var. scolymus]
TRINITY_DN9757_c0_g1	TRINITY_DN9757_c0_g1_i2	XP_024983569.1	ABC transporter B family member 19-like [Cynara cardunculus var. scolymus]
TRINITY_DN38909_c0_g1	TRINITY_DN38909_c0_g1_i1	XP_024969884.1	ABC transporter B family member 19-like [Cynara cardunculus var. scolymus]
TRINITY_DN8187_c0_g1	TRINITY_DN8187_c0_g1_i1	XP_022005516.1	ABC transporter B family member 19-like [Helianthus annuus]
TRINITY_DN5700_c0_g1	TRINITY_DN5700_c0_g1_i1	XP_022023157.1	ABC transporter B family member 2-like [Helianthus annuus]
TRINITY_DN8686_c1_g1	TRINITY_DN8686_c1_g1_i6	XP_022006259.1	ABC transporter B family member 20-like isoform X1 [Helianthus annuus]
TRINITY_DN8686_c1_g1	TRINITY_DN8686_c1_g1_i6	XP_022006259.1	ABC transporter B family member 20-like isoform X1 [Helianthus annuus]
TRINITY_DN8686_c1_g1	TRINITY_DN8686_c1_g1_i1	XP_022006259.1	ABC transporter B family member 20-like isoform X1 [Helianthus annuus]
TRINITY_DN8686_c1_g1	TRINITY_DN8686_c1_g1_i1	XP_022006259.1	ABC transporter B family member 20-like isoform X1 [Helianthus annuus]
TRINITY_DN8686_c1_g1	TRINITY_DN8686_c1_g1_i3	XP_022006259.1	ABC transporter B family member 20-like isoform X1 [Helianthus annuus]
TRINITY_DN8686_c1_g1	TRINITY_DN8686_c1_g1_i3	XP_022006259.1	ABC transporter B family member 20-like isoform X1 [Helianthus annuus]
TRINITY_DN8686_c1_g1	TRINITY_DN8686_c1_g1_i10	XP_022006259.1	ABC transporter B family member 20-like isoform X1 [Helianthus annuus]
TRINITY_DN2415_c0_g1	TRINITY_DN2415_c0_g1_i1	XP_021987750.1	ABC transporter B family member 21-like [Helianthus annuus]
TRINITY_DN2415_c0_g1	TRINITY_DN2415_c0_g1_i2	XP_021987750.1	ABC transporter B family member 21-like [Helianthus annuus]
TRINITY_DN2415_c0_g1	TRINITY_DN2415_c0_g1_i2	XP_021987750.1	ABC transporter B family member 21-like [Helianthus annuus]
TRINITY_DN2371_c0_g1	TRINITY_DN2371_c0_g1_i2	XP_024975864.1	ABC transporter B family member 25, mitochondrial-like [Cynara cardunculus var. scolymus]
TRINITY_DN2371_c0_g1	TRINITY_DN2371_c0_g1_i2	XP_024975864.1	ABC transporter B family member 25, mitochondrial-like [Cynara cardunculus var. scolymus]
TRINITY_DN59439_c0_g1	TRINITY_DN59439_c0_g1_i1	XP_021978048.1	ABC transporter B family member 25, mitochondrial-like isoform X2 [Helianthus annuus]
TRINITY_DN2371_c0_g1	TRINITY_DN2371_c0_g1_i4	XP_021978048.1	ABC transporter B family member 25, mitochondrial-like isoform X2 [Helianthus annuus]
TRINITY_DN2371_c0_g1	TRINITY_DN2371_c0_g1_i1	XP_021978048.1	ABC transporter B family member 25, mitochondrial-like isoform X2 [Helianthus annuus]
TRINITY_DN2371_c0_g1	TRINITY_DN2371_c0_g1_i1	XP_021978048.1	ABC transporter B family member 25, mitochondrial-like isoform X2 [Helianthus annuus]
TRINITY_DN377_c2_g1	TRINITY_DN377_c2_g1_i1	XP_024990384.1	ABC transporter B family member 26, chloroplastic [Cynara cardunculus var. scolymus]
TRINITY_DN377_c1_g1	TRINITY_DN377_c1_g1_i1	XP_023734425.1	ABC transporter B family member 26, chloroplastic isoform X1 [Lactuca sativa]
TRINITY_DN6029_c0_g1	TRINITY_DN6029_c0_g1_i32	XP_024978475.1	ABC transporter B family member 26, chloroplastic-like [Cynara cardunculus var. scolymus]
TRINITY_DN6029_c0_g1	TRINITY_DN6029_c0_g1_i32	XP_024978475.1	ABC transporter B family member 26, chloroplastic-like [Cynara cardunculus var. scolymus]
TRINITY_DN6029_c0_g1	TRINITY_DN6029_c0_g1_i32	XP_024978475.1	ABC transporter B family member 26, chloroplastic-like [Cynara cardunculus var. scolymus]
TRINITY_DN6029_c0_g1	TRINITY_DN6029_c0_g1_i3	XP_024978475.1	ABC transporter B family member 26, chloroplastic-like [Cynara cardunculus var. scolymus]
TRINITY_DN6029_c0_g1	TRINITY_DN6029_c0_g1_i3	XP_024978475.1	ABC transporter B family member 26, chloroplastic-like [Cynara cardunculus var. scolymus]
TRINITY_DN6029_c0_g1	TRINITY_DN6029_c0_g1_i3	XP_024978475.1	ABC transporter B family member 26, chloroplastic-like [Cynara cardunculus var. scolymus]
TRINITY_DN6029_c0_g1	TRINITY_DN6029_c0_g1_i22	XP_024978475.1	ABC transporter B family member 26, chloroplastic-like [Cynara cardunculus var. scolymus]
TRINITY_DN6029_c0_g1	TRINITY_DN6029_c0_g1_i22	XP_024978475.1	ABC transporter B family member 26, chloroplastic-like [Cynara cardunculus var. scolymus]
TRINITY_DN6029_c0_g1	TRINITY_DN6029_c0_g1_i21	XP_024978475.1	ABC transporter B family member 26, chloroplastic-like [Cynara cardunculus var. scolymus]
TRINITY_DN6029_c0_g1	TRINITY_DN6029_c0_g1_i21	XP_024978475.1	ABC transporter B family member 26, chloroplastic-like [Cynara cardunculus var. scolymus]
TRINITY_DN6029_c0_g1	TRINITY_DN6029_c0_g1_i21	XP_024978475.1	ABC transporter B family member 26, chloroplastic-like [Cynara cardunculus var. scolymus]
TRINITY_DN6029_c0_g1	TRINITY_DN6029_c0_g1_i25	XP_024978475.1	ABC transporter B family member 26, chloroplastic-like [Cynara cardunculus var. scolymus]
TRINITY_DN6029_c0_g1	TRINITY_DN6029_c0_g1_i25	XP_024978475.1	ABC transporter B family member 26, chloroplastic-like [Cynara cardunculus var. scolymus]
TRINITY_DN6029_c0_g1	TRINITY_DN6029_c0_g1_i25	XP_024978475.1	ABC transporter B family member 26, chloroplastic-like [Cynara cardunculus var. scolymus]
TRINITY_DN6029_c0_g1	TRINITY_DN6029_c0_g1_i24	XP_024978475.1	ABC transporter B family member 26, chloroplastic-like [Cynara cardunculus var. scolymus]
TRINITY_DN6029_c0_g1	TRINITY_DN6029_c0_g1_i24	XP_024978475.1	ABC transporter B family member 26, chloroplastic-like [Cynara cardunculus var. scolymus]
TRINITY_DN6029_c0_g1	TRINITY_DN6029_c0_g1_i24	XP_024978475.1	ABC transporter B family member 26, chloroplastic-like [Cynara cardunculus var. scolymus]
TRINITY_DN6029_c0_g1	TRINITY_DN6029_c0_g1_i24	XP_024978475.1	ABC transporter B family member 26, chloroplastic-like [Cynara cardunculus var. scolymus]
TRINITY_DN6029_c0_g1	TRINITY_DN6029_c0_g1_i29	XP_024978475.1	ABC transporter B family member 26, chloroplastic-like [Cynara cardunculus var. scolymus]
TRINITY_DN6029_c0_g1	TRINITY_DN6029_c0_g1_i29	XP_024978475.1	ABC transporter B family member 26, chloroplastic-like [Cynara cardunculus var. scolymus]
TRINITY_DN6029_c0_g1	TRINITY_DN6029_c0_g1_i29	XP_024978475.1	ABC transporter B family member 26, chloroplastic-like [Cynara cardunculus var. scolymus]
TRINITY_DN6029_c0_g1	TRINITY_DN6029_c0_g1_i29	XP_024978475.1	ABC transporter B family member 26, chloroplastic-like [Cynara cardunculus var. scolymus]
TRINITY_DN6029_c0_g1	TRINITY_DN6029_c0_g1_i18	XP_021982330.1	ABC transporter B family member 26, chloroplastic-like [Helianthus annuus]
TRINITY_DN6029_c0_g1	TRINITY_DN6029_c0_g1_i18	XP_021982330.1	ABC transporter B family member 26, chloroplastic-like [Helianthus annuus]
TRINITY_DN6029_c0_g1	TRINITY_DN6029_c0_g1_i18	XP_021982330.1	ABC transporter B family member 26, chloroplastic-like [Helianthus annuus]
TRINITY_DN6029_c0_g1	TRINITY_DN6029_c0_g1_i38	XP_021982330.1	ABC transporter B family member 26, chloroplastic-like [Helianthus annuus]
TRINITY_DN6029_c0_g1	TRINITY_DN6029_c0_g1_i38	XP_021982330.1	ABC transporter B family member 26, chloroplastic-like [Helianthus annuus]
TRINITY_DN19486_c0_g1	TRINITY_DN19486_c0_g1_i1	XP_024978350.1	ABC transporter B family member 27-like [Cynara cardunculus var. scolymus]
TRINITY_DN12010_c0_g1	TRINITY_DN12010_c0_g1_i1	XP_024974569.1	ABC transporter B family member 29, chloroplastic isoform X1 [Cynara cardunculus var. scolymus]
TRINITY_DN12010_c0_g1	TRINITY_DN12010_c0_g1_i1	XP_024974569.1	ABC transporter B family member 29, chloroplastic isoform X1 [Cynara cardunculus var. scolymus]
TRINITY_DN8686_c1_g1	TRINITY_DN8686_c1_g1_i8	XP_024992521.1	ABC transporter B family member 6-like isoform X1 [Cynara cardunculus var. scolymus]
TRINITY_DN8686_c1_g1	TRINITY_DN8686_c1_g1_i8	XP_024992521.1	ABC transporter B family member 6-like isoform X1 [Cynara cardunculus var. scolymus]
TRINITY_DN8686_c1_g1	TRINITY_DN8686_c1_g1_i5	XP_024992521.1	ABC transporter B family member 6-like isoform X1 [Cynara cardunculus var. scolymus]
TRINITY_DN8686_c1_g1	TRINITY_DN8686_c1_g1_i5	XP_024992521.1	ABC transporter B family member 6-like isoform X1 [Cynara cardunculus var. scolymus]
TRINITY_DN8686_c1_g1	TRINITY_DN8686_c1_g1_i7	XP_024992521.1	ABC transporter B family member 6-like isoform X1 [Cynara cardunculus var. scolymus]
TRINITY_DN8686_c1_g1	TRINITY_DN8686_c1_g1_i2	XP_024992521.1	ABC transporter B family member 6-like isoform X1 [Cynara cardunculus var. scolymus]
TRINITY_DN8686_c1_g1	TRINITY_DN8686_c1_g1_i2	XP_024992521.1	ABC transporter B family member 6-like isoform X1 [Cynara cardunculus var. scolymus]
TRINITY_DN8686_c1_g1	TRINITY_DN8686_c1_g1_i11	XP_024992521.1	ABC transporter B family member 6-like isoform X1 [Cynara cardunculus var. scolymus]
TRINITY_DN8686_c1_g1	TRINITY_DN8686_c1_g1_i13	XP_024992521.1	ABC transporter B family member 6-like isoform X1 [Cynara cardunculus var. scolymus]
TRINITY_DN8686_c1_g1	TRINITY_DN8686_c1_g1_i12	XP_024992521.1	ABC transporter B family member 6-like isoform X1 [Cynara cardunculus var. scolymus]
TRINITY_DN5705_c0_g1	TRINITY_DN5705_c0_g1_i1	XP_024965509.1	ABC transporter C family member 10 [Cynara cardunculus var. scolymus]
TRINITY_DN46717_c0_g1	TRINITY_DN46717_c0_g1_i1	XP_022029444.1	ABC transporter C family member 10-like [Helianthus annuus]
TRINITY_DN11811_c0_g1	TRINITY_DN11811_c0_g1_i4	PWA42410.1	ABC transporter C family member 13 [Artemisia annua]
TRINITY_DN19834_c0_g1	TRINITY_DN19834_c0_g1_i1	XP_024972697.1	ABC transporter C family member 13 [Cynara cardunculus var. scolymus]
TRINITY_DN11811_c0_g1	TRINITY_DN11811_c0_g1_i1	XP_024972697.1	ABC transporter C family member 13 [Cynara cardunculus var. scolymus]
TRINITY_DN11811_c0_g1	TRINITY_DN11811_c0_g1_i1	XP_024972697.1	ABC transporter C family member 13 [Cynara cardunculus var. scolymus]
TRINITY_DN11811_c0_g1	TRINITY_DN11811_c0_g1_i2	XP_024972697.1	ABC transporter C family member 13 [Cynara cardunculus var. scolymus]
TRINITY_DN11811_c0_g1	TRINITY_DN11811_c0_g1_i3	XP_024972697.1	ABC transporter C family member 13 [Cynara cardunculus var. scolymus]
TRINITY_DN3988_c0_g2	TRINITY_DN3988_c0_g2_i1	XP_022001963.1	ABC transporter C family member 14-like [Helianthus annuus]
TRINITY_DN16058_c0_g1	TRINITY_DN16058_c0_g1_i1	XP_022001963.1	ABC transporter C family member 14-like [Helianthus annuus]
TRINITY_DN21579_c0_g1	TRINITY_DN21579_c0_g1_i1	XP_023771887.1	ABC transporter C family member 14-like [Lactuca sativa]
TRINITY_DN490_c0_g1	TRINITY_DN490_c0_g1_i1	XP_022012124.1	ABC transporter C family member 2-like [Helianthus annuus]
TRINITY_DN2374_c0_g1	TRINITY_DN2374_c0_g1_i2	XP_022028643.1	ABC transporter C family member 3-like [Helianthus annuus]
TRINITY_DN2374_c0_g1	TRINITY_DN2374_c0_g1_i2	XP_022028643.1	ABC transporter C family member 3-like [Helianthus annuus]
TRINITY_DN62805_c0_g1	TRINITY_DN62805_c0_g1_i1	XP_022001896.1	ABC transporter C family member 3-like [Helianthus annuus]
TRINITY_DN7896_c0_g1	TRINITY_DN7896_c0_g1_i2	XP_022028614.1	ABC transporter C family member 3-like [Helianthus annuus]
TRINITY_DN3591_c0_g1	TRINITY_DN3591_c0_g1_i1	XP_022028614.1	ABC transporter C family member 3-like [Helianthus annuus]
TRINITY_DN3591_c0_g1	TRINITY_DN3591_c0_g1_i2	XP_022028614.1	ABC transporter C family member 3-like [Helianthus annuus]
TRINITY_DN2374_c0_g1	TRINITY_DN2374_c0_g1_i1	XP_023740090.1	ABC transporter C family member 3-like [Lactuca sativa]
TRINITY_DN2374_c0_g1	TRINITY_DN2374_c0_g1_i1	XP_023740090.1	ABC transporter C family member 3-like [Lactuca sativa]
TRINITY_DN2374_c0_g1	TRINITY_DN2374_c0_g1_i3	XP_023740090.1	ABC transporter C family member 3-like [Lactuca sativa]
TRINITY_DN2374_c0_g1	TRINITY_DN2374_c0_g1_i3	XP_023740090.1	ABC transporter C family member 3-like [Lactuca sativa]
TRINITY_DN2374_c0_g2	TRINITY_DN2374_c0_g2_i1	XP_023740090.1	ABC transporter C family member 3-like [Lactuca sativa]
TRINITY_DN2374_c0_g2	TRINITY_DN2374_c0_g2_i2	XP_023740090.1	ABC transporter C family member 3-like [Lactuca sativa]
TRINITY_DN2374_c0_g2	TRINITY_DN2374_c0_g2_i2	XP_023740090.1	ABC transporter C family member 3-like [Lactuca sativa]
TRINITY_DN3219_c0_g3	TRINITY_DN3219_c0_g3_i3	XP_022001802.1	ABC transporter C family member 3-like isoform X1 [Helianthus annuus]
TRINITY_DN3219_c0_g3	TRINITY_DN3219_c0_g3_i1	XP_022001802.1	ABC transporter C family member 3-like isoform X1 [Helianthus annuus]
TRINITY_DN61696_c0_g1	TRINITY_DN61696_c0_g1_i1	XP_023740080.1	ABC transporter C family member 3-like isoform X2 [Lactuca sativa]
TRINITY_DN3116_c0_g1	TRINITY_DN3116_c0_g1_i24	XP_024965505.1	ABC transporter C family member 3-like isoform X4 [Cynara cardunculus var. scolymus]
TRINITY_DN3116_c0_g1	TRINITY_DN3116_c0_g1_i24	XP_024965505.1	ABC transporter C family member 3-like isoform X4 [Cynara cardunculus var. scolymus]
TRINITY_DN3219_c0_g2	TRINITY_DN3219_c0_g2_i1	XP_024963049.1	ABC transporter C family member 3-like, partial [Cynara cardunculus var. scolymus]
TRINITY_DN7167_c0_g1	TRINITY_DN7167_c0_g1_i1	XP_024974515.1	ABC transporter C family member 5-like isoform X1 [Cynara cardunculus var. scolymus]
TRINITY_DN7167_c0_g1	TRINITY_DN7167_c0_g1_i1	XP_024974515.1	ABC transporter C family member 5-like isoform X1 [Cynara cardunculus var. scolymus]
TRINITY_DN16805_c0_g1	TRINITY_DN16805_c0_g1_i1	XP_004960913.1	ABC transporter C family member 8 [Setaria italica]
TRINITY_DN2524_c0_g1	TRINITY_DN2524_c0_g1_i1	XP_021984486.1	ABC transporter C family member 8-like [Helianthus annuus]
TRINITY_DN2524_c0_g1	TRINITY_DN2524_c0_g1_i1	XP_021984486.1	ABC transporter C family member 8-like [Helianthus annuus]
TRINITY_DN2524_c0_g1	TRINITY_DN2524_c0_g1_i3	XP_021984486.1	ABC transporter C family member 8-like [Helianthus annuus]
TRINITY_DN2524_c0_g1	TRINITY_DN2524_c0_g1_i4	XP_023758397.1	ABC transporter C family member 8-like [Lactuca sativa]
TRINITY_DN2524_c0_g1	TRINITY_DN2524_c0_g1_i4	XP_023758397.1	ABC transporter C family member 8-like [Lactuca sativa]
TRINITY_DN2524_c0_g1	TRINITY_DN2524_c0_g1_i4	XP_023758397.1	ABC transporter C family member 8-like [Lactuca sativa]
TRINITY_DN2524_c0_g1	TRINITY_DN2524_c0_g1_i5	XP_023758397.1	ABC transporter C family member 8-like [Lactuca sativa]
TRINITY_DN2524_c0_g1	TRINITY_DN2524_c0_g1_i5	XP_023758397.1	ABC transporter C family member 8-like [Lactuca sativa]
TRINITY_DN2524_c0_g1	TRINITY_DN2524_c0_g1_i6	XP_023758397.1	ABC transporter C family member 8-like [Lactuca sativa]
TRINITY_DN2524_c0_g1	TRINITY_DN2524_c0_g1_i7	XP_023758397.1	ABC transporter C family member 8-like [Lactuca sativa]
TRINITY_DN2524_c0_g1	TRINITY_DN2524_c0_g1_i7	XP_023758397.1	ABC transporter C family member 8-like [Lactuca sativa]
TRINITY_DN2524_c0_g1	TRINITY_DN2524_c0_g1_i2	XP_023758397.1	ABC transporter C family member 8-like [Lactuca sativa]
TRINITY_DN2524_c0_g1	TRINITY_DN2524_c0_g1_i2	XP_023758397.1	ABC transporter C family member 8-like [Lactuca sativa]
TRINITY_DN2524_c0_g1	TRINITY_DN2524_c0_g1_i2	XP_023758397.1	ABC transporter C family member 8-like [Lactuca sativa]
TRINITY_DN16805_c0_g1	TRINITY_DN16805_c0_g1_i2	XP_026447486.1	ABC transporter C family member 8-like [Papaver somniferum]
TRINITY_DN3808_c0_g1	TRINITY_DN3808_c0_g1_i2	XP_024973198.1	ABC transporter C family member 8-like isoform X1 [Cynara cardunculus var. scolymus]
TRINITY_DN38202_c0_g1	TRINITY_DN38202_c0_g1_i1	XP_022033597.1	ABC transporter C family member 8-like isoform X1 [Helianthus annuus]
TRINITY_DN32099_c0_g1	TRINITY_DN32099_c0_g1_i1	XP_024973199.1	ABC transporter C family member 8-like isoform X2 [Cynara cardunculus var. scolymus]
TRINITY_DN9863_c0_g1	TRINITY_DN9863_c0_g1_i4	XP_024973200.1	ABC transporter C family member 8-like isoform X3 [Cynara cardunculus var. scolymus]
TRINITY_DN9863_c0_g1	TRINITY_DN9863_c0_g1_i2	XP_024973200.1	ABC transporter C family member 8-like isoform X3 [Cynara cardunculus var. scolymus]
TRINITY_DN4735_c0_g1	TRINITY_DN4735_c0_g1_i7	XP_026455532.1	ABC transporter D family member 1-like [Papaver somniferum]
TRINITY_DN5469_c0_g1	TRINITY_DN5469_c0_g1_i4	XP_023737010.1	ABC transporter D family member 2, chloroplastic [Lactuca sativa]
TRINITY_DN5469_c0_g1	TRINITY_DN5469_c0_g1_i6	XP_023737010.1	ABC transporter D family member 2, chloroplastic [Lactuca sativa]
TRINITY_DN29151_c0_g1	TRINITY_DN29151_c0_g1_i1	XP_021972711.1	ABC transporter D family member 2, chloroplastic-like [Helianthus annuus]
TRINITY_DN49391_c0_g1	TRINITY_DN49391_c0_g1_i1	XP_024985720.1	ABC transporter E family member 2 [Cynara cardunculus var. scolymus]
TRINITY_DN15226_c0_g1	TRINITY_DN15226_c0_g1_i1	XP_024985720.1	ABC transporter E family member 2 [Cynara cardunculus var. scolymus]
TRINITY_DN62_c0_g1	TRINITY_DN62_c0_g1_i4	XP_024985720.1	ABC transporter E family member 2 [Cynara cardunculus var. scolymus]
TRINITY_DN62_c0_g1	TRINITY_DN62_c0_g1_i1	XP_024985720.1	ABC transporter E family member 2 [Cynara cardunculus var. scolymus]
TRINITY_DN10268_c0_g1	TRINITY_DN10268_c0_g1_i1	XP_021977745.1	ABC transporter E family member 2 [Helianthus annuus]
TRINITY_DN62_c0_g1	TRINITY_DN62_c0_g1_i5	XP_023735149.1	ABC transporter E family member 2 [Lactuca sativa]
TRINITY_DN62_c0_g1	TRINITY_DN62_c0_g1_i6	XP_023735149.1	ABC transporter E family member 2 [Lactuca sativa]
TRINITY_DN62_c0_g1	TRINITY_DN62_c0_g1_i2	XP_023735149.1	ABC transporter E family member 2 [Lactuca sativa]
TRINITY_DN62_c0_g1	TRINITY_DN62_c0_g1_i3	XP_023735149.1	ABC transporter E family member 2 [Lactuca sativa]
TRINITY_DN62_c0_g1	TRINITY_DN62_c0_g1_i8	XP_023735149.1	ABC transporter E family member 2 [Lactuca sativa]
TRINITY_DN47661_c0_g1	TRINITY_DN47661_c0_g1_i1	XP_021978266.1	ABC transporter E family member 2-like [Helianthus annuus]
TRINITY_DN12929_c0_g1	TRINITY_DN12929_c0_g1_i4	XP_024982959.1	ABC transporter F family member 1-like [Cynara cardunculus var. scolymus]
TRINITY_DN12929_c0_g1	TRINITY_DN12929_c0_g1_i3	XP_024982959.1	ABC transporter F family member 1-like [Cynara cardunculus var. scolymus]
TRINITY_DN21307_c0_g1	TRINITY_DN21307_c0_g1_i1	XP_024982959.1	ABC transporter F family member 1-like [Cynara cardunculus var. scolymus]
TRINITY_DN12929_c0_g1	TRINITY_DN12929_c0_g1_i1	XP_023737993.1	ABC transporter F family member 1-like isoform X2 [Lactuca sativa]
TRINITY_DN12929_c0_g1	TRINITY_DN12929_c0_g1_i1	XP_023737993.1	ABC transporter F family member 1-like isoform X2 [Lactuca sativa]
TRINITY_DN12929_c0_g1	TRINITY_DN12929_c0_g1_i2	XP_023737993.1	ABC transporter F family member 1-like isoform X2 [Lactuca sativa]
TRINITY_DN12929_c0_g1	TRINITY_DN12929_c0_g1_i2	XP_023737993.1	ABC transporter F family member 1-like isoform X2 [Lactuca sativa]
TRINITY_DN36606_c0_g1	TRINITY_DN36606_c0_g1_i1	XP_021972597.1	ABC transporter F family member 3 [Helianthus annuus]
TRINITY_DN28367_c0_g1	TRINITY_DN28367_c0_g1_i1	XP_007221905.1	ABC transporter F family member 4 [Prunus persica]
TRINITY_DN6600_c0_g1	TRINITY_DN6600_c0_g1_i1	XP_024959537.1	ABC transporter F family member 4-like [Cynara cardunculus var. scolymus]
TRINITY_DN6067_c0_g1	TRINITY_DN6067_c0_g1_i1	XP_023763868.1	ABC transporter F family member 4-like [Lactuca sativa]
TRINITY_DN1622_c0_g1	TRINITY_DN1622_c0_g1_i6	XP_024165306.1	ABC transporter F family member 4-like [Rosa chinensis]
TRINITY_DN5469_c0_g1	TRINITY_DN5469_c0_g1_i5	PWA74499.1	ABC transporter family protein [Artemisia annua]
TRINITY_DN5469_c0_g1	TRINITY_DN5469_c0_g1_i7	PWA74499.1	ABC transporter family protein [Artemisia annua]
TRINITY_DN5469_c0_g1	TRINITY_DN5469_c0_g1_i7	PWA74499.1	ABC transporter family protein [Artemisia annua]
TRINITY_DN5469_c0_g1	TRINITY_DN5469_c0_g1_i1	PWA74499.1	ABC transporter family protein [Artemisia annua]
TRINITY_DN5469_c0_g1	TRINITY_DN5469_c0_g1_i2	PWA74499.1	ABC transporter family protein [Artemisia annua]
TRINITY_DN5469_c0_g1	TRINITY_DN5469_c0_g1_i3	PWA74499.1	ABC transporter family protein [Artemisia annua]
TRINITY_DN5469_c0_g1	TRINITY_DN5469_c0_g1_i3	PWA74499.1	ABC transporter family protein [Artemisia annua]
TRINITY_DN53152_c0_g1	TRINITY_DN53152_c0_g1_i1	PWA67050.1	ABC transporter family protein [Artemisia annua]
TRINITY_DN47201_c0_g1	TRINITY_DN47201_c0_g1_i1	PWA94049.1	ABC transporter family protein [Artemisia annua]
TRINITY_DN60627_c0_g1	TRINITY_DN60627_c0_g1_i1	PWA74499.1	ABC transporter family protein [Artemisia annua]
TRINITY_DN1912_c0_g1	TRINITY_DN1912_c0_g1_i1	XP_022037920.1	ABC transporter G family member 11 [Helianthus annuus]
TRINITY_DN5776_c0_g1	TRINITY_DN5776_c0_g1_i6	XP_024966789.1	ABC transporter G family member 11-like [Cynara cardunculus var. scolymus]
TRINITY_DN5776_c0_g1	TRINITY_DN5776_c0_g1_i10	XP_024966789.1	ABC transporter G family member 11-like [Cynara cardunculus var. scolymus]
TRINITY_DN16756_c0_g1	TRINITY_DN16756_c0_g1_i1	XP_024980541.1	ABC transporter G family member 11-like [Cynara cardunculus var. scolymus]
TRINITY_DN16756_c0_g1	TRINITY_DN16756_c0_g1_i1	XP_024980541.1	ABC transporter G family member 11-like [Cynara cardunculus var. scolymus]
TRINITY_DN28341_c0_g1	TRINITY_DN28341_c0_g1_i1	XP_021993282.1	ABC transporter G family member 11-like [Helianthus annuus]
TRINITY_DN16756_c0_g1	TRINITY_DN16756_c0_g1_i2	XP_023735070.1	ABC transporter G family member 11-like [Lactuca sativa]
TRINITY_DN16756_c0_g1	TRINITY_DN16756_c0_g1_i2	XP_023735070.1	ABC transporter G family member 11-like [Lactuca sativa]
TRINITY_DN22348_c0_g1	TRINITY_DN22348_c0_g1_i1	RLN18038.1	ABC transporter G family member 11-like [Panicum miliaceum]
TRINITY_DN5776_c0_g1	TRINITY_DN5776_c0_g1_i3	XP_021993246.1	ABC transporter G family member 11-like isoform X1 [Helianthus annuus]
TRINITY_DN5776_c0_g1	TRINITY_DN5776_c0_g1_i3	XP_021993246.1	ABC transporter G family member 11-like isoform X1 [Helianthus annuus]
TRINITY_DN12598_c0_g1	TRINITY_DN12598_c0_g1_i1	XP_024994433.1	ABC transporter G family member 14 [Cynara cardunculus var. scolymus]
TRINITY_DN12598_c0_g1	TRINITY_DN12598_c0_g1_i2	XP_024994433.1	ABC transporter G family member 14 [Cynara cardunculus var. scolymus]
TRINITY_DN34678_c0_g1	TRINITY_DN34678_c0_g1_i1	XP_027081585.1	ABC transporter G family member 14-like [Coffea arabica]
TRINITY_DN49765_c0_g1	TRINITY_DN49765_c0_g1_i1	XP_024962477.1	ABC transporter G family member 15-like [Cynara cardunculus var. scolymus]
TRINITY_DN49626_c0_g1	TRINITY_DN49626_c0_g1_i1	XP_024962477.1	ABC transporter G family member 15-like [Cynara cardunculus var. scolymus]
TRINITY_DN4880_c0_g1	TRINITY_DN4880_c0_g1_i1	XP_022000906.1	ABC transporter G family member 15-like [Helianthus annuus]
TRINITY_DN4880_c0_g1	TRINITY_DN4880_c0_g1_i2	XP_024985982.1	ABC transporter G family member 15-like isoform X1 [Cynara cardunculus var. scolymus]
TRINITY_DN4880_c0_g1	TRINITY_DN4880_c0_g1_i2	XP_024985982.1	ABC transporter G family member 15-like isoform X1 [Cynara cardunculus var. scolymus]
TRINITY_DN6895_c0_g1	TRINITY_DN6895_c0_g1_i2	XP_021999617.1	ABC transporter G family member 17-like [Helianthus annuus]
TRINITY_DN6895_c0_g1	TRINITY_DN6895_c0_g1_i2	XP_021999617.1	ABC transporter G family member 17-like [Helianthus annuus]
TRINITY_DN65850_c0_g1	TRINITY_DN65850_c0_g1_i1	XP_024986836.1	ABC transporter G family member 20-like [Cynara cardunculus var. scolymus]
TRINITY_DN13004_c0_g1	TRINITY_DN13004_c0_g1_i4	XP_024988215.1	ABC transporter G family member 21 [Cynara cardunculus var. scolymus]
TRINITY_DN68252_c0_g1	TRINITY_DN68252_c0_g1_i1	XP_024988215.1	ABC transporter G family member 21 [Cynara cardunculus var. scolymus]
TRINITY_DN18574_c0_g1	TRINITY_DN18574_c0_g1_i1	XP_024984999.1	ABC transporter G family member 24 [Cynara cardunculus var. scolymus]
TRINITY_DN3178_c1_g1	TRINITY_DN3178_c1_g1_i1	XP_022006186.1	ABC transporter G family member 24 [Helianthus annuus]
TRINITY_DN10047_c0_g1	TRINITY_DN10047_c0_g1_i3	XP_022006186.1	ABC transporter G family member 24 [Helianthus annuus]
TRINITY_DN6106_c0_g1	TRINITY_DN6106_c0_g1_i1	XP_021992757.1	ABC transporter G family member 25-like [Helianthus annuus]
TRINITY_DN68186_c0_g1	TRINITY_DN68186_c0_g1_i1	XP_006406843.1	ABC transporter G family member 29 [Eutrema salsugineum]
TRINITY_DN6570_c0_g1	TRINITY_DN6570_c0_g1_i16	XP_024977638.1	ABC transporter G family member 29-like [Cynara cardunculus var. scolymus]
TRINITY_DN6570_c0_g1	TRINITY_DN6570_c0_g1_i16	XP_024977638.1	ABC transporter G family member 29-like [Cynara cardunculus var. scolymus]
TRINITY_DN6570_c0_g1	TRINITY_DN6570_c0_g1_i13	XP_024977638.1	ABC transporter G family member 29-like [Cynara cardunculus var. scolymus]
TRINITY_DN6570_c0_g1	TRINITY_DN6570_c0_g1_i13	XP_024977638.1	ABC transporter G family member 29-like [Cynara cardunculus var. scolymus]
TRINITY_DN6570_c0_g1	TRINITY_DN6570_c0_g1_i13	XP_024977638.1	ABC transporter G family member 29-like [Cynara cardunculus var. scolymus]
TRINITY_DN6570_c0_g1	TRINITY_DN6570_c0_g1_i10	XP_024977638.1	ABC transporter G family member 29-like [Cynara cardunculus var. scolymus]
TRINITY_DN29802_c0_g1	TRINITY_DN29802_c0_g1_i1	XP_021984427.1	ABC transporter G family member 29-like isoform X1 [Helianthus annuus]
TRINITY_DN48181_c0_g1	TRINITY_DN48181_c0_g1_i1	XP_024984517.1	ABC transporter G family member 3 isoform X1 [Cynara cardunculus var. scolymus]
TRINITY_DN58218_c0_g1	TRINITY_DN58218_c0_g1_i1	XP_021766453.1	ABC transporter G family member 3-like [Chenopodium quinoa]
TRINITY_DN15659_c0_g1	TRINITY_DN15659_c0_g1_i1	XP_023738044.1	ABC transporter G family member 3-like [Lactuca sativa]
TRINITY_DN14105_c0_g1	TRINITY_DN14105_c0_g1_i1	XP_024981119.1	ABC transporter G family member 31 [Cynara cardunculus var. scolymus]
TRINITY_DN14105_c0_g1	TRINITY_DN14105_c0_g1_i2	XP_024981119.1	ABC transporter G family member 31 [Cynara cardunculus var. scolymus]
TRINITY_DN14105_c0_g1	TRINITY_DN14105_c0_g1_i2	XP_024981119.1	ABC transporter G family member 31 [Cynara cardunculus var. scolymus]
TRINITY_DN65349_c0_g1	TRINITY_DN65349_c0_g1_i1	XP_024981119.1	ABC transporter G family member 31 [Cynara cardunculus var. scolymus]
TRINITY_DN1274_c1_g1	TRINITY_DN1274_c1_g1_i1	XP_021990410.1	ABC transporter G family member 32-like [Helianthus annuus]
TRINITY_DN6570_c0_g1	TRINITY_DN6570_c0_g1_i1	PWA42268.1	ABC transporter G family member 35 [Artemisia annua]
TRINITY_DN6570_c0_g1	TRINITY_DN6570_c0_g1_i1	PWA42268.1	ABC transporter G family member 35 [Artemisia annua]
TRINITY_DN6570_c0_g1	TRINITY_DN6570_c0_g1_i1	PWA42268.1	ABC transporter G family member 35 [Artemisia annua]
TRINITY_DN13604_c0_g1	TRINITY_DN13604_c0_g1_i1	XP_024970858.1	ABC transporter G family member 35-like [Cynara cardunculus var. scolymus]
TRINITY_DN58086_c0_g1	TRINITY_DN58086_c0_g1_i1	XP_021969465.1	ABC transporter G family member 35-like [Helianthus annuus]
TRINITY_DN10602_c0_g1	TRINITY_DN10602_c0_g1_i1	XP_021969464.1	ABC transporter G family member 35-like [Helianthus annuus]
TRINITY_DN2697_c0_g1	TRINITY_DN2697_c0_g1_i1	XP_021984424.1	ABC transporter G family member 35-like [Helianthus annuus]
TRINITY_DN68315_c0_g1	TRINITY_DN68315_c0_g1_i1	XP_024968962.1	ABC transporter G family member 35-like isoform X7 [Cynara cardunculus var. scolymus]
TRINITY_DN6570_c0_g1	TRINITY_DN6570_c0_g1_i4	PSS07401.1	ABC transporter G family member 36 like [Actinidia chinensis var. chinensis]
TRINITY_DN68255_c0_g1	TRINITY_DN68255_c0_g1_i1	XP_023759505.1	ABC transporter G family member 36-like isoform X1 [Lactuca sativa]
TRINITY_DN16905_c0_g1	TRINITY_DN16905_c0_g1_i1	PWA82908.1	ABC transporter G family member 39 [Artemisia annua]
TRINITY_DN60351_c0_g1	TRINITY_DN60351_c0_g1_i1	XP_020583731.1	ABC transporter G family member 39-like [Phalaenopsis equestris]
TRINITY_DN66724_c0_g1	TRINITY_DN66724_c0_g1_i1	XP_023731515.1	ABC transporter G family member 5 [Lactuca sativa]
TRINITY_DN53048_c0_g1	TRINITY_DN53048_c0_g1_i1	OEL38443.1	ABC transporter G family member 53 [Dichanthelium oligosanthes]
TRINITY_DN1998_c0_g1	TRINITY_DN1998_c0_g1_i1	XP_022006526.1	ABC transporter G family member 6-like [Helianthus annuus]
TRINITY_DN1998_c0_g1	TRINITY_DN1998_c0_g1_i2	XP_022006526.1	ABC transporter G family member 6-like [Helianthus annuus]
TRINITY_DN2474_c0_g1	TRINITY_DN2474_c0_g1_i4	XP_024988379.1	ABC transporter G family member 7 isoform X1 [Cynara cardunculus var. scolymus]
TRINITY_DN2474_c0_g1	TRINITY_DN2474_c0_g1_i1	XP_024988379.1	ABC transporter G family member 7 isoform X1 [Cynara cardunculus var. scolymus]
TRINITY_DN66031_c0_g1	TRINITY_DN66031_c0_g1_i1	XP_023728885.1	ABC transporter G family member 8 [Lactuca sativa]
TRINITY_DN65195_c0_g1	TRINITY_DN65195_c0_g1_i1	XP_021990185.1	ABC transporter I family member 1 [Helianthus annuus]
TRINITY_DN65195_c0_g1	TRINITY_DN65195_c0_g1_i1	XP_021990185.1	ABC transporter I family member 1 [Helianthus annuus]
TRINITY_DN13484_c0_g1	TRINITY_DN13484_c0_g1_i1	XP_022001753.1	ABC transporter I family member 10, chloroplastic [Helianthus annuus]
TRINITY_DN5702_c0_g1	TRINITY_DN5702_c0_g1_i4	XP_024974397.1	ABC transporter I family member 11, chloroplastic isoform X2 [Cynara cardunculus var. scolymus]
TRINITY_DN5702_c0_g1	TRINITY_DN5702_c0_g1_i5	XP_024974397.1	ABC transporter I family member 11, chloroplastic isoform X2 [Cynara cardunculus var. scolymus]
TRINITY_DN5702_c0_g1	TRINITY_DN5702_c0_g1_i6	XP_024974397.1	ABC transporter I family member 11, chloroplastic isoform X2 [Cynara cardunculus var. scolymus]
TRINITY_DN5702_c0_g1	TRINITY_DN5702_c0_g1_i7	XP_024974397.1	ABC transporter I family member 11, chloroplastic isoform X2 [Cynara cardunculus var. scolymus]
TRINITY_DN5702_c0_g1	TRINITY_DN5702_c0_g1_i1	XP_024974397.1	ABC transporter I family member 11, chloroplastic isoform X2 [Cynara cardunculus var. scolymus]
TRINITY_DN5702_c0_g1	TRINITY_DN5702_c0_g1_i2	XP_024974397.1	ABC transporter I family member 11, chloroplastic isoform X2 [Cynara cardunculus var. scolymus]
TRINITY_DN5702_c0_g1	TRINITY_DN5702_c0_g1_i3	XP_024974397.1	ABC transporter I family member 11, chloroplastic isoform X2 [Cynara cardunculus var. scolymus]
TRINITY_DN5702_c0_g1	TRINITY_DN5702_c0_g1_i8	XP_024974397.1	ABC transporter I family member 11, chloroplastic isoform X2 [Cynara cardunculus var. scolymus]
TRINITY_DN5702_c0_g1	TRINITY_DN5702_c0_g1_i9	XP_024974397.1	ABC transporter I family member 11, chloroplastic isoform X2 [Cynara cardunculus var. scolymus]
TRINITY_DN67512_c0_g1	TRINITY_DN67512_c0_g1_i1	XP_022039311.1	ABC transporter I family member 17 [Helianthus annuus]
TRINITY_DN3803_c0_g1	TRINITY_DN3803_c0_g1_i1	XP_024966974.1	ABC transporter I family member 19 [Cynara cardunculus var. scolymus]
TRINITY_DN1521_c0_g1	TRINITY_DN1521_c0_g1_i1	XP_023770984.1	ABC transporter I family member 6, chloroplastic [Lactuca sativa]
TRINITY_DN9779_c0_g1	TRINITY_DN9779_c0_g1_i2	PWA51305.1	ABC transporter of the mitochondrion 1 [Artemisia annua]
TRINITY_DN2371_c0_g1	TRINITY_DN2371_c0_g1_i3	PWA86326.1	ABC transporter of the mitochondrion 3 [Artemisia annua]
TRINITY_DN19444_c0_g1	TRINITY_DN19444_c0_g1_i1	PWA44584.1	ABC transporter of the mitochondrion 3 [Artemisia annua]
TRINITY_DN268_c0_g2	TRINITY_DN268_c0_g2_i1	PWA42525.1	ABC transporter Tap-like, P-loop containing nucleoside triphosphate hydrolase [Artemisia annua]
TRINITY_DN25330_c0_g1	TRINITY_DN25330_c0_g1_i1	PWA36359.1	ABC transporter Tap-like, P-loop containing nucleoside triphosphate hydrolase [Artemisia annua]
TRINITY_DN25929_c0_g1	TRINITY_DN25929_c0_g1_i1	PWA36359.1	ABC transporter Tap-like, P-loop containing nucleoside triphosphate hydrolase [Artemisia annua]
TRINITY_DN45297_c0_g1	TRINITY_DN45297_c0_g1_i1	PWA78019.1	ABC transporter Tap-like, P-loop containing nucleoside triphosphate hydrolase [Artemisia annua]
TRINITY_DN58328_c0_g1	TRINITY_DN58328_c0_g1_i1	PWA36359.1	ABC transporter Tap-like, P-loop containing nucleoside triphosphate hydrolase [Artemisia annua]
TRINITY_DN310_c0_g3	TRINITY_DN310_c0_g3_i1	PWA98523.1	ABC transporter Tap-like, P-loop containing nucleoside triphosphate hydrolase [Artemisia annua]
TRINITY_DN1469_c0_g1	TRINITY_DN1469_c0_g1_i4	PWA42525.1	ABC transporter Tap-like, P-loop containing nucleoside triphosphate hydrolase [Artemisia annua]
TRINITY_DN1469_c0_g1	TRINITY_DN1469_c0_g1_i13	PWA42525.1	ABC transporter Tap-like, P-loop containing nucleoside triphosphate hydrolase [Artemisia annua]
TRINITY_DN41110_c0_g1	TRINITY_DN41110_c0_g1_i1	PWA78019.1	ABC transporter Tap-like, P-loop containing nucleoside triphosphate hydrolase [Artemisia annua]
TRINITY_DN21340_c0_g1	TRINITY_DN21340_c0_g1_i1	PWA69270.1	ABC transporter, G1, P-loop containing nucleoside triphosphate hydrolase [Artemisia annua]
TRINITY_DN67219_c0_g1	TRINITY_DN67219_c0_g1_i1	KVD98105.1	ABC transporter, integral membrane type 1, partial [Cynara cardunculus var. scolymus]
TRINITY_DN52972_c0_g1	TRINITY_DN52972_c0_g1_i1	GAV73076.1	ABC_tran domain-containing protein/ABC_membrane domain-containing protein [Cephalotus follicularis]
TRINITY_DN16718_c0_g1	TRINITY_DN16718_c0_g1_i1	PWA54257.1	ABC-2 and Plant PDR ABC-type transporter family protein [Artemisia annua]
TRINITY_DN9164_c0_g1	TRINITY_DN9164_c0_g1_i1	PWA99575.1	ABC-2 type transporter family protein [Artemisia annua]
TRINITY_DN9164_c0_g1	TRINITY_DN9164_c0_g1_i2	PWA99575.1	ABC-2 type transporter family protein [Artemisia annua]
TRINITY_DN9164_c0_g1	TRINITY_DN9164_c0_g1_i3	PWA99575.1	ABC-2 type transporter family protein [Artemisia annua]
TRINITY_DN9664_c0_g1	TRINITY_DN9664_c0_g1_i1	PWA77372.1	ABC2-like protein [Artemisia annua]
TRINITY_DN6580_c0_g1	TRINITY_DN6580_c0_g1_i1	PWA56293.1	ABC2-like protein [Artemisia annua]
TRINITY_DN6580_c0_g1	TRINITY_DN6580_c0_g1_i1	PWA56293.1	ABC2-like protein [Artemisia annua]
TRINITY_DN29174_c0_g1	TRINITY_DN29174_c0_g1_i1	PWA77372.1	ABC2-like protein [Artemisia annua]
TRINITY_DN6787_c0_g1	TRINITY_DN6787_c0_g1_i2	PWA77372.1	ABC2-like protein [Artemisia annua]
TRINITY_DN6787_c0_g1	TRINITY_DN6787_c0_g1_i2	PWA77372.1	ABC2-like protein [Artemisia annua]
TRINITY_DN6787_c0_g1	TRINITY_DN6787_c0_g1_i2	PWA77372.1	ABC2-like protein [Artemisia annua]
TRINITY_DN6787_c0_g1	TRINITY_DN6787_c0_g1_i2	PWA77372.1	ABC2-like protein [Artemisia annua]
TRINITY_DN8077_c0_g1	TRINITY_DN8077_c0_g1_i4	PWA77372.1	ABC2-like protein [Artemisia annua]
TRINITY_DN8077_c0_g1	TRINITY_DN8077_c0_g1_i1	PWA77372.1	ABC2-like protein [Artemisia annua]
TRINITY_DN8077_c0_g1	TRINITY_DN8077_c0_g1_i3	PWA77372.1	ABC2-like protein [Artemisia annua]
TRINITY_DN13159_c0_g2	TRINITY_DN13159_c0_g2_i2	AEO22188.1	ABCG subfamily transporter protein [Solanum tuberosum]
TRINITY_DN5767_c0_g1	TRINITY_DN5767_c0_g1_i1	XP_024994083.1	aberrant root formation protein 4 isoform X1 [Cynara cardunculus var. scolymus]
TRINITY_DN5767_c0_g1	TRINITY_DN5767_c0_g1_i2	XP_024994083.1	aberrant root formation protein 4 isoform X1 [Cynara cardunculus var. scolymus]
TRINITY_DN18296_c0_g1	TRINITY_DN18296_c0_g1_i1	AZP23909.1	ABF3 [Artemisia annua]
TRINITY_DN2089_c0_g1	TRINITY_DN2089_c0_g1_i7	PWA37200.1	ABI family [Artemisia annua]
TRINITY_DN72688_c0_g1	TRINITY_DN72688_c0_g1_i1	XP_022029544.1	abietadienol/abietadienal oxidase [Helianthus annuus]
TRINITY_DN17572_c0_g1	TRINITY_DN17572_c0_g1_i1	PWA52977.1	ABL interactor-like protein 2 [Artemisia annua]
TRINITY_DN2200_c0_g1	TRINITY_DN2200_c0_g1_i1	XP_022036907.1	abnormal spindle-like microcephaly-associated protein homolog isoform X1 [Helianthus annuus]
TRINITY_DN2200_c0_g1	TRINITY_DN2200_c0_g1_i2	XP_022036907.1	abnormal spindle-like microcephaly-associated protein homolog isoform X1 [Helianthus annuus]
TRINITY_DN2200_c0_g1	TRINITY_DN2200_c0_g1_i2	XP_022036907.1	abnormal spindle-like microcephaly-associated protein homolog isoform X1 [Helianthus annuus]
TRINITY_DN1320_c0_g1	TRINITY_DN1320_c0_g1_i1	PWA94397.1	ABRE binding factor 4 [Artemisia annua]
TRINITY_DN1320_c0_g1	TRINITY_DN1320_c0_g1_i2	PWA94397.1	ABRE binding factor 4 [Artemisia annua]
TRINITY_DN5123_c0_g1	TRINITY_DN5123_c0_g1_i1	XP_024993759.1	abscisic acid 8'-hydroxylase 1 [Cynara cardunculus var. scolymus]
TRINITY_DN5123_c0_g1	TRINITY_DN5123_c0_g1_i2	XP_024993759.1	abscisic acid 8'-hydroxylase 1 [Cynara cardunculus var. scolymus]
TRINITY_DN5123_c0_g1	TRINITY_DN5123_c0_g1_i2	XP_024993759.1	abscisic acid 8'-hydroxylase 1 [Cynara cardunculus var. scolymus]
TRINITY_DN21500_c0_g1	TRINITY_DN21500_c0_g1_i4	XP_022029323.1	abscisic acid 8'-hydroxylase 1-like [Helianthus annuus]
TRINITY_DN21500_c0_g1	TRINITY_DN21500_c0_g1_i1	XP_022029323.1	abscisic acid 8'-hydroxylase 1-like [Helianthus annuus]
TRINITY_DN21500_c0_g1	TRINITY_DN21500_c0_g1_i2	XP_022029323.1	abscisic acid 8'-hydroxylase 1-like [Helianthus annuus]
TRINITY_DN21500_c0_g1	TRINITY_DN21500_c0_g1_i3	XP_022029323.1	abscisic acid 8'-hydroxylase 1-like [Helianthus annuus]
TRINITY_DN13858_c0_g1	TRINITY_DN13858_c0_g1_i1	XP_022029323.1	abscisic acid 8'-hydroxylase 1-like [Helianthus annuus]
TRINITY_DN13858_c0_g1	TRINITY_DN13858_c0_g1_i2	XP_022029323.1	abscisic acid 8'-hydroxylase 1-like [Helianthus annuus]
TRINITY_DN13858_c0_g1	TRINITY_DN13858_c0_g1_i4	XP_023770586.1	abscisic acid 8'-hydroxylase 1-like [Lactuca sativa]
TRINITY_DN13858_c0_g1	TRINITY_DN13858_c0_g1_i3	XP_023770586.1	abscisic acid 8'-hydroxylase 1-like [Lactuca sativa]
TRINITY_DN10744_c0_g1	TRINITY_DN10744_c0_g1_i12	XP_023729951.1	abscisic acid 8'-hydroxylase 4 [Lactuca sativa]
TRINITY_DN19295_c0_g1	TRINITY_DN19295_c0_g1_i1	XP_024979360.1	abscisic acid 8'-hydroxylase 4-like [Cynara cardunculus var. scolymus]
TRINITY_DN16216_c0_g1	TRINITY_DN16216_c0_g1_i1	XP_022038715.1	abscisic acid 8'-hydroxylase 4-like [Helianthus annuus]
TRINITY_DN10744_c0_g1	TRINITY_DN10744_c0_g1_i6	XP_021989051.1	abscisic acid 8'-hydroxylase 4-like [Helianthus annuus]
TRINITY_DN3299_c0_g1	TRINITY_DN3299_c0_g1_i1	XP_024968021.1	abscisic acid and environmental stress-inducible protein-like [Cynara cardunculus var. scolymus]
TRINITY_DN58161_c0_g1	TRINITY_DN58161_c0_g1_i1	XP_024958716.1	abscisic acid receptor PYL2-like [Cynara cardunculus var. scolymus]
TRINITY_DN63242_c0_g1	TRINITY_DN63242_c0_g1_i1	XP_021972629.1	abscisic acid receptor PYL2-like [Helianthus annuus]
TRINITY_DN17616_c0_g1	TRINITY_DN17616_c0_g1_i1	XP_024981984.1	abscisic acid receptor PYL4-like [Cynara cardunculus var. scolymus]
TRINITY_DN17616_c0_g1	TRINITY_DN17616_c0_g1_i2	XP_024981984.1	abscisic acid receptor PYL4-like [Cynara cardunculus var. scolymus]
TRINITY_DN3435_c1_g1	TRINITY_DN3435_c1_g1_i1	XP_024988953.1	abscisic acid receptor PYL4-like [Cynara cardunculus var. scolymus]
TRINITY_DN70887_c0_g1	TRINITY_DN70887_c0_g1_i1	XP_024981984.1	abscisic acid receptor PYL4-like [Cynara cardunculus var. scolymus]
TRINITY_DN57831_c0_g1	TRINITY_DN57831_c0_g1_i1	XP_024992066.1	abscisic acid receptor PYL4-like [Cynara cardunculus var. scolymus]
TRINITY_DN21955_c0_g1	TRINITY_DN21955_c0_g1_i1	XP_023760467.1	abscisic acid receptor PYL4-like [Lactuca sativa]
TRINITY_DN56221_c0_g1	TRINITY_DN56221_c0_g1_i1	XP_024985641.1	abscisic acid receptor PYL8-like [Cynara cardunculus var. scolymus]
TRINITY_DN6079_c0_g1	TRINITY_DN6079_c0_g1_i1	XP_021969229.1	abscisic acid receptor PYL8-like [Helianthus annuus]
TRINITY_DN4058_c0_g1	TRINITY_DN4058_c0_g1_i2	XP_023746122.1	abscisic acid receptor PYL8-like [Lactuca sativa]
TRINITY_DN4058_c0_g1	TRINITY_DN4058_c0_g1_i3	XP_023746122.1	abscisic acid receptor PYL8-like [Lactuca sativa]
TRINITY_DN8931_c0_g1	TRINITY_DN8931_c0_g1_i1	XP_024992871.1	abscisic acid receptor PYL9 [Cynara cardunculus var. scolymus]
TRINITY_DN9324_c0_g1	TRINITY_DN9324_c0_g1_i1	XP_024986657.1	abscisic acid receptor PYR1-like [Cynara cardunculus var. scolymus]
TRINITY_DN735_c1_g1	TRINITY_DN735_c1_g1_i1	XP_021988247.1	ABSCISIC ACID-INSENSITIVE 5-like protein 2 [Helianthus annuus]
TRINITY_DN3681_c0_g1	TRINITY_DN3681_c0_g1_i4	XP_024969975.1	ABSCISIC ACID-INSENSITIVE 5-like protein 5 isoform X2 [Cynara cardunculus var. scolymus]
TRINITY_DN3681_c0_g1	TRINITY_DN3681_c0_g1_i3	XP_024969975.1	ABSCISIC ACID-INSENSITIVE 5-like protein 5 isoform X2 [Cynara cardunculus var. scolymus]
TRINITY_DN1090_c0_g1	TRINITY_DN1090_c0_g1_i1	PWA54080.1	abscisic acid-responsive (TB2/DP1, HVA22) family protein [Artemisia annua]
TRINITY_DN774_c0_g1	TRINITY_DN774_c0_g1_i9	PWA68457.1	abscisic aldehyde oxidase 3 [Artemisia annua]
TRINITY_DN774_c0_g1	TRINITY_DN774_c0_g1_i10	PWA68457.1	abscisic aldehyde oxidase 3 [Artemisia annua]
TRINITY_DN53309_c0_g1	TRINITY_DN53309_c0_g1_i1	XP_022026080.1	abscisic-aldehyde oxidase-like [Helianthus annuus]
TRINITY_DN774_c0_g1	TRINITY_DN774_c0_g1_i4	XP_022026080.1	abscisic-aldehyde oxidase-like [Helianthus annuus]
TRINITY_DN774_c0_g1	TRINITY_DN774_c0_g1_i6	XP_022026080.1	abscisic-aldehyde oxidase-like [Helianthus annuus]
TRINITY_DN774_c0_g1	TRINITY_DN774_c0_g1_i3	XP_024986927.1	abscisic-aldehyde oxidase-like isoform X1 [Cynara cardunculus var. scolymus]
TRINITY_DN774_c0_g1	TRINITY_DN774_c0_g1_i8	XP_024986927.1	abscisic-aldehyde oxidase-like isoform X1 [Cynara cardunculus var. scolymus]
TRINITY_DN24651_c0_g1	TRINITY_DN24651_c0_g1_i1	XP_023745900.1	abscisic-aldehyde oxidase-like isoform X1 [Lactuca sativa]
TRINITY_DN67124_c0_g1	TRINITY_DN67124_c0_g1_i1	XP_024982149.1	acanthoscurrin-1-like [Cynara cardunculus var. scolymus]
TRINITY_DN2121_c0_g1	TRINITY_DN2121_c0_g1_i1	PWA85013.1	ACC oxidase 1 [Artemisia annua]
TRINITY_DN36496_c0_g1	TRINITY_DN36496_c0_g1_i1	AIU50597.1	accelerated cell death 11, partial [Artemisia annua]
TRINITY_DN56612_c0_g1	TRINITY_DN56612_c0_g1_i1	XP_024988524.1	ACD11 homolog protein-like isoform X1 [Cynara cardunculus var. scolymus]
TRINITY_DN6768_c0_g1	TRINITY_DN6768_c0_g1_i1	AAQ77242.1	acetoacetyl CoA thiolase [Helianthus annuus]
TRINITY_DN3559_c1_g1	TRINITY_DN3559_c1_g1_i1	PWA56358.1	acetohydroxyacid synthase regulatory subunit 1 precursor [Artemisia annua]
TRINITY_DN1973_c0_g1	TRINITY_DN1973_c0_g1_i1	XP_021973098.1	acetolactate synthase small subunit 1, chloroplastic-like isoform X2 [Helianthus annuus]
TRINITY_DN56056_c0_g1	TRINITY_DN56056_c0_g1_i1	ADN95986.1	acetolactate synthase, partial [Erigeron canadensis]
TRINITY_DN56056_c0_g1	TRINITY_DN56056_c0_g1_i1	ADN95986.1	acetolactate synthase, partial [Erigeron canadensis]
TRINITY_DN4397_c0_g1	TRINITY_DN4397_c0_g1_i1	XP_024979490.1	acetyl-CoA acetyltransferase, cytosolic 1 [Cynara cardunculus var. scolymus]
TRINITY_DN2203_c0_g1	TRINITY_DN2203_c0_g1_i4	XP_024961623.1	acetyl-CoA acetyltransferase, cytosolic 1 [Cynara cardunculus var. scolymus]
TRINITY_DN2203_c0_g1	TRINITY_DN2203_c0_g1_i1	XP_024961623.1	acetyl-CoA acetyltransferase, cytosolic 1 [Cynara cardunculus var. scolymus]
TRINITY_DN2203_c0_g1	TRINITY_DN2203_c0_g1_i2	XP_024961623.1	acetyl-CoA acetyltransferase, cytosolic 1 [Cynara cardunculus var. scolymus]
TRINITY_DN2203_c0_g1	TRINITY_DN2203_c0_g1_i3	XP_024961623.1	acetyl-CoA acetyltransferase, cytosolic 1 [Cynara cardunculus var. scolymus]
TRINITY_DN2533_c0_g1	TRINITY_DN2533_c0_g1_i1	XP_024966347.1	acetyl-CoA acetyltransferase, cytosolic 1-like [Cynara cardunculus var. scolymus]
TRINITY_DN2533_c0_g1	TRINITY_DN2533_c0_g1_i2	XP_024966347.1	acetyl-CoA acetyltransferase, cytosolic 1-like [Cynara cardunculus var. scolymus]
TRINITY_DN9230_c0_g1	TRINITY_DN9230_c0_g1_i1	AFQ62006.1	acetyl-CoA acetyltransferase, partial [Euphorbia lathyris]
TRINITY_DN4397_c0_g1	TRINITY_DN4397_c0_g1_i2	AXC25141.1	acetyl-CoA C-acetyltransferase [Chamaemelum nobile]
TRINITY_DN17239_c0_g1	TRINITY_DN17239_c0_g1_i1	PWA83447.1	acetyl-CoA carboxylase 1 [Artemisia annua]
TRINITY_DN52022_c0_g1	TRINITY_DN52022_c0_g1_i1	PWA83447.1	acetyl-CoA carboxylase 1 [Artemisia annua]
TRINITY_DN17053_c0_g1	TRINITY_DN17053_c0_g1_i1	PWA83447.1	acetyl-CoA carboxylase 1 [Artemisia annua]
TRINITY_DN36710_c0_g1	TRINITY_DN36710_c0_g1_i1	PWA83447.1	acetyl-CoA carboxylase 1 [Artemisia annua]
TRINITY_DN9936_c0_g1	TRINITY_DN9936_c0_g1_i1	XP_023772627.1	acetyl-CoA carboxylase 1-like [Lactuca sativa]
TRINITY_DN3880_c0_g1	TRINITY_DN3880_c0_g1_i1	XP_024969314.1	acetyl-CoA carboxylase 1-like isoform X2 [Cynara cardunculus var. scolymus]
TRINITY_DN3880_c0_g1	TRINITY_DN3880_c0_g1_i1	XP_024969314.1	acetyl-CoA carboxylase 1-like isoform X2 [Cynara cardunculus var. scolymus]
TRINITY_DN9011_c0_g1	TRINITY_DN9011_c0_g1_i1	KVI07315.1	Acetyl-CoA carboxylase, central domain-containing protein [Cynara cardunculus var. scolymus]
TRINITY_DN13269_c0_g1	TRINITY_DN13269_c0_g1_i1	KVI07315.1	Acetyl-CoA carboxylase, central domain-containing protein [Cynara cardunculus var. scolymus]
TRINITY_DN47853_c0_g1	TRINITY_DN47853_c0_g1_i1	KVI07315.1	Acetyl-CoA carboxylase, central domain-containing protein [Cynara cardunculus var. scolymus]
TRINITY_DN29468_c0_g1	TRINITY_DN29468_c0_g1_i1	XP_021987858.1	acetyl-coenzyme A carboxylase carboxyl transferase subunit alpha, chloroplastic-like [Helianthus annuus]
TRINITY_DN7716_c0_g1	TRINITY_DN7716_c0_g1_i1	XP_023746814.1	acetyl-coenzyme A synthetase, chloroplastic/glyoxysomal [Lactuca sativa]
TRINITY_DN498_c0_g1	TRINITY_DN498_c0_g1_i5	XP_024991801.1	acetyl-coenzyme A synthetase, chloroplastic/glyoxysomal-like isoform X2 [Cynara cardunculus var. scolymus]
TRINITY_DN498_c0_g1	TRINITY_DN498_c0_g1_i3	XP_024991801.1	acetyl-coenzyme A synthetase, chloroplastic/glyoxysomal-like isoform X2 [Cynara cardunculus var. scolymus]
TRINITY_DN31668_c0_g1	TRINITY_DN31668_c0_g1_i1	ODM89453.1	Acetylcholine receptor subunit beta-like 1, partial [Orchesella cincta]
TRINITY_DN2039_c0_g1	TRINITY_DN2039_c0_g1_i4	XP_024974275.1	acetylglutamate kinase, chloroplastic [Cynara cardunculus var. scolymus]
TRINITY_DN2039_c0_g1	TRINITY_DN2039_c0_g1_i1	XP_024974275.1	acetylglutamate kinase, chloroplastic [Cynara cardunculus var. scolymus]
TRINITY_DN2039_c0_g1	TRINITY_DN2039_c0_g1_i2	XP_024974275.1	acetylglutamate kinase, chloroplastic [Cynara cardunculus var. scolymus]
TRINITY_DN2039_c0_g1	TRINITY_DN2039_c0_g1_i3	XP_024974275.1	acetylglutamate kinase, chloroplastic [Cynara cardunculus var. scolymus]
TRINITY_DN47714_c0_g1	TRINITY_DN47714_c0_g1_i1	XP_024985824.1	acetylornithine deacetylase isoform X2 [Cynara cardunculus var. scolymus]
TRINITY_DN65268_c0_g1	TRINITY_DN65268_c0_g1_i1	PWA64036.1	acetyltransferase A, auxiliary subunit [Artemisia annua]
TRINITY_DN11965_c0_g1	TRINITY_DN11965_c0_g1_i1	PWA47257.1	acetyltransferase A, auxiliary subunit [Artemisia annua]
TRINITY_DN11965_c0_g1	TRINITY_DN11965_c0_g1_i3	PWA47257.1	acetyltransferase A, auxiliary subunit [Artemisia annua]
TRINITY_DN65423_c0_g1	TRINITY_DN65423_c0_g1_i1	XP_022029725.1	acetyltransferase At1g77540-like [Helianthus annuus]
TRINITY_DN46603_c0_g1	TRINITY_DN46603_c0_g1_i1	PWA55099.1	Achaete-scute transcription factor-related protein [Artemisia annua]
TRINITY_DN12522_c0_g1	TRINITY_DN12522_c0_g1_i3	PWA65107.1	Acid phosphatase (Class B) [Artemisia annua]
TRINITY_DN39589_c0_g1	TRINITY_DN39589_c0_g1_i1	XP_022026720.1	acid phosphatase 1-like [Helianthus annuus]
TRINITY_DN2772_c0_g1	TRINITY_DN2772_c0_g1_i1	XP_021996583.1	acid phosphatase 1-like [Helianthus annuus]
TRINITY_DN60707_c0_g1	TRINITY_DN60707_c0_g1_i1	XP_023753239.1	acid phosphatase 1-like [Lactuca sativa]
TRINITY_DN37293_c0_g1	TRINITY_DN37293_c0_g1_i1	XP_023756179.1	acid phosphatase 1-like [Lactuca sativa]
TRINITY_DN36291_c0_g1	TRINITY_DN36291_c0_g1_i1	PWA87180.1	acid phosphatase, class B-like protein [Artemisia annua]
TRINITY_DN28970_c0_g1	TRINITY_DN28970_c0_g1_i1	PWA90156.1	acid phosphatase, class B-like protein [Artemisia annua]
TRINITY_DN4168_c0_g1	TRINITY_DN4168_c0_g1_i1	PWA74501.1	acid phosphatase/vanadium-dependent haloperoxidase-related protein [Artemisia annua]
TRINITY_DN4168_c0_g1	TRINITY_DN4168_c0_g1_i1	PWA74501.1	acid phosphatase/vanadium-dependent haloperoxidase-related protein [Artemisia annua]
TRINITY_DN4168_c0_g1	TRINITY_DN4168_c0_g1_i2	PWA33993.1	acid phosphatase/vanadium-dependent haloperoxidase-related protein [Artemisia annua]
TRINITY_DN4168_c0_g1	TRINITY_DN4168_c0_g1_i2	PWA33993.1	acid phosphatase/vanadium-dependent haloperoxidase-related protein [Artemisia annua]
TRINITY_DN4168_c0_g1	TRINITY_DN4168_c0_g1_i3	PWA74501.1	acid phosphatase/vanadium-dependent haloperoxidase-related protein [Artemisia annua]
TRINITY_DN39777_c0_g1	TRINITY_DN39777_c0_g1_i1	XP_023740752.1	acidic endochitinase SE2-like [Lactuca sativa]
TRINITY_DN117_c0_g1	TRINITY_DN117_c0_g1_i1	PWA73865.1	Acireductone dioxygenase ARD family [Artemisia annua]
TRINITY_DN117_c0_g2	TRINITY_DN117_c0_g2_i1	PWA73865.1	Acireductone dioxygenase ARD family [Artemisia annua]
TRINITY_DN25148_c0_g1	TRINITY_DN25148_c0_g1_i1	AUH25688.1	ACO1 [Carthamus tinctorius]
TRINITY_DN51172_c0_g1	TRINITY_DN51172_c0_g1_i1	AUH25680.1	ACO2 [Carthamus tinctorius]
TRINITY_DN132_c1_g1	TRINITY_DN132_c1_g1_i1	PWA93378.1	aconitase 2 [Artemisia annua]
TRINITY_DN132_c1_g1	TRINITY_DN132_c1_g1_i2	PWA93378.1	aconitase 2 [Artemisia annua]
TRINITY_DN56248_c0_g1	TRINITY_DN56248_c0_g1_i1	KVI02286.1	Aconitase/3-isopropylmalate dehydratase large subunit, alpha/beta/alpha [Cynara cardunculus var. scolymus]
TRINITY_DN65300_c0_g1	TRINITY_DN65300_c0_g1_i1	KVI02286.1	Aconitase/3-isopropylmalate dehydratase large subunit, alpha/beta/alpha [Cynara cardunculus var. scolymus]
TRINITY_DN132_c0_g1	TRINITY_DN132_c0_g1_i1	XP_024960272.1	aconitate hydratase, cytoplasmic [Cynara cardunculus var. scolymus]
TRINITY_DN132_c0_g1	TRINITY_DN132_c0_g1_i2	XP_024960272.1	aconitate hydratase, cytoplasmic [Cynara cardunculus var. scolymus]
TRINITY_DN7161_c0_g1	TRINITY_DN7161_c0_g1_i1	XP_024960272.1	aconitate hydratase, cytoplasmic [Cynara cardunculus var. scolymus]
TRINITY_DN32559_c0_g1	TRINITY_DN32559_c0_g1_i1	XP_024960272.1	aconitate hydratase, cytoplasmic [Cynara cardunculus var. scolymus]
TRINITY_DN5940_c0_g1	TRINITY_DN5940_c0_g1_i1	XP_024960387.1	aconitate hydratase, cytoplasmic-like [Cynara cardunculus var. scolymus]
TRINITY_DN5940_c0_g1	TRINITY_DN5940_c0_g1_i2	XP_024960387.1	aconitate hydratase, cytoplasmic-like [Cynara cardunculus var. scolymus]
TRINITY_DN5940_c0_g2	TRINITY_DN5940_c0_g2_i1	XP_024960387.1	aconitate hydratase, cytoplasmic-like [Cynara cardunculus var. scolymus]
TRINITY_DN5940_c0_g2	TRINITY_DN5940_c0_g2_i2	XP_024960387.1	aconitate hydratase, cytoplasmic-like [Cynara cardunculus var. scolymus]
TRINITY_DN68284_c0_g1	TRINITY_DN68284_c0_g1_i1	XP_022027985.1	aconitate hydratase, cytoplasmic-like [Helianthus annuus]
TRINITY_DN17501_c0_g1	TRINITY_DN17501_c0_g1_i5	PWA76178.1	ACT domain-containing protein [Artemisia annua]
TRINITY_DN17501_c0_g1	TRINITY_DN17501_c0_g1_i2	PWA76178.1	ACT domain-containing protein [Artemisia annua]
TRINITY_DN17501_c0_g1	TRINITY_DN17501_c0_g1_i2	PWA76178.1	ACT domain-containing protein [Artemisia annua]
TRINITY_DN17501_c0_g1	TRINITY_DN17501_c0_g1_i3	PWA73588.1	ACT domain-containing protein [Artemisia annua]
TRINITY_DN48920_c0_g1	TRINITY_DN48920_c0_g1_i1	PWA35654.1	ACT domain-containing protein [Artemisia annua]
TRINITY_DN2725_c0_g1	TRINITY_DN2725_c0_g1_i6	PWA74974.1	ACT domain-containing protein [Artemisia annua]
TRINITY_DN2725_c0_g1	TRINITY_DN2725_c0_g1_i7	PWA74974.1	ACT domain-containing protein [Artemisia annua]
TRINITY_DN19215_c0_g1	TRINITY_DN19215_c0_g1_i1	PWA74508.1	ACT domain-containing protein [Artemisia annua]
TRINITY_DN19215_c0_g1	TRINITY_DN19215_c0_g1_i2	PWA74508.1	ACT domain-containing protein [Artemisia annua]
TRINITY_DN19215_c0_g1	TRINITY_DN19215_c0_g1_i3	PWA74507.1	ACT domain-containing protein [Artemisia annua]
TRINITY_DN3650_c0_g1	TRINITY_DN3650_c0_g1_i4	PWA39352.1	ACT domain-containing protein [Artemisia annua]
TRINITY_DN3650_c0_g1	TRINITY_DN3650_c0_g1_i1	PWA39352.1	ACT domain-containing protein [Artemisia annua]
TRINITY_DN3650_c0_g1	TRINITY_DN3650_c0_g1_i3	PWA39352.1	ACT domain-containing protein [Artemisia annua]
TRINITY_DN49821_c0_g1	TRINITY_DN49821_c0_g1_i1	PWA93542.1	ACT domain-containing protein [Artemisia annua]
TRINITY_DN10409_c0_g1	TRINITY_DN10409_c0_g1_i1	PWA76178.1	ACT domain-containing protein [Artemisia annua]
TRINITY_DN12168_c0_g1	TRINITY_DN12168_c0_g1_i4	PWA96137.1	ACT domain-containing protein [Artemisia annua]
TRINITY_DN12168_c0_g1	TRINITY_DN12168_c0_g1_i1	PWA96137.1	ACT domain-containing protein [Artemisia annua]
TRINITY_DN12168_c0_g1	TRINITY_DN12168_c0_g1_i2	PWA96137.1	ACT domain-containing protein [Artemisia annua]
TRINITY_DN50542_c0_g1	TRINITY_DN50542_c0_g1_i1	PWA76178.1	ACT domain-containing protein [Artemisia annua]
TRINITY_DN8534_c0_g1	TRINITY_DN8534_c0_g1_i1	KVI02426.1	ACT domain-containing protein [Cynara cardunculus var. scolymus]
TRINITY_DN8534_c0_g1	TRINITY_DN8534_c0_g1_i2	KVI02426.1	ACT domain-containing protein [Cynara cardunculus var. scolymus]
TRINITY_DN8534_c0_g1	TRINITY_DN8534_c0_g1_i2	KVI02426.1	ACT domain-containing protein [Cynara cardunculus var. scolymus]
TRINITY_DN47099_c0_g1	TRINITY_DN47099_c0_g1_i1	XP_023754671.1	ACT domain-containing protein ACR1-like [Lactuca sativa]
TRINITY_DN3094_c0_g1	TRINITY_DN3094_c0_g1_i1	XP_022000869.1	ACT domain-containing protein ACR10 [Helianthus annuus]
TRINITY_DN3094_c0_g1	TRINITY_DN3094_c0_g1_i2	XP_022000869.1	ACT domain-containing protein ACR10 [Helianthus annuus]
TRINITY_DN3094_c0_g1	TRINITY_DN3094_c0_g1_i3	XP_022000869.1	ACT domain-containing protein ACR10 [Helianthus annuus]
TRINITY_DN60430_c0_g1	TRINITY_DN60430_c0_g1_i1	XP_024984753.1	ACT domain-containing protein ACR10-like [Cynara cardunculus var. scolymus]
TRINITY_DN2725_c0_g1	TRINITY_DN2725_c0_g1_i4	XP_024984753.1	ACT domain-containing protein ACR10-like [Cynara cardunculus var. scolymus]
TRINITY_DN2725_c0_g1	TRINITY_DN2725_c0_g1_i4	XP_024984753.1	ACT domain-containing protein ACR10-like [Cynara cardunculus var. scolymus]
TRINITY_DN21797_c0_g1	TRINITY_DN21797_c0_g1_i1	XP_021981700.1	ACT domain-containing protein ACR10-like [Helianthus annuus]
TRINITY_DN4509_c0_g1	TRINITY_DN4509_c0_g1_i1	XP_023766322.1	ACT domain-containing protein ACR11-like [Lactuca sativa]
TRINITY_DN4509_c0_g1	TRINITY_DN4509_c0_g1_i2	XP_023766322.1	ACT domain-containing protein ACR11-like [Lactuca sativa]
TRINITY_DN47662_c0_g1	TRINITY_DN47662_c0_g1_i1	XP_024969917.1	ACT domain-containing protein ACR12-like [Cynara cardunculus var. scolymus]
TRINITY_DN6441_c0_g1	TRINITY_DN6441_c0_g1_i1	XP_021997449.1	ACT domain-containing protein ACR4-like [Helianthus annuus]
TRINITY_DN55672_c0_g1	TRINITY_DN55672_c0_g1_i1	XP_023770725.1	ACT domain-containing protein ACR4-like [Lactuca sativa]
TRINITY_DN19377_c0_g1	TRINITY_DN19377_c0_g1_i1	XP_022016709.1	ACT domain-containing protein ACR4-like isoform X1 [Helianthus annuus]
TRINITY_DN19377_c0_g1	TRINITY_DN19377_c0_g1_i2	XP_022016709.1	ACT domain-containing protein ACR4-like isoform X1 [Helianthus annuus]
TRINITY_DN10869_c0_g1	TRINITY_DN10869_c0_g1_i1	XP_021976687.1	ACT domain-containing protein ACR5-like [Helianthus annuus]
TRINITY_DN7397_c0_g1	TRINITY_DN7397_c0_g1_i1	XP_023761267.1	ACT domain-containing protein ACR6-like [Lactuca sativa]
TRINITY_DN7397_c0_g1	TRINITY_DN7397_c0_g1_i1	XP_023761267.1	ACT domain-containing protein ACR6-like [Lactuca sativa]
TRINITY_DN7397_c0_g1	TRINITY_DN7397_c0_g1_i2	XP_023761267.1	ACT domain-containing protein ACR6-like [Lactuca sativa]
TRINITY_DN7397_c0_g1	TRINITY_DN7397_c0_g1_i2	XP_023761267.1	ACT domain-containing protein ACR6-like [Lactuca sativa]
TRINITY_DN7397_c0_g1	TRINITY_DN7397_c0_g1_i3	XP_023761267.1	ACT domain-containing protein ACR6-like [Lactuca sativa]
TRINITY_DN3021_c0_g1	TRINITY_DN3021_c0_g1_i1	XP_022021321.1	ACT domain-containing protein ACR8-like [Helianthus annuus]
TRINITY_DN20761_c0_g1	TRINITY_DN20761_c0_g1_i1	XP_023752844.1	ACT domain-containing protein ACR8-like [Lactuca sativa]
TRINITY_DN39700_c0_g1	TRINITY_DN39700_c0_g1_i1	XP_023752844.1	ACT domain-containing protein ACR8-like [Lactuca sativa]
TRINITY_DN73350_c0_g1	TRINITY_DN73350_c0_g1_i1	XP_023752844.1	ACT domain-containing protein ACR8-like [Lactuca sativa]
TRINITY_DN66881_c0_g1	TRINITY_DN66881_c0_g1_i1	XP_023752844.1	ACT domain-containing protein ACR8-like [Lactuca sativa]
TRINITY_DN3567_c0_g1	TRINITY_DN3567_c0_g1_i4	XP_024970562.1	ACT domain-containing protein ACR9-like [Cynara cardunculus var. scolymus]
TRINITY_DN3567_c0_g1	TRINITY_DN3567_c0_g1_i1	XP_024970562.1	ACT domain-containing protein ACR9-like [Cynara cardunculus var. scolymus]
TRINITY_DN3567_c0_g1	TRINITY_DN3567_c0_g1_i2	XP_024970562.1	ACT domain-containing protein ACR9-like [Cynara cardunculus var. scolymus]
TRINITY_DN3567_c0_g1	TRINITY_DN3567_c0_g1_i3	XP_024970562.1	ACT domain-containing protein ACR9-like [Cynara cardunculus var. scolymus]
TRINITY_DN19991_c0_g1	TRINITY_DN19991_c0_g1_i1	XP_024970265.1	ACT domain-containing protein DS12, chloroplastic-like [Cynara cardunculus var. scolymus]
TRINITY_DN2570_c0_g1	TRINITY_DN2570_c0_g1_i2	PWA82530.1	ACT-like protein tyrosine kinase family protein [Artemisia annua]
TRINITY_DN37818_c0_g1	TRINITY_DN37818_c0_g1_i1	ETN60496.1	actin [Anopheles darlingi]
TRINITY_DN64792_c0_g1	TRINITY_DN64792_c0_g1_i1	PBC28135.1	Actin [Apis cerana cerana]
TRINITY_DN32607_c0_g1	TRINITY_DN32607_c0_g1_i1	PWA52808.1	actin [Artemisia annua]
TRINITY_DN56110_c0_g1	TRINITY_DN56110_c0_g1_i1	PWA40115.1	actin [Artemisia annua]
TRINITY_DN659_c0_g1	TRINITY_DN659_c0_g1_i5	BAV93797.1	actin [Chrysanthemum x morifolium]
TRINITY_DN659_c0_g1	TRINITY_DN659_c0_g1_i1	BAV93797.1	actin [Chrysanthemum x morifolium]
TRINITY_DN60393_c0_g1	TRINITY_DN60393_c0_g1_i1	AEF58501.1	actin [Platycodon grandiflorus]
TRINITY_DN51865_c0_g1	TRINITY_DN51865_c0_g1_i1	AAC23632.2	actin 3 [Arabidopsis thaliana]
TRINITY_DN51865_c0_g1	TRINITY_DN51865_c0_g1_i2	AAC23632.2	actin 3 [Arabidopsis thaliana]
TRINITY_DN10964_c0_g1	TRINITY_DN10964_c0_g1_i1	AAC23632.2	actin 3 [Arabidopsis thaliana]
TRINITY_DN3243_c0_g1	TRINITY_DN3243_c0_g1_i1	PWA37892.1	Actin cross-linking [Artemisia annua]
TRINITY_DN659_c0_g1	TRINITY_DN659_c0_g1_i2	XP_022774869.1	actin-7 [Durio zibethinus]
TRINITY_DN659_c0_g1	TRINITY_DN659_c0_g1_i3	XP_022774869.1	actin-7 [Durio zibethinus]
TRINITY_DN9288_c0_g1	TRINITY_DN9288_c0_g1_i1	PWA92032.1	actin-binding FH2 (formin-like) protein [Artemisia annua]
TRINITY_DN21170_c0_g1	TRINITY_DN21170_c0_g1_i1	PWA92032.1	actin-binding FH2 (formin-like) protein [Artemisia annua]
TRINITY_DN14028_c0_g1	TRINITY_DN14028_c0_g1_i1	PWA85376.1	Actin-binding FH2 [Artemisia annua]
TRINITY_DN52890_c0_g1	TRINITY_DN52890_c0_g1_i1	PWA91263.1	Actin-binding FH2 [Artemisia annua]
TRINITY_DN73739_c0_g1	TRINITY_DN73739_c0_g1_i1	PWA62378.1	Actin-binding FH2 [Artemisia annua]
TRINITY_DN57849_c0_g1	TRINITY_DN57849_c0_g1_i2	PWA57961.1	Actin-binding FH2 [Artemisia annua]
TRINITY_DN14391_c0_g1	TRINITY_DN14391_c0_g1_i1	KVI05502.1	Actin-binding FH2 [Cynara cardunculus var. scolymus]
TRINITY_DN14448_c2_g1	TRINITY_DN14448_c2_g1_i1	KVH88863.1	Actin-binding FH2 [Cynara cardunculus var. scolymus]
TRINITY_DN42798_c0_g1	TRINITY_DN42798_c0_g1_i1	KVI03767.1	Actin-binding FH2 [Cynara cardunculus var. scolymus]
TRINITY_DN7961_c0_g1	TRINITY_DN7961_c0_g1_i1	KVI06416.1	Actin-binding FH2 [Cynara cardunculus var. scolymus]
TRINITY_DN3844_c0_g1	TRINITY_DN3844_c0_g1_i4	KVI07429.1	Actin-binding FH2 [Cynara cardunculus var. scolymus]
TRINITY_DN3844_c0_g1	TRINITY_DN3844_c0_g1_i1	KVI07429.1	Actin-binding FH2 [Cynara cardunculus var. scolymus]
TRINITY_DN3844_c0_g1	TRINITY_DN3844_c0_g1_i1	KVI07429.1	Actin-binding FH2 [Cynara cardunculus var. scolymus]
TRINITY_DN3844_c0_g1	TRINITY_DN3844_c0_g1_i2	KVI07429.1	Actin-binding FH2 [Cynara cardunculus var. scolymus]
TRINITY_DN3844_c0_g1	TRINITY_DN3844_c0_g1_i2	KVI07429.1	Actin-binding FH2 [Cynara cardunculus var. scolymus]
TRINITY_DN3844_c0_g1	TRINITY_DN3844_c0_g1_i3	KVI07429.1	Actin-binding FH2 [Cynara cardunculus var. scolymus]
TRINITY_DN3844_c0_g1	TRINITY_DN3844_c0_g1_i3	KVI07429.1	Actin-binding FH2 [Cynara cardunculus var. scolymus]
TRINITY_DN40244_c0_g1	TRINITY_DN40244_c0_g1_i1	KVI07169.1	Actin-binding, cofilin/tropomyosin type [Cynara cardunculus var. scolymus]
TRINITY_DN21_c2_g1	TRINITY_DN21_c2_g1_i1	XP_024970319.1	actin-depolymerizing factor 1 [Cynara cardunculus var. scolymus]
TRINITY_DN4365_c0_g1	TRINITY_DN4365_c0_g1_i1	XP_024966423.1	actin-depolymerizing factor 1-like [Cynara cardunculus var. scolymus]
TRINITY_DN21_c0_g1	TRINITY_DN21_c0_g1_i2	PWA76171.1	actin-depolymerizing factor 2 [Artemisia annua]
TRINITY_DN1015_c0_g1	TRINITY_DN1015_c0_g1_i2	XP_021996765.1	actin-depolymerizing factor 4 [Helianthus annuus]
TRINITY_DN61084_c0_g1	TRINITY_DN61084_c0_g1_i1	XP_024988485.1	actin-depolymerizing factor 5 [Cynara cardunculus var. scolymus]
TRINITY_DN61084_c0_g1	TRINITY_DN61084_c0_g1_i2	XP_024988485.1	actin-depolymerizing factor 5 [Cynara cardunculus var. scolymus]
TRINITY_DN40069_c0_g1	TRINITY_DN40069_c0_g1_i1	XP_022021630.1	actin-depolymerizing factor 5 [Helianthus annuus]
TRINITY_DN27805_c0_g1	TRINITY_DN27805_c0_g1_i1	XP_024991287.1	actin-depolymerizing factor 7 [Cynara cardunculus var. scolymus]
TRINITY_DN31923_c0_g1	TRINITY_DN31923_c0_g1_i1	XP_023769784.1	actin-depolymerizing factor-like [Lactuca sativa]
TRINITY_DN7539_c0_g1	TRINITY_DN7539_c0_g1_i1	XP_021990186.1	actin-interacting protein 1-2-like [Helianthus annuus]
TRINITY_DN1355_c1_g1	TRINITY_DN1355_c1_g1_i1	XP_023731715.1	actin-like [Lactuca sativa]
TRINITY_DN6983_c0_g1	TRINITY_DN6983_c0_g1_i1	PWA68646.1	actin-like ATPase superfamily protein [Artemisia annua]
TRINITY_DN9675_c0_g1	TRINITY_DN9675_c0_g1_i4	PWA48903.1	Actin-related protein [Artemisia annua]
TRINITY_DN9675_c0_g1	TRINITY_DN9675_c0_g1_i5	PWA48903.1	Actin-related protein [Artemisia annua]
TRINITY_DN9675_c0_g1	TRINITY_DN9675_c0_g1_i1	PWA48903.1	Actin-related protein [Artemisia annua]
TRINITY_DN9675_c0_g1	TRINITY_DN9675_c0_g1_i1	PWA48903.1	Actin-related protein [Artemisia annua]
TRINITY_DN9675_c0_g1	TRINITY_DN9675_c0_g1_i2	PWA48903.1	Actin-related protein [Artemisia annua]
TRINITY_DN9675_c0_g1	TRINITY_DN9675_c0_g1_i3	PWA48903.1	Actin-related protein [Artemisia annua]
TRINITY_DN1608_c0_g1	TRINITY_DN1608_c0_g1_i1	XP_024989379.1	actin-related protein 2/3 complex subunit 1A-like [Cynara cardunculus var. scolymus]
TRINITY_DN9278_c0_g1	TRINITY_DN9278_c0_g1_i1	XP_021982587.1	actin-related protein 2/3 complex subunit 2A [Helianthus annuus]
TRINITY_DN12143_c0_g1	TRINITY_DN12143_c0_g1_i4	XP_024983313.1	actin-related protein 2/3 complex subunit 2B [Cynara cardunculus var. scolymus]
TRINITY_DN12143_c0_g1	TRINITY_DN12143_c0_g1_i1	XP_021981834.1	actin-related protein 2/3 complex subunit 2B [Helianthus annuus]
TRINITY_DN12143_c0_g1	TRINITY_DN12143_c0_g1_i1	XP_021981834.1	actin-related protein 2/3 complex subunit 2B [Helianthus annuus]
TRINITY_DN12143_c0_g1	TRINITY_DN12143_c0_g1_i3	XP_021981834.1	actin-related protein 2/3 complex subunit 2B [Helianthus annuus]
TRINITY_DN3089_c0_g1	TRINITY_DN3089_c0_g1_i1	XP_021970650.1	actin-related protein 2/3 complex subunit 3 [Helianthus annuus]
TRINITY_DN3089_c0_g1	TRINITY_DN3089_c0_g1_i2	XP_021970650.1	actin-related protein 2/3 complex subunit 3 [Helianthus annuus]
TRINITY_DN4357_c0_g1	TRINITY_DN4357_c0_g1_i8	XP_021981520.1	actin-related protein 2/3 complex subunit 4 isoform X1 [Helianthus annuus]
TRINITY_DN12166_c0_g1	TRINITY_DN12166_c0_g1_i1	XP_023745279.1	actin-related protein 3 [Lactuca sativa]
TRINITY_DN12166_c0_g1	TRINITY_DN12166_c0_g1_i2	XP_023745279.1	actin-related protein 3 [Lactuca sativa]
TRINITY_DN66795_c0_g1	TRINITY_DN66795_c0_g1_i1	XP_024966400.1	actin-related protein 4 [Cynara cardunculus var. scolymus]
TRINITY_DN11860_c0_g1	TRINITY_DN11860_c0_g1_i1	XP_024970372.1	actin-related protein 5 isoform X1 [Cynara cardunculus var. scolymus]
TRINITY_DN11860_c0_g1	TRINITY_DN11860_c0_g1_i2	XP_024970374.1	actin-related protein 5 isoform X2 [Cynara cardunculus var. scolymus]
TRINITY_DN11860_c0_g1	TRINITY_DN11860_c0_g1_i2	XP_024970374.1	actin-related protein 5 isoform X2 [Cynara cardunculus var. scolymus]
TRINITY_DN3401_c0_g1	TRINITY_DN3401_c0_g1_i1	XP_024982164.1	actin-related protein 7 [Cynara cardunculus var. scolymus]
TRINITY_DN3401_c0_g1	TRINITY_DN3401_c0_g1_i1	XP_024982164.1	actin-related protein 7 [Cynara cardunculus var. scolymus]
TRINITY_DN3401_c0_g1	TRINITY_DN3401_c0_g1_i2	XP_024982164.1	actin-related protein 7 [Cynara cardunculus var. scolymus]
TRINITY_DN7187_c0_g1	TRINITY_DN7187_c0_g1_i1	PWA52853.1	actin-related protein 8 [Artemisia annua]
TRINITY_DN7187_c0_g1	TRINITY_DN7187_c0_g1_i2	PWA52853.1	actin-related protein 8 [Artemisia annua]
TRINITY_DN7187_c0_g1	TRINITY_DN7187_c0_g1_i2	PWA52853.1	actin-related protein 8 [Artemisia annua]
TRINITY_DN7187_c0_g1	TRINITY_DN7187_c0_g1_i3	PWA52853.1	actin-related protein 8 [Artemisia annua]
TRINITY_DN6697_c0_g2	TRINITY_DN6697_c0_g2_i4	XP_024967677.1	actin-related protein 8-like isoform X1 [Cynara cardunculus var. scolymus]
TRINITY_DN6697_c0_g2	TRINITY_DN6697_c0_g2_i4	XP_024967677.1	actin-related protein 8-like isoform X1 [Cynara cardunculus var. scolymus]
TRINITY_DN6845_c0_g1	TRINITY_DN6845_c0_g1_i2	XP_024997050.1	actin-related protein 9 [Cynara cardunculus var. scolymus]
TRINITY_DN6845_c0_g1	TRINITY_DN6845_c0_g1_i1	XP_022002352.1	actin-related protein 9 isoform X3 [Helianthus annuus]
TRINITY_DN38341_c0_g1	TRINITY_DN38341_c0_g1_i1	WP_110883488.1	actin, cytoplasmic 2 [Microbacterium arborescens]
TRINITY_DN32383_c0_g1	TRINITY_DN32383_c0_g1_i1	CAA10126.1	actin, partial [Cicer arietinum]
TRINITY_DN15405_c0_g1	TRINITY_DN15405_c0_g1_i2	AAM10444.1	actin, partial [Simulium vittatum]
TRINITY_DN1355_c2_g1	TRINITY_DN1355_c2_g1_i1	AAK84080.1	actin, partial [Triticum monococcum]
TRINITY_DN15309_c0_g1	TRINITY_DN15309_c0_g1_i1	KVI04918.1	Actin/actin-like conserved site-containing protein [Cynara cardunculus var. scolymus]
TRINITY_DN2400_c0_g1	TRINITY_DN2400_c0_g1_i1	KVI08516.1	Actin/actin-like conserved site-containing protein [Cynara cardunculus var. scolymus]
TRINITY_DN659_c0_g1	TRINITY_DN659_c0_g1_i4	KVH87867.1	Actin/actin-like conserved site-containing protein [Cynara cardunculus var. scolymus]
TRINITY_DN30319_c0_g1	TRINITY_DN30319_c0_g1_i1	AQS22685.1	activated RNA polymerase II transcriptional coactivator p15 [Pseudodiaptomus poplesia]
TRINITY_DN9864_c0_g1	TRINITY_DN9864_c0_g1_i1	XP_024972820.1	activating signal cointegrator 1 [Cynara cardunculus var. scolymus]
TRINITY_DN3102_c0_g2	TRINITY_DN3102_c0_g2_i2	XP_024977739.1	activating signal cointegrator 1 complex subunit 2 [Cynara cardunculus var. scolymus]
TRINITY_DN3102_c0_g2	TRINITY_DN3102_c0_g2_i2	XP_024977739.1	activating signal cointegrator 1 complex subunit 2 [Cynara cardunculus var. scolymus]
TRINITY_DN3102_c0_g2	TRINITY_DN3102_c0_g2_i3	XP_021985746.1	activating signal cointegrator 1 complex subunit 2 isoform X1 [Helianthus annuus]
TRINITY_DN1552_c0_g1	TRINITY_DN1552_c0_g1_i1	XP_021973066.1	activator of 90 kDa heat shock protein ATPase homolog [Helianthus annuus]
TRINITY_DN1552_c0_g1	TRINITY_DN1552_c0_g1_i2	XP_021973066.1	activator of 90 kDa heat shock protein ATPase homolog [Helianthus annuus]
TRINITY_DN13253_c0_g1	TRINITY_DN13253_c0_g1_i1	PWA47097.1	activator of spomin::LUC2 [Artemisia annua]
TRINITY_DN2998_c0_g1	TRINITY_DN2998_c0_g1_i4	PWA69685.1	acyl activating enzyme 1 [Artemisia annua]
TRINITY_DN2998_c0_g1	TRINITY_DN2998_c0_g1_i5	PWA69685.1	acyl activating enzyme 1 [Artemisia annua]
TRINITY_DN2998_c0_g1	TRINITY_DN2998_c0_g1_i6	PWA69685.1	acyl activating enzyme 1 [Artemisia annua]
TRINITY_DN2998_c0_g1	TRINITY_DN2998_c0_g1_i7	PWA69685.1	acyl activating enzyme 1 [Artemisia annua]
TRINITY_DN2998_c0_g1	TRINITY_DN2998_c0_g1_i1	PWA69685.1	acyl activating enzyme 1 [Artemisia annua]
TRINITY_DN2998_c0_g1	TRINITY_DN2998_c0_g1_i2	PWA69685.1	acyl activating enzyme 1 [Artemisia annua]
TRINITY_DN2998_c0_g1	TRINITY_DN2998_c0_g1_i3	PWA69685.1	acyl activating enzyme 1 [Artemisia annua]
TRINITY_DN2998_c0_g1	TRINITY_DN2998_c0_g1_i8	PWA69685.1	acyl activating enzyme 1 [Artemisia annua]
TRINITY_DN38004_c0_g1	TRINITY_DN38004_c0_g1_i1	PWA78022.1	Acyl carrier protein (ACP) [Artemisia annua]
TRINITY_DN3096_c0_g1	TRINITY_DN3096_c0_g1_i1	KVI06122.1	Acyl carrier protein (ACP), partial [Cynara cardunculus var. scolymus]
TRINITY_DN3096_c0_g1	TRINITY_DN3096_c0_g1_i2	KVI06122.1	Acyl carrier protein (ACP), partial [Cynara cardunculus var. scolymus]
TRINITY_DN65196_c0_g1	TRINITY_DN65196_c0_g1_i1	XP_024985552.1	acyl carrier protein 1, chloroplastic-like [Cynara cardunculus var. scolymus]
TRINITY_DN37086_c0_g1	TRINITY_DN37086_c0_g1_i1	XP_022018747.1	acyl carrier protein 1, chloroplastic-like [Helianthus annuus]
TRINITY_DN8095_c0_g1	TRINITY_DN8095_c0_g1_i1	XP_024988999.1	acyl carrier protein 1, mitochondrial [Cynara cardunculus var. scolymus]
TRINITY_DN224_c0_g2	TRINITY_DN224_c0_g2_i1	XP_022015625.1	acyl carrier protein 2, mitochondrial [Helianthus annuus]
TRINITY_DN9610_c0_g1	TRINITY_DN9610_c0_g1_i1	XP_024983411.1	acyl carrier protein 3, mitochondrial [Cynara cardunculus var. scolymus]
TRINITY_DN9610_c0_g1	TRINITY_DN9610_c0_g1_i2	XP_024983411.1	acyl carrier protein 3, mitochondrial [Cynara cardunculus var. scolymus]
TRINITY_DN44510_c0_g1	TRINITY_DN44510_c0_g1_i1	PWA38402.1	Acyl carrier protein-like protein [Artemisia annua]
TRINITY_DN5312_c0_g1	TRINITY_DN5312_c0_g1_i6	PWA36315.1	Acyl carrier protein-like protein [Artemisia annua]
TRINITY_DN5312_c0_g1	TRINITY_DN5312_c0_g1_i6	PWA36315.1	Acyl carrier protein-like protein [Artemisia annua]
TRINITY_DN5312_c0_g1	TRINITY_DN5312_c0_g1_i2	PWA36315.1	Acyl carrier protein-like protein [Artemisia annua]
TRINITY_DN5312_c0_g1	TRINITY_DN5312_c0_g1_i2	PWA36315.1	Acyl carrier protein-like protein [Artemisia annua]
TRINITY_DN5312_c0_g1	TRINITY_DN5312_c0_g1_i2	PWA36315.1	Acyl carrier protein-like protein [Artemisia annua]
TRINITY_DN5312_c0_g2	TRINITY_DN5312_c0_g2_i14	PWA36315.1	Acyl carrier protein-like protein [Artemisia annua]
TRINITY_DN5312_c0_g2	TRINITY_DN5312_c0_g2_i14	PWA36315.1	Acyl carrier protein-like protein [Artemisia annua]
TRINITY_DN5312_c0_g2	TRINITY_DN5312_c0_g2_i14	PWA36315.1	Acyl carrier protein-like protein [Artemisia annua]
TRINITY_DN5312_c0_g2	TRINITY_DN5312_c0_g2_i4	PWA36315.1	Acyl carrier protein-like protein [Artemisia annua]
TRINITY_DN5312_c0_g2	TRINITY_DN5312_c0_g2_i4	PWA36315.1	Acyl carrier protein-like protein [Artemisia annua]
TRINITY_DN5312_c0_g2	TRINITY_DN5312_c0_g2_i6	PWA36315.1	Acyl carrier protein-like protein [Artemisia annua]
TRINITY_DN5312_c0_g2	TRINITY_DN5312_c0_g2_i6	PWA36315.1	Acyl carrier protein-like protein [Artemisia annua]
TRINITY_DN5312_c0_g2	TRINITY_DN5312_c0_g2_i6	PWA36315.1	Acyl carrier protein-like protein [Artemisia annua]
TRINITY_DN57265_c0_g1	TRINITY_DN57265_c0_g1_i1	PWA70893.1	Acyl carrier protein-like protein [Artemisia annua]
TRINITY_DN29795_c0_g1	TRINITY_DN29795_c0_g1_i1	PWA70893.1	Acyl carrier protein-like protein [Artemisia annua]
TRINITY_DN36610_c0_g1	TRINITY_DN36610_c0_g1_i1	KVI09416.1	Acyl carrier protein-like protein [Cynara cardunculus var. scolymus]
TRINITY_DN44958_c0_g1	TRINITY_DN44958_c0_g1_i1	KVH90817.1	Acyl carrier protein-like protein [Cynara cardunculus var. scolymus]
TRINITY_DN17991_c0_g1	TRINITY_DN17991_c0_g1_i1	KVH90817.1	Acyl carrier protein-like protein [Cynara cardunculus var. scolymus]
TRINITY_DN38459_c0_g1	TRINITY_DN38459_c0_g1_i1	KVH90817.1	Acyl carrier protein-like protein [Cynara cardunculus var. scolymus]
TRINITY_DN67134_c0_g1	TRINITY_DN67134_c0_g1_i1	KVH90817.1	Acyl carrier protein-like protein [Cynara cardunculus var. scolymus]
TRINITY_DN30114_c0_g1	TRINITY_DN30114_c0_g1_i1	XP_002017116.1	acyl carrier protein, mitochondrial [Drosophila persimilis]
TRINITY_DN28029_c0_g1	TRINITY_DN28029_c0_g1_i1	XP_021987754.1	acyl transferase 4 [Helianthus annuus]
TRINITY_DN4020_c0_g1	TRINITY_DN4020_c0_g1_i1	PWA90544.1	acyl transferase/acyl hydrolase/lysophospholipase [Artemisia annua]
TRINITY_DN28242_c0_g1	TRINITY_DN28242_c0_g1_i1	PWA44867.1	Acyl transferase/acyl hydrolase/lysophospholipase [Artemisia annua]
TRINITY_DN3486_c0_g1	TRINITY_DN3486_c0_g1_i4	PWA75464.1	acyl transferase/acyl hydrolase/lysophospholipase [Artemisia annua]
TRINITY_DN3486_c0_g1	TRINITY_DN3486_c0_g1_i8	PWA75464.1	acyl transferase/acyl hydrolase/lysophospholipase [Artemisia annua]
TRINITY_DN3486_c0_g1	TRINITY_DN3486_c0_g1_i10	PWA75464.1	acyl transferase/acyl hydrolase/lysophospholipase [Artemisia annua]
TRINITY_DN982_c0_g1	TRINITY_DN982_c0_g1_i3	PWA36012.1	Acyl transferase/acyl hydrolase/lysophospholipase [Artemisia annua]
TRINITY_DN982_c0_g1	TRINITY_DN982_c0_g1_i3	PWA36012.1	Acyl transferase/acyl hydrolase/lysophospholipase [Artemisia annua]
TRINITY_DN6412_c0_g1	TRINITY_DN6412_c0_g1_i1	PWA75464.1	acyl transferase/acyl hydrolase/lysophospholipase [Artemisia annua]
TRINITY_DN20569_c0_g1	TRINITY_DN20569_c0_g1_i1	KVH95016.1	Acyl transferase/acyl hydrolase/lysophospholipase, partial [Cynara cardunculus var. scolymus]
[truncated: 61,251 more rows]
