# Supplementary material for: Novel Candidate Genes Differentially Expressed in Glyphosate-Treated Horseweed (Conyza canadensis)
Source: Genes (Basel). 2021 Oct 14;12(10):1616. doi: 10.3390/genes12101616 (PMC8535903; doi:10.3390/genes12101616)
Supplement: Supplementary file 1 [file genes-12-01616-s001.zip › genes-1360991-supplementary/Table S4.xlsx]

## Sheet: Table S2
Table S4. The entire list of differentially expressed genes in glyphosate-treated TNR compared to water-sprayed (FDR < 0.05).
Contig_ID	LogFC	LogCPM	PValue	FDR	Read count											BlastX_nr ID	Description
					TNRC_1	TNRC_2	TNRC_3	TNRC_4	TNRC_5	TNRC_6	TNRG_1	TNRG_2	TNRG_3	TNRG_4	TNRG_5
TRINITY_DN905_c0_g1	11.7723	5.73195	0	0	0	0	0	0	0	0	489	417	435	404	448	XP_021979261.1	uncharacterized protein LOC110875373 [Helianthus annuus]
TRINITY_DN2070_c0_g1	11.6828	5.64331	0	0	0	0	0	0	0	0	409.97	421	409	390.98	430	#N/A	#N/A
TRINITY_DN13727_c0_g1	10.2574	4.2428	1.74053e-250	4.03672e-249	0	0	0	0	0	0	156	158	150	140	163	OTG03028.1	putative F-box domain-containing protein [Helianthus annuus]
TRINITY_DN27339_c0_g1	10.24	6.85955	0	0	1	1	0	2	0	0	963	997	949	930	975	XP_023758053.1	probable glutathione S-transferase parA [Lactuca sativa]
TRINITY_DN36883_c0_g1	10.198	5.38707	0	0	0	0	1	0	0	0	331	336	355	323	376	PWA57492.1	Aminotransferase, class I/classII [Artemisia annua]
TRINITY_DN1722_c0_g2	10.117	5.30714	0	0	0	0	1	0	0	0	295.66	369.63	340.46	284.22	337.3	PWA51732.1	hypothetical protein CTI12_AA461460 [Artemisia annua]
TRINITY_DN66403_c0_g1	10.0738	5.26455	0	0	0	0	0	0	1	0	359	329	291	310	290	XP_024958679.1	uncharacterized protein LOC112499602 [Cynara cardunculus var. scolymus]
TRINITY_DN6438_c0_g1	9.94795	5.14049	0	0	1	0	0	0	0	0	297	278	300	300	272	XP_024988661.1	AAA-ATPase At3g50940-like [Cynara cardunculus var. scolymus]
TRINITY_DN4388_c0_g1	9.9325	5.77051	0	0	0	0	0	0	1	1	472	424	462	432	461	XP_022010209.1	uncharacterized protein LOC110909706 [Helianthus annuus]
TRINITY_DN11441_c0_g1	9.6973	3.70108	7.35043e-167	1.21925e-165	0	0	0	0	0	0	93	116	106	92	113	XP_022008773.1	uncharacterized protein LOC110908182 [Helianthus annuus]
TRINITY_DN3079_c0_g1	9.69019	6.58745	0	0	1	0	2	0	1	1	813	804	797	768	799	PWA86457.1	NADH-ubiquinone reductase complex 1 MLRQ subunit [Artemisia annua]
TRINITY_DN37237_c0_g1	9.62973	5.91462	0	0	0	1	0	1	1	0	513	460	547	526	443	PLY74787.1	hypothetical protein LSAT_6X72041 [Lactuca sativa]
TRINITY_DN69619_c0_g1	9.54864	4.74819	0	0	0	0	0	0	0	1	214.88	206.22	226.81	223.29	225.81	#N/A	#N/A
TRINITY_DN40794_c0_g1	9.49852	3.51072	6.67256e-146	9.99955e-145	0	0	0	0	0	0	94	83	100	78	98	#N/A	#N/A
TRINITY_DN56890_c0_g1	9.41005	3.42629	8.74078e-138	1.25092e-136	0	0	0	0	0	0	85	82	77	98	84	PWA59237.1	hypothetical protein CTI12_AA394960 [Artemisia annua]
TRINITY_DN2953_c0_g1	9.36884	3.38712	1.11333e-132	1.54367e-131	0	0	0	0	0	0	94	85	89	77	69	XP_022005344.1	probable inactive ATP-dependent zinc metalloprotease FTSHI 3, chloroplastic [Helianthus annuus]
TRINITY_DN11270_c0_g1	9.33012	3.35026	9.84965e-130	1.34502e-128	0	0	0	0	0	0	70	86	74	90	83	XP_022000952.1	ultraviolet-B receptor UVR8-like [Helianthus annuus]
TRINITY_DN20299_c0_g1	9.30848	3.32975	3.27352e-126	4.37877e-125	0	0	0	0	0	0	89	83	66	89	70	#N/A	#N/A
TRINITY_DN5461_c0_g1	9.29179	4.49697	8.74963e-296	2.32863e-294	0	0	0	1	0	0	181	184	181	167	205	XP_021999019.1	phospholipase A1-Igamma2, chloroplastic-like [Helianthus annuus]
TRINITY_DN68599_c0_g1	9.2605	3.28427	8.0304e-124	1.06057e-122	0	0	0	0	0	0	74.98	66.99	86.99	74	80.99	PLY95867.1	hypothetical protein LSAT_5X173860 [Lactuca sativa]
TRINITY_DN282_c0_g1	9.25164	7.05049	0	0	0	0	0	4	2	3.52	1095.96	1075.48	1093.98	1126.78	1101.15	AAT72931.1	cascarilladiene synthase [Solidago canadensis]
TRINITY_DN48830_c0_g1	9.16358	3.19259	2.3241e-113	2.8611e-112	0	0	0	0	0	0	57	81	71	67	83	XP_023756578.1	probable flavin-containing monooxygenase 1 [Lactuca sativa]
TRINITY_DN669_c1_g1	9.15566	9.4001	0	0	7	7.82	6.02	13	11	12.89	5783.86	5606.12	5668.8	5474.24	5561.8	AAT72931.1	cascarilladiene synthase [Solidago canadensis]
TRINITY_DN669_c0_g3	9.09578	11.3181	0	0	47	43.18	23	30	46	41.6	21430.7	21152.1	21350.7	21311.4	21078.6	AAT72931.1	cascarilladiene synthase [Solidago canadensis]
TRINITY_DN310_c0_g3	9.09529	4.30542	4.32334e-250	1.0006e-248	0	1.08	0	0	0	0	153.23	147.4	143.8	187.17	169.64	PWA98523.1	ABC transporter Tap-like, P-loop containing nucleoside triphosphate hydrolase [Artemisia annua]
TRINITY_DN349_c0_g1	9.08765	7.52516	0	0	4	0	4	2	2	4	1551	1542	1564	1490	1493	KVI11267.1	LURP1-like domain-containing protein [Cynara cardunculus var. scolymus]
TRINITY_DN745_c0_g1	9.06518	9.04109	0	0	10	10	8	4	7	9	4347	4404	4341	4469	4334	OTG36297.1	putative heat shock protein 70 family [Helianthus annuus]
TRINITY_DN12500_c0_g1	9.01144	3.04939	1.62426e-100	1.83508e-99	0	0	0	0	0	0	47.01	63.98	62.01	67.01	83.02	PWA63851.1	alpha carbonic anhydrase 7 [Artemisia annua]
TRINITY_DN18510_c0_g1	8.96608	3.00696	4.23597e-101	4.80691e-100	0	0	0	0	0	0	67	72	60	55	59	XP_023760412.1	glutamate receptor 2.9-like [Lactuca sativa]
TRINITY_DN669_c0_g4	8.93755	7.37586	0	0	3	1	4.22	4	3	1	1356.07	1388.81	1377.46	1388.1	1374.55	AAT72931.1	cascarilladiene synthase [Solidago canadensis]
TRINITY_DN1626_c0_g1	8.92455	4.77752	0	0	1	0	0	1	0	0	225	218	243	207	226	PWA95995.1	hypothetical protein CTI12_AA029590 [Artemisia annua]
TRINITY_DN26358_c0_g1	8.91937	4.13462	5.34836e-226	1.14055e-224	0	1	0	0	0	0	150.63	147.23	151.12	129.54	129.52	AID52928.1	60S acidic ribosomal protein P0 [Carthamus tinctorius]
TRINITY_DN56190_c0_g1	8.90086	6.03458	0	0	1	0	0	1	2	2	547	562	537	532	526	PLY68176.1	hypothetical protein LSAT_8X82901 [Lactuca sativa]
TRINITY_DN2955_c0_g1	8.87915	7.22927	0	0	5	0	3	4	1	2	1205	1254	1277	1235	1246	#N/A	#N/A
TRINITY_DN3189_c1_g1	8.86538	4.71957	0	0	0	0	0	1	1	0	207	214	215	213	225	#N/A	#N/A
TRINITY_DN47062_c0_g1	8.85867	4.71299	0	0	0	0	1	0	1	0	188	232	208	214	227	PWA91751.1	hypothetical protein CTI12_AA087080 [Artemisia annua]
TRINITY_DN56688_c0_g1	8.82343	6.75288	0	0	3	1	3	1	3	0	898	869	876	922	897	PWA98881.1	alternative oxidase 1D [Artemisia annua]
TRINITY_DN1654_c0_g1	8.81545	5.44781	0	0	0	1	1	0	2	0	390	331	344	364	364	XP_023735423.1	transcription factor MYB4-like [Lactuca sativa]
TRINITY_DN27772_c0_g1	8.80522	4.02407	1.3495e-205	2.65556e-204	0	0	0	1	0	0	135	146	134	131	109	PWA71300.1	heme peroxidase [Artemisia annua]
TRINITY_DN68443_c0_g1	8.75865	2.8137	1.00992e-87	1.0254e-86	0	0	0	0	0	0	63	50	47	56	55	PLY88946.1	hypothetical protein LSAT_8X89060 [Lactuca sativa]
TRINITY_DN39720_c0_g1	8.75805	5.05457	0	0	1	1	1	0	0	0	292.17	252.82	280.22	264.22	271.3	XP_023731051.1	peroxidase 4-like [Lactuca sativa]
TRINITY_DN52553_c0_g1	8.75337	2.80877	3.7482e-88	3.83132e-87	0	0	0	0	0	0	52	49	55	60	54	PWA87185.1	hypothetical protein CTI12_AA064120 [Artemisia annua]
TRINITY_DN162_c0_g1	8.71796	7.93483	0	0	4	4	4	2	7	6.99	2166	1996.98	1979.11	2041.03	1966.9	AAT72931.1	cascarilladiene synthase [Solidago canadensis]
TRINITY_DN24246_c0_g1	8.71553	2.77376	6.20484e-86	6.21489e-85	0	0	0	0	0	0	58	55	50	48	52	#N/A	#N/A
TRINITY_DN3463_c0_g1	8.71159	7.59161	0	0	7	1	2	4	2	6	1593	1580	1635	1587	1601	XP_023733265.1	ADP,ATP carrier protein 1, mitochondrial-like [Lactuca sativa]
TRINITY_DN7923_c0_g1	8.69814	6.20567	0	0	4	0	1	2	0	1	615	624	629	586	592	XP_023738715.1	protein PLANT CADMIUM RESISTANCE 3-like [Lactuca sativa]
TRINITY_DN65189_c0_g1	8.69656	5.60329	0	0	2	0	0	2	1	0	418	411	362	400	408	PWA76260.1	calcium-binding EF-hand family protein [Artemisia annua]
TRINITY_DN5268_c0_g1	8.68333	7.28536	0	0	2	2	4	3	5	2	1326	1334	1218	1283	1301	XP_022009750.1	peroxidase 51-like [Helianthus annuus]
TRINITY_DN15168_c0_g1	8.66553	2.72747	4.33461e-81	4.17861e-80	0	0	0	0	0	0	40	51	49	64	50	PLY71143.1	hypothetical protein LSAT_9X65520 [Lactuca sativa]
TRINITY_DN7183_c0_g1	8.65402	2.71698	2.23933e-81	2.16624e-80	0	0	0	0	0	0	59	42	56	48	47	PWA44395.1	berberine/berberine-like, FAD-binding, type 2 [Artemisia annua]
TRINITY_DN3189_c0_g1	8.60676	6.11519	0	0	3	1	1	3	0	0	562	593	567	572	565	#N/A	#N/A
TRINITY_DN268_c0_g2	8.58025	8.96706	0	0	4.08	10.61	16	12.02	11	10.25	4338.03	4198.31	4026.18	4069.85	4148.47	PWA42525.1	ABC transporter Tap-like, P-loop containing nucleoside triphosphate hydrolase [Artemisia annua]
TRINITY_DN10834_c0_g1	8.57182	2.64131	2.33774e-78	2.19464e-77	0	0	0	0	0	0	42	51	48	46	51	XP_023733251.1	disease resistance protein RML1A-like [Lactuca sativa]
TRINITY_DN7873_c0_g1	8.56602	5.47453	0	0	0	0	2	2	1	0	352	378	346	374	376	XP_022002282.1	uncharacterized protein LOC110899697 [Helianthus annuus]
TRINITY_DN325_c0_g1	8.54543	6.89778	0	0	0	3	2	7	1	2	993	958	1011	1001	970	PWA38912.1	ankyrin repeat-containing domain, PGG domain protein [Artemisia annua]
TRINITY_DN40035_c0_g1	8.5413	2.6133	5.03267e-76	4.62446e-75	0	0	0	0	0	0	41	55.09	47.02	49.08	40.96	XP_023770722.1	probable WRKY transcription factor 75 [Lactuca sativa]
TRINITY_DN7818_c1_g1	8.52679	5.43586	0	0	1	1	1	0	0	2	362	348	364	361	342	XP_024960034.1	probable 1-deoxy-D-xylulose-5-phosphate synthase 2, chloroplastic [Cynara cardunculus var. scolymus]
TRINITY_DN56029_c0_g1	8.51368	4.81489	0	0	2	1	0	0	0	0	222	247	251	193	235	XP_022006347.1	UDP-glycosyltransferase 76G1-like isoform X1 [Helianthus annuus]
TRINITY_DN66781_c0_g1	8.51211	5.4214	0	0	3	1	0	0	0	1	345	353	334	372	355	PWA55320.1	Plant disease resistance response protein [Artemisia annua]
TRINITY_DN818_c0_g1	8.46516	2.54376	9.69366e-72	8.52929e-71	0	0	0	0	0	0	41.27	39.24	54.5	37.26	50.27	PWA53850.1	hypothetical protein CTI12_AA438850 [Artemisia annua]
TRINITY_DN15013_c0_g1	8.4521	2.53184	8.28288e-73	7.36173e-72	0	0	0	0	0	0	48	43	43	45	40	XP_023728250.1	ethylene-responsive transcription factor ABR1-like [Lactuca sativa]
TRINITY_DN57951_c0_g1	8.45058	6.5003	0	0	1	3	3	3	1	1	755.02	792	717	776	699	XP_022017654.1	probable inactive poly [ADP-ribose] polymerase SRO5 [Helianthus annuus]
TRINITY_DN11795_c0_g1	8.44747	3.67963	1.11254e-156	1.76557e-155	0	0	0	1	0	0	83	121	89	101	117	PWA76319.1	photosystem I light harvesting complex protein [Artemisia annua]
TRINITY_DN66896_c0_g1	8.44546	2.52584	5.67874e-69	4.86079e-68	0	0	0	0	0	0	48	39	60	33	38	XP_022012333.1	wall-associated receptor kinase-like 8 [Helianthus annuus]
TRINITY_DN1019_c0_g1	8.4303	5.34084	0	0	2	0	1	1	0	1	311.02	344	322.01	333.33	352.38	AAT72931.1	cascarilladiene synthase [Solidago canadensis]
TRINITY_DN3395_c0_g4	8.42288	6.86461	0	0	0	3	2	2	4	5	992	965	976	980	906	XP_021968739.1	calcium-transporting ATPase 12, plasma membrane-type-like [Helianthus annuus]
TRINITY_DN4683_c0_g1	8.41154	5.0504	0	0	1	0	0	1	1	1	258	282	276	258	281	XP_024975394.1	zinc finger protein ZAT12-like [Cynara cardunculus var. scolymus]
TRINITY_DN65851_c0_g1	8.4082	4.71167	0	0	0	1	0	1	0	1	208	205	217	218	219	XP_023763958.1	polyphenol oxidase I, chloroplastic-like [Lactuca sativa]
TRINITY_DN3792_c0_g1	8.39854	2.48313	8.78813e-66	7.31227e-65	0	0	0	0	0	0	56	46	25	47	37	#N/A	#N/A
TRINITY_DN20706_c0_g1	8.39156	2.47693	4.49987e-65	3.71086e-64	0	0	0	0	0	0	51	29	50	28	52	#N/A	#N/A
TRINITY_DN11152_c0_g1	8.35724	3.59335	2.64037e-155	4.16642e-154	0	1	0	0	0	0	97	99	93	92	99	XP_024968114.1	zinc finger protein ZAT7-like [Cynara cardunculus var. scolymus]
TRINITY_DN19805_c0_g1	8.3216	2.41336	6.04739e-66	5.03934e-65	0	0	0	0	0	0	35	43	31	46	45	#N/A	#N/A
TRINITY_DN7529_c0_g1	8.31459	3.55263	5.673e-148	8.58643e-147	1	0	0	0	0	0	101	81	87	103	94	#N/A	#N/A
TRINITY_DN28526_c0_g1	8.29006	5.20291	0	0	2	0	0	0	2	1	306	320	318	278	286	#N/A	#N/A
TRINITY_DN11951_c0_g1	8.27774	2.37383	8.22745e-62	6.5486e-61	0	0	0	0	0	0	48	51	28	37	30	XP_024961849.1	ethylene-responsive transcription factor 1B-like [Cynara cardunculus var. scolymus]
TRINITY_DN10008_c0_g1	8.26261	4.13265	7.83845e-226	1.6705e-224	0	0	0	0	1	1	137	132	146	147	145	PWA80350.1	hypothetical protein CTI12_AA197740 [Artemisia annua]
TRINITY_DN720_c0_g1	8.25996	8.93032	0	0	11	13	13	14	16	11	4071.12	4004.78	3956.19	4170.71	4038.19	XP_023741293.1	uncharacterized protein LOC111889380 [Lactuca sativa]
TRINITY_DN585_c0_g1	8.25162	8.26052	0	0	9	10	8	11	4	7	2500	2582	2516	2617	2498	PLY64946.1	hypothetical protein LSAT_6X42921 [Lactuca sativa]
TRINITY_DN56203_c0_g1	8.22492	2.32631	4.45302e-62	3.55538e-61	0	0	0	0	0	0	43	35	41	41	27	XP_021983448.1	UDP-glycosyltransferase 85C2-like [Helianthus annuus]
TRINITY_DN927_c0_g1	8.22299	5.3654	0	0	0	2	2	2	0	0	340	356	300	348	346	PWA63177.1	hypothetical protein CTI12_AA356580 [Artemisia annua]
TRINITY_DN3279_c0_g1	8.20799	7.81979	0	0	6	7	9	6	1	8	1837	1969	1871	1828	1854	XP_023735987.1	multiprotein-bridging factor 1c [Lactuca sativa]
TRINITY_DN1282_c0_g1	8.18111	6.53654	0	0	3	3	2	2	3	2	767	765	785	768	747	XP_021981328.1	homogentisate phytyltransferase 1, chloroplastic-like [Helianthus annuus]
TRINITY_DN11737_c0_g1	8.17881	5.51899	0	0	0	0	0	2	2	3	390	351	386	377	378	XP_024979065.1	NA"
TRINITY_DN5818_c0_g1	8.17852	3.42307	5.1093e-135	7.20396e-134	0	1	0	0	0	0	87	91	72	86	88	XP_022021875.1	uncharacterized protein LOC110921862 [Helianthus annuus]
TRINITY_DN495_c0_g1	8.17338	5.68697	0	0	1	1	1	2	2	1	426	422	424	414	431	OTG18638.1	putative serine/threonine-protein kinase, active site protein [Helianthus annuus]
TRINITY_DN8389_c0_g1	8.14344	4.45339	1.74425e-287	4.50562e-286	1	0	1	1	0	0	176	179	181	182	170	PWA65016.1	AMP-dependent synthetase/ligase, AMP-binding enzyme C-terminal domain protein [Artemisia annua]
TRINITY_DN28203_c0_g1	8.13775	2.2483	3.03787e-59	2.33931e-58	0	0	0	0	0	0	41	32	37	38	28	XP_022000131.1	E3 ubiquitin-protein ligase ATL41-like [Helianthus annuus]
TRINITY_DN5306_c0_g1	8.12396	4.76866	0	0	0	0	1	1	0	2	225	220	216	232	217	PLY98994.1	hypothetical protein LSAT_7X36701 [Lactuca sativa]
TRINITY_DN1294_c0_g1	8.10569	8.99703	0	0	16	13	18	21	9	14	4270	4153	4224	4314	4230	PWA57063.1	asparagine synthetase [Artemisia annua]
TRINITY_DN58014_c0_g1	8.10473	2.21886	2.81171e-56	2.08854e-55	0	0	0	0	0	0	37	23	38	44	30	PLY76419.1	hypothetical protein LSAT_8X103401 [Lactuca sativa]
TRINITY_DN797_c0_g1	8.09149	6.14484	0	0	2	3	2	1	3	1	573	557	627	606	552	XP_023755783.1	serine carboxypeptidase-like 13 [Lactuca sativa]
TRINITY_DN59_c0_g1	8.07929	11.4076	0	0	78	77	85	87	78	92	22582	22569	22618.8	22624.7	22488	XP_016547064.1	PREDICTED: elongation factor 1-alpha-like [Capsicum annuum]
TRINITY_DN8221_c0_g1	8.0709	2.1888	4.89428e-57	3.66895e-56	0	0	0	0	0	0	28	33	32	38	37	#N/A	#N/A
TRINITY_DN851_c0_g1	8.06256	6.59069	0	0	3	2	6.76	1	2	2	796.49	765.5	816.25	810.52	789.12	AAT72931.1	cascarilladiene synthase [Solidago canadensis]
TRINITY_DN1348_c0_g2	8.05066	4.69706	0	0	1	1	2	0	0	0	228	228	193	198	208	XP_021972710.1	aminotransferase ALD1 [Helianthus annuus]
TRINITY_DN9122_c0_g4	8.04517	3.92271	3.78235e-193	7.07183e-192	0	0	1	0	1	0	116	113	131	118	130	OTF98454.1	putative protein kinase-like domain-containing protein [Helianthus annuus]
TRINITY_DN6388_c0_g1	8.03656	7.5712	0	0	9	1	4	6	11	4	1581	1617	1570	1573	1529	XP_024986961.1	flotillin-like protein 4 [Cynara cardunculus var. scolymus]
TRINITY_DN13584_c0_g1	8.03621	2.15811	1.44662e-54	1.0523e-53	0	0	0	0	0	0	42	29	25	32	36	PWA45018.1	cell number regulator 3 [Artemisia annua]
TRINITY_DN16748_c0_g1	8.02852	3.90664	1.63118e-188	2.99115e-187	1	0	1	0	0	0	102	132	123	122	122	XP_022017589.1	wall-associated receptor kinase 2-like [Helianthus annuus]
TRINITY_DN9756_c0_g1	8.02331	4.3366	7.4187e-259	1.76222e-257	1	0	0	1	0	1	159.01	157	181	167	153	PWA46127.1	Amino acid transporter, transmembrane [Artemisia annua]
TRINITY_DN3030_c0_g1	7.99171	2.11879	4.67168e-50	3.20742e-49	0	0	0	0	0	0	40.88	46	21	26.56	24	AAT72931.1	cascarilladiene synthase [Solidago canadensis]
TRINITY_DN15302_c1_g1	7.98619	3.24099	1.18313e-118	1.5117e-117	0	0	0	0	0	1	71	78	75	71	76	#N/A	#N/A
TRINITY_DN65827_c0_g1	7.98271	2.1108	4.08621e-53	2.9177e-52	0	0	0	0	0	0	31	26	35	39	27	XP_023747799.1	heat shock 70 kDa protein 8 [Lactuca sativa]
TRINITY_DN4275_c0_g1	7.98249	7.77484	0	0	7	10	5	5	6	9	1774	1822	1862	1786	1821	XP_024994494.1	7-ethoxycoumarin O-deethylase-like [Cynara cardunculus var. scolymus]
TRINITY_DN57347_c0_g1	7.97839	3.23365	6.3326e-118	8.03896e-117	0	0	0	1	0	0	77	74	68	75	75	XP_021973679.1	probable inactive ATP-dependent zinc metalloprotease FTSHI 3, chloroplastic [Helianthus annuus]
TRINITY_DN39017_c0_g1	7.96441	2.09468	1.00021e-51	6.99512e-51	0	0	0	0	0	0	23.02	27.01	41	32	33.01	OTG09922.1	putative P-type ATPase, HAD-like domain, P-type ATPase, transmembrane domain protein [Helianthus annuus]
TRINITY_DN8735_c0_g1	7.96439	2.09468	3.22355e-53	2.30617e-52	0	0	0	0	0	0	26	32	31	31	36	#N/A	#N/A
TRINITY_DN37828_c0_g1	7.95883	5.6301	0	0	1	2	2	1	2	1	384	419	419	384	427	XP_022026455.1	transmembrane protein 45B [Helianthus annuus]
TRINITY_DN577_c0_g1	7.92449	5.07217	0	0	0	1	0	1	4	0	245	287	288	283	271	OTG10347.1	putative heat shock protein 70 family [Helianthus annuus]
TRINITY_DN2374_c0_g2	7.91965	10.403	0	0	52.38	38.5	50.02	43.05	35.07	57.98	11243.9	11414.2	11266.1	11121.3	11142.8	XP_023740090.1	ABC transporter C family member 3-like [Lactuca sativa]
TRINITY_DN6849_c0_g1	7.89396	8.41222	0	0	11	12	10	13	10	14	2771	2768	2809	2840	2922	OTG01057.1	putative S-norcoclaurine synthase [Helianthus annuus]
TRINITY_DN1031_c0_g1	7.88604	5.9419	0	0	0	3	3	1	2	3	476	546	504	481	521	PWA37172.1	UDP-glucuronosyl/UDP-glucosyltransferase [Artemisia annua]
TRINITY_DN46023_c0_g1	7.84198	5.1878	0	0	3	0	1	1	2	0	304	285	275	310	316	XP_023737899.1	protein PLANT CADMIUM RESISTANCE 5-like [Lactuca sativa]
TRINITY_DN251_c0_g1	7.82614	9.41538	0	0	26	26	21	23	23	29	5694	5714	5673.01	5479	5745	XP_023765582.1	root allergen protein-like [Lactuca sativa]
TRINITY_DN1550_c0_g1	7.82335	4.74562	0	0	1	0	1	1	1	1	214.37	209.77	207.88	254.46	205.48	AID52928.1	60S acidic ribosomal protein P0 [Carthamus tinctorius]
TRINITY_DN2437_c0_g1	7.80958	7.26323	0	0	4	6	3	6	8	6	1299	1213	1240	1318	1278	PWA69767.1	cytochrome P450 [Artemisia annua]
TRINITY_DN67598_c0_g1	7.78953	6.32056	0	0	1	1	3	2	3	7	653.9	619.06	659.9	663.89	694.98	PWA43625.1	UDP-glucuronosyl/UDP-glucosyltransferase [Artemisia annua]
TRINITY_DN9461_c0_g1	7.78817	1.94088	5.11481e-45	3.27768e-44	0	0	0	0	0	0	40	18	29	26	25	#N/A	#N/A
TRINITY_DN22313_c0_g1	7.77782	1.93183	3.79453e-47	2.50969e-46	0	0	0	0	0	0	25	24	30	29	29	XP_021970050.1	berberine bridge enzyme-like 8 [Helianthus annuus]
TRINITY_DN145_c0_g2	7.77768	4.4311	5.6973e-276	1.42215e-274	0	0	1	1	2	0	160.79	175.85	171.48	173.24	192.1	XP_022037871.1	G-type lectin S-receptor-like serine/threonine-protein kinase At1g34300 [Helianthus annuus]
TRINITY_DN70778_c0_g1	7.76729	1.92273	1.44063e-46	9.44032e-46	0	0	0	0	0	0	31	31	24	24	26	XP_024991609.1	gibberellin 2-beta-dioxygenase 4 [Cynara cardunculus var. scolymus]
TRINITY_DN44338_c0_g1	7.76728	1.92273	1.72862e-45	1.11545e-44	0	0	0	0	0	0	31	24.57	18.39	28.82	33	#N/A	#N/A
TRINITY_DN4311_c0_g1	7.76726	1.92273	1.40108e-45	9.05493e-45	0	0	0	0	0	0	34	22	21	27	32	#N/A	#N/A
TRINITY_DN46607_c0_g1	7.75671	1.91357	6.82775e-46	4.43584e-45	0	0	0	0	0	0	20	28	27	28	32	#N/A	#N/A
TRINITY_DN28934_c0_g1	7.75671	1.91357	1.52788e-45	9.86293e-45	0	0	0	0	0	0	30	32	23	30	20	XP_023770764.1	UDP-glycosyltransferase 71E1-like [Lactuca sativa]
TRINITY_DN19304_c0_g1	7.7567	1.91357	1.30546e-46	8.56297e-46	0	0	0	0	0	0	30	25	28	25	27	#N/A	#N/A
TRINITY_DN10209_c0_g1	7.73397	5.25461	0	0	1	3	3	0	0	1	323.92	320.98	312	283.98	320.48	XP_024977666.1	heat shock 70 kDa protein, mitochondrial-like isoform X2 [Cynara cardunculus var. scolymus]
TRINITY_DN50749_c0_g1	7.70479	7.28181	0	0	5	6	5	8	8	4	1277	1256	1297	1309	1289	#N/A	#N/A
TRINITY_DN12457_c0_g1	7.70249	1.86688	5.29576e-44	3.34166e-43	0	0	0	0	0	0	25	20	32	23	30	#N/A	#N/A
TRINITY_DN29751_c0_g1	7.70075	5.04935	0	0	2	1	1	0	3	0	286	273	272	262	258	#N/A	#N/A
TRINITY_DN31162_c0_g1	7.70031	4.02407	1.60545e-204	3.14438e-203	1	0	0	1	0	1	136	118	128	127	144	PLY61690.1	hypothetical protein LSAT_5X100260 [Lactuca sativa]
TRINITY_DN11458_c0_g3	7.66897	1.83812	3.88338e-43	2.42704e-42	0	0	0	0	0	0	29	18	29	24	27	XP_024969430.1	ribonuclease TUDOR 1-like [Cynara cardunculus var. scolymus]
TRINITY_DN442_c0_g1	7.66706	7.89469	0	0	14	10	10	9	6	8	2012	1944	1994	1977	1914	XP_023764661.1	UDP-glycosyltransferase 73E1-like [Lactuca sativa]
TRINITY_DN56119_c0_g1	7.661	2.93636	4.13438e-92	4.38591e-91	1	0	0	0	0	0	47	65	57	56	71	#N/A	#N/A
TRINITY_DN18931_c0_g1	7.64627	1.81862	5.74649e-41	3.47686e-40	0	0	0	0	0	0	24	35	21	29	16	PWA98035.1	30S ribosomal protein S15 [Artemisia annua]
TRINITY_DN4655_c0_g1	7.63488	3.961	2.15814e-194	4.0578e-193	0	0	0	1	0	2	115	142	117	123	127	#N/A	#N/A
TRINITY_DN9499_c0_g1	7.63001	4.28781	5.68536e-247	1.29872e-245	2	0	1	0	1	0	146	146	161	167.64	167.49	XP_023761584.1	putative calcium-transporting ATPase 11, plasma membrane-type isoform X1 [Lactuca sativa]
TRINITY_DN43701_c0_g1	7.62305	1.79886	7.33567e-42	4.4979e-41	0	0	0	0	0	0	23	19	23	28	30	#N/A	#N/A
TRINITY_DN22136_c0_g1	7.62305	1.79886	1.65088e-42	1.0241e-41	0	0	0	0	0	0	24	28	25	25	21	PWA55717.1	C4-dicarboxylate transporter/malic acid transport protein [Artemisia annua]
TRINITY_DN4371_c0_g1	7.61948	6.06954	0	0	1	1	2	4	4	4	539	580	545	550	547	XP_012834922.1	PREDICTED: eukaryotic translation initiation factor 2 subunit beta-like [Erythranthe guttata]
TRINITY_DN46827_c0_g1	7.60788	4.26638	1.3276e-242	2.98568e-241	1	1	1	0	0	1	160	149	160	168	139	XP_023770751.1	defensin-like protein 19 [Lactuca sativa]
TRINITY_DN58378_c0_g1	7.59503	5.53848	0	0	2	3	2	0	3	1	412.74	365.78	387.01	368.93	368.74	PWA43625.1	UDP-glucuronosyl/UDP-glucosyltransferase [Artemisia annua]
TRINITY_DN28997_c0_g1	7.58612	5.26365	0	0	1	3	0	3	2	0	297.99	317	307.99	309.99	336.98	XP_021977947.1	mitogen-activated protein kinase 3-like [Helianthus annuus]
TRINITY_DN15029_c0_g1	7.58352	4.2428	3.00535e-241	6.73611e-240	0	1	1	0	1	1	159	145	158	156	145	ABR23508.1	DREB2-like protein [Chrysanthemum vestitum]
TRINITY_DN17958_c0_g1	7.56342	1.74823	4.12558e-39	2.41684e-38	0	0	0	0	0	0	33	15	26	23	21	PWA41184.1	hypothetical protein CTI12_AA553310 [Artemisia annua]
TRINITY_DN9141_c0_g1	7.54982	2.83326	4.385e-86	4.39739e-85	0	0	0	0	0	1	50.83	62.18	44.78	54.78	60.7	KVI03699.1	hypothetical protein Ccrd_017982, partial [Cynara cardunculus var. scolymus]
TRINITY_DN818_c0_g2	7.53442	3.86448	2.37769e-182	4.26171e-181	0	0	0	2	1	0	120.73	120.76	126.5	105.74	107.73	PWA59289.1	hypothetical protein CTI12_AA394760 [Artemisia annua]
TRINITY_DN8498_c0_g1	7.52111	6.05555	0	0	3	6	2	1	2	3	563	513	550	576	531	#N/A	#N/A
TRINITY_DN4470_c0_g1	7.51584	4.17735	3.48541e-229	7.51435e-228	0	0	1	3	0	0	144	150	135	150	149	XP_022026495.1	probable serine/threonine-protein kinase PBL3 [Helianthus annuus]
TRINITY_DN2411_c0_g1	7.51558	3.4166	3.13388e-132	4.33085e-131	1	0	0	1	0	0	88	80	74	90	89	#N/A	#N/A
TRINITY_DN19355_c0_g1	7.51401	1.70641	3.1224e-38	1.8032e-37	0	0	0	0	0	0	19	21	17	26	31	PLY68902.1	hypothetical protein LSAT_2X114020 [Lactuca sativa]
TRINITY_DN3030_c0_g2	7.514	1.70641	2.59212e-39	1.52225e-38	0	0	0	0	0	0	21	21	28	21	23	#N/A	#N/A
TRINITY_DN20874_c0_g1	7.50131	1.69577	1.79921e-37	1.02469e-36	0	0	0	0	0	0	24	30	20	13	26	PWA96512.1	serine/threonine/dual specificity protein kinase, catalytic domain-containing protein [Artemisia annua]
TRINITY_DN21722_c0_g1	7.48863	1.68504	2.66083e-37	1.51153e-36	0	0	0	0	0	0	17	21	33	22	19	#N/A	#N/A
TRINITY_DN44593_c0_g1	7.4886	1.68504	2.12574e-37	1.20901e-36	0	0	0	0	0	0	19	19	33	19	22	XP_023766101.1	protein GAMETE EXPRESSED 1-like isoform X1 [Lactuca sativa]
TRINITY_DN16734_c0_g1	7.47432	2.7636	8.3492e-80	7.9545e-79	1	0	0	0	0	0	58	46	62	57	37	PLY95102.1	hypothetical protein LSAT_1X77560 [Lactuca sativa]
TRINITY_DN1940_c0_g1	7.47126	5.64124	0	0	1	3	5	1	0	3	391	405	420	384	445	PWA58385.1	hypothetical protein CTI12_AA399080 [Artemisia annua]
TRINITY_DN1830_c0_g1	7.44679	5.39285	0	0	4	0	0	3	3	1	359	313	330	366	350	XP_023739842.1	cationic peroxidase 1-like [Lactuca sativa]
TRINITY_DN1722_c0_g1	7.44507	3.7788	9.2466e-160	1.48435e-158	0	0	0	1	1	1	128.34	92.37	98.54	135.78	91.7	PWA51732.1	hypothetical protein CTI12_AA461460 [Artemisia annua]
TRINITY_DN2243_c0_g1	7.43825	6.76183	0	0	5	2	5	6	7	5	894	918	908.39	852	899	OTG00294.1	putative RNA-directed DNA polymerase, eukaryota, Reverse transcriptase zinc-binding domain protein [Helianthus annuus]
TRINITY_DN12942_c0_g1	7.43643	1.64132	3.79972e-37	2.15373e-36	0	0	0	0	0	0	23	17	19	24	25	OTF84619.1	putative EGF-like domain-containing protein [Helianthus annuus]
TRINITY_DN58887_c0_g1	7.42312	1.63018	3.42559e-36	1.91661e-35	0	0	0	0	0	0	19	29	16	23	20	#N/A	#N/A
TRINITY_DN28320_c0_g1	7.42312	1.63018	1.68251e-36	9.45162e-36	0	0	0	0	0	0	16	20	24	27	20	#N/A	#N/A
TRINITY_DN42465_c0_g1	7.42309	1.63018	1.80145e-36	1.01113e-35	0	0	0	0	0	0	19	14.91	24.98	22.92	25.04	XP_022036810.1	probable WRKY transcription factor 75 [Helianthus annuus]
TRINITY_DN22812_c0_g1	7.41048	4.5702	1.76191e-303	4.76901e-302	0	2	0	0	4	0	197	184	182	207	192	XP_024977219.1	TOM1-like protein 4 [Cynara cardunculus var. scolymus]
TRINITY_DN27735_c0_g1	7.40988	4.34343	3.92661e-255	9.20918e-254	0	0	0	1	2	2	159	159	184	163	154	KVH99708.1	hypothetical protein Ccrd_022033 [Cynara cardunculus var. scolymus]
TRINITY_DN2411_c0_g2	7.40962	1.61895	1.07139e-36	6.03283e-36	0	0	0	0	0	0	22	19	20	25	20	#N/A	#N/A
TRINITY_DN2248_c0_g1	7.38653	9.5928	0	0	40	36	40	52	33	26	6343	6376.41	6408	6452	6375	KVH94728.1	cytochrome P450 [Cynara cardunculus var. scolymus]
TRINITY_DN92_c0_g1	7.34165	8.23858	0	0	9	20	17.02	13.03	17	15	2516.96	2556.46	2472.63	2481.78	2450.28	#N/A	#N/A
TRINITY_DN3498_c0_g1	7.32707	3.66606	4.27656e-155	6.74508e-154	0	1	1	0	0	1	111	108	103	100	82	KVH89473.1	hypothetical protein Ccrd_008521 [Cynara cardunculus var. scolymus]
TRINITY_DN60105_c0_g1	7.31423	3.98306	8.37501e-188	1.53239e-186	1	1	0	0	0	2	143	96	127	128	139	PWA76032.1	hypothetical protein CTI12_AA199430 [Artemisia annua]
TRINITY_DN51395_c0_g1	7.31168	1.53781	6.91112e-34	3.73828e-33	0	0	0	0	0	0	16	26	17	21	19	PWA42696.1	homeodomain-like protein [Artemisia annua]
TRINITY_DN20113_c0_g1	7.31166	1.53781	2.65221e-34	1.44349e-33	0	0	0	0	0	0	21	20	22	15	21	#N/A	#N/A
TRINITY_DN48550_c0_g1	7.31164	1.53781	5.90904e-33	3.14677e-32	0	0	0	0	0	0	22	14	29	19	15	#N/A	#N/A
TRINITY_DN7523_c0_g1	7.30205	3.21513	1.33746e-111	1.62966e-110	0	0	1	0	1	0	85.99	65.02	70.99	76.99	63.98	PWA63851.1	alpha carbonic anhydrase 7 [Artemisia annua]
TRINITY_DN10762_c0_g1	7.29711	1.52584	5.82878e-34	3.15693e-33	0	0	0	0	0	0	17	17	21	22	21	#N/A	#N/A
TRINITY_DN57440_c0_g1	7.29711	1.52584	1.04493e-33	5.6393e-33	0	0	0	0	0	0	17	23	17	17	24	#N/A	#N/A
TRINITY_DN14849_c0_g1	7.29701	1.52584	8.76817e-32	4.55524e-31	0	0	0	0	0	0	29	26	18	13	12	#N/A	#N/A
TRINITY_DN527_c0_g1	7.29323	5.35866	0	0	0.99	7	0.24	0	4	0	330.92	331.91	347.92	314.48	350.98	KVH94728.1	cytochrome P450 [Cynara cardunculus var. scolymus]
TRINITY_DN65541_c0_g1	7.29121	5.98189	0	0	3	5	1	3	3	4	500	486	550	512	545	PWA51641.1	purple acid phosphatases superfamily protein [Artemisia annua]
TRINITY_DN17341_c0_g1	7.24696	2.55558	1.83633e-71	1.61108e-70	0	0	0	1	0	0	40	43	44	45	50	#N/A	#N/A
TRINITY_DN9334_c0_g1	7.23747	1.47693	4.88747e-31	2.50367e-30	0	0	0	0	0	0	14	18.73	26	24	11	XP_023764166.1	disease resistance protein RML1B-like [Lactuca sativa]
TRINITY_DN48589_c0_g1	7.23714	3.15422	6.66238e-109	7.97527e-108	0	1	0	0	0	1	75	66	67	71	68	PWA37355.1	cytochrome P450 93A3 [Artemisia annua]
TRINITY_DN60255_c0_g1	7.22205	1.46444	2.9888e-32	1.5696e-31	0	0	0	0	0	0	17	17	18	21	20	#N/A	#N/A
TRINITY_DN12703_c0_g1	7.20802	3.55263	7.2134e-139	1.03946e-137	0	1	0	1	0	1	79	103	103	105	74	XP_024989944.1	lysine histidine transporter-like 8 [Cynara cardunculus var. scolymus]
TRINITY_DN68771_c0_g1	7.20652	1.45184	3.06076e-31	1.57347e-30	0	0	0	0	0	0	20	17	22	11	22	XP_023733262.1	MLO-like protein 6 [Lactuca sativa]
TRINITY_DN4372_c0_g1	7.2029	4.36879	1.00823e-261	2.4225e-260	3	1	1	0	0	1	173	174	159	168	159	XP_022034769.1	NAC domain-containing protein 90-like [Helianthus annuus]
TRINITY_DN7150_c0_g1	7.19818	3.8716	1.62788e-178	2.86545e-177	0	0	1	2	0	1	117	104	132	125	106	KVH97697.1	hypothetical protein Ccrd_000202 [Cynara cardunculus var. scolymus]
TRINITY_DN29578_c0_g1	7.1909	1.43913	2.03904e-31	1.0526e-30	0	0	0	0	0	0	14	18	17	23	19	#N/A	#N/A
TRINITY_DN40835_c0_g1	7.19089	1.43913	1.95016e-31	1.00703e-30	0	0	0	0	0	0	18	22	19	13	19	PWA87837.1	reverse transcriptase domain-containing protein [Artemisia annua]
TRINITY_DN36355_c0_g1	7.18666	6.01705	0	0	3	2	4	5	4	3	512	551	536	519	538	PWA55835.1	calmodulin-like 41 [Artemisia annua]
TRINITY_DN12120_c0_g1	7.17336	3.5198	8.59194e-142	1.26265e-140	0	0	0	0	1	2	90	90	99	86.36	87.51	XP_021980335.1	putative calcium-transporting ATPase 11, plasma membrane-type isoform X1 [Helianthus annuus]
TRINITY_DN12382_c0_g1	7.16699	2.48313	2.21439e-66	1.8522e-65	1	0	0	0	0	0	53	38	34	45	40	OTG18085.1	putative S-locus glycoprotein domain-containing protein [Helianthus annuus]
TRINITY_DN28303_c0_g1	7.16348	6.78493	0	0	6	5	7	9	6	4	917	902	924	887	907	XP_024989041.1	secoisolariciresinol dehydrogenase-like [Cynara cardunculus var. scolymus]
TRINITY_DN6121_c0_g1	7.15906	1.41337	6.97452e-31	3.56568e-30	0	0	0	0	0	0	15.26	18.85	17	19	19	AAT72931.1	cascarilladiene synthase [Solidago canadensis]
TRINITY_DN68310_c0_g1	7.15902	1.41337	5.03742e-30	2.53077e-29	0	0	0	0	0	0	23	19	22	13	12	XP_024963697.1	F-box/kelch-repeat protein At3g06240-like [Cynara cardunculus var. scolymus]
TRINITY_DN20420_c0_g1	7.13234	2.45184	9.95003e-66	8.26667e-65	0	0	0	0	0	1	44	47	43	33	38	PWA37974.1	UDP-glycosyltransferase 85A8 [Artemisia annua]
TRINITY_DN669_c0_g2	7.13163	5.89556	0	0	5	3	7	1	3	1	484.78	488.19	529.67	461.02	475.47	AAT72931.1	cascarilladiene synthase [Solidago canadensis]
TRINITY_DN7099_c0_g1	7.13148	6.14778	0	0	3	4	8	3	2	4	547	611	566	595	590	XP_022012107.1	glutamate receptor 2.7-like [Helianthus annuus]
TRINITY_DN57205_c0_g1	7.12891	5.82221	0	0	2	2	5	1	5	4	413	460	469	490	485	PWA79564.1	hypothetical protein CTI12_AA204210 [Artemisia annua]
TRINITY_DN40943_c0_g1	7.1265	1.38714	3.82471e-28	1.84673e-27	0	0	0	0	0	0	18	11	29	18	11	#N/A	#N/A
TRINITY_DN17950_c0_g1	7.12643	1.38714	3.3321e-29	1.64603e-28	0	0	0	0	0	0	23	17	22	10	15	OTF87381.1	putative ribonuclease H-like domain-containing protein [Helianthus annuus]
TRINITY_DN2944_c0_g1	7.11116	2.43273	4.05956e-63	3.28206e-62	0	0	1	0	0	0	48	31	44	49	30	#N/A	#N/A
TRINITY_DN70352_c0_g1	7.10994	1.37384	8.01986e-30	4.01462e-29	0	0	0	0	0	0	13	20	16	20	17	XP_024986506.1	sugar carrier protein C-like [Cynara cardunculus var. scolymus]
TRINITY_DN5241_c1_g1	7.09782	3.02408	1.24579e-97	1.37627e-96	0	0	0	0	0	2	69	64	70	57	55	PWA46783.1	heat shock transcription factor B3 [Artemisia annua]
TRINITY_DN6684_c0_g1	7.09592	3.77375	1.99774e-169	3.37582e-168	0	0	1	1	1	1	111	99	106	112	116	PWA94492.1	hypothetical protein CTI12_AA056490 [Artemisia annua]
TRINITY_DN9366_c0_g1	7.09326	3.01982	1.01653e-98	1.13312e-97	0	0	0	0	2	0	63	60	63	65	63	XP_023729079.1	PI-PLC X domain-containing protein At5g67130 [Lactuca sativa]
TRINITY_DN9808_c0_g1	7.09262	4.7813	0	0	1	0	2	3	2	1	233	221	228	208	225	XP_023758746.1	cysteine-rich receptor-like protein kinase 10 isoform X1 [Lactuca sativa]
TRINITY_DN13552_c0_g1	7.0823	2.40685	8.35577e-60	6.47921e-59	0	0	0	0	1	0	56	42	42	34	24	XP_022038335.1	vinorine synthase-like [Helianthus annuus]
TRINITY_DN47293_c0_g1	7.07065	5.24825	0	0	2	3	2	2	2	2	302	314	304	308	321	XP_024965572.1	putative 12-oxophytodienoate reductase 11 [Cynara cardunculus var. scolymus]
TRINITY_DN7116_c0_g1	7.05912	1.3332	2.35334e-28	1.14075e-27	0	0	0	0	0	0	10	16	21	18	18	PLY86405.1	hypothetical protein LSAT_2X73280 [Lactuca sativa]
TRINITY_DN10438_c0_g1	7.05648	4.88452	0	0	2	3	2	0	1	2	247.84	235	239	259.87	216.96	XP_022000161.1	putative wall-associated receptor kinase-like 16 [Helianthus annuus]
TRINITY_DN2415_c0_g1	7.04267	10.0984	0	0	72	63	60	58	77	79	9078	9045	9082	9035	9058	XP_021987750.1	ABC transporter B family member 21-like [Helianthus annuus]
TRINITY_DN12342_c0_g1	7.02418	1.30545	4.96509e-28	2.39147e-27	0	0	0	0	0	0	16	17	14	21	13	PLY99742.1	hypothetical protein LSAT_2X62181 [Lactuca sativa]
TRINITY_DN37401_c0_g1	7.02417	1.30545	3.7999e-28	1.83528e-27	0	0	0	0	0	0	18	14	17	19	13	PWA41136.1	malectin-like carbohydrate-binding domain-containing protein [Artemisia annua]
TRINITY_DN2374_c0_g1	7.02148	10.5499	0	0	78.62	97.5	110.98	87.95	100.93	91.02	12411.1	12388.8	12304.9	12375.7	12478.2	XP_022028643.1	ABC transporter C family member 3-like [Helianthus annuus]
TRINITY_DN71427_c0_g1	7.00639	1.29138	1.35404e-27	6.46583e-27	0	0	0	0	0	0	17	17	18	18	10	#N/A	#N/A
TRINITY_DN220_c1_g1	7.00639	1.29138	8.35266e-28	4.00865e-27	0	0	0	0	0	0	13	15	20	16	16	PWA57594.1	alpha/Beta hydrolase fold protein [Artemisia annua]
TRINITY_DN4533_c0_g1	7.00098	6.234	0	0	4	6	3	5	4	6	624	601	613	626	623	XP_024979267.1	NADPH--cytochrome P450 reductase-like isoform X1 [Cynara cardunculus var. scolymus]
TRINITY_DN14454_c0_g1	7.00022	2.33319	5.2366e-60	4.07571e-59	0	0	0	0	0	1	33	43	28	42	41	KVH90072.1	Sec1-like protein [Cynara cardunculus var. scolymus]
TRINITY_DN1160_c0_g1	6.99776	4.68903	6.39994341323972e-312	1.76668082277469e-310	0	1	2	3	2	1	231	223	180	217	193	XP_026462481.1	LOW QUALITY PROTEIN: vitellogenin-A1-like [Ctenocephalides felis]
TRINITY_DN2137_c0_g1	6.99711	8.84993	0	0	24	29	34	39	29	22	3912	3796	3920	3792	3619	XP_024988530.1	probable carboxylesterase 17 [Cynara cardunculus var. scolymus]
TRINITY_DN47752_c0_g1	6.99504	4.8247	0	0	2	3	1	1	1	2	244	201	234	239	231	PWA68787.1	endopeptidase, NLPC/P60 domain, LRAT-like domain protein (chloroplast) [Artemisia annua]
TRINITY_DN5776_c1_g1	6.99018	6.45328	0	0	7	7	5	5	4	5	718	714	722	704	739	XP_023739398.1	annexin D8-like [Lactuca sativa]
TRINITY_DN66090_c0_g1	6.97945	4.51827	9.0513e-285	2.31477e-283	2	0	2	1	2	1	169	195	174	196	191	XP_022010004.1	U-box domain-containing protein 21-like [Helianthus annuus]
TRINITY_DN57625_c0_g1	6.97014	1.26281	8.48388e-27	3.98229e-26	0	0	0	0	0	0	17	9	17	17	18	#N/A	#N/A
TRINITY_DN31151_c0_g1	6.9652	5.03781	0	0	2	1.78	3	0	1.85	3	259.46	279.54	273.79	261.25	260.72	#N/A	#N/A
TRINITY_DN5413_c0_g1	6.96297	5.50686	0	0	2	2	4	5	2	2	380	387	342	365	382	XP_024964090.1	probable glutathione S-transferase isoform X2 [Cynara cardunculus var. scolymus]
TRINITY_DN15511_c0_g1	6.95331	2.29137	2.90502e-59	2.23753e-58	0	0	1	0	0	0	36	31	33	41	40	#N/A	#N/A
TRINITY_DN8224_c0_g1	6.95169	1.24831	1.29043e-26	6.04021e-26	0	0	0	0	0	0	14	18	15	19	11	PWA42034.1	reverse transcriptase zinc-binding domain-containing protein [Artemisia annua]
TRINITY_DN21554_c0_g1	6.95168	1.24831	8.8718e-27	4.16087e-26	0	0	0	0	0	0	16	16	15	14	16	#N/A	#N/A
TRINITY_DN30171_c0_g1	6.95168	1.24831	1.42265e-26	6.65167e-26	0	0	0	0	0	0	18	11	19	16	13	PWA38194.1	hypothetical protein CTI12_AA583600 [Artemisia annua]
TRINITY_DN4490_c0_g2	6.93301	1.23366	1.78685e-25	8.17246e-25	0	0	0	0	0	0	18	17	8	21	12	OTF98106.1	putative S-locus glycoprotein domain-containing protein [Helianthus annuus]
TRINITY_DN60524_c0_g1	6.93298	1.23366	6.33809e-26	2.9269e-25	0	0	0	0	0	0	18	18	16	16	8	XP_021993219.1	UDP-glycosyltransferase 85A8 [Helianthus annuus]
TRINITY_DN17458_c0_g1	6.93298	1.23366	1.95022e-26	9.09284e-26	0	0	0	0	0	0	14	18	15	14	15	#N/A	#N/A
TRINITY_DN59478_c0_g1	6.93298	1.23366	2.31353e-26	1.07687e-25	0	0	0	0	0	0	13	16	14	13	20	PLY75143.1	hypothetical protein LSAT_4X41000 [Lactuca sativa]
TRINITY_DN36523_c0_g1	6.92959	6.3936	0	0	3	3	6	6	3	12	641	718	690	708	692	OTG18670.1	putative NB-ARC, Leucine-rich repeat domain, L domain-like protein [Helianthus annuus]
TRINITY_DN14632_c0_g1	6.9293	2.27	1.08991e-57	8.24262e-57	0	0	0	1	0	0	29	39	30	39	41	XP_022019027.1	ethylene-responsive transcription factor ERF110-like [Helianthus annuus]
TRINITY_DN4145_c0_g2	6.91428	4.28426	3.04434e-237	6.75095e-236	1	2	1	0	1	2	155	146	155	146	181	XP_024967819.1	eukaryotic translation initiation factor 3 subunit C-like [Cynara cardunculus var. scolymus]
TRINITY_DN10100_c0_g1	6.914	1.21886	2.02959e-25	9.26961e-25	0	0	0	0	0	0	14	11	14	13	23	PWA48989.1	reverse transcriptase domain, Reverse transcriptase zinc-binding domain protein [Artemisia annua]
TRINITY_DN57365_c0_g1	6.90482	2.2483	1.79768e-55	1.32353e-54	0	0	0	1	0	0	37	40	23	32	43	PWA59760.1	serine-threonine/tyrosine-protein kinase catalytic domain-containing protein [Artemisia annua]
TRINITY_DN745_c1_g1	6.89896	5.97585	0	0	8	5	3	5	1	3	535	528	524	491	498	XP_022010265.1	heat shock cognate 70 kDa protein-like isoform X1 [Helianthus annuus]
TRINITY_DN17396_c0_g1	6.89661	2.241	1.49812e-56	1.11703e-55	0	1	0	0	0	0	34	27	38	41	34	XP_021968739.1	calcium-transporting ATPase 12, plasma membrane-type-like [Helianthus annuus]
TRINITY_DN4439_c0_g1	6.89482	1.20391	1.03126e-25	4.74065e-25	0	0	0	0	0	0	12	14	13	16	19	#N/A	#N/A
TRINITY_DN39915_c0_g1	6.89439	3.58183	1.65663e-146	2.49159e-145	1	1	0	0	1	1	101	97	86	93	96	PWA34050.1	major allergen Pru ar 1 [Artemisia annua]
TRINITY_DN22531_c0_g1	6.8799	2.22628	2.85582e-54	2.07061e-53	1	0	0	0	0	0	48	25	33	32	34	XP_022024456.1	cysteine-rich repeat secretory protein 38-like [Helianthus annuus]
TRINITY_DN65992_c0_g1	6.87536	1.18881	4.59161e-25	2.08009e-24	0	0	0	0	0	0	13	14	10	16	20	XP_021977380.1	shikimate O-hydroxycinnamoyltransferase-like [Helianthus annuus]
TRINITY_DN59818_c0_g1	6.85988	2.80382	1.55645e-81	1.50652e-80	0	0	1	0	0	1	51	58	62	55	41	PWA80179.1	late embryogenesis abundant (LEA) hydroxyproline-rich glycoprotein family [Artemisia annua]
TRINITY_DN27864_c0_g1	6.85603	6.14044	0	0	3	5	5	5	5	6	590	591	578	572	558	XP_023760629.1	berberine bridge enzyme-like 8 [Lactuca sativa]
TRINITY_DN211_c0_g2	6.85569	1.17354	6.25076e-24	2.75651e-23	0	0	0	0	0	0	17.28	11.77	11.42	23.49	8.94	#N/A	#N/A
TRINITY_DN5030_c0_g1	6.85563	1.17354	4.55423e-25	2.06372e-24	0	0	0	0	0	0	14	13	15	18	12	XP_023762914.1	wall-associated receptor kinase-like 2 [Lactuca sativa]
TRINITY_DN6001_c0_g1	6.85069	6.72075	0	0	14	6	4	5	8	7	892	885	876	852	825	XP_023742236.1	ethylene-responsive transcription factor 5-like [Lactuca sativa]
TRINITY_DN29274_c0_g1	6.84312	4.02194	1.65841e-200	3.1864e-199	0	1	0	2	2	1	124	132	128	134	131	PWA47036.1	VQ motif-containing protein 22 [Artemisia annua]
TRINITY_DN27782_c0_g1	6.84251	7.0284	0	0	9	8	6	8	13	11	1024	1125	1043	1085	1087	PWA83781.1	AMP-binding, conserved site-containing protein [Artemisia annua]
TRINITY_DN22359_c0_g1	6.83867	4.01767	2.19355e-200	4.20974e-199	0	2	1	1	1	1	127	129	132	130	129	PWA76632.1	nitrate transporter 2.7 [Artemisia annua]
TRINITY_DN324_c0_g1	6.82346	6.72567	0	0	9	6	9	8	8	5	856	872	896	842	878	PWA50774.1	amino acid transporter, transmembrane domain-containing protein [Artemisia annua]
TRINITY_DN28800_c0_g1	6.82284	3.7788	1.62224e-167	2.70567e-166	2	0	0	0	2	1	104	117	101	116	107	XP_024993029.1	glutaredoxin-C9-like [Cynara cardunculus var. scolymus]
TRINITY_DN6211_c0_g1	6.81292	7.07457	0	0	10	14	11	4	12	7	1132	1078	1072	1127	1129	PWA45029.1	LURP1-like domain-containing protein [Artemisia annua]
TRINITY_DN3090_c0_g1	6.81051	7.98419	0	0	14	20.22	12	19	23.15	22	2061.54	2085.46	2071.21	2048.75	2156.28	XP_023765647.1	root allergen protein-like [Lactuca sativa]
TRINITY_DN4487_c0_g1	6.81047	2.7585	4.49938e-80	4.29772e-79	1	0	0	0	1	0	50	48	54	47	59	PWA73115.1	hypothetical protein CTI12_AA263990 [Artemisia annua]
TRINITY_DN557_c0_g1	6.80084	6.38906	0	0	4	10	4	5	6	7	703	681	685	666	700	PWA87651.1	protein kinase family protein with leucine-rich repeat domain-containing protein [Artemisia annua]
TRINITY_DN60808_c0_g1	6.79476	1.12675	7.78888e-24	3.42666e-23	0	0	0	0	0	0	18	9	15	14	13	XP_023760823.1	probable sulfate transporter 3.4 [Lactuca sativa]
TRINITY_DN12707_c0_g1	6.78108	3.15032	1.91624e-105	2.23739e-104	0	0	0	1	1	1	64	60	73	72	76	XP_023748139.1	uncharacterized protein LOC111896366 [Lactuca sativa]
TRINITY_DN27515_c0_g1	6.77745	5.06184	0	0	4	2	1	4	2	1	269	250	253	286	298	XP_023760502.1	berberine bridge enzyme-like 8 [Lactuca sativa]
TRINITY_DN65858_c0_g1	6.7739	1.11081	1.0637e-23	4.66002e-23	0	0	0	0	0	0	12	11	13	16	16	PWA41554.1	DNA-binding WRKY [Artemisia annua]
TRINITY_DN20396_c0_g1	6.7739	1.11081	1.0637e-23	4.66002e-23	0	0	0	0	0	0	13	13	18	12	12	#N/A	#N/A
TRINITY_DN17681_c0_g1	6.7739	1.11081	1.96924e-23	8.572e-23	0	0	0	0	0	0	17	9	15	16	11	#N/A	#N/A
TRINITY_DN23590_c0_g1	6.75276	1.09469	6.32066e-23	2.72118e-22	0	0	0	0	0	0	13	16	12	18	8	#N/A	#N/A
TRINITY_DN11441_c1_g1	6.75273	1.09469	2.38732e-22	1.01354e-21	0	0	0	0	0	0	8	16	20	8	15	#N/A	#N/A
TRINITY_DN50634_c0_g1	6.75272	1.09469	2.33848e-23	1.01567e-22	0	0	0	0	0	0	13	12	13	16	13	#N/A	#N/A
TRINITY_DN36775_c0_g1	6.74193	2.69576	4.64041e-77	4.29595e-76	0	0	1	0	0	1	54	50	48	47	47	#N/A	#N/A
TRINITY_DN238_c1_g1	6.74149	7.35043	0	0	12	11	15	14	8	14	1350	1294	1412	1298	1352	XP_024979267.1	NADPH--cytochrome P450 reductase-like isoform X1 [Cynara cardunculus var. scolymus]
TRINITY_DN40499_c0_g1	6.73568	5.20198	0	0	4	3	3	2	2	2	293	288	298	320	297	XP_024984682.1	putative RING-H2 finger protein ATL35 [Cynara cardunculus var. scolymus]
TRINITY_DN6419_c0_g1	6.73561	3.69575	5.91904e-155	9.31802e-154	2	2	0	0	0	1	103	118	94	91	107	XP_022015870.1	calcium-dependent protein kinase 28-like [Helianthus annuus]
TRINITY_DN9207_c0_g1	6.7117	2.07838	1.48255e-48	9.98758e-48	0	0	0	0	1	0	42	23	25	32	31	PWA87339.1	UDP-glucuronosyl/UDP-glucosyltransferase [Artemisia annua]
TRINITY_DN835_c0_g1	6.70986	6.87172	0	0	8	8	8	16	8	6	960	969	931.01	996	949	XP_023741032.1	isoflavone 2'-hydroxylase-like [Lactuca sativa]
TRINITY_DN46559_c0_g1	6.70946	1.0619	6.70742e-22	2.81718e-21	0	0	0	0	0	0	14	12	7	20	12	XP_022039671.1	kunitz trypsin inhibitor 2-like [Helianthus annuus]
TRINITY_DN66966_c0_g1	6.70642	2.66334	6.09484e-75	5.55156e-74	0	1	0	0	0	1	45	53	43	48	51	PON61511.1	Alanine-tRNA ligase, class IIc [Trema orientale]
TRINITY_DN36671_c0_g1	6.68849	3.38712	2.34533e-126	3.14097e-125	2	0	1	1	0	0	79	82	86	82	81	XP_021986196.1	uncharacterized protein LOC110882498 [Helianthus annuus]
TRINITY_DN16265_c0_g1	6.68331	2.05358	8.0847e-49	5.46745e-48	0	0	1	0	0	0	26	25.27	32	30	37	XP_024964504.1	disease resistance protein RML1B-like [Cynara cardunculus var. scolymus]
TRINITY_DN395_c0_g2	6.66476	1.02834	5.46301e-22	2.29857e-21	0	0	0	0	0	0	10	15	11	14	13	#N/A	#N/A
TRINITY_DN27591_c0_g1	6.66371	3.04101	1.10471e-97	1.22163e-96	0	1	0	2	0	0	64	64	69	56	65	XP_023767299.1	receptor like protein kinase S.2-like [Lactuca sativa]
TRINITY_DN11207_c0_g1	6.66364	3.36377	3.77287e-119	4.83362e-118	1	0	0	0	2	1	83	95	67	68	90	KVI03701.1	DNA-binding WRKY [Cynara cardunculus var. scolymus]
TRINITY_DN8935_c0_g1	6.66124	4.9487	0	0	3	0	4	3	1	3	255	252	234	268	242	PWA39159.1	protein kinase-like domain-containing protein [Artemisia annua]
TRINITY_DN68167_c0_g1	6.65426	2.02834	5.86236e-46	3.81236e-45	0	1	0	0	0	0	39	23	31	35	19	#N/A	#N/A
TRINITY_DN31704_c0_g1	6.64882	3.61329	2.38876e-142	3.51976e-141	0	1	1	2	1	0	95.35	111.15	110.09	91.18	76.28	PWA43625.1	UDP-glucuronosyl/UDP-glucosyltransferase [Artemisia annua]
TRINITY_DN47220_c0_g1	6.64191	1.01127	1.63461e-21	6.81154e-21	0	0	0	0	0	0	13	16	9	14	10	XP_024969152.1	probable protein phosphatase 2C 51 [Cynara cardunculus var. scolymus]
TRINITY_DN46193_c0_g1	6.64191	1.01127	1.90826e-21	7.93402e-21	0	0	0	0	0	0	9	13	13	10	17	PLY68907.1	hypothetical protein LSAT_2X113561 [Lactuca sativa]
TRINITY_DN1210_c1_g1	6.63683	3.60193	1.02958e-141	1.51238e-140	1	1	0	2	0	1	80	96	95	90	118	#N/A	#N/A
TRINITY_DN16701_c0_g1	6.63461	2.01127	1.09489e-47	7.29653e-47	0	0	0	0	0	1	29	28	31	33	24	XP_024995193.1	uncharacterized protein LOC112528406 [Cynara cardunculus var. scolymus]
TRINITY_DN67025_c0_g1	6.6346	2.01127	1.99106e-47	1.32212e-46	0	0	0	0	1	0	27	24	30.65	28	35	KVI07684.1	Leucine rich repeat 4 [Cynara cardunculus var. scolymus]
TRINITY_DN12164_c0_g1	6.62117	4.32455	1.40228e-246	3.1967e-245	3	0	0	2	2	2	160	171	164	151	158	XP_024973036.1	wall-associated receptor kinase 2-like [Cynara cardunculus var. scolymus]
TRINITY_DN2003_c0_g1	6.62095	4.80997	0	0	1	3	4	1	3	1	208.42	237	234	227	228	PWA38806.1	Leucine-rich repeat-containing protein [Artemisia annua]
TRINITY_DN13721_c0_g1	6.6187	0.993992	1.99158e-20	8.06932e-20	0	0	0	0	0	0	8	13	20	8	12	KVH90072.1	Sec1-like protein [Cynara cardunculus var. scolymus]
TRINITY_DN18560_c1_g1	6.61869	0.993992	2.64064e-21	1.09381e-20	0	0	0	0	0	0	12	12	11	11	15	#N/A	#N/A
TRINITY_DN22300_c0_g1	6.61868	0.993992	6.65236e-21	2.73149e-20	0	0	0	0	0	0	15	17	11	10	8	ALI29918.1	thaumatin-like protein 2 [Mikania micrantha]
TRINITY_DN790_c0_g1	6.61805	4.5847	6.59541e-296	1.7567e-294	2	0	2	1	3	3	200	186	178	197	206	#N/A	#N/A
TRINITY_DN2022_c0_g1	6.61098	5.24094	0	0	2	1	1	5	4	5	300	308	306	311	311	PWA41860.1	Extracellular solute-binding protein, family 3 [Artemisia annua]
TRINITY_DN183_c0_g1	6.60614	8.36307	0	0	24	25	27	27	33	29	2652	2714	2738	2700	2735	PWA40006.1	cytochrome P450 [Artemisia annua]
TRINITY_DN1816_c0_g2	6.6056	5.30976	0	0	5.14	4	4.5	2.62	0.84	1.8	391.36	341.95	265.69	328.47	285.01	PWA75013.1	heme peroxidase [Artemisia annua]
TRINITY_DN15221_c0_g1	6.60078	2.56731	2.32289e-68	1.97715e-67	0	0	0	1	1	0	32.02	52.23	45.15	47.79	45.68	OTG08843.1	putative glyoxalase I, Glyoxalase/Bleomycin resistance protein/Dihydroxybiphenyl dioxygenase [Helianthus annuus]
TRINITY_DN4655_c0_g2	6.60045	4.79008	0	0	1	0	3	2	4	3	227	220	221	220	230	#N/A	#N/A
TRINITY_DN13049_c0_g1	6.59505	0.976505	1.35721e-20	5.5252e-20	0	0	0	0	0	0	17	13	8	9	13	#N/A	#N/A
TRINITY_DN10349_c0_g1	6.5828	3.28782	2.387e-115	2.9792e-114	1	1	0	1	1	0	83	66.96	70	81	79.99	XP_023749336.1	calcium-dependent protein kinase 28-like [Lactuca sativa]
TRINITY_DN882_c0_g1	6.57734	4.41982	1.65709e-260	3.96443e-259	1	3	0	0	3	3	178.08	152.01	181.05	178.04	171.13	XP_024966092.1	cysteine-rich receptor-like protein kinase 2 isoform X1 [Cynara cardunculus var. scolymus]
TRINITY_DN29467_c0_g1	6.57109	0.958803	1.27645e-20	5.20086e-20	0	0	0	0	0	0	10	12	10	15	12	PLY62524.1	hypothetical protein LSAT_1X71541 [Lactuca sativa]
TRINITY_DN37543_c0_g1	6.57109	0.958803	1.46318e-20	5.94862e-20	0	0	0	0	0	0	11	15	10	9	14	OTF97656.1	putative serine/threonine/dual specificity protein kinase, catalytic domain-containing protein [Helianthus annuus]
TRINITY_DN11373_c0_g1	6.57108	0.958803	4.85001e-20	1.94455e-19	0	0	0	0	0	0	16	16	9	11	7	OTG22665.1	putative protein kinase-like domain, Concanavalin A-like lectin/glucanase domain protein [Helianthus annuus]
TRINITY_DN6670_c0_g1	6.5702	2.95433	7.02976e-91	7.37076e-90	1	1	0	1	0	0	60	57	51	64	66	#N/A	#N/A
TRINITY_DN9747_c1_g1	6.55222	3.25918	1.29882e-111	1.58315e-110	1	1	0	1	0	1	71	72	80	63	87	PWA49615.1	DNA-binding WRKY [Artemisia annua]
TRINITY_DN17951_c0_g1	6.54672	0.940881	8.99222e-20	3.57781e-19	0	0	0	0	0	0	7	16	9	11	15	KVI01522.1	Transcription elongation factor, TFIIS/CRSP70, N-terminal, sub-type [Cynara cardunculus var. scolymus]
TRINITY_DN58330_c0_g1	6.54669	0.940881	4.47987e-20	1.79787e-19	0	0	0	0	0	0	15	14	8	12	9	#N/A	#N/A
TRINITY_DN23379_c0_g1	6.54668	0.940881	2.12438e-19	8.36961e-19	0	0	0	0	0	0	8	8	19	9	14	PWA37636.1	Cation efflux protein [Artemisia annua]
TRINITY_DN4940_c0_g1	6.54668	0.940881	6.74045e-20	2.6915e-19	0	0	0	0	0	0	12	11	7	11	17	XP_023755156.1	nodulation receptor kinase-like [Lactuca sativa]
TRINITY_DN28540_c0_g1	6.54666	0.940881	1.28596e-19	5.09588e-19	0	0	0	0	0	0	14	17	6	9	12	PWA63391.1	EF-hand domain pair [Artemisia annua]
TRINITY_DN551_c0_g1	6.545	6.17629	0	0	6	6	4	5	9	7	604.5	619.43	581.88	557.74	592.16	#N/A	#N/A
TRINITY_DN12963_c0_g1	6.54444	3.25193	2.00744e-110	2.42916e-109	0	1	1	1	1	0	81	73	73	59	85	PWA93926.1	MATE efflux family protein [Artemisia annua]
TRINITY_DN442_c3_g1	6.54297	5.45019	0	0	4	5	3	4	3	3	334	357	368	367	352	KVH99935.1	UDP-glucuronosyl/UDP-glucosyltransferase [Cynara cardunculus var. scolymus]
TRINITY_DN493_c1_g1	6.5254	5.30188	0	0	6	1	1	2	2	8	347	312	288	328	327	XP_024985307.1	probable methionine--tRNA ligase isoform X1 [Cynara cardunculus var. scolymus]
TRINITY_DN857_c0_g1	6.52229	5.66121	0	0	5	4	5	2	4	6	410.5	428.57	405.12	394.26	422.84	XP_022009291.1	extensin-2-like isoform X1 [Helianthus annuus]
TRINITY_DN71519_c0_g1	6.52191	0.922734	2.87211e-19	1.12742e-18	0	0	0	0	0	0	7	15	7	12	16	#N/A	#N/A
TRINITY_DN17520_c0_g1	6.52187	0.922734	6.17046e-20	2.46685e-19	0	0	0	0	0	0	10	11	14	10	12	XP_024963641.1	root allergen protein-like [Cynara cardunculus var. scolymus]
TRINITY_DN495_c1_g1	6.49895	4.69171	0	0	1	1	4	2	2	3	212.18	205	206	204.13	215.04	PLY98027.1	hypothetical protein LSAT_8X32981 [Lactuca sativa]
TRINITY_DN65996_c0_g1	6.49673	0.904356	1.17288e-18	4.53261e-18	0	0	0	0	0	0	9	7	13	19	8	XP_021976741.1	polygalacturonase QRT2 [Helianthus annuus]
TRINITY_DN1129_c0_g1	6.49142	6.54806	0	0	10	10	10	8	10	2	761	780	758	759	770	PWA38105.1	pyridoxal phosphate (PLP)-dependent transferases superfamily protein [Artemisia annua]
TRINITY_DN12355_c0_g1	6.48778	5.33227	0	0	7	2	1	3	4	4	342	340	324	320	310	PWA93138.1	protein kinase-like domain, Phloem protein 2-like protein [Artemisia annua]
TRINITY_DN3758_c0_g1	6.4871	5.26455	0	0	5	3	5	2	4	1	294	312	324	324	306	XP_024994611.1	probable WRKY transcription factor 40 [Cynara cardunculus var. scolymus]
TRINITY_DN28367_c0_g1	6.47093	0.88574	7.14729e-19	2.77655e-18	0	0	0	0	0	0	9	10	17	11	8	XP_007221905.1	ABC transporter F family member 4 [Prunus persica]
TRINITY_DN49705_c0_g1	6.47091	0.88574	2.98298e-19	1.16998e-18	0	0	0	0	0	0	11	10	10	13	11	OTF90999.1	putative knottin, scorpion toxin-like protein [Helianthus annuus]
TRINITY_DN70380_c0_g1	6.47091	0.88574	2.98298e-19	1.16998e-18	0	0	0	0	0	0	12	8	12	10	13	XP_024968785.1	putative calcium-transporting ATPase 13, plasma membrane-type [Cynara cardunculus var. scolymus]
TRINITY_DN59126_c0_g1	6.47091	0.885739	2.98298e-19	1.16998e-18	0	0	0	0	0	0	14	10	12	9	10	XP_022009199.1	crocetin glucosyltransferase, chloroplastic-like [Helianthus annuus]
TRINITY_DN67993_c0_g1	6.47089	0.88574	6.77597e-19	2.63322e-18	0	0	0	0	0	0	14	9	6	12	14	XP_023739842.1	cationic peroxidase 1-like [Lactuca sativa]
TRINITY_DN6866_c0_g1	6.46725	3.66333	5.75986e-152	8.90364e-151	0	3	0	3	0	0	100	103	101	105	91	#N/A	#N/A
TRINITY_DN39_c1_g1	6.46186	7.82331	0	0	25	16	21	27	18	18	1836.01	1988.98	1824.12	1731	1913.66	#N/A	#N/A
TRINITY_DN1724_c0_g1	6.4469	3.64407	7.82187e-149	1.192e-147	2	1	1	0	2	0	104	92	92	96	109	#N/A	#N/A
TRINITY_DN3776_c2_g1	6.44472	0.86688	1.08767e-18	4.20428e-18	0	0	0	0	0	0	12	10	14	6	12	#N/A	#N/A
TRINITY_DN27957_c0_g1	6.4329	1.83812	2.73066e-40	1.63262e-39	1	0	0	0	0	0	23	19	23	26	35	KVH87780.1	hypothetical protein Ccrd_024932, partial [Cynara cardunculus var. scolymus]
TRINITY_DN7124_c0_g1	6.42891	5.81485	0	0	5	5	5	6	4	6	465	459	475	452.04	442	OTG01970.1	putative ribonuclease H-like domain, Reverse transcriptase, RNA-dependent DNA polymerase [Helianthus annuus]
TRINITY_DN1711_c0_g1	6.42359	4.27177	2.87338e-234	6.30067e-233	0	1	1	2	5	1	166	155	152	154	146.03	KVH94728.1	cytochrome P450 [Cynara cardunculus var. scolymus]
TRINITY_DN6752_c0_g1	6.41896	5.19821	0	0	4	2	2	6	3	3	278	293	301	313	303	KVH99728.1	Uncharacterized protein family UPF0503 [Cynara cardunculus var. scolymus]
TRINITY_DN56866_c0_g1	6.41808	0.847772	1.44212e-18	5.55893e-18	0	0	0	0	0	0	13	9	8	12	11	XP_024985125.1	L-type lectin-domain containing receptor kinase VIII.1 isoform X1 [Cynara cardunculus var. scolymus]
TRINITY_DN36732_c0_g1	6.41484	6.04877	0	0	6	8	2	9	7	5	538	535	550	557	520	PLY84305.1	hypothetical protein LSAT_5X85441 [Lactuca sativa]
TRINITY_DN2883_c0_g1	6.40996	1.81862	1.79064e-40	1.07368e-39	0	0	1	0	0	0	24	27	28	27	18	PWA57980.1	ionotropic glutamate receptor, metazoa [Artemisia annua]
TRINITY_DN11097_c0_g1	6.40179	3.11879	9.27329e-101	1.04946e-99	2	2	0	0	0	0	65	73	75	57	66	PLY62853.1	hypothetical protein LSAT_4X17220 [Lactuca sativa]
TRINITY_DN11370_c0_g1	6.38664	1.79886	5.29823e-39	3.09781e-38	0	0	1	0	0	0	25	30	17	30	20	PWA90376.1	late embryogenesis abundant (LEA) protein-related protein [Artemisia annua]
TRINITY_DN45983_c0_g1	6.37153	6.31274	0	0	8	6	13	6	7	6	662	641	665	624	653	PWA36321.1	hypothetical protein CTI12_AA601020 [Artemisia annua]
TRINITY_DN2365_c0_g1	6.37039	2.36041	1.06863e-58	8.19305e-58	0	0	0	0	2	0	30	32	37	43	48	XP_021997573.1	cytochrome P450 CYP72A219-like [Helianthus annuus]
TRINITY_DN47192_c0_g1	6.36325	0.808778	6.97219e-18	2.63492e-17	0	0	0	0	0	0	11	11	10	8	11	XP_023737836.1	uncharacterized protein LOC111885842 [Lactuca sativa]
TRINITY_DN9122_c0_g3	6.36325	0.808778	6.97219e-18	2.63492e-17	0	0	0	0	0	0	12	11	8	8	12	XP_022014414.1	wall-associated receptor kinase-like 8 [Helianthus annuus]
TRINITY_DN15216_c0_g1	6.35827	3.07837	1.49806e-96	1.64353e-95	0	1	1	0	0	2	62	57	63	63	81	KVI04266.1	Chitinase II [Cynara cardunculus var. scolymus]
TRINITY_DN66362_c0_g1	6.35515	2.34687	3.07992e-60	2.40218e-59	0	0	1	1	0	0	39	35	39	35	40	AUJ87600.1	E-B-farnesene synthase [Chrysanthemum indicum]
TRINITY_DN13705_c0_g1	6.33872	1.7585	7.56054e-38	4.33549e-37	0	1	0	0	0	0	25	28	26	14	25	#N/A	#N/A
TRINITY_DN12989_c0_g1	6.33513	0.788879	5.47814e-17	2.01796e-16	0	0	0	0	0	0	7	12	8	16	7	#N/A	#N/A
TRINITY_DN9067_c0_g1	6.33496	0.788878	4.50702e-17	1.66446e-16	0	0	0	0	0	0	16	10	10	6	8	#N/A	#N/A
TRINITY_DN7479_c0_g1	6.33202	2.32631	9.82259e-59	7.53261e-58	1	0	0	0	1	0	37	42	30	37	39	OMO57352.1	Transposase, Ptta/En/Spm, plant [Corchorus olitorius]
TRINITY_DN2439_c0_g1	6.3312	3.89505	8.72839e-172	1.4908e-170	2	2	2	1	0	1	142	116.04	119	111	102.01	KVI02932.1	Calcium-binding EF-hand [Cynara cardunculus var. scolymus]
TRINITY_DN6681_c0_g1	6.31117	4.16389	1.28896e-209	2.57436e-208	0	3	4	1	2	0	149	130	138	163	135	PWA68568.1	DNA-binding domain-containing protein [Artemisia annua]
TRINITY_DN4169_c0_g1	6.30625	0.768701	3.37099e-17	1.2492e-16	0	0	0	0	0	0	9	10	7	11	12	#N/A	#N/A
TRINITY_DN22773_c0_g1	6.30625	0.7687	3.37099e-17	1.2492e-16	0	0	0	0	0	0	10	8	11	9	11	XP_024447996.1	protein indeterminate-domain 2 [Populus trichocarpa]
TRINITY_DN56624_c0_g1	6.30624	0.7687	4.88847e-17	1.80294e-16	0	0	0	0	0	0	11	14	8	7	9	KVH91359.1	UDP-glucuronosyl/UDP-glucosyltransferase [Cynara cardunculus var. scolymus]
TRINITY_DN64417_c0_g1	6.30622	0.7687	6.15976e-17	2.2648e-16	0	0	0	0	0	0	13	8	6	9	13	PWA57945.1	UDP-glucuronosyl/UDP-glucosyltransferase [Artemisia annua]
TRINITY_DN51011_c0_g1	6.30058	2.29843	1.30865e-57	9.88788e-57	0	0	0	0	2	0	41	38	34	30	38	#N/A	#N/A
TRINITY_DN6225_c0_g1	6.30042	5.89846	0	0	7	4	5	8	8	4	492.99	486	488	489.99	470.99	OTG10347.1	putative heat shock protein 70 family [Helianthus annuus]
TRINITY_DN314_c1_g1	6.28389	5.84286	0	0	8	5	4	4	4	10	460	473	463	450	489	XP_022039980.1	uncharacterized protein LOC110942510 [Helianthus annuus]
TRINITY_DN1047_c0_g1	6.28254	7.62391	0	0	26	21	20	22	18	16	1581	1602	1641	1620	1633	XP_024996319.1	G-type lectin S-receptor-like serine/threonine-protein kinase CES101 [Cynara cardunculus var. scolymus]
TRINITY_DN33166_c0_g1	6.27704	0.748237	3.90669e-16	1.39784e-15	0	0	0	0	0	0	4	10	9	16	9	OTG13277.1	putative nucleoside phosphorylase [Helianthus annuus]
TRINITY_DN37263_c0_g1	6.27688	0.748236	7.41238e-17	2.71579e-16	0	0	0	0	0	0	12	10	10	8	8	PWA62028.1	hypothetical protein CTI12_AA365330 [Artemisia annua]
TRINITY_DN16865_c0_g1	6.27667	1.70641	5.1658e-35	2.84447e-34	1	0	0	0	0	0	14	20	35	20	24	XP_019104570.1	PREDICTED: protein DETOXIFICATION 16 isoform X1 [Beta vulgaris subsp. vulgaris]
TRINITY_DN194_c0_g1	6.26109	8.70322	0	0	41	44.99	41	35	66	37	3345.15	3327.48	3464.89	3488.23	3465.13	KVH94728.1	cytochrome P450 [Cynara cardunculus var. scolymus]
TRINITY_DN964_c0_g1	6.26004	5.11075	0	0	4	1	3	4	5	4	282.92	252.99	279.95	297.96	282.87	XP_022002696.1	cysteine-rich receptor-like protein kinase 2 [Helianthus annuus]
TRINITY_DN18248_c0_g1	6.24695	0.727478	5.17682e-16	1.84387e-15	0	0	0	0	0	0	10	14	8	11	4	#N/A	#N/A
TRINITY_DN47590_c0_g1	6.24692	0.727478	3.37655e-16	1.21028e-15	0	0	0	0	0	0	8	15	7	8	9	XP_023772872.1	probable WRKY transcription factor 70 [Lactuca sativa]
TRINITY_DN54540_c0_g1	6.2469	0.727478	1.87807e-16	6.79812e-16	0	0	0	0	0	0	11	6	10	8	12	PWA65943.1	zinc knuckle CX2CX4HX4C [Artemisia annua]
TRINITY_DN63353_c0_g1	6.24689	0.727478	5.45756e-16	1.94263e-15	0	0	0	0	0	0	8	13	13	4	9	#N/A	#N/A
TRINITY_DN56788_c0_g1	6.24682	0.727478	7.79245e-16	2.76342e-15	0	0	0	0	0	0	13	14	7	4	9	PWA52753.1	senescence-associated protein 20 [Artemisia annua]
TRINITY_DN14696_c0_g1	6.23447	2.64685	6.10999e-72	5.38886e-71	1	1	1	0	0	0	47	47	40	49	53	PWA89409.1	reverse transcriptase domain-containing protein [Artemisia annua]
TRINITY_DN56364_c0_g1	6.23084	5.08242	0	0	2	3	3	8	3	2	283	285	274	265	262	XP_023763014.1	cucumber peeling cupredoxin-like [Lactuca sativa]
TRINITY_DN238_c4_g1	6.22282	4.5243	2.37825e-278	5.97679e-277	1	2	3	3	2	3	174	186	187	196	180	XP_024979267.1	NADPH--cytochrome P450 reductase-like isoform X1 [Cynara cardunculus var. scolymus]
TRINITY_DN5826_c0_g1	6.22133	3.2114	3.13635e-104	3.63195e-103	0	1	1	1	2	0	91	71	64	65	68	#N/A	#N/A
TRINITY_DN48264_c0_g1	6.21894	2.22628	7.20112e-52	5.04789e-51	1	0	0	1	0	0	23	41	45	29	33	PWA63177.1	hypothetical protein CTI12_AA356580 [Artemisia annua]
TRINITY_DN17605_c0_g1	6.21639	0.706417	1.02227e-15	3.61027e-15	0	0	0	0	0	0	4	10	9	14	9	#N/A	#N/A
TRINITY_DN13956_c0_g1	6.21629	0.706416	3.58404e-16	1.28369e-15	0	0	0	0	0	0	10	9	12	8	7	#N/A	#N/A
TRINITY_DN15045_c0_g1	6.21629	0.706416	3.90695e-16	1.39784e-15	0	0	0	0	0	0	9	9	13	7	8	KVI06852.1	F-box domain, cyclin-like protein [Cynara cardunculus var. scolymus]
TRINITY_DN57597_c0_g1	6.21174	1.65237	2.13097e-34	1.16189e-33	1	0	0	0	0	0	25	24	16	28	15	#N/A	#N/A
TRINITY_DN21371_c0_g1	6.21046	2.21886	1.20046e-54	8.74378e-54	0	1	0	0	0	1	35	31	33	35	36	XP_022027385.1	probable serine/threonine-protein kinase DDB_G0278521 [Helianthus annuus]
TRINITY_DN2860_c0_g1	6.20059	5.98353	0	0	6	8	4	9	7	7	519	481	525	513	536	XP_024979477.1	calcium uniporter protein 2, mitochondrial-like [Cynara cardunculus var. scolymus]
TRINITY_DN2582_c0_g1	6.20016	5.80063	0	0	5	5	5	3	9	9	490	458	438	413	466	XP_023737489.1	VQ motif-containing protein 22-like [Lactuca sativa]
TRINITY_DN6775_c0_g1	6.19881	6.92795	0	0	9	19	13	12	15	12	995	937	1024	1040	977	KVH95870.1	hypothetical protein Ccrd_002052 [Cynara cardunculus var. scolymus]
TRINITY_DN398_c2_g1	6.19746	6.44536	0	0	9	13	8	10	11	6	685	722	735	710	701	#N/A	#N/A
TRINITY_DN18592_c0_g1	6.19744	2.6133	1.02425e-69	8.82377e-69	1	1	0	0	1	0	42	56	46	43	43	XP_023766716.1	berberine bridge enzyme-like 8 [Lactuca sativa]
TRINITY_DN8623_c0_g3	6.18979	2.92272	1.50179e-82	1.46552e-81	0	2	0	1	1	0	75	50	48	70	47	#N/A	#N/A
TRINITY_DN26394_c0_g1	6.18501	0.685043	7.88112e-16	2.79427e-15	0	0	0	0	0	0	8	11	10	9	7	#N/A	#N/A
TRINITY_DN16628_c0_g1	6.18498	0.685043	1.54795e-15	5.43345e-15	0	0	0	0	0	0	9	9	12	4	11	#N/A	#N/A
TRINITY_DN10073_c0_g1	6.1848	3.17736	7.88347e-104	9.10391e-103	1	0	1	1	2	0	79	64	69	63	75	PWA59998.1	prohibitin-1, mitochondrial [Artemisia annua]
TRINITY_DN7778_c0_g1	6.17425	3.38712	1.20307e-118	1.5366e-117	1	1	2	0	2	0	95	68	71	89	85	XP_024981879.1	uncharacterized protein LOC112518427 [Cynara cardunculus var. scolymus]
TRINITY_DN3218_c0_g1	6.17348	4.65646	5.58118e-302	1.50579e-300	2	4	1	3	2	4	192	188	212	203	218	PWA53290.1	protein kinase-like domain, Concanavalin A-like lectin/glucanase domain protein [Artemisia annua]
TRINITY_DN27299_c0_g1	6.15758	1.60764	6.09242e-34	3.29865e-33	0	0	0	1	0	0	21	20	27	18	18	KVI07247.1	Aspartic peptidase [Cynara cardunculus var. scolymus]
TRINITY_DN3248_c1_g1	6.15587	6.00686	0	0	6	2	10	13	8	4	553.01	498	541.01	521.01	502.02	PWA86801.1	mitogen-activated protein kinase 3 [Artemisia annua]
TRINITY_DN2320_c0_g1	6.15406	5.71624	0	0	7	4	5	6	3	10	430	417	437	432	418	PWA62912.1	ankyrin repeat family protein [Artemisia annua]
TRINITY_DN37547_c0_g1	6.15305	0.663348	1.86349e-15	6.52389e-15	0	0	0	0	0	0	6	9	8	12	9	#N/A	#N/A
TRINITY_DN37161_c0_g1	6.15304	0.663348	2.21689e-15	7.73835e-15	0	0	0	0	0	0	7	8	9	7	13	XP_022033650.1	probable sulfate transporter 3.4 [Helianthus annuus]
TRINITY_DN22905_c0_g1	6.15303	0.663348	3.86921e-15	1.33912e-14	0	0	0	0	0	0	6	9	9	6	14	#N/A	#N/A
TRINITY_DN40225_c0_g1	6.15303	0.663347	2.07366e-15	7.24446e-15	0	0	0	0	0	0	12	7	9	6	10	OTG27914.1	putative protein kinase-like domain-containing protein [Helianthus annuus]
TRINITY_DN15978_c0_g1	6.15302	0.663348	3.27357e-15	1.13591e-14	0	0	0	0	0	0	13	7	5	10	9	#N/A	#N/A
TRINITY_DN24593_c0_g1	6.15154	6.09761	0	0	9	5	9	8	8	7	579	582	563	511	551	XP_022009291.1	extensin-2-like isoform X1 [Helianthus annuus]
TRINITY_DN591_c0_g1	6.14679	6.49187	0	0	12	16	14	5	6	8	718	752	704	767	727	PWA73307.1	hypothetical protein CTI12_AA244510 [Artemisia annua]
TRINITY_DN36795_c0_g1	6.14632	6.55948	0	0	10	10	11	12	9	12	756	763	796	741	789	KVI07623.1	AAA+ ATPase domain-containing protein [Cynara cardunculus var. scolymus]
TRINITY_DN6186_c0_g1	6.13925	2.87633	1.14888e-81	1.11332e-80	1	1	0	1	0	1	64	67	50	43	56	XP_022001736.1	putative UPF0481 protein At3g02645 [Helianthus annuus]
TRINITY_DN7365_c0_g1	6.12333	2.14251	4.20136e-51	2.9151e-50	0	1	1	0	0	0	32	35	32	27	34	#N/A	#N/A
TRINITY_DN36831_c0_g1	6.12041	0.641322	7.55668e-15	2.58504e-14	0	0	0	0	0	0	5	10	7	13	8	#N/A	#N/A
TRINITY_DN11573_c0_g1	6.12037	0.641322	6.57108e-15	2.25273e-14	0	0	0	0	0	0	7	12	11	8	5	#N/A	#N/A
TRINITY_DN16653_c0_g1	6.12036	0.641322	4.79949e-15	1.65437e-14	0	0	0	0	0	0	6	11	10	10	6	PWA63875.1	EGF-like domain-containing protein [Artemisia annua]
TRINITY_DN40540_c0_g1	6.12035	0.641322	5.75537e-15	1.97796e-14	0	0	0	0	0	0	6	12	7	7	11	#N/A	#N/A
TRINITY_DN4527_c0_g1	6.12035	0.641321	3.81093e-15	1.31963e-14	0	0	0	0	0	0	11	9	6	8	9	#N/A	#N/A
TRINITY_DN37940_c0_g1	6.12034	0.641321	4.72238e-15	1.62865e-14	0	0	0	0	0	0	10	8	12	7	6	#N/A	#N/A
TRINITY_DN4363_c1_g1	6.12034	0.641321	5.77669e-15	1.98508e-14	0	0	0	0	0	0	11	9	4	10	9	#N/A	#N/A
TRINITY_DN10268_c0_g1	6.12033	0.641321	6.45503e-15	2.21385e-14	0	0	0	0	0	0	8	5	9	8	13	XP_021977745.1	ABC transporter E family member 2 [Helianthus annuus]
TRINITY_DN67901_c0_g1	6.11557	1.57315	2.27073e-32	1.1957e-31	0	0	0	0	0	1	24	20	18	13	26	XP_021982380.1	succinate dehydrogenase [ubiquinone] iron-sulfur subunit 1, mitochondrial [Helianthus annuus]
TRINITY_DN37730_c0_g1	6.11301	3.32975	6.69709e-112	8.19314e-111	0	2	2	1	0	1	82	94	61	84	70	PLY67294.1	hypothetical protein LSAT_3X140440 [Lactuca sativa]
TRINITY_DN145_c0_g1	6.10181	5.85248	0	0	7	5	3	8	10	7	447.19	476.13	476.93	492.75	452.61	XP_022037871.1	G-type lectin S-receptor-like serine/threonine-protein kinase At1g34300 [Helianthus annuus]
TRINITY_DN2344_c1_g1	6.10136	5.02085	0	0	0	7	2	7	1	5	259	245	277	267	261	#N/A	#N/A
TRINITY_DN12574_c0_g1	6.0961	2.11879	2.86894e-48	1.92342e-47	0	2	0	0	0	0	30	22	41.99	29	34	#N/A	#N/A
TRINITY_DN67568_c0_g1	6.09368	2.51981	1.18836e-65	9.86082e-65	2	0	0	1	0	0	47	39	39	43	46	XP_024980379.1	pelargonidin 3-O-(6-caffeoylglucoside) 5-O-(6-O-malonylglucoside) 4'''-malonyltransferase-like [Cynara cardunculus var. scolymus]
TRINITY_DN14148_c0_g1	6.08712	0.618954	5.36393e-14	1.78837e-13	0	0	0	0	0	0	1	11	9	12	9	#N/A	#N/A
TRINITY_DN28178_c0_g1	6.08693	2.1108	5.08914e-49	3.44933e-48	1	0	0	0	1	0	37	34	23	30	32	OTG31575.1	putative multidrug resistance-associated protein 8 [Helianthus annuus]
TRINITY_DN60921_c0_g1	6.08692	0.618954	1.29303e-14	4.39581e-14	0	0	0	0	0	0	8	7	10	12	5	PWA47863.1	protein kinase-like domain, Concanavalin A-like lectin/glucanase domain protein [Artemisia annua]
TRINITY_DN12162_c0_g1	6.08689	0.618954	9.34667e-15	3.18822e-14	0	0	0	0	0	0	7	9	12	7	7	PWA97259.1	serine-threonine/tyrosine-protein kinase catalytic domain-containing protein [Artemisia annua]
TRINITY_DN67835_c0_g1	6.08689	0.618954	8.3803e-15	2.86327e-14	0	0	0	0	0	0	6	11	9	8	8	XP_021998591.1	leucine--tRNA ligase, cytoplasmic-like [Helianthus annuus]
TRINITY_DN51664_c0_g1	6.08686	0.618954	1.95649e-14	6.6203e-14	0	0	0	0	0	0	12	10	10	6	4	XP_022020598.1	cysteine-rich receptor-like protein kinase 15 [Helianthus annuus]
TRINITY_DN568_c3_g1	6.08686	0.618954	2.54796e-14	8.58598e-14	0	0	0	0	0	0	8	13	9	3	9	#N/A	#N/A
TRINITY_DN6015_c0_g1	6.08686	0.618953	1.46531e-14	4.97439e-14	0	0	0	0	0	0	10	10	7	4	11.18	PWA38455.1	serine-threonine/tyrosine-protein kinase catalytic domain-containing protein [Artemisia annua]
TRINITY_DN15764_c3_g1	6.08683	0.618953	2.69824e-14	9.08413e-14	0	0	0	0	0	0	10	12	5	4	11	#N/A	#N/A
TRINITY_DN7182_c0_g1	6.0763	2.81862	3.47992e-77	3.22518e-76	0	1	1	0	1	1	42	69	60	46	51	XP_021997356.1	berberine bridge enzyme-like 21 [Helianthus annuus]
TRINITY_DN49249_c0_g1	6.07238	1.53781	5.95583e-32	3.10529e-31	0	0	0	1	0	0	24	19	14	20	21	XP_023736386.1	pathogenesis-related genes transcriptional activator PTI5-like [Lactuca sativa]
TRINITY_DN8623_c0_g2	6.06839	2.09468	1.19834e-48	8.0893e-48	0	0	0	1	0	1	32	28	32	25	37	PWA76129.1	reverse transcriptase domain-containing protein [Artemisia annua]
TRINITY_DN495_c3_g1	6.06585	6.88408	0	0	14	17	11	10	15.03	18	966	948.2	1013	925	964	OTG18638.1	putative serine/threonine-protein kinase, active site protein [Helianthus annuus]
TRINITY_DN47486_c0_g1	6.0527	0.596234	3.29893e-14	1.10719e-13	0	0	0	0	0	0	5	10	8	12	6	PWA84032.1	hypothetical protein CTI12_AA134830 [Artemisia annua]
TRINITY_DN43528_c0_g1	6.05265	0.596234	2.82999e-14	9.51907e-14	0	0	0	0	0	0	11	7	7	11	5	PLY62047.1	hypothetical protein LSAT_5X185301 [Lactuca sativa]
TRINITY_DN67342_c0_g1	6.05258	0.596233	4.6269e-14	1.54526e-13	0	0	0	0	0	0	11	11	9	3	7	XP_024964701.1	uncharacterized protein LOC112504984, partial [Cynara cardunculus var. scolymus]
TRINITY_DN5836_c0_g1	6.04484	7.51328	0	0	24	27	21	20	17	25	1522	1470	1492	1467	1508	PWA70432.1	ATPase, AAA-type, core [Artemisia annua]
TRINITY_DN21516_c0_g1	6.03992	3.61893	7.67244e-140	1.11524e-138	0	0	2	2	1	3	91	90	86	100	115	XP_024994542.1	expansin-like B1 isoform X2 [Cynara cardunculus var. scolymus]
TRINITY_DN5963_c0_g1	6.038	5.60329	0	0	4	6	7	7	6	5	394	387	405	391	392	XP_023728736.1	aldehyde dehydrogenase family 2 member B4, mitochondrial-like [Lactuca sativa]
TRINITY_DN47024_c0_g1	6.03793	6.75257	0	0	13	11	12	21	10	12	824	896	900	925	848	XP_022028850.1	CASP-like protein 1 [Helianthus annuus]
TRINITY_DN6381_c1_g1	6.03393	3.61329	3.26757e-143	4.83601e-142	3	0	0	2	1	2	95	94	96	101	94	PLY97007.1	hypothetical protein LSAT_2X17201 [Lactuca sativa]
TRINITY_DN59400_c0_g1	6.02782	1.50159	4.65705e-31	2.38674e-30	1	0	0	0	0	0	20	19	19	23	14	#N/A	#N/A
TRINITY_DN33343_c0_g1	6.01777	2.45184	5.07275e-61	3.99759e-60	1	1	0	0	1	0	36	38	43	34	52	#N/A	#N/A
TRINITY_DN20205_c0_g1	6.01757	0.57315	4.05257e-14	1.35685e-13	0	0	0	0	0	0	7	8	10	6	9	PLY61690.1	hypothetical protein LSAT_5X100260 [Lactuca sativa]
TRINITY_DN67309_c0_g1	6.01756	0.57315	4.05257e-14	1.35685e-13	0	0	0	0	0	0	11	6	7	8	8	OTF90999.1	putative knottin, scorpion toxin-like protein [Helianthus annuus]
TRINITY_DN3697_c1_g1	6.01756	0.57315	4.49883e-14	1.50339e-13	0	0	0	0	0	0	6	8	9	6	11	PWA35849.1	wall-associated kinase family protein [Artemisia annua]
TRINITY_DN2460_c0_g2	6.01487	3.01982	9.17897e-87	9.24936e-86	1.09	2.18	0	1.1	0	1.11	39.64	66.95	56.89	76.18	70.97	PWA97040.1	cytochrome P450 [Artemisia annua]
TRINITY_DN3659_c0_g1	6.00468	2.75337	1.23391e-75	1.13071e-74	0	1	1	0	0	2	51	47	61	48	48	PWA65807.1	O-methyltransferase COMT-type, S-adenosyl-L-methionine-dependent methyltransferase [Artemisia annua]
TRINITY_DN21970_c0_g1	6.00257	4.40519	4.1193e-249	9.47467e-248	4	1	2	4	0	4	174	160	156	174	182	KVH97581.1	protein of unknown function DUF292, eukaryotic, partial [Cynara cardunculus var. scolymus]
TRINITY_DN65789_c0_g1	5.9892	2.4263	9.85472e-61	7.73498e-60	1	1	0	0	0	1	39	38	37	50	35	PLY79398.1	hypothetical protein LSAT_3X58380 [Lactuca sativa]
TRINITY_DN27812_c0_g1	5.98196	3.56438	1.50152e-136	2.13788e-135	0	1	1	2	0	4	102	95	86	92	88	XP_023757561.1	ethylene-responsive transcription factor 1-like [Lactuca sativa]
TRINITY_DN69702_c0_g1	5.98195	2.98963	1.54936e-90	1.61943e-89	1	2	2	0	0	0	59	58	59	65	63	XP_024968612.1	protein LURP-one-related 10-like [Cynara cardunculus var. scolymus]
TRINITY_DN62137_c0_g1	5.98171	0.549692	2.6711e-13	8.66244e-13	0	0	0	0	0	0	6	8	10	12	3	XP_024960910.1	protein DETOXIFICATION 31-like isoform X2 [Cynara cardunculus var. scolymus]
TRINITY_DN19708_c0_g1	5.98161	0.549691	1.10588e-13	3.64663e-13	0	0	0	0	0	0	7	11	9	5	7	OTG28380.1	putative NB-ARC [Helianthus annuus]
TRINITY_DN60146_c0_g1	5.9816	0.549691	1.32339e-13	4.34969e-13	0	0	0	0	0	0	11	10	5	7	6	#N/A	#N/A
TRINITY_DN11146_c0_g1	5.97724	2.98527	5.24765e-89	5.41543e-88	1	0	1	2	1	0	61	59	56	72	55	XP_023759907.1	sodium/calcium exchanger NCL1-like [Lactuca sativa]
TRINITY_DN11432_c0_g1	5.97464	2.41336	1.05762e-56	7.90879e-56	1	0	1	1	0	0	44	58	29	33	33	OTG00086.1	hypothetical protein HannXRQ_Chr13g0387051 [Helianthus annuus]
TRINITY_DN31719_c0_g1	5.97457	2.41336	1.00737e-57	7.62184e-57	0	1	0	0	1	1	45	35	54	30	33	#N/A	#N/A
TRINITY_DN1543_c0_g1	5.97137	3.38712	3.85581e-120	4.97425e-119	1	0	2	0	2	2	82	79	80	76	90	#N/A	#N/A
TRINITY_DN7183_c0_g2	5.96624	1.45184	1.30537e-28	6.36737e-28	0	0	1	0	0	0	17	24	19	22	9	XP_023766716.1	berberine bridge enzyme-like 8 [Lactuca sativa]
TRINITY_DN30738_c0_g1	5.95261	2.39373	2.70308e-59	2.08343e-58	0	0	1	0	0	2	30	41	37	45	41	XP_021982380.1	succinate dehydrogenase [ubiquinone] iron-sulfur subunit 1, mitochondrial [Helianthus annuus]
TRINITY_DN29696_c0_g1	5.94476	0.525845	4.591e-13	1.4744e-12	0	0	0	0	0	0	5	12	10	5	6	#N/A	#N/A
TRINITY_DN65655_c0_g1	5.94474	0.525844	6.08165e-13	1.94247e-12	0	0	0	0	0	0	8	2	11	10	7	XP_024964669.1	uncharacterized protein LOC112504945 [Cynara cardunculus var. scolymus]
TRINITY_DN53048_c0_g1	5.94472	0.525844	3.22344e-13	1.04163e-12	0	0	0	0	0	0	7	8	5	6	12	OEL38443.1	ABC transporter G family member 53 [Dichanthelium oligosanthes]
TRINITY_DN39134_c0_g1	5.94183	4.15614	6.81945e-208	1.3491e-206	4	3	2	2	1	1	141	133	140	151	143	PWA79304.1	hypothetical protein CTI12_AA207770 [Artemisia annua]
TRINITY_DN4411_c0_g1	5.93431	1.42631	1.92352e-28	9.34026e-28	0	1	0	0	0	0	21	18	24	13	13	XP_021970152.1	berberine bridge enzyme-like 8 [Helianthus annuus]
TRINITY_DN2237_c0_g1	5.92953	8.33389	0	0	48	54	29	37	41	48	2576	2741	2621	2647	2587	PWA73382.1	cupredoxin, Blue (type 1) copper protein, binding site [Artemisia annua]
TRINITY_DN49747_c0_g1	5.92942	2.68503	3.01095e-72	2.66403e-71	0	0	3	0	1	0	47	53	44	53	45	PWA73309.1	hypothetical protein CTI12_AA244530 [Artemisia annua]
TRINITY_DN38315_c0_g1	5.91815	1.41337	7.50575e-29	3.68541e-28	1	0	0	0	0	0	18	18	14	21	17	XP_023729832.1	cytochrome P450 94B3-like [Lactuca sativa]
TRINITY_DN8061_c0_g1	5.91223	6.28594	0	0	12	10	11	13	12	4	645	664	603	631	625	PWA55930.1	K+ transporter 1 [Artemisia annua]
TRINITY_DN2022_c2_g1	5.90697	0.501597	8.77016e-13	2.7828e-12	0	0	0	0	0	0	3	7	7	11	9	#N/A	#N/A
TRINITY_DN18305_c0_g1	5.90692	0.501597	6.04388e-13	1.93059e-12	0	0	0	0	0	0	6	8	9	10	4	#N/A	#N/A
TRINITY_DN12819_c1_g1	5.90689	0.501597	4.30994e-13	1.38694e-12	0	0	0	0	0	0	8	6	6	9	8	#N/A	#N/A
TRINITY_DN58336_c0_g1	5.90688	0.501597	5.61867e-13	1.79735e-12	0	0	0	0	0	0	10	4	9	7	7	XP_024966062.1	uncharacterized protein LOC112506283 [Cynara cardunculus var. scolymus]
TRINITY_DN66810_c0_g1	5.90409	2.91815	9.59726e-84	9.44834e-83	1	0	1	0	3	0	58	66	53	47	64	PLY95137.1	hypothetical protein LSAT_1X78540 [Lactuca sativa]
TRINITY_DN38695_c0_g1	5.90233	5.11075	0	0	0	5	3	2	8	9	281	275	275	273	287	XP_021987507.1	basic 7S globulin-like [Helianthus annuus]
TRINITY_DN13162_c0_g1	5.90178	1.40031	5.65025e-28	2.71913e-27	0	0	0	1	0	0	12	18	17	16	24	#N/A	#N/A
TRINITY_DN36396_c0_g1	5.87935	6.00525	0	0	10	8	7	14	6	7	530.99	531.02	524.88	515	501.34	#N/A	#N/A
TRINITY_DN10690_c0_g1	5.87733	3.11079	1.35326e-93	1.45221e-92	0	0	2	0	2	2	76	62	52.03	60	82	#N/A	#N/A
TRINITY_DN10542_c0_g1	5.8744	4.67148	8.11626e-291	2.12282e-289	4	2	3	7	1	3	212	211	185	184	228	XP_023729333.1	probable peptide/nitrate transporter At3g43790 isoform X1 [Lactuca sativa]
TRINITY_DN124_c0_g1	5.87284	9.85459	0	0	106	131	132	125	119	156	7513	7598	7619	7460	7633	XP_021997573.1	cytochrome P450 CYP72A219-like [Helianthus annuus]
TRINITY_DN6757_c0_g1	5.8726	7.38687	0	0	23	20	34	18	27	16	1338	1449	1346	1305	1378	XP_022022489.1	uncharacterized protein LOC110922508 [Helianthus annuus]
TRINITY_DN23645_c0_g1	5.86808	0.476935	1.54976e-12	4.87755e-12	0	0	0	0	0	0	3	7	8	10	8	XP_023733091.1	uncharacterized protein At1g76070-like [Lactuca sativa]
TRINITY_DN43645_c0_g1	5.86808	0.476935	2.17825e-12	6.82023e-12	0	0	0	0	0	0	5	12	4	7	8	#N/A	#N/A
TRINITY_DN52000_c0_g1	5.86801	0.476935	1.51547e-12	4.77145e-12	0	0	0	0	0	0	7	4	8	6	11	KVH88958.1	Multi antimicrobial extrusion protein [Cynara cardunculus var. scolymus]
TRINITY_DN23547_c0_g1	5.85783	1.91357	5.11768e-42	3.14718e-41	0	0	0	0	2	0	28	27	20	29	29	PWA46845.1	F-box domain-containing protein [Artemisia annua]
TRINITY_DN66772_c0_g1	5.85342	3.27715	9.89488e-110	1.19131e-108	1	1	3	1	0	1	79	73	69	73	81	XP_023756463.1	UPF0481 protein At3g47200 [Lactuca sativa]
TRINITY_DN49364_c0_g1	5.85152	1.36042	1.67393e-27	7.98198e-27	0	0	0	1	0	0	16	16	19	13	20	XP_023765659.1	uncharacterized protein LOC111914144 [Lactuca sativa]
TRINITY_DN174_c0_g2	5.8513	4.84049	0	0	0	3	6	1	5	8	229	210	228	232	250	KVH98404.1	Multi antimicrobial extrusion protein, partial [Cynara cardunculus var. scolymus]
TRINITY_DN1207_c0_g2	5.84928	4.57747	5.70015e-274	1.4144e-272	3	2	4	1	7	2	165.13	188.86	198.86	206.49	195.42	XP_022021101.1	cysteine-rich receptor-like protein kinase 10 [Helianthus annuus]
TRINITY_DN13714_c0_g1	5.84698	1.90435	1.03559e-41	6.33582e-41	0	0	1	0	0	1	30	23	31	23	25	PWA76367.1	phytosulfokine 3 [Artemisia annua]
TRINITY_DN2673_c0_g1	5.84048	6.07211	0	0	4	17	11	9	13	2	570	530	539	518	569	XP_022017981.1	UDP-glycosyltransferase 89B2 [Helianthus annuus]
TRINITY_DN13618_c0_g1	5.83687	2.29137	1.09886e-55	8.1064e-55	0	0	1	0	0	2	34	34	32	39	40	XP_024989232.1	RPM1-interacting protein 4-like [Cynara cardunculus var. scolymus]
TRINITY_DN15528_c0_g1	5.83439	1.34687	8.78996e-27	4.12306e-26	0	0	1	0	0	0	10	17	20	19	17	#N/A	#N/A
TRINITY_DN57024_c0_g1	5.83432	1.34687	2.3034e-26	1.07261e-25	0	0	0	0	1	0	22	20	18	10	13	XP_023764744.1	uncharacterized protein LOC111913259 [Lactuca sativa]
TRINITY_DN60024_c0_g1	5.83207	6.53356	0	0	18	8	9	15	13	15	721	763	748	796	733	PWA76533.1	hypothetical protein CTI12_AA211070 [Artemisia annua]
TRINITY_DN41648_c0_g1	5.82811	0.451844	2.4679e-12	7.70619e-12	0	0	0	0	0	0	4	8	6	9	8	PWA35547.1	Zinc finger, C2H2 [Artemisia annua]
TRINITY_DN41221_c0_g1	5.8281	0.451844	2.29922e-12	7.18956e-12	0	0	0	0	0	0	8	9	8	5	5	PLY89916.1	hypothetical protein LSAT_8X48440 [Lactuca sativa]
TRINITY_DN18853_c0_g1	5.8281	0.451844	2.29743e-12	7.18463e-12	0	0	0	0	0	0	8	8	9	5	5	#N/A	#N/A
TRINITY_DN16366_c0_g1	5.82803	0.451844	4.79819e-12	1.47999e-11	0	0	0	0	0	0	11	9	7	4	4	#N/A	#N/A
TRINITY_DN38359_c0_g1	5.82711	2.84776	3.11378e-80	2.97934e-79	0	0	2	1	1	1	60	60	52	52	49	PLY62853.1	hypothetical protein LSAT_4X17220 [Lactuca sativa]
TRINITY_DN586_c1_g1	5.81702	1.3332	1.67938e-26	7.83992e-26	0	0	0	0	0	1	14	11	20	18	19	#N/A	#N/A
TRINITY_DN8066_c0_g1	5.81398	1.87634	3.75793e-41	2.27907e-40	1	0	0	0	0	1	26	23	28	25	27	XP_024989102.1	heavy metal-associated isoprenylated plant protein 28-like [Cynara cardunculus var. scolymus]
TRINITY_DN12691_c0_g1	5.81256	2.27	1.75751e-54	1.27678e-53	1	0	0	0	2	0	36	31	34	33	42	XP_024978363.1	uncharacterized protein LOC112515687 [Cynara cardunculus var. scolymus]
TRINITY_DN10278_c0_g1	5.81176	2.57895	2.10627e-64	1.72418e-63	0	1	1	0	2	0	42	39	61	44	37	XP_022030351.1	receptor-like protein kinase At5g59670 [Helianthus annuus]
TRINITY_DN5059_c0_g1	5.80587	2.8284	5.75967e-78	5.38139e-77	2	1	1	0	0	1	46	50	57	51	65	XP_023728548.1	uncharacterized protein LOC111876244 [Lactuca sativa]
TRINITY_DN66208_c0_g1	5.80047	5.37294	0	0	3	6	5	9	7	5	338	332	332	337	331	PWA80569.1	multi antimicrobial extrusion protein [Artemisia annua]
TRINITY_DN8144_c0_g1	5.79225	2.56146	4.36399e-65	3.5997e-64	1	1	0	0	0	1.73	44.88	48.65	35.06	40.96	49.59	XP_022023064.1	SUPPRESSOR OF GAMMA RESPONSE 1-like [Helianthus annuus]
TRINITY_DN49_c0_g1	5.78964	2.8137	8.13797e-76	7.4676e-75	1	3	0	1	0	0	55	48	57	40	66	PWA34102.1	cytochrome P450 93A3 [Artemisia annua]
TRINITY_DN12541_c0_g1	5.78711	0.426309	1.05895e-11	3.22252e-11	0	0	0	0	0	0	6	10	4	10	4	#N/A	#N/A
TRINITY_DN50893_c0_g1	5.78708	0.426309	1.09039e-11	3.31549e-11	0	0	0	0	0	0	5	12	7	6	4	PWA56472.1	Zinc finger, C2H2 [Artemisia annua]
TRINITY_DN12636_c0_g1	5.78705	0.426309	7.80938e-12	2.38957e-11	0	0	0	0	0	0	8	9	4	9	4	#N/A	#N/A
TRINITY_DN15855_c0_g1	5.78704	0.426309	6.09322e-12	1.87269e-11	0	0	0	0	0	0	5	5	10	8	6	#N/A	#N/A
TRINITY_DN59097_c0_g1	5.78702	0.426309	5.04869e-12	1.55582e-11	0	0	0	0	0	0	8	7	9	5	5	XP_023747283.1	uncharacterized protein LOC111895439 [Lactuca sativa]
TRINITY_DN586_c0_g1	5.78584	9.1384	0	0	88	82	75	73	81	97	4597	4610	4586	4615	4572	XP_021985137.1	benzyl alcohol O-benzoyltransferase-like [Helianthus annuus]
TRINITY_DN9816_c0_g1	5.7764	4.50766	8.20177e-264	1.98208e-262	0	3	3	7	4	2	181	168	181	178	199	XP_021978631.1	calcium-transporting ATPase 12, plasma membrane-type-like [Helianthus annuus]
TRINITY_DN3999_c0_g1	5.76668	5.25823	0	0	8	3	8	9	3	2	277	345	343	282	293	XP_023764267.1	heterodimeric geranylgeranyl pyrophosphate synthase small subunit, chloroplastic-like [Lactuca sativa]
TRINITY_DN477_c0_g1	5.76198	5.2537	0	0	6	5	4	3	4	11	276	298	314	325	322	#N/A	#N/A
TRINITY_DN66659_c0_g1	5.75248	2.52584	1.53497e-64	1.25837e-63	0	1	0	1	1	1	43	40	43	43	45	PWA58173.1	RNA-directed DNA polymerase, eukaryota, Reverse transcriptase zinc-binding domain protein [Artemisia annua]
TRINITY_DN6994_c0_g1	5.74542	1.27716	1.96773e-25	8.98986e-25	0	0	0	0	1	0	15	18	19	12	14	XP_021976464.1	protein DETOXIFICATION 14-like [Helianthus annuus]
TRINITY_DN323_c1_g1	5.74528	5.81976	0	0	14	9	5	8	6	8	468	438	479	435	462	PWA97432.1	thaumatin-like protein 1 [Artemisia annua]
TRINITY_DN15248_c0_g1	5.74479	0.400314	1.8748e-11	5.64553e-11	0	0	0	0	0	0	6.29	5	3.83	11.18	7	PWA78518.1	cytochrome P450 [Artemisia annua]
TRINITY_DN38984_c0_g1	5.74474	0.400314	1.16384e-11	3.53397e-11	0	0	0	0	0	0	9	5	6	8	5	XP_024968785.1	putative calcium-transporting ATPase 13, plasma membrane-type [Cynara cardunculus var. scolymus]
TRINITY_DN2237_c1_g1	5.74474	0.400314	1.09227e-11	3.32091e-11	0	0	0	0	0	0	9	7	7	5	5	#N/A	#N/A
TRINITY_DN62113_c0_g1	5.74474	0.400314	1.16341e-11	3.53331e-11	0	0	0	0	0	0	6	5	9	5	8	#N/A	#N/A
TRINITY_DN7505_c0_g2	5.74473	0.400314	3.5731e-11	1.0631e-10	0	0	0	0	0	0	10.77	4.56	3.71	9.55	2.53	#N/A	#N/A
TRINITY_DN60119_c0_g1	5.74473	0.400314	3.41529e-11	1.01679e-10	0	0	0	0	0	0	9	7	10	6	1	XP_023748737.1	2-isopropylmalate synthase A-like [Lactuca sativa]
TRINITY_DN18080_c0_g1	5.74465	0.400314	5.53217e-11	1.63318e-10	0	0	0	0	0	0	4	6	6	3	14	XP_022009199.1	crocetin glucosyltransferase, chloroplastic-like [Helianthus annuus]
TRINITY_DN10634_c0_g1	5.73834	3.85734	4.54527e-161	7.34239e-160	2	0	4	3	2	1	114	119	110	131	96	PLY89907.1	hypothetical protein LSAT_8X49260 [Lactuca sativa]
TRINITY_DN8428_c0_g1	5.73652	3.961	3.54321e-175	6.15571e-174	1	3	3	2	2	2	128	116	115	140	115	XP_023750070.1	protein FAR1-RELATED SEQUENCE 5-like [Lactuca sativa]
TRINITY_DN65261_c0_g1	5.7345	3.48003	7.82512e-31	3.99871e-30	1.87	0.79	0.41	2.81	1.41	1.73	1.38	417	12.95	2.17	0.67	XP_023769670.1	NADH dehydrogenase [ubiquinone] iron-sulfur protein 8, mitochondrial-like [Lactuca sativa]
TRINITY_DN68155_c0_g1	5.73389	1.80878	1.13947e-38	6.62404e-38	0	1	0	0	1	0	23	29	24	25	21	#N/A	#N/A
TRINITY_DN50_c0_g1	5.72469	8.00522	0	0	41	34	45	48	34	33	2112	2095	2114	2041	2091	XP_023750210.1	uncharacterized protein LOC111898537 [Lactuca sativa]
TRINITY_DN4814_c0_g1	5.7224	7.54717	0	0	37	24	36	20	27	27	1532	1498	1551	1493	1529	XP_022028949.1	ubiquinol oxidase 2, mitochondrial-like [Helianthus annuus]
TRINITY_DN16655_c0_g1	5.72209	1.79886	7.2298e-38	4.15011e-37	0	1	0	0	0	1	21	24	31	25	20	XP_024996814.1	serine/threonine-protein kinase STY17 isoform X1 [Cynara cardunculus var. scolymus]
TRINITY_DN6289_c0_g1	5.71929	3.46756	4.35479e-124	5.75591e-123	1	1	3	0	2	2	82	95	78	83	92	PWA41609.1	nudix hydrolase [Artemisia annua]
TRINITY_DN398_c0_g1	5.71716	8.6653	0	0	61	66	62	69	57	59	3253	3310	3315	3303	3349	XP_022025824.1	glyceraldehyde-3-phosphate dehydrogenase, cytosolic isoform X2 [Helianthus annuus]
TRINITY_DN56097_c0_g1	5.71702	7.31566	0	0	23	31	31	20	26	15	1279	1264	1324	1287	1318	XP_023751187.1	pectinesterase 2-like [Lactuca sativa]
TRINITY_DN39777_c0_g1	5.711	4.21325	1.23483e-212	2.49463e-211	3	5	2	1	3	2	149	137	156	150	143	XP_023740752.1	acidic endochitinase SE2-like [Lactuca sativa]
TRINITY_DN66034_c0_g1	5.70898	4.70372	9.8093e-299	2.62741e-297	2	8	2	5	4	2	209	201	216	225	190	XP_023755933.1	E3 ubiquitin-protein ligase PUB24-like [Lactuca sativa]
TRINITY_DN21417_c0_g1	5.70126	0.373842	3.99662e-11	1.18668e-10	0	0	0	0	0	0	5	6	5	11	5	XP_024973253.1	ribonuclease TUDOR 1-like [Cynara cardunculus var. scolymus]
TRINITY_DN9562_c0_g1	5.7012	0.373842	2.36606e-11	7.09352e-11	0	0	0	0	0	0	5	8	5	8	6	AAT72931.1	cascarilladiene synthase [Solidago canadensis]
TRINITY_DN12623_c0_g1	5.7012	0.373842	3.38422e-11	1.00781e-10	0	0	0	0	0	0	7	10	6	5	4	#N/A	#N/A
TRINITY_DN16103_c0_g1	5.70119	0.373842	2.21717e-11	6.65549e-11	0	0	0	0	0	0	5	8	7	6	6	XP_021995041.1	ethylene-responsive transcription factor ERF095-like [Helianthus annuus]
TRINITY_DN31641_c0_g1	5.70119	0.373842	2.34672e-11	7.03806e-11	0	0	0	0	0	0	8	8	5	5	6	#N/A	#N/A
TRINITY_DN36666_c0_g1	5.70117	0.373841	2.99206e-11	8.93176e-11	0	0	0	0	0	0	9	4	8	6	5	#N/A	#N/A
TRINITY_DN15116_c0_g1	5.70108	0.373841	4.97126e-11	1.47084e-10	0	0	0	0	0	0	11	7	5	3	6	XP_016459286.1	PREDICTED: zinc finger BED domain-containing protein DAYSLEEPER-like [Nicotiana tabacum]
TRINITY_DN38352_c0_g1	5.6893	1.23366	1.7955e-24	8.03365e-24	0	0	1	0	0	0	17	14	12	18	14	#N/A	#N/A
TRINITY_DN22634_c0_g1	5.68884	2.72223	1.04408e-70	9.08842e-70	0	1	0	0	3	1	53	60	52	36	47	OTG10867.1	putative cytochrome P450 [Helianthus annuus]
TRINITY_DN1816_c0_g1	5.6841	4.55555	6.19222e-191	1.14747e-189	2.86	4	2.5	4.38	4.16	4.2	124.64	153.05	273.31	138.53	246.99	PWA75013.1	heme peroxidase [Artemisia annua]
TRINITY_DN29008_c0_g1	5.68178	5.94303	0	0	8	10	9	11	9	10	472	512	466	482	553	PLY89743.1	hypothetical protein LSAT_1X50780 [Lactuca sativa]
TRINITY_DN9518_c0_g1	5.67009	1.21887	8.13582e-24	3.57646e-23	0	0	0	1	0	0	13	14	19	10	18	#N/A	#N/A
TRINITY_DN68570_c0_g1	5.66736	5.32193	0	0	7	6	4	6	7	7	352.99	282.99	318.01	343.03	311.03	OTF98326.1	putative alcohol dehydrogenase superfamily, zinc-type [Helianthus annuus]
TRINITY_DN4611_c0_g1	5.65974	4.92724	0	0	7	3	5	4	5	4	242	236	257	242	241	XP_022029824.1	zinc finger AN1 domain-containing stress-associated protein 12 [Helianthus annuus]
TRINITY_DN6906_c0_g1	5.65955	5.06805	0	0	6	3.01	3	5	12	2	274.94	273.75	262.94	260.79	272.46	XP_024980898.1	cytochrome P450 93A3-like [Cynara cardunculus var. scolymus]
TRINITY_DN9525_c0_g1	5.6575	2.13465	1.10518e-48	7.46341e-48	0	0	1	2	0	0	29	27	31	34	37	#N/A	#N/A
TRINITY_DN10814_c0_g1	5.65712	7.13467	0	0	23	22	20	20	25	24	1165	1165	1115	1125	1131	XP_022021344.1	probable calcium-binding protein CML45 [Helianthus annuus]
TRINITY_DN22799_c0_g1	5.65628	0.346875	4.99043e-11	1.47625e-10	0	0	0	0	0	0	7	4	6	7	7	PLY81309.1	hypothetical protein LSAT_4X25161 [Lactuca sativa]
TRINITY_DN15435_c0_g1	5.65627	0.346875	8.01262e-11	2.34903e-10	0	0	0	0	0	0	9	5	3	8	6	#N/A	#N/A
TRINITY_DN44184_c0_g1	5.6562	0.346874	8.98868e-11	2.62871e-10	0	0	0	0	0	0	10	6	5	3	7	XP_022009229.1	wall-associated receptor kinase-like 1 [Helianthus annuus]
TRINITY_DN18964_c0_g1	5.65612	0.346874	1.88529e-10	5.4302e-10	0	0	0	0	0	0	9	4	2	5	11	PWA92227.1	U-box domain-containing protein kinase family protein [Artemisia annua]
TRINITY_DN59210_c0_g1	5.65064	1.20391	8.45092e-24	3.71302e-23	0	0	1	0	0	0	16	14	18	14	11	XP_023742407.1	protein DMR6-LIKE OXYGENASE 2-like [Lactuca sativa]
TRINITY_DN12276_c1_g1	5.65063	1.20391	1.72269e-23	7.5115e-23	0	0	1	0	0	0	15	14	9	16	19	#N/A	#N/A
TRINITY_DN31490_c0_g1	5.63808	4.37548	3.80488e-232	8.2672e-231	3	5	3	3	2	3	157	185	154	177	151	#N/A	#N/A
TRINITY_DN1689_c0_g1	5.63238	4.13856	1.59154e-195	3.00092e-194	1	2	4	2	1	6	158	126	137	130	145	PWA32002.1	WRKY domain-containing protein [Artemisia annua]
TRINITY_DN19078_c0_g1	5.63105	1.18881	1.14101e-21	4.76477e-21	0	0	0	0	0	1	11	14	5	23	19	XP_022036780.1	uncharacterized protein LOC110939527 [Helianthus annuus]
TRINITY_DN48499_c0_g1	5.62608	2.41336	2.1091e-58	1.60853e-57	2	0	0	1	1	0	49	33.46	39	36	39	XP_022035877.1	vestitone reductase [Helianthus annuus]
TRINITY_DN47627_c0_g1	5.62499	3.06602	1.03967e-91	1.09874e-90	1	2	0	3	1	0	69	55	67	59	70	XP_024971322.1	inorganic pyrophosphatase 2-like [Cynara cardunculus var. scolymus]
TRINITY_DN6852_c0_g1	5.61528	5.60685	0	0	8	12	7	4	9	7	385	383	397	392	405	XP_022025703.1	1-aminocyclopropane-1-carboxylate oxidase homolog 3-like [Helianthus annuus]
TRINITY_DN21556_c0_g1	5.6111	1.70641	3.20358e-33	1.71285e-32	0	1	1	0	0	0	32	12	23	27	18	AKP96361.1	labda-7,13E-dienyl diphosphate synthase [Grindelia hirsutula]
TRINITY_DN9709_c0_g1	5.61009	0.319394	3.98945e-10	1.13093e-09	0	0	0	0	0	0	3	7	11	7	2	#N/A	#N/A
TRINITY_DN67541_c0_g1	5.60996	0.319394	1.42829e-10	4.13208e-10	0	0	0	0	0	0	5	6	4	9	6	#N/A	#N/A
TRINITY_DN13359_c0_g1	5.60993	0.319394	1.33122e-10	3.85628e-10	0	0	0	0	0	0	5	6	9	5	5	PLY90902.1	hypothetical protein LSAT_1X49441 [Lactuca sativa]
TRINITY_DN11304_c0_g1	5.60993	0.319394	1.26299e-10	3.66531e-10	0	0	0	0	0	0	6	7	8	5	4	#N/A	#N/A
TRINITY_DN53089_c0_g1	5.60993	0.319394	4.1499e-10	1.17531e-09	0	0	0	0	0	0	5	7	12	3	3	PLY87314.1	hypothetical protein LSAT_4X139520 [Lactuca sativa]
TRINITY_DN261_c0_g1	5.60656	8.53418	0	0	54	60	58	63	57	76	3014	3005	2938	3053	3055	AIZ68637.1	1-deoxy-D-xylulose-5-phosphate synthase precursor [Eschenbachia blinii]
TRINITY_DN10558_c0_g1	5.5983	1.69577	3.08065e-33	1.64739e-32	2	0	0	0	0	0	19	19	35	18	20	PWA73309.1	hypothetical protein CTI12_AA244530 [Artemisia annua]
TRINITY_DN15342_c0_g1	5.59645	2.38713	2.07955e-56	1.54744e-55	1	1	0	1	1	0	41	36	50	35	30	PWA42981.1	hypothetical protein CTI12_AA538780 [Artemisia annua]
TRINITY_DN10551_c0_g1	5.59061	1.15811	4.30722e-22	1.81639e-21	0	0	0	1	0	0	17	20	14	10	9	#N/A	#N/A
TRINITY_DN21027_c0_g1	5.58532	1.68504	1.05409e-34	5.78603e-34	0	0	1	0	0	1	26	21	20	24	19	#N/A	#N/A
TRINITY_DN10685_c0_g1	5.58284	2.07016	2.14535e-46	1.40308e-45	0	0	0	0	1	2	29	27	34	28	32	OTG00585.1	putative wall associated kinase 3 [Helianthus annuus]
TRINITY_DN46997_c0_g1	5.58283	2.07016	1.2281e-44	7.82334e-44	0	0	0	1	1	1	30	27	21	31	41	PWA84436.1	RNA-directed DNA polymerase, eukaryota, Reverse transcriptase zinc-binding domain protein [Artemisia annua]
TRINITY_DN16_c0_g1	5.57853	5.27353	0	0	5	3	8	7	10	5	325	345	315	287	280.26	#N/A	#N/A
TRINITY_DN138_c0_g1	5.5768	4.9885	0	0	3	6	7	2	7	6	274	247	271	241	237	OTG16825.1	putative tauD/TfdA-like domain-containing protein [Helianthus annuus]
TRINITY_DN23193_c0_g1	5.57544	4.2428	3.83477e-213	7.75177e-212	4	4	4	3	1	2	149	158	149	134	159	PLY81264.1	hypothetical protein LSAT_4X155741 [Lactuca sativa]
TRINITY_DN17899_c0_g1	5.5742	2.61895	4.97999e-67	4.18224e-66	1	0	0	0	4	0	48	52	43	44	42	PWA34905.1	bulb-type lectin domain-containing protein [Artemisia annua]
TRINITY_DN71572_c0_g1	5.57325	2.06189	1.48168e-45	9.5684e-45	2	0	0	1	0	0	28	29	30	37	25	#N/A	#N/A
TRINITY_DN2839_c0_g2	5.57315	2.06189	6.31779e-44	3.98356e-43	0	0	2	0	1	0	42	22	24	28	33	GAU20318.1	hypothetical protein TSUD_337990 [Trifolium subterraneum]
TRINITY_DN6242_c5_g1	5.56208	0.29138	4.24408e-10	1.20086e-09	0	0	0	0	0	0	2	7	8	5	7	#N/A	#N/A
TRINITY_DN8769_c0_g1	5.56206	0.29138	4.68463e-10	1.32249e-09	0	0	0	0	0	0	6	2	5	9	7	AAT72931.1	cascarilladiene synthase [Solidago canadensis]
TRINITY_DN27976_c0_g1	5.56204	0.29138	2.60884e-10	7.45951e-10	0	0	0	0	0	0	5	5	8	6	5	#N/A	#N/A
TRINITY_DN35787_c0_g1	5.56204	0.291379	2.44998e-10	7.01731e-10	0	0	0	0	0	0	7	6	6	4	6	#N/A	#N/A
TRINITY_DN73473_c0_g1	5.56203	0.29138	4.18328e-10	1.18456e-09	0	0	0	0	0	0	6	4	3	7	9	#N/A	#N/A
TRINITY_DN18092_c0_g1	5.56203	0.29138	3.12814e-10	8.90924e-10	0	0	0	0	0	0	7	6	8	4	4	#N/A	#N/A
TRINITY_DN41809_c0_g1	5.56202	0.29138	3.66708e-10	1.04149e-09	0	0	0	0	0	0	7	4	9	5	4	XP_023745400.1	disease resistance protein RML1B-like isoform X1 [Lactuca sativa]
TRINITY_DN60559_c0_g1	5.56197	0.291379	4.21569e-10	1.19334e-09	0	0	0	0	0	0	8	7	7	2	5	#N/A	#N/A
TRINITY_DN29648_c0_g1	5.55821	3.16969	9.06204e-99	1.01048e-97	1	2	1	1	2	1	67	72	75	62	69	PWA64500.1	protein kinase-like domain, Concanavalin A-like lectin/glucanase domain protein [Artemisia annua]
TRINITY_DN27334_c0_g1	5.55363	8.35189	0	0	57	46	53	64	62	54	2657	2652	2692	2592	2669	PWA54212.1	Calcium-binding EF-hand [Artemisia annua]
TRINITY_DN65940_c0_g1	5.55312	5.35529	0	0	4	5	5	9	6	12	335	347	345	315	301	PWA50421.1	methyl esterase 1 [Artemisia annua]
TRINITY_DN71959_c0_g1	5.55077	2.34687	9.08951e-55	6.62633e-54	0	1	1	0	0	2	49	33	30	38	36	#N/A	#N/A
TRINITY_DN25655_c0_g1	5.54919	1.12675	9.77766e-22	4.09024e-21	0	0	1	0	0	0	10	10	19	14	15	#N/A	#N/A
TRINITY_DN6455_c0_g1	5.54732	8.12929	0	0	47	45	43	46	42	66	2231	2316	2224	2334	2256	XP_021982951.1	isoflavone reductase homolog A622-like [Helianthus annuus]
TRINITY_DN2229_c0_g1	5.53738	5.43906	0	0	5	4	7	11	10	7	358	368	343	348	325	XP_021993175.1	G-type lectin S-receptor-like serine/threonine-protein kinase At4g27290 [Helianthus annuus]
TRINITY_DN29139_c0_g1	5.53308	6.00633	0	0	11	5	14	13	10	13	504	489	528	544	526	PWA90589.1	peroxisomal (S)-2-hydroxy-acid oxidase GLO1 [Artemisia annua]
TRINITY_DN10333_c0_g1	5.52552	3.85972	1.40477e-161	2.27697e-160	2	3	3	2	1	3	120	108	121	118	102	KVH91229.1	Metallopeptidase, catalytic domain-containing protein [Cynara cardunculus var. scolymus]
TRINITY_DN2699_c0_g1	5.51859	1.63018	4.02808e-33	2.14955e-32	0	0	1	0	1	0	22	22	19	18	24	#N/A	#N/A
TRINITY_DN1701_c0_g1	5.517	4.88569	0	0	1	9	3	5	6	6	233.08	225.69	249.05	244.05	228.09	XP_023730966.1	cytochrome P450 93A3-like [Lactuca sativa]
TRINITY_DN7774_c0_g1	5.51378	6.20614	0	0	9	17	15	14	11	11	584	557	612	615	610	PWA61091.1	Concanavalin A-like lectin/glucanase, subgroup [Artemisia annua]
TRINITY_DN19036_c0_g1	5.51278	2.96324	4.48143e-84	4.42494e-83	2	2	1	0	0	2	62	70	56	54	54	XP_022000750.1	peroxidase 21 [Helianthus annuus]
TRINITY_DN50894_c0_g1	5.51275	0.262811	2.76205e-09	7.49496e-09	0	0	0	0	0	0	4	4	1	12	7	PLY91984.1	hypothetical protein LSAT_7X62860 [Lactuca sativa]
TRINITY_DN20168_c0_g1	5.5126	0.262811	1.23057e-09	3.39609e-09	0	0	0	0	0	0	6	5	5	10	2	#N/A	#N/A
TRINITY_DN41495_c0_g1	5.51258	0.262811	1.40671e-09	3.87035e-09	0	0	0	0	0	0	3	11	5	4	5	#N/A	#N/A
TRINITY_DN14652_c0_g1	5.51257	0.262811	9.11108e-10	2.53458e-09	0	0	0	0	0	0	3	4	6	9	6	OTG28380.1	putative NB-ARC [Helianthus annuus]
TRINITY_DN35059_c0_g1	5.51257	0.262811	9.12615e-10	2.53856e-09	0	0	0	0	0	0	3	4	8	8	5	OTF95497.1	putative protein kinase-like domain-containing protein [Helianthus annuus]
TRINITY_DN50170_c0_g1	5.51256	0.262811	9.09931e-10	2.53151e-09	0	0	0	0	0	0	4	9	6	6	3	#N/A	#N/A
TRINITY_DN51990_c0_g1	5.51254	0.262811	1.04074e-09	2.88462e-09	0	0	0	0	0	0	5	10	3	5	5	PWA56466.1	Mitogen-activated protein (MAP) kinase, conserved site-containing protein [Artemisia annua]
TRINITY_DN7232_c1_g1	5.51252	0.262811	6.40774e-10	1.79708e-09	0	0	0	0	0	0	5	6	5	8	3.74	#N/A	#N/A
TRINITY_DN61910_c0_g1	5.51252	0.262811	6.39718e-10	1.79426e-09	0	0	0	0	0	0	6	5	5	8	4	#N/A	#N/A
TRINITY_DN27488_c0_g1	5.51251	0.262811	6.04707e-10	1.69821e-09	0	0	0	0	0	0	4	7	5	5	7	PWA71216.1	FAR1 DNA binding domain, Zinc finger, SWIM-type, MULE transposase domain, FHY3/FAR1 family [Artemisia annua]
TRINITY_DN74623_c0_g1	5.51251	0.262811	7.59873e-10	2.12271e-09	0	0	0	0	0	0	7	4	7	7	3	#N/A	#N/A
TRINITY_DN21228_c0_g1	5.5125	0.262811	6.3905e-10	1.79254e-09	0	0	0	0	0	0	7	6	6	6	2.99	OTF90502.1	putative zinc finger, BED-type [Helianthus annuus]
TRINITY_DN57753_c0_g1	5.5125	0.26281	5.66564e-10	1.59324e-09	0	0	0	0	0	0	6	5	7	4	6	#N/A	#N/A
TRINITY_DN40383_c0_g1	5.5125	0.26281	6.02843e-10	1.69326e-09	0	0	0	0	0	0	7	7	5	4	5	PWA49949.1	Extracellular solute-binding protein, family 3 [Artemisia annua]
TRINITY_DN395_c2_g1	5.51249	0.26281	9.59369e-10	2.66461e-09	0	0	0	0	0	0	8	3	7	7	3	#N/A	#N/A
TRINITY_DN11662_c0_g1	5.51244	0.26281	1.51351e-09	4.16111e-09	0	0	0	0	0	0	4	3	10	3	8	PLY87539.1	hypothetical protein LSAT_8X67921 [Lactuca sativa]
TRINITY_DN23005_c0_g1	5.51243	0.26281	1.086e-09	3.00681e-09	0	0	0	0	0	0	10	6	4	5	3	PWA91507.1	zinc finger, CCHC-type [Artemisia annua]
TRINITY_DN1997_c0_g1	5.50154	5.9323	0	0	13	6	5	15	11	14	520.99	473.01	491.99	487.97	484.98	XP_024959141.1	serine/threonine-protein kinase STY13-like [Cynara cardunculus var. scolymus]
TRINITY_DN5674_c0_g1	5.50007	7.16224	0	0	24	36	23	23	22	24	1174	1146	1158	1189	1129	PLY80029.1	hypothetical protein LSAT_9X43300 [Lactuca sativa]
TRINITY_DN30514_c0_g1	5.4949	5.29925	0	0	3	4	11	7	5	11	315	319	336	297	311	PWA41842.1	VQ motif-containing protein 22 [Artemisia annua]
TRINITY_DN11258_c0_g1	5.48854	3.38712	2.61245e-115	3.25936e-114	1	2	2	2	1	2	78	80	79	78	89	PWA37906.1	C2 domain, Arf GTPase activating protein [Artemisia annua]
TRINITY_DN16137_c0_g1	5.48474	1.07838	2.57635e-20	1.04133e-19	0	0	0	0	1	0	8	12	9	17	19	#N/A	#N/A
TRINITY_DN3603_c1_g1	5.48471	1.07838	9.93072e-21	4.06012e-20	0	1	0	0	0	0	11	9	13	19	13	#N/A	#N/A
TRINITY_DN14489_c0_g1	5.48469	1.07838	4.11795e-21	1.6988e-20	1	0	0	0	0	0	12	13	12	16	12	PWA91177.1	protein kinase-like domain-containing protein [Artemisia annua]
TRINITY_DN66249_c0_g1	5.48106	3.09872	4.23694e-93	4.52782e-92	1	0	1	2	1.97	2.44	67	70.01	57	64	69.29	PWA58261.1	aldo/keto reductase/potassium channel subunit beta [Artemisia annua]
TRINITY_DN455_c0_g3	5.46902	2.73789	1.54105e-70	1.339e-69	0	1	2	1	1	1	55	61	44	42	48	XP_023756391.1	putative calcium-binding protein CML23 [Lactuca sativa]
TRINITY_DN21338_c0_g1	5.46267	1.0619	1.33893e-19	5.3039e-19	1	0	0	0	0	0	6	8	17	19	14	PWA43301.1	Myb-like domain-containing protein [Artemisia annua]
TRINITY_DN379_c0_g1	5.46176	9.18014	0	0	106	97	117	118	89	109	4759	4577	4715	4788	4691	XP_022029042.1	AAA-ATPase ASD, mitochondrial-like [Helianthus annuus]
TRINITY_DN36615_c1_g1	5.46132	0.233664	2.99063e-09	8.09943e-09	0	0	0	0	0	0	5	7	1	9	5	#N/A	#N/A
TRINITY_DN11667_c2_g1	5.46121	0.233664	1.36957e-09	3.77067e-09	0	0	0	0	0	0	7	6	4	6	4	#N/A	#N/A
TRINITY_DN33365_c0_g1	5.46119	0.233664	1.81773e-09	4.97866e-09	0	0	0	0	0	0	4	5	7	3	8	#N/A	#N/A
TRINITY_DN14885_c0_g1	5.4611	0.233664	4.30267e-09	1.15683e-08	0	0	0	0	0	0	4	5	3	3	12	#N/A	#N/A
TRINITY_DN61381_c0_g1	5.46095	0.233664	3.4929e-09	9.4375e-09	0	0	0	0	0	0	11	4	5	2	5	#N/A	#N/A
TRINITY_DN55901_c0_g1	5.44624	5.44384	0	0	8	12	8	4	8	7	347	334	358	350	356	PWA72211.1	hypothetical protein CTI12_AA272860 [Artemisia annua]
TRINITY_DN37282_c0_g1	5.44007	1.04522	3.66017e-20	1.47334e-19	0	0	0	0	1	0	11	14	13	17	8	XP_023739788.1	G-type lectin S-receptor-like serine/threonine-protein kinase LECRK3 [Lactuca sativa]
TRINITY_DN8430_c0_g1	5.44004	1.04522	2.54847e-20	1.03032e-19	0	1	0	0	0	0	15	11	9	16	12	#N/A	#N/A
TRINITY_DN4479_c0_g1	5.43987	1.04522	4.89338e-19	1.90986e-18	0	1	0	0	0	0	15.15	11	21	4.41	12	PLY99742.1	hypothetical protein LSAT_2X62181 [Lactuca sativa]
TRINITY_DN5440_c0_g1	5.42822	2.70109	6.76091e-68	5.73123e-67	1	0	1	3	1	0	53	52	42	59	37	XP_023755109.1	LEAF RUST 10 DISEASE-RESISTANCE LOCUS RECEPTOR-LIKE PROTEIN KINASE-like 2.1 [Lactuca sativa]
TRINITY_DN8974_c0_g1	5.42137	4.16967	4.79241e-197	9.07729e-196	5	2	3	2	6	1	141	129	134	146	159	OTG11098.1	putative UDP-glucuronosyl/UDP-glucosyltransferase [Helianthus annuus]
TRINITY_DN13997_c0_g1	5.41719	1.02834	4.17967e-20	1.67921e-19	0	0	0	0	1	0	14	13	12	14	9	#N/A	#N/A
TRINITY_DN54832_c0_g1	5.40812	0.203917	4.62232e-09	1.23998e-08	0	0	0	0	0	0	4	6	4	9	3	XP_022022277.1	sugar carrier protein C-like [Helianthus annuus]
TRINITY_DN46183_c0_g1	5.40803	0.203917	3.602e-09	9.72755e-09	0	0	0	0	0	0	4	7	3	5	7	#N/A	#N/A
TRINITY_DN21301_c0_g1	5.40802	0.203917	2.767e-09	7.50778e-09	0	0	0	0	0	0	4	5	6	5	6	#N/A	#N/A
TRINITY_DN50692_c0_g1	5.40802	0.203917	2.61457e-09	7.1017e-09	0	0	0	0	0	0	6	5	5	5	5	#N/A	#N/A
TRINITY_DN69309_c0_g1	5.40801	0.203917	2.9153e-09	7.90182e-09	0	0	0	0	0	0	6	4	4	6	6	#N/A	#N/A
TRINITY_DN59131_c0_g1	5.40801	0.203917	2.76071e-09	7.49193e-09	0	0	0	0	0	0	6	5	4	5	6	#N/A	#N/A
TRINITY_DN10771_c0_g1	5.40801	0.203917	3.58948e-09	9.6953e-09	0	0	0	0	0	0	5	3	8	5	5	#N/A	#N/A
TRINITY_DN15924_c0_g1	5.40801	0.203917	3.80481e-09	1.02587e-08	0	0	0	0	0	0	4	5	8	3	6	OTF99533.1	putative NB-ARC [Helianthus annuus]
TRINITY_DN4995_c0_g2	5.40793	0.203917	6.83936e-09	1.8182e-08	0	0	0	0	0	0	4	3	9	2	8	#N/A	#N/A
TRINITY_DN17652_c0_g1	5.40788	0.203917	9.23952e-09	2.43801e-08	0	0	0	0	0	0	9	9	1	3	4	#N/A	#N/A
TRINITY_DN39732_c0_g1	5.40494	1.53781	1.01903e-29	5.09042e-29	0	0	1	0	0	1	20	21	23	11	22	#N/A	#N/A
TRINITY_DN13898_c0_g1	5.39922	1.91357	1.35448e-39	7.99937e-39	3	0	0	0	0	0	32	32	20	23	25	#N/A	#N/A
TRINITY_DN15412_c0_g1	5.39379	1.01127	1.31675e-18	5.08037e-18	0	0	0	0	1	0	20	10	6	9	16	XP_024963967.1	G-type lectin S-receptor-like serine/threonine-protein kinase At1g34300 [Cynara cardunculus var. scolymus]
TRINITY_DN5458_c0_g1	5.3842	4.26997	4.01167e-214	8.134e-213	5	6	1	3	4	2	166	147	156	144	148	#N/A	#N/A
TRINITY_DN21337_c1_g1	5.38076	3.00696	6.62144e-87	6.68231e-86	0	1	1	2	3	1	63	60	62	57	63	#N/A	#N/A
TRINITY_DN69768_c0_g1	5.3768	3.15032	7.3685e-95	7.97135e-94	3	3	1	1	0	1	67	77.17	58.07	67.29	70.18	XP_024987758.1	external alternative NAD(P)H-ubiquinone oxidoreductase B2, mitochondrial-like isoform X1 [Cynara cardunculus var. scolymus]
TRINITY_DN11930_c0_g1	5.36568	3.96766	4.38384e-169	7.38548e-168	4	6	0	1	2	4	126	124	128	103	132	XP_023738959.1	probable WRKY transcription factor 48 [Lactuca sativa]
TRINITY_DN12016_c0_g1	5.36467	3.88572	1.13034e-156	1.79297e-155	1	4	3	4	3	1	120	93	120	134	111	PWA47275.1	Myb-like domain-containing protein [Artemisia annua]
TRINITY_DN3727_c0_g1	5.36294	5.17253	0	0	8	5	7	7	8	6	268	283	295	297	297	XP_023767047.1	serine protease SPPA, chloroplastic [Lactuca sativa]
TRINITY_DN2519_c0_g1	5.35298	0.173544	1.41419e-08	3.69362e-08	0	0	0	0	0	0	2	6	2	9	6	PLY74482.1	hypothetical protein LSAT_7X31420 [Lactuca sativa]
TRINITY_DN12948_c0_g1	5.35292	0.173544	1.05803e-08	2.78321e-08	0	0	0	0	0	0	2	8	4	7	4	#N/A	#N/A
TRINITY_DN43567_c0_g1	5.35288	0.173543	1.04468e-08	2.74939e-08	0	0	0	0	0	0	5	5	3	9	3	#N/A	#N/A
TRINITY_DN49193_c0_g1	5.35287	0.173543	1.90796e-08	4.94343e-08	0	0	0	0	0	0	3	11	6	2	3	XP_022009232.1	wall-associated receptor kinase-like 22 [Helianthus annuus]
TRINITY_DN22184_c0_g1	5.35287	0.173543	1.53833e-08	4.00876e-08	0	0	0	0	0	0	3	5	1	7	9	#N/A	#N/A
TRINITY_DN61475_c0_g1	5.35285	0.173543	9.20957e-09	2.43068e-08	0	0	0	0	0	0	3	3	5	8	6	#N/A	#N/A
TRINITY_DN20535_c0_g1	5.35284	0.173543	8.80093e-09	2.32541e-08	0	0	0	0	0	0	4	4	3	8	6	#N/A	#N/A
TRINITY_DN12136_c0_g1	5.35282	0.173543	7.20253e-09	1.91261e-08	0	0	0	0	0	0	3	6	6	6	4	#N/A	#N/A
TRINITY_DN53495_c0_g1	5.3528	0.173543	7.17775e-09	1.90618e-08	0	0	0	0	0	0	4	4	4	6	7	#N/A	#N/A
TRINITY_DN19392_c0_g1	5.35279	0.173543	8.42541e-09	2.22866e-08	0	0	0	0	0	0	7	5	5	6	2	#N/A	#N/A
TRINITY_DN12382_c1_g1	5.35279	0.173543	6.17103e-09	1.64354e-08	0	0	0	0	0	0	5	4	5	5	6	KVH55027.1	Apple-like protein [Cynara cardunculus var. scolymus]
TRINITY_DN48750_c0_g1	5.35278	0.173543	9.21705e-09	2.43247e-08	0	0	0	0	0	0	7	7	5	4	2	OTG01057.1	putative S-norcoclaurine synthase [Helianthus annuus]
TRINITY_DN71278_c0_g1	5.35277	0.173543	8.41566e-09	2.22643e-08	0	0	0	0	0	0	6	5	2	5	7	PLY86428.1	hypothetical protein LSAT_1X7841 [Lactuca sativa]
TRINITY_DN9729_c1_g2	5.35274	0.173543	8.40181e-09	2.22312e-08	0	0	0	0	0	0	6	5	5	2	7	#N/A	#N/A
TRINITY_DN21697_c0_g1	5.35257	0.173543	1.62109e-08	4.21817e-08	0	0	0	0	0	0	10	1	6	4	4	#N/A	#N/A
TRINITY_DN4200_c0_g2	5.34724	4.3587	2.00817e-227	4.31556e-226	3	4	10	1	3	2	159.99	156	167.01	151.78	175.01	XP_023772336.1	probable protein kinase At2g41970 [Lactuca sativa]
TRINITY_DN70319_c0_g1	5.34638	0.976505	6.21418e-19	2.41725e-18	0	1	0	0	0	0	8	11	11	16	13	#N/A	#N/A
TRINITY_DN40414_c0_g1	5.34379	1.86688	3.39319e-38	1.95891e-37	0	0	0	1	2	0	25	33	27	20	22	EMS63484.1	Histidyl-tRNA synthetase [Triticum urartu]
TRINITY_DN11904_c0_g1	5.34251	2.97209	3.55881e-84	3.51916e-83	0	2	1	2	1	2	61	59	62	62	53	PWA69677.1	hypothetical protein CTI12_AA295820 [Artemisia annua]
TRINITY_DN10507_c0_g1	5.3291	1.47693	1.92205e-27	9.15332e-27	0	0	1	0	0	1	16	14	29	14	19	#N/A	#N/A
TRINITY_DN42670_c0_g1	5.32198	0.958803	3.62676e-18	1.38141e-17	0	1	0	0	0	0	9	7	18	13	11	XP_021998004.1	cysteine-rich receptor-like protein kinase 2 [Helianthus annuus]
TRINITY_DN40030_c0_g1	5.321	1.84777	6.63865e-38	3.81208e-37	0	1	2	0	0	0	24	25	22	22	32	XP_024964540.1	crocetin glucosyltransferase, chloroplastic-like [Cynara cardunculus var. scolymus]
TRINITY_DN12580_c0_g1	5.3187	3.46443	1.50416e-118	1.91896e-117	4	0	2	1	3	2	96	88	88	77	77	PWA49478.1	ionotropic glutamate receptor, metazoa, Periplasmic binding protein-like I [Artemisia annua]
TRINITY_DN4160_c0_g1	5.317	6.38742	0	0	24	14	23	11	15	13	642	714	654	683	674	XP_022010613.1	calmodulin-binding protein 60 B-like [Helianthus annuus]
TRINITY_DN18601_c0_g1	5.30949	1.83812	8.60504e-37	4.85191e-36	1	0	1	0	0	1	29	19	27	31	18	PLY99742.1	hypothetical protein LSAT_2X62181 [Lactuca sativa]
TRINITY_DN4218_c0_g1	5.30503	4.0598	1.73105e-173	2.98564e-172	2	2	2	6	2	5	108	154	129	122	141	XP_023745391.1	F-box protein At2g27310-like [Lactuca sativa]
TRINITY_DN14441_c0_g1	5.29808	2.76869	1.32682e-69	1.14215e-68	1	1	1	2	1	1	63	57	48	36	51	PWA94916.1	C2 calcium-dependent membrane targeting [Artemisia annua]
TRINITY_DN66933_c0_g1	5.29716	0.940881	3.61671e-18	1.37774e-17	0	0	0	0	0	1	11	8	13	16	9	#N/A	#N/A
TRINITY_DN21559_c0_g1	5.2955	0.142517	4.35684e-08	1.1076e-07	0	0	0	0	0	0	2	10	1	4	7	XP_023758259.1	tyrosine aminotransferase-like isoform X2 [Lactuca sativa]
TRINITY_DN46409_c0_g1	5.29549	0.142517	3.33106e-08	8.51362e-08	0	0	0	0	0	0	1	3	4	7	9	#N/A	#N/A
TRINITY_DN27993_c0_g1	5.29546	0.142517	2.06359e-08	5.3396e-08	0	0	0	0	0	0	4	6	3	8	3	#N/A	#N/A
TRINITY_DN68584_c0_g1	5.29544	0.142517	2.88804e-08	7.41198e-08	0	0	0	0	0	0	3	1	5	8	7	PLY92343.1	hypothetical protein LSAT_9X110961 [Lactuca sativa]
TRINITY_DN17862_c0_g1	5.29541	0.142517	2.59038e-08	6.66755e-08	0	0	0	0	0	0	2	5	3	5	9	PWA48938.1	RNA-directed DNA polymerase, eukaryota, Reverse transcriptase zinc-binding domain protein [Artemisia annua]
TRINITY_DN72018_c0_g1	5.29539	0.142516	1.90543e-08	4.93726e-08	0	0	0	0	0	0	4	5	2	6	7	PWA78384.1	reverse transcriptase domain-containing protein [Artemisia annua]
TRINITY_DN29602_c0_g1	5.29538	0.142517	1.50231e-08	3.91643e-08	0	0	0	0	0	0	5	5	5	6	3	PWA50450.1	homeodomain-like protein [Artemisia annua]
TRINITY_DN40360_c0_g1	5.29538	0.142516	1.82603e-08	4.73888e-08	0	0	0	0	0	0	6	4	6	6	2	#N/A	#N/A
TRINITY_DN10147_c0_g1	5.29538	0.142516	1.82004e-08	4.72369e-08	0	0	0	0	0	0	3	6	7	3	5	KVH97395.1	Concanavalin A-like lectin/glucanase, subgroup [Cynara cardunculus var. scolymus]
TRINITY_DN18462_c0_g1	5.29538	0.142516	1.42409e-08	3.71861e-08	0	0	0	0	0	0	5	5	4	6	4	#N/A	#N/A
TRINITY_DN63138_c0_g1	5.29537	0.142516	1.638e-08	4.26018e-08	0	0	0	0	0	0	4	3	7	5	5	#N/A	#N/A
TRINITY_DN7855_c0_g2	5.29537	0.142516	2.06242e-08	5.337e-08	0	0	0	0	0	0	5	8	2	4	5	XP_024977183.1	calcium-binding protein KRP1-like [Cynara cardunculus var. scolymus]
TRINITY_DN14042_c0_g1	5.29536	0.142516	1.8903e-08	4.90108e-08	0	0	0	0	0	0	4	5	8	3	4	#N/A	#N/A
TRINITY_DN28122_c0_g1	5.29536	0.142516	1.7231e-08	4.47627e-08	0	0	0	0	0	0	7	4	4	6	3	PWA97331.1	heat shock protein 70 family, peptide-binding domain protein [Artemisia annua]
TRINITY_DN30120_c0_g1	5.29535	0.142516	1.5637e-08	4.07265e-08	0	0	0	0	0	0	5	4	6	3	6	XP_022037064.1	uncharacterized protein LOC110939798 [Helianthus annuus]
TRINITY_DN12919_c0_g1	5.29533	0.142516	1.63216e-08	4.2463e-08	0	0	0	0	0	0	7	5	4	3	5	XP_023732687.1	probable carotenoid cleavage dioxygenase 4, chloroplastic [Lactuca sativa]
TRINITY_DN18355_c2_g1	5.29525	0.142516	2.14241e-08	5.53841e-08	0	0	0	0	0	0	8	4	4	2	6	#N/A	#N/A
TRINITY_DN27657_c0_g1	5.28836	7.03052	0	0	30	27	31	24	19	29	1050	1023	1043	1053	1098	PWA87995.1	1-deoxy-d-xylulose-5-phosphate synthase 1 [Artemisia annua]
TRINITY_DN352_c0_g2	5.28066	6.52645	0	0	22	17	12	25	18	19	744	736	741	735	751	PWA69445.1	dynein regulator LIS1 [Artemisia annua]
TRINITY_DN10286_c0_g1	5.27909	3.53183	1.86384e-125	2.48121e-124	1	1	5	2	2	2	87	89	96	84	91	XP_008780943.1	uncharacterized protein LOC103700843 [Phoenix dactylifera]
TRINITY_DN20546_c0_g1	5.27505	2.35366	9.05812e-55	6.60489e-54	1	0	0	0	1	3	44	36	34	34	38	XP_024973798.1	protein indeterminate-domain 2-like [Cynara cardunculus var. scolymus]
TRINITY_DN57093_c0_g1	5.2719	0.922734	5.79301e-18	2.1955e-17	0	0	0	1	0	0	12	14	10	13	7	PWA85832.1	hypothetical protein CTI12_AA146110 [Artemisia annua]
TRINITY_DN40203_c0_g1	5.26242	1.79886	2.30696e-36	1.29334e-35	0	1	0	0	0	2	20	30	22	25	23	XP_022036499.1	indole-3-acetic acid-induced protein ARG7-like [Helianthus annuus]
TRINITY_DN2470_c0_g1	5.26238	8.94068	0	0	122	114	88	85	92	115	3880	3904	4027	4047	3991	PWA81075.1	cytochrome P450 mono-oxygenase [Artemisia annua]
TRINITY_DN4296_c0_g1	5.26232	4.89503	1.12113740134831e-313	3.11029423380072e-312	7	6	7	5	5	6	221	242	246	267	206	PWA74129.1	ankyrin repeat-containing protein [Artemisia annua]
TRINITY_DN31707_c0_g1	5.24902	1.41337	1.89729e-26	8.84855e-26	0	0	0	0	2	0	24	17	13	13	20	#N/A	#N/A
TRINITY_DN13530_c0_g1	5.24635	0.904356	6.34314e-17	2.33145e-16	1	0	0	0	0	0	4	12	12	17	10	#N/A	#N/A
TRINITY_DN37907_c0_g1	5.2462	0.904356	2.04955e-17	7.64093e-17	0	0	0	0	1	0	6	12	14	9	14	KCW56103.1	hypothetical protein EUGRSUZ_I01857 [Eucalyptus grandis]
TRINITY_DN37934_c0_g1	5.2461	0.904355	3.6408e-17	1.34799e-16	0	0	0	0	0	1	14	7	13	6	15	PWA89409.1	reverse transcriptase domain-containing protein [Artemisia annua]
TRINITY_DN10242_c0_g1	5.23829	1.77882	4.02268e-36	2.24879e-35	0	2	0	0	0	1	24	20	24	25	25	PSR84727.1	protein of unknown function DUF2828 protein [Actinidia chinensis var. chinensis]
TRINITY_DN9217_c0_g1	5.23653	5.15028	0	0	3	7	7	11	9	7	293	291	289	268	273	AUG87706.1	HSFA4 [Chrysanthemum x morifolium]
TRINITY_DN73135_c0_g1	5.23569	0.110808	4.80767e-08	1.21877e-07	0	0	0	0	0	0	3	5	5	8	2	#N/A	#N/A
TRINITY_DN21077_c0_g1	5.23567	0.110808	5.19503e-08	1.31368e-07	0	0	0	0	0	0	4	3	3	9	4	#N/A	#N/A
TRINITY_DN9925_c0_g1	5.23566	0.110808	5.03623e-08	1.27507e-07	0	0	0	0	0	0	3	4	2	8	6	XP_022635876.1	cysteine-rich receptor-like protein kinase 10 [Vigna radiata var. radiata]
TRINITY_DN7234_c0_g2	5.23561	0.110808	3.73e-08	9.51065e-08	0	0	0	0	0	0	4	5	4	7	3	OTG32339.1	putative EGF-like domain-containing protein [Helianthus annuus]
TRINITY_DN18000_c0_g1	5.2356	0.110808	1.26724e-07	3.13026e-07	0	0	0	0	0	0	1	10	5	0	7	AMR68980.1	DOF transcription factor 5, partial [Chrysanthemum x morifolium]
TRINITY_DN22391_c0_g1	5.23559	0.110808	4.07318e-08	1.03675e-07	0	0	0	0	0	0	4	7	2	5	5	#N/A	#N/A
TRINITY_DN24142_c0_g1	5.23558	0.110808	3.72115e-08	9.48955e-08	0	0	0	0	0	0	4	4	7	5	3	PWA38806.1	Leucine-rich repeat-containing protein [Artemisia annua]
TRINITY_DN22599_c0_g1	5.23558	0.110808	3.25714e-08	8.32787e-08	0	0	0	0	0	0	3	5	5	5	5	#N/A	#N/A
TRINITY_DN29226_c0_g1	5.23557	0.110808	3.71936e-08	9.48572e-08	0	0	0	0	0	0	4	3	7	5	4	KVH91990.1	Nucleic acid-binding, OB-fold [Cynara cardunculus var. scolymus]
TRINITY_DN70992_c0_g1	5.23556	0.110808	5.58987e-08	1.41181e-07	0	0	0	0	0	0	3	1	7	5	7	#N/A	#N/A
TRINITY_DN39911_c0_g1	5.23556	0.110808	4.37307e-08	1.11155e-07	0	0	0	0	0	0	3	4	8	3	5	XP_021985180.1	peroxidase P7-like [Helianthus annuus]
TRINITY_DN15881_c0_g1	5.23554	0.110808	3.90799e-08	9.95461e-08	0	0	0	0	0	0	6	6	2	4	5	#N/A	#N/A
TRINITY_DN14632_c1_g1	5.23554	0.110808	3.53119e-08	9.01546e-08	0	0	0	0	0	0	6	3	6	4	4	#N/A	#N/A
TRINITY_DN59471_c0_g1	5.23548	0.110807	5.51965e-08	1.39418e-07	0	0	0	0	0	0	6	2	2	5	8	#N/A	#N/A
TRINITY_DN41706_c0_g1	5.23545	0.110807	4.62596e-08	1.17395e-07	0	0	0	0	0	0	7	5	5	1	5	#N/A	#N/A
TRINITY_DN18797_c0_g2	5.23468	2.7117	2.93923e-67	2.47586e-66	0	2	3	0	1	1	56	45	59	45	39	#N/A	#N/A
TRINITY_DN6968_c0_g3	5.23323	3.4893	1.00707e-118	1.28774e-117	1	1	4	4	2	1	98	71	86	89	89	OTF99850.1	putative leucine-rich repeat protein, plant-type [Helianthus annuus]
TRINITY_DN5828_c1_g1	5.23248	1.40031	2.12661e-26	9.90971e-26	0	0	1	0	0	1	23	15	18	12	18	#N/A	#N/A
TRINITY_DN2070_c0_g2	5.23207	2.07016	8.98295e-44	5.65441e-43	0	0	0.98	0.97	0	2	23.07	36.54	27.37	34.25	27.72	#N/A	#N/A
TRINITY_DN5329_c0_g1	5.23202	2.07016	7.55453e-44	4.75797e-43	2	1	0	0	0	1	28	36	35	23	27	#N/A	#N/A
TRINITY_DN1525_c0_g1	5.22928	4.65646	3.06386e-276	7.66517e-275	0	5	5	10	5	6	211	189	188	196	214	KVH97581.1	protein of unknown function DUF292, eukaryotic, partial [Cynara cardunculus var. scolymus]
TRINITY_DN9976_c0_g1	5.22235	2.06189	1.67822e-44	1.06806e-43	0	0	0	0	2	2	26	31	32	28	31	XP_021986405.1	UPF0481 protein At3g47200-like [Helianthus annuus]
TRINITY_DN5088_c0_g1	5.22002	0.88574	2.0355e-17	7.59027e-17	0	0	1	0	0	0	8	13	11	9	13	#N/A	#N/A
TRINITY_DN4305_c0_g1	5.22	0.885739	3.21589e-17	1.19265e-16	0	0	0	0	0	1	13	8	9	9	15	#N/A	#N/A
TRINITY_DN28023_c0_g1	5.21991	2.30545	3.32158e-52	2.34068e-51	2	1	0	0	2	0	38	35	42	37	27	PWA53627.1	E3 ubiquitin-protein ligase LIN-1 [Artemisia annua]
TRINITY_DN1124_c0_g1	5.21951	8.34149	0	0	68.01	79	64	69.91	73	64	2637.7	2664.88	2667.92	2604.8	2505.83	XP_022036314.1	cellulose synthase-like protein H1 [Helianthus annuus]
TRINITY_DN884_c0_g1	5.21722	5.09969	0	0	7	10	4	5	9	8	281	260	281	259	283	PWA75091.1	Serine/threonine-protein phosphatase [Artemisia annua]
TRINITY_DN535_c0_g1	5.2121	7.77911	0	0	40	41.91	58	48.69	39.63	55.06	1761.59	1736.95	1787.46	1751.87	1811.81	PWA57088.1	cytochrome P450 [Artemisia annua]
TRINITY_DN21211_c0_g1	5.20283	2.04521	9.91871e-43	6.16667e-42	1	0	2	0	0	1	29	38	24	31	24	PWA82245.1	seven transmembrane MLO family protein [Artemisia annua]
TRINITY_DN1261_c0_g1	5.19428	5.23176	0	0	13	6	5	8	8	8	327.01	299.99	288.01	268.03	313.02	XP_022027767.1	serine/threonine-protein kinase HT1-like [Helianthus annuus]
TRINITY_DN16238_c0_g2	5.19176	3.63853	5.43877e-134	7.60744e-133	1	1	3	3	5	2	99	89	99	102	93	XP_022029399.1	wall-associated receptor kinase 2-like [Helianthus annuus]
TRINITY_DN7659_c0_g1	5.18861	8.443	0	0	89	74	76	62	82	75	2805	2818	2813	2835	2757	PWA59150.1	Chloramphenicol acetyltransferase-like domain-containing protein [Artemisia annua]
TRINITY_DN57222_c0_g1	5.18524	4.70106	9.61066e-280	2.42073e-278	9	6	4	7	2	5	215	186	227	196	205	PLY94511.1	hypothetical protein LSAT_2X81420 [Lactuca sativa]
TRINITY_DN57472_c0_g1	5.17919	2.27	1.65956e-51	1.15653e-50	1	0	1	1	1	1	34	37	35	38	30	XP_023733503.1	transcription factor MYB14-like [Lactuca sativa]
TRINITY_DN50359_c0_g1	5.17436	4.30892	3.39464e-212	6.83723e-211	3	4	4	3	4	7	155	163	158	168	135	KVI04520.1	Pectinesterase inhibitor [Cynara cardunculus var. scolymus]
TRINITY_DN46201_c0_g1	5.17324	0.0783863	1.05502e-07	2.61631e-07	0	0	0	0	0	0	3	4	8	5	2	PWA52026.1	Nucleotide-binding, alpha-beta plait [Artemisia annua]
TRINITY_DN42517_c0_g1	5.17319	0.0783862	1.00369e-07	2.4931e-07	0	0	0	0	0	0	3	5	8	3	3	XP_023746425.1	desiccation protectant protein Lea14 homolog [Lactuca sativa]
TRINITY_DN13549_c0_g1	5.17319	0.0783862	8.98738e-08	2.24074e-07	0	0	0	0	0	0	3	2	6	5	6	#N/A	#N/A
TRINITY_DN66451_c0_g1	5.17318	0.0783862	9.79973e-08	2.43599e-07	0	0	0	0	0	0	5	4	1	6	6	#N/A	#N/A
TRINITY_DN17524_c0_g1	5.17317	0.0783862	7.94833e-08	1.98792e-07	0	0	0	0	0	0	5	6	5	3	3	#N/A	#N/A
TRINITY_DN23137_c0_g1	5.17314	0.0783861	1.46705e-07	3.60965e-07	0	0	0	0	0	0	4	2	10	3	3	#N/A	#N/A
TRINITY_DN17399_c0_g1	5.1731	0.078386	9.58153e-08	2.38317e-07	0	0	0	0	0	0	8	4	3	4	3	#N/A	#N/A
TRINITY_DN46635_c0_g1	5.1731	0.078386	9.26884e-08	2.30867e-07	0	0	0	0	0	0	6	3	3	3	7	#N/A	#N/A
TRINITY_DN44622_c0_g1	5.17309	0.078386	9.57813e-08	2.3825e-07	0	0	0	0	0	0	8	3	3	4	4	KVH91623.1	DNA-binding WRKY, partial [Cynara cardunculus var. scolymus]
TRINITY_DN56396_c1_g1	5.17293	0.0783859	1.65533e-07	4.05855e-07	0	0	0	0	0	0	5	3	3	1	10	#N/A	#N/A
TRINITY_DN4537_c0_g1	5.1723	3.78635	4.03756e-145	6.02637e-144	3	5	3	2	2	2	92	111	124	104	105	XP_024973366.1	calmodulin-binding protein 60 A-like isoform X2 [Cynara cardunculus var. scolymus]
TRINITY_DN1297_c0_g1	5.172	6.84488	0	0	24	29	24	25	20	30	945	947	917	888	920	XP_023741276.1	receptor like protein kinase S.2-like [Lactuca sativa]
TRINITY_DN495_c2_g1	5.16621	0.847772	1.1096e-16	4.04279e-16	1	0	0	0	0	0	7.85	10	13	12.59	8	OTF95498.1	putative mitogen-activated protein (MAP) kinase kinase kinase 10 [Helianthus annuus]
TRINITY_DN18674_c0_g1	5.16429	1.34687	3.1878e-25	1.44886e-24	0	0	0	0	1	1	21	11	17	17	16	PWA45018.1	cell number regulator 3 [Artemisia annua]
TRINITY_DN20453_c0_g1	5.16427	1.34687	5.45825e-25	2.46834e-24	1	1	0	0	0	0	19	15	22	11	15	PWA66603.1	WRKY48 [Artemisia annua]
TRINITY_DN14511_c0_g1	5.16427	1.34687	5.0759e-25	2.29668e-24	1	1	0	0	0	0	19	13	16	12	22	#N/A	#N/A
TRINITY_DN13420_c0_g1	5.16197	2.80877	9.4675e-72	8.33249e-71	2	0	2	1	0	3	63	41	53	52	53	PWA88503.1	derlin-2 [Artemisia annua]
TRINITY_DN483_c0_g1	5.15702	5.46202	0	0	7	9	14	6	7	15	350	375.01	355.89	321	355	PWA78926.1	alpha/beta-Hydrolases superfamily protein [Artemisia annua]
TRINITY_DN766_c0_g2	5.15242	3.60193	3.6094e-118	4.59071e-117	1	7	0	1	4	2	95	72	84	129	89	XP_024970620.1	NAC domain-containing protein 17-like [Cynara cardunculus var. scolymus]
TRINITY_DN36786_c0_g1	5.13729	2.23366	1.82794e-48	1.22946e-47	0	2	1	1	0	1	28	26	35	41	39	XP_024993342.1	E4 SUMO-protein ligase PIAL2 isoform X1 [Cynara cardunculus var. scolymus]
TRINITY_DN14354_c0_g1	5.12859	4.31936	5.87977e-217	1.20758e-215	7	4	5	2	4	4	156	155	167	158	148	PWA60451.1	S-locus glycoprotein domain-containing protein [Artemisia annua]
TRINITY_DN6721_c0_g1	5.11031	0.808778	6.78264e-16	2.40787e-15	0	0	0	0	1	0	10	9	6	11	14	PWA80673.1	glutamate receptor 2.1 [Artemisia annua]
TRINITY_DN10097_c0_g1	5.1103	0.808778	4.96472e-16	1.77003e-15	0	0	0	0	0	1	13	9	7	9	12	PWA41185.1	hypothetical protein CTI12_AA553320 [Artemisia annua]
TRINITY_DN58235_c0_g1	5.10808	0.0452195	3.47385e-07	8.33414e-07	0	0	0	0	0	0	0	7	3	3	8	#N/A	#N/A
TRINITY_DN59608_c0_g1	5.10802	0.0452195	2.03664e-07	4.965e-07	0	0	0	0	0	0	3	7	5	4	2	PWA81859.1	toll/interleukin-1 receptor (TIR) domain-containing protein [Artemisia annua]
TRINITY_DN33747_c0_g1	5.10801	0.0452195	1.76506e-07	4.32028e-07	0	0	0	0	0	0	2	5	4	5	5	#N/A	#N/A
TRINITY_DN9539_c0_g1	5.10799	0.0452194	2.41665e-07	5.86353e-07	0	0	0	0	0	0	4	6	7	3	1	#N/A	#N/A
TRINITY_DN39680_c0_g1	5.10796	0.0452194	1.75924e-07	4.30635e-07	0	0	0	0	0	0	5	6	3	4	3	PWA84404.1	protein FAR1-RELATED SEQUENCE 5 [Artemisia annua]
TRINITY_DN1713_c1_g1	5.10796	0.0452194	2.41681e-07	5.86353e-07	0	0	0	0	0	0	6	1	4	7	3	KVH92041.1	Major facilitator superfamily [Cynara cardunculus var. scolymus]
TRINITY_DN49524_c0_g1	5.10796	0.0452193	1.61197e-07	3.95399e-07	0	0	0	0	0	0	5	4	5	4	3	#N/A	#N/A
TRINITY_DN28356_c0_g1	5.10796	0.0452193	1.8266e-07	4.46436e-07	0	0	0	0	0	0	4	2	4	5	6	#N/A	#N/A
TRINITY_DN30475_c0_g1	5.10794	0.0452193	2.56974e-07	6.22234e-07	0	0	0	0	0	0	5	4	8	3	1	PWA98517.1	flavanone 3-hydroxylase [Artemisia annua]
TRINITY_DN7934_c1_g1	5.10794	0.0452193	1.82511e-07	4.46138e-07	0	0	0	0	0	0	6	2	4	5	4	#N/A	#N/A
TRINITY_DN40493_c0_g1	5.10792	0.0452193	1.89151e-07	4.61827e-07	0	0	0	0	0	0	5	6	3	2	5	#N/A	#N/A
TRINITY_DN3856_c1_g1	5.10791	0.0452193	2.23064e-07	5.42289e-07	0	0	0	0	0	0	4	5	7	1	4	#N/A	#N/A
TRINITY_DN21784_c0_g1	5.10791	0.0452193	2.51673e-07	6.09886e-07	0	0	0	0	0	0	6	1	2	6	6	OTG16825.1	putative tauD/TfdA-like domain-containing protein [Helianthus annuus]
TRINITY_DN16562_c0_g1	5.10789	0.0452192	2.0282e-07	4.94477e-07	0	0	0	0	0	0	7	3	2	4	5	PWA67632.1	PAS domain-containing protein tyrosine kinase family protein [Artemisia annua]
TRINITY_DN38555_c0_g1	5.10789	0.0452193	2.84949e-07	6.87778e-07	0	0	0	0	0	0	8	6	2	4	1	XP_022020598.1	cysteine-rich receptor-like protein kinase 15 [Helianthus annuus]
TRINITY_DN37327_c0_g1	5.10785	0.0452191	2.22629e-07	5.41311e-07	0	0	0	0	0	0	5	4	4	1	7	#N/A	#N/A
TRINITY_DN14620_c0_g1	5.10783	0.0452192	2.75517e-07	6.6607e-07	0	0	0	0	0	0	8	2	1	5	5	#N/A	#N/A
TRINITY_DN65621_c0_g1	5.08932	2.40031	2.5291e-55	1.85875e-54	1	0	0	1	3	1	36	33	42	41	40	XP_024967141.1	hydroxycinnamoyltransferase 1-like [Cynara cardunculus var. scolymus]
TRINITY_DN47268_c0_g1	5.08311	4.90547	1.1095578054609e-318	3.12492667282551e-317	8	11	8	9	4	1	228	265	220	236	237	PLY82154.1	hypothetical protein LSAT_1X11220 [Lactuca sativa]
TRINITY_DN5805_c0_g1	5.08255	4.47223	8.44141e-236	1.85834e-234	5	6	6	2	2	9	178.98	167.99	165	197	163.99	XP_021987429.1	calcium-transporting ATPase 12, plasma membrane-type-like [Helianthus annuus]
TRINITY_DN38981_c0_g1	5.08153	0.788878	1.51923e-15	5.33432e-15	0	0	1	0	0	0	10	5	10	13	11	XP_022005236.1	phytosulfokine receptor 1-like [Helianthus annuus]
TRINITY_DN2761_c0_g1	5.08153	0.788878	9.34291e-16	3.30553e-15	0	0	1	0	0	0	12	10	7	10	10	#N/A	#N/A
TRINITY_DN69155_c0_g1	5.08152	0.788879	1.66059e-15	5.8227e-15	0	1	0	0	0	0	8	7	15	9	10	XP_021994253.1	probable serine/threonine-protein kinase PIX7 [Helianthus annuus]
TRINITY_DN39575_c0_g1	5.08131	0.788878	8.13232e-15	2.77968e-14	1	0	0	0	0	0	18	10	9	4	8	XP_021998812.1	UDP-glycosyltransferase 71E1-like [Helianthus annuus]
TRINITY_DN4113_c0_g1	5.06994	6.14973	0	0	21	13	15	15	10	26	579	564	537	576	581	XP_024967804.1	heavy metal-associated isoprenylated plant protein 47-like isoform X1 [Cynara cardunculus var. scolymus]
TRINITY_DN17253_c0_g1	5.06884	1.93183	6.27789e-39	3.6674e-38	2	1	0	0	1	0	35	24	22	27	25	PWA39159.1	protein kinase-like domain-containing protein [Artemisia annua]
TRINITY_DN18385_c0_g1	5.0676	2.17354	1.0148e-46	6.66561e-46	1	0	3	0	1	0	27	39	30	35	30	XP_021997017.1	receptor like protein kinase S.2-like [Helianthus annuus]
TRINITY_DN15200_c0_g1	5.05222	0.768701	1.13188e-14	3.8554e-14	0	0	0	0	1	0	9	15	12	9	3	#N/A	#N/A
TRINITY_DN15188_c0_g1	5.05218	0.768701	4.50668e-15	1.55539e-14	0	1	0	0	0	0	5	10	8	11	14	#N/A	#N/A
TRINITY_DN23659_c0_g1	5.05215	0.7687	2.57552e-15	8.97612e-15	0	0	0	1	0	0	14	9	9	7	9	#N/A	#N/A
TRINITY_DN15511_c1_g1	5.0521	0.7687	1.79946e-14	6.09699e-14	0	0	0	1	0	0	14	5	15	10	4	#N/A	#N/A
TRINITY_DN37079_c0_g1	5.0521	0.7687	6.68937e-15	2.29257e-14	0	1	0	0	0	0	15	10	4	10	9	#N/A	#N/A
TRINITY_DN7205_c0_g1	5.04377	5.22715	0	0	10	12	7	9	6	9	290	286	319	283	308	KVI00379.1	Concanavalin A-like lectin/glucanase, subgroup [Cynara cardunculus var. scolymus]
TRINITY_DN2348_c0_g1	5.04347	4.38876	2.33194e-223	4.90708e-222	4	5	6	7	1	6	152	176	157	163	174	AUJ87600.1	E-B-farnesene synthase [Chrysanthemum indicum]
TRINITY_DN16364_c0_g1	5.04327	1.61895	1.61702e-30	8.20655e-30	0	0	1	2	0	0	19	22	28	17	17	XP_024966537.1	TMV resistance protein N-like [Cynara cardunculus var. scolymus]
TRINITY_DN2741_c0_g1	5.04235	4.4343	5.3074e-234	1.16226e-232	3	8	8	5	3	3	171	167	175	175	161	PWA94254.1	Calmodulin binding protein-like protein [Artemisia annua]
TRINITY_DN10245_c0_g1	5.03989	4.86446	6.24721e-294	1.64948e-292	5	6	11	10	6	3	235	235	270	201	210	XP_021974022.1	beta-fructofuranosidase, soluble isoenzyme I-like [Helianthus annuus]
TRINITY_DN69345_c0_g1	5.03983	0.0112723	5.47817e-07	1.29675e-06	0	0	0	0	0	0	2	6	1	7	4	#N/A	#N/A
TRINITY_DN31830_c0_g1	5.03972	0.0112722	4.37204e-07	1.04089e-06	0	0	0	0	0	0	3	7	4	4	2	#N/A	#N/A
TRINITY_DN27399_c0_g1	5.03971	0.0112722	4.57161e-07	1.08748e-06	0	0	0	0	0	0	2	6	2	4	6	XP_022008573.1	uncharacterized protein LOC110907967 [Helianthus annuus]
TRINITY_DN19933_c0_g1	5.03969	0.0112722	3.68377e-07	8.81937e-07	0	0	0	0	0	0	3	4	5	5	3	OTG13746.1	putative serine-threonine/tyrosine-protein kinase catalytic domain-containing protein [Helianthus annuus]
TRINITY_DN22028_c0_g1	5.03969	0.0112722	3.94985e-07	9.43137e-07	0	0	0	0	0	0	4	4	2	6	4	#N/A	#N/A
TRINITY_DN8383_c0_g1	5.03969	0.0112722	3.68242e-07	8.81737e-07	0	0	0	0	0	0	3	5	5	4	3	#N/A	#N/A
TRINITY_DN16430_c0_g1	5.03969	0.0112722	3.68242e-07	8.81737e-07	0	0	0	0	0	0	3	5	5	4	3	#N/A	#N/A
TRINITY_DN70087_c0_g1	5.03969	0.0112722	3.68267e-07	8.81737e-07	0	0	0	0	0	0	4	5	3	5	3	XP_021859603.1	uncharacterized protein LOC110798727 [Spinacia oleracea]
TRINITY_DN6460_c0_g2	5.03968	0.0112721	3.52591e-07	8.45782e-07	0	0	0	0	0	0	3	4	5	4	4	#N/A	#N/A
TRINITY_DN21560_c0_g1	5.03967	0.0112721	3.82156e-07	9.13748e-07	0	0	0	0	0	0	4	4	2	5	5	#N/A	#N/A
TRINITY_DN4923_c1_g2	5.03966	0.0112721	3.82043e-07	9.13542e-07	0	0	0	0	0	0	4	5	2	4	5	PWA56092.1	disease resistance protein (TIR-NBS-LRR class) family [Artemisia annua]
TRINITY_DN30166_c0_g1	5.03965	0.011272	3.81908e-07	9.13284e-07	0	0	0	0	0	0	5	5	2	4	4	XP_021998591.1	leucine--tRNA ligase, cytoplasmic-like [Helianthus annuus]
TRINITY_DN65738_c0_g1	5.03965	0.011272	3.67624e-07	8.8045e-07	0	0	0	0	0	0	5	5	4	3	3	PWA95898.1	heme peroxidase [Artemisia annua]
TRINITY_DN15226_c0_g1	5.03964	0.011272	3.81805e-07	9.13103e-07	0	0	0	0	0	0	4	5	4	2	5	XP_024985720.1	ABC transporter E family member 2 [Cynara cardunculus var. scolymus]
TRINITY_DN41938_c0_g1	5.03963	0.011272	3.93834e-07	9.40524e-07	0	0	0	0	0	0	5	3	6	3	3	#N/A	#N/A
TRINITY_DN71076_c0_g1	5.03963	0.011272	4.07564e-07	9.72409e-07	0	0	0	0	0	0	6	2	3	5	4	PWA63657.1	pyridoxal phosphate-dependent transferase [Artemisia annua]
TRINITY_DN59186_c0_g1	5.03962	0.0112719	3.8069e-07	9.10633e-07	0	0	0	0	0	0	6	3	4	3	4	#N/A	#N/A
TRINITY_DN62449_c0_g1	5.03961	0.011272	6.00637e-07	1.41716e-06	0	0	0	0	0	0	3	2	9	2	4	#N/A	#N/A
TRINITY_DN23299_c0_g1	5.03961	0.011272	5.77772e-07	1.36485e-06	0	0	0	0	0	0	5	8	4	1	2	#N/A	#N/A
TRINITY_DN51564_c0_g1	5.03959	0.0112719	4.35559e-07	1.0372e-06	0	0	0	0	0	0	7	3	2	4	4	#N/A	#N/A
TRINITY_DN60669_c0_g1	5.03959	0.0112719	4.07154e-07	9.71568e-07	0	0	0	0	0	0	6	3	5	2	4	#N/A	#N/A
TRINITY_DN8038_c0_g1	5.03957	0.0112719	4.36731e-07	1.03992e-06	0	0	0	0	0	0	6	2	3	3	6	XP_024973525.1	transcriptional corepressor LEUNIG_HOMOLOG-like [Cynara cardunculus var. scolymus]
TRINITY_DN23846_c0_g1	5.03957	0.0112719	5.20418e-07	1.23362e-06	0	0	0	0	0	0	8	4	2	4	2	#N/A	#N/A
TRINITY_DN36404_c0_g1	5.03944	0.0112718	6.25205e-07	1.47335e-06	0	0	0	0	0	0	5	4	3	0	8	#N/A	#N/A
TRINITY_DN11541_c0_g1	5.03659	1.24831	6.21914e-23	2.67816e-22	0	0	0	1	0	1	14	10	19	15	17	#N/A	#N/A
TRINITY_DN69868_c0_g1	5.0361	1.90435	8.7052e-39	5.07294e-38	1	0	1	0	1	1	28	25	29	25	23	PWA85905.1	UDP-glucuronosyl/UDP-glucosyltransferase [Artemisia annua]
TRINITY_DN62247_c0_g1	5.03149	6.70027	0	0	28	23	27	24	23	26	804	783	828	882	864	#N/A	#N/A
TRINITY_DN9801_c0_g1	5.03054	3.8716	5.75416e-155	9.06274e-154	3	1	5	7	3	1	106	120	115	110	117	#N/A	#N/A
TRINITY_DN10129_c0_g1	5.02197	0.748236	3.21885e-14	1.08042e-13	0	1	0	0	0	0	18	6	6	8	9	XP_023730981.1	cytochrome P450 93A3-like [Lactuca sativa]
TRINITY_DN12290_c0_g1	5.01871	3.7196	3.2562e-139	4.70239e-138	3	4	3	1	4	3	107	107	96	98	101	XP_024991438.1	G-type lectin S-receptor-like serine/threonine-protein kinase At4g27290 [Cynara cardunculus var. scolymus]
TRINITY_DN2067_c0_g2	5.01514	1.59623	1.65892e-30	8.41538e-30	2	1	0	0	0	0	21	17	20	22	21	#N/A	#N/A
TRINITY_DN14673_c0_g1	5.0151	1.59623	1.08179e-29	5.39828e-29	1	0	0	2	0	0	27	15	18	17	24	PWA55411.1	DNA-binding WRKY [Artemisia annua]
TRINITY_DN1317_c0_g1	5.01482	5.70766	0	0	13	19	14	15	5	10	426	408	392	414	440	XP_022025362.1	LEAF RUST 10 DISEASE-RESISTANCE LOCUS RECEPTOR-LIKE PROTEIN KINASE-like 1.2 isoform X3 [Helianthus annuus]
TRINITY_DN3184_c0_g1	5.01022	3.71169	2.9329e-133	4.08185e-132	2	3	4	1	3	5	94	81	114	111	106	XP_021989283.1	glutamate receptor 2.8-like [Helianthus annuus]
TRINITY_DN4643_c0_g1	5.00574	4.15031	5.44078e-174	9.38885e-173	4	3	3	6	8	1	153	118	132	169	121	#N/A	#N/A
TRINITY_DN14390_c0_g1	5.00092	1.58474	1.9324e-29	9.60274e-29	1	0	0	2	0	0	19	19	19	28	15	PWA52746.1	2-oxoglutarate (2OG) and Fe(II)-dependent oxygenase superfamily protein [Artemisia annua]
TRINITY_DN7880_c0_g1	4.998	1.21887	1.76976e-21	7.3646e-21	0	0	0	0	1	1	12	11	20	21	9	PWA90056.1	Concanavalin A-like lectin/glucanase, subgroup [Artemisia annua]
TRINITY_DN19892_c0_g1	4.99791	1.21886	3.06776e-22	1.29846e-21	0	0	1	1	0	0	19	16	16	11	11	OTF94373.1	putative cysteine-rich receptor-like protein kinase 8 [Helianthus annuus]
TRINITY_DN5741_c0_g1	4.99235	3.36377	1.33898e-102	1.53459e-101	0	4	5	3	2	0	85	94	67	83	64	XP_022004756.1	NEP1-interacting protein 2-like [Helianthus annuus]
TRINITY_DN30707_c0_g1	4.99156	0.727478	1.39609e-14	4.7423e-14	0	0	0	0	1	0	8	11	12	5	10	PWA81859.1	toll/interleukin-1 receptor (TIR) domain-containing protein [Artemisia annua]
TRINITY_DN6270_c0_g1	4.98602	3.61329	8.93165e-128	1.2078e-126	2	3	6	0	2	4	92	97	98	99	85	XP_024960752.1	G-type lectin S-receptor-like serine/threonine-protein kinase At4g27290 isoform X1 [Cynara cardunculus var. scolymus]
TRINITY_DN25459_c0_g1	4.97814	1.20391	2.2123e-21	9.1878e-21	0	1	0	0	0	1	21	9	10	16	16	XP_021983497.1	uncharacterized protein LOC110879356 [Helianthus annuus]
TRINITY_DN152_c0_g1	4.97772	4.7712	2.0039e-292	5.27014e-291	4	8	4	10.1	7.11	6.95	219.45	219.27	202.41	207.8	228.43	XP_021988290.1	cytochrome P450 93A3-like [Helianthus annuus]
TRINITY_DN22043_c0_g1	4.97714	4.06808	6.44043e-171	1.09609e-169	3.01	4	4	6	6	1	145.02	115.02	146.03	125.98	120.99	PLY72902.1	hypothetical protein LSAT_1X126860 [Lactuca sativa]
TRINITY_DN15436_c0_g1	4.97711	2.48313	2.0986e-57	1.57922e-56	0	3	2	0	1	1	44	38	38	39	45	PWA94620.1	DNAse I-like superfamily protein [Artemisia annua]
TRINITY_DN38769_c0_g1	4.97561	3.67963	2.86688e-133	3.99162e-132	2	5	3	1	2	5	108	92	98	105	91	PWA59921.1	protein kinase-like domain-containing protein [Artemisia annua]
TRINITY_DN5949_c0_g1	4.97136	5.04831	0	0	9	7	6	11	7	9	267	275	242	263	261	OTG26278.1	hypothetical protein HannXRQ_Chr05g0156901 [Helianthus annuus]
TRINITY_DN42299_c0_g1	4.96824	-0.023493	1.3242e-06	3.0565e-06	0	0	0	0	0	0	1	5	1	8	4	#N/A	#N/A
TRINITY_DN2022_c1_g3	4.96815	-0.023493	1.17073e-06	2.712e-06	0	0	0	0	0	0	3	6	2	7	1	XP_024960234.1	glutamate receptor 2.8-like isoform X1 [Cynara cardunculus var. scolymus]
TRINITY_DN15528_c1_g1	4.9681	-0.0234931	1.06997e-06	2.48577e-06	0	0	0	0	0	0	3	5	1	7	3	#N/A	#N/A
TRINITY_DN21917_c0_g1	4.96806	-0.0234931	9.31162e-07	2.1741e-06	0	0	0	0	0	0	2	6	4	5	2	#N/A	#N/A
TRINITY_DN32696_c0_g1	4.96806	-0.0234932	1.1028e-06	2.56015e-06	0	0	0	0	0	0	1	4	2	5	7	#N/A	#N/A
TRINITY_DN7156_c0_g1	4.96803	-0.0234932	1.03663e-06	2.41108e-06	0	0	0	0	0	0	4	1	4	7	3	#N/A	#N/A
TRINITY_DN15699_c0_g1	4.96802	-0.0234932	9.69157e-07	2.25902e-06	0	0	0	0	0	0	1	3	5	4	6	#N/A	#N/A
TRINITY_DN13507_c0_g1	4.96801	-0.0234932	8.42404e-07	1.97059e-06	0	0	0	0	0	0	3	3	3	6	4	#N/A	#N/A
TRINITY_DN51460_c0_g1	4.96801	-0.0234932	8.97432e-07	2.09637e-06	0	0	0	0	0	0	3	2	3	6	5	XP_021976970.1	G-type lectin S-receptor-like serine/threonine-protein kinase At4g27290 [Helianthus annuus]
TRINITY_DN33670_c0_g1	4.96799	-0.0234932	7.90977e-07	1.85302e-06	0	0	0	0	0	0	3	5	3	4	4	#N/A	#N/A
TRINITY_DN72720_c0_g1	4.96798	-0.0234933	9.3391e-07	2.18006e-06	0	0	0	0	0	0	5	5	1	5	3	#N/A	#N/A
TRINITY_DN25868_c0_g1	4.96797	-0.0234933	7.90523e-07	1.85208e-06	0	0	0	0	0	0	3	3	4	4	5	PWA61603.1	hypothetical protein CTI12_AA372300 [Artemisia annua]
TRINITY_DN36702_c0_g1	4.96796	-0.0234933	8.42859e-07	1.97151e-06	0	0	0	0	0	0	5	2	4	5	3	#N/A	#N/A
TRINITY_DN41734_c0_g1	4.96796	-0.0234933	1.05191e-06	2.44525e-06	0	0	0	0	0	0	5	4	0	5	5	XP_023748858.1	putative receptor-like protein kinase At4g00960 isoform X1 [Lactuca sativa]
TRINITY_DN10239_c0_g1	4.96796	-0.0234933	1.22615e-06	2.83626e-06	0	0	0	0	0	0	6	2	6	5	0	#N/A	#N/A
TRINITY_DN51180_c0_g1	4.96795	-0.0234933	9.68603e-07	2.25789e-06	0	0	0	0	0	0	4	1	3	5	6	XP_003559655.1	sugar transport protein MST6 [Brachypodium distachyon]
TRINITY_DN56844_c0_g1	4.96793	-0.0234933	1.31906e-06	3.04548e-06	0	0	0	0	0	0	1	4	5	1	8	OTG25959.1	hypothetical protein HannXRQ_Chr05g0153401 [Helianthus annuus]
TRINITY_DN18102_c0_g1	4.96793	-0.0234934	8.67446e-07	2.02732e-06	0	0	0	0	0	0	4	4	3	2	6	#N/A	#N/A
TRINITY_DN62295_c0_g1	4.96791	-0.0234934	9.6802e-07	2.25669e-06	0	0	0	0	0	0	5	6	4	1	3	PWA45934.1	hypothetical protein CTI12_AA494040 [Artemisia annua]
TRINITY_DN12771_c1_g1	4.96782	-0.0234935	1.15322e-06	2.67312e-06	0	0	0	0	0	0	8	4	1	3	3	#N/A	#N/A
TRINITY_DN32418_c0_g1	4.96781	-0.0234935	1.5919e-06	3.65468e-06	0	0	0	0	0	0	8	1	0	6	4	XP_024968896.1	linoleate 13S-lipoxygenase 3-1, chloroplastic isoform X1 [Cynara cardunculus var. scolymus]
TRINITY_DN470_c1_g1	4.96762	6.68555	0	0	33.08	33	22	25	17	26	850.99	784.25	812.23	875.12	790.06	PWA81380.1	Disease resistance protein [Artemisia annua]
TRINITY_DN11772_c0_g1	4.9603	0.706417	2.35674e-14	7.95124e-14	0	1	0	0	0	0	7	11	10	11	6	#N/A	#N/A
TRINITY_DN3229_c0_g1	4.96023	0.706416	5.10899e-14	1.70405e-13	0	1	0	0	0	0	11	7	14	5	8	XP_022033754.1	TMV resistance protein N-like [Helianthus annuus]
TRINITY_DN59015_c0_g1	4.95668	1.83812	2.44694e-35	1.35273e-34	1	1	0	0	1	1	22	32	24	28	17	PWA52482.1	ATPase, AAA-type, core [Artemisia annua]
TRINITY_DN4347_c0_g1	4.95565	2.76869	4.57099e-67	3.84069e-66	1	1	3	1	2	1	38	63	49	55	48	PWA57701.1	hypothetical protein CTI12_AA406900 [Artemisia annua]
TRINITY_DN2212_c0_g1	4.94272	3.91814	1.30962e-153	2.04526e-152	2	3	4	3	4	6	119	136	100	110	121	PWA67974.1	hypothetical protein CTI12_AA313330 [Artemisia annua]
TRINITY_DN12716_c0_g1	4.93794	1.17354	4.06379e-21	1.67707e-20	1	0	0	1	0	0	12	17	10	19	12	XP_023731745.1	probable alpha,alpha-trehalose-phosphate synthase [UDP-forming] 11 [Lactuca sativa]
TRINITY_DN27857_c0_g1	4.9367	4.33489	2.30559e-212	4.64935e-211	4	5	7	4	5	5	166	157	153	168	145	XP_024985991.1	NAC domain-containing protein 87-like [Cynara cardunculus var. scolymus]
TRINITY_DN7505_c0_g1	4.9301	2.60194	1.37793e-59	1.0655e-58	2	0	3	1	1	1	48.23	32.44	55.29	49.45	39.47	#N/A	#N/A
TRINITY_DN13404_c0_g1	4.92832	0.685043	4.33096e-14	1.44817e-13	1	0	0	0	0	0	9	10	8	8	9	PWA39821.1	hypothetical protein CTI12_AA568450 [Artemisia annua]
TRINITY_DN691_c0_g1	4.92808	8.27726	0	0	81.83	99	77	69	64	95	2486	2383	2559	2562	2435	BAN91672.1	cinnamyl alcohol dehydrogenase 3 [Carthamus tinctorius]
TRINITY_DN10062_c0_g1	4.92696	2.43913	9.78411e-55	7.13114e-54	1	2	1	0	2	1	29	44	40.01	44	40	PWA69767.1	cytochrome P450 [Artemisia annua]
TRINITY_DN21222_c0_g1	4.92277	2.25557	4.70028e-49	3.18835e-48	0	2	0	1	1	2	38.88	28	33	35	36	PWA88856.1	ATPase, AAA-type, core [Artemisia annua]
TRINITY_DN6899_c0_g1	4.90726	2.0368	3.55032e-41	2.15433e-40	1	0	1	0	0	3	29	25	23	36	31	PWA78926.1	alpha/beta-Hydrolases superfamily protein [Artemisia annua]
TRINITY_DN16195_c0_g1	4.89644	1.14251	2.13746e-20	8.65514e-20	0	0	0	1	0	1	14	10	17	9	18	#N/A	#N/A
TRINITY_DN3568_c0_g1	4.89562	0.663348	9.31605e-14	3.0814e-13	0	0	1	0	0	0	8	11	8	8	8	OTG04946.1	putative S-locus glycoprotein domain, Bulb-type lectin domain protein [Helianthus annuus]
TRINITY_DN66939_c0_g1	4.89561	0.663348	1.52032e-13	4.98175e-13	0	0	0	1	0	0	13	9	8	8	5	XP_022000822.1	UDP-glycosyltransferase 73C1-like [Helianthus annuus]
TRINITY_DN63450_c0_g1	4.89265	-0.059117	2.43622e-06	5.51455e-06	0	0	0	0	0	0	0	3	7	4	4	#N/A	#N/A
TRINITY_DN63778_c0_g1	4.89262	-0.059117	1.96792e-06	4.48217e-06	0	0	0	0	0	0	1	5	3	5	4	#N/A	#N/A
TRINITY_DN28637_c0_g1	4.89259	-0.059117	1.89717e-06	4.32664e-06	0	0	0	0	0	0	2	3	3	6	4	#N/A	#N/A
TRINITY_DN2953_c1_g1	4.89258	-0.0591171	2.4491e-06	5.54294e-06	0	0	0	0	0	0	2	7.99	2	2	4	#N/A	#N/A
TRINITY_DN41227_c0_g1	4.89257	-0.059117	1.79313e-06	4.1003e-06	0	0	0	0	0	0	2	4	5	4	3	#N/A	#N/A
TRINITY_DN43479_c0_g1	4.89256	-0.0591171	2.29259e-06	5.19858e-06	0	0	0	0	0	0	1	6	3	2	6	XP_009629826.1	PREDICTED: protein DETOXIFICATION 29-like [Nicotiana tomentosiformis]
TRINITY_DN60177_c0_g1	4.89256	-0.0591171	2.22117e-06	5.04182e-06	0	0	0	0	0	0	3	4	7	3	1	#N/A	#N/A
TRINITY_DN61759_c0_g1	4.89256	-0.0591171	1.74323e-06	3.99166e-06	0	0	0	0	0	0	3	4	3	5	3	#N/A	#N/A
TRINITY_DN14834_c0_g1	4.89255	-0.0591171	1.84346e-06	4.20963e-06	0	0	0	0	0	0	3	2	5	5	3	#N/A	#N/A
TRINITY_DN8659_c0_g1	4.89255	-0.0591171	1.79262e-06	4.09942e-06	0	0	0	0	0	0	2	5	4	3	4	XP_023752662.1	G-type lectin S-receptor-like serine/threonine-protein kinase At4g27290 [Lactuca sativa]
TRINITY_DN32962_c0_g1	4.89254	-0.0591171	1.79242e-06	4.09924e-06	0	0	0	0	0	0	4	2	4	5	3	#N/A	#N/A
TRINITY_DN55858_c0_g1	4.89253	-0.0591171	2.10994e-06	4.79582e-06	0	0	0	0	0	0	5	2	5	5	1	#N/A	#N/A
TRINITY_DN24172_c0_g1	4.89253	-0.0591172	2.15159e-06	4.88817e-06	0	0	0	0	0	0	2	4	2	3	7	#N/A	#N/A
TRINITY_DN25341_c0_g1	4.89252	-0.0591172	1.90361e-06	4.34075e-06	0	0	0	0	0	0	4	1	4	5	4	XP_023747288.1	uncharacterized protein LOC111895443 [Lactuca sativa]
TRINITY_DN30026_c0_g1	4.89252	-0.0591172	1.89438e-06	4.32087e-06	0	0	0	0	0	0	3	4	6	2	3	PWA78018.1	hypothetical protein CTI12_AA188020 [Artemisia annua]
TRINITY_DN57376_c0_g1	4.89251	-0.0591172	2.02436e-06	4.60726e-06	0	0	0	0	0	0	5	6	2	3	2	#N/A	#N/A
TRINITY_DN67718_c0_g1	4.89251	-0.0591172	1.84187e-06	4.20629e-06	0	0	0	0	0	0	3	5	3	2	5	#N/A	#N/A
TRINITY_DN29371_c0_g1	4.89251	-0.0591172	1.96465e-06	4.47534e-06	0	0	0	0	0	0	5	1	4	5	3	#N/A	#N/A
TRINITY_DN40388_c0_g1	4.8925	-0.0591172	1.79096e-06	4.09645e-06	0	0	0	0	0	0	4	2	5	3	4	PWA65991.1	hypothetical protein CTI12_AA330560 [Artemisia annua]
TRINITY_DN15614_c0_g1	4.89249	-0.0591172	2.37095e-06	5.37081e-06	0	0	0	0	0	0	6	1	5	5	1	XP_024990842.1	probable serine/threonine-protein kinase PIX13 [Cynara cardunculus var. scolymus]
TRINITY_DN39849_c0_g1	4.89248	-0.0591173	1.84028e-06	4.20293e-06	0	0	0	0	0	0	5	3	2	3	5	#N/A	#N/A
TRINITY_DN12592_c0_g1	4.89246	-0.0591173	2.2184e-06	5.03617e-06	0	0	0	0	0	0	4	3	1	3	7	#N/A	#N/A
TRINITY_DN47560_c0_g1	4.89242	-0.0591173	2.3701e-06	5.36924e-06	0	0	0	0	0	0	5	6	1	1	5	#N/A	#N/A
TRINITY_DN19942_c0_g1	4.89239	-0.0591174	2.09914e-06	4.77226e-06	0	0	0	0	0	0	6	3	3	1	5	#N/A	#N/A
TRINITY_DN29644_c0_g1	4.89239	-0.0591174	2.14737e-06	4.87892e-06	0	0	0	0	0	0	7	2	4	2	3	#N/A	#N/A
TRINITY_DN62292_c0_g1	4.89237	-0.0591174	2.3443e-06	5.31259e-06	0	0	0	0	0	0	7	5	2	1	3	PLY69196.1	hypothetical protein LSAT_1X66741 [Lactuca sativa]
TRINITY_DN1449_c0_g2	4.89086	2.56731	5.35928e-60	4.16925e-59	1	1	1	3	2	0	43	48	44	38	44	PWA65782.1	soluble epoxide hydrolase [Artemisia annua]
TRINITY_DN442_c1_g1	4.88878	4.04099	2.25376e-167	3.7571e-166	6	6	6	3	3	1	132	109	136	138	124	XP_023745978.1	UDP-glycosyltransferase 73E1-like [Lactuca sativa]
TRINITY_DN9122_c0_g2	4.88487	1.77882	1.88297e-34	1.0275e-33	0	0	3	1	0	0	20.85	19.97	25.85	25	25	OTG13746.1	putative serine-threonine/tyrosine-protein kinase catalytic domain-containing protein [Helianthus annuus]
TRINITY_DN46680_c0_g1	4.88138	1.48932	7.14988e-27	3.36416e-26	0	0	1	0	1	1	22	15	15	25	15	XP_022012998.1	uncharacterized protein LOC110912556 [Helianthus annuus]
TRINITY_DN37833_c0_g1	4.87531	1.12675	3.76058e-20	1.51284e-19	0	0	0	0	0	2	9	18	16	11	13	#N/A	#N/A
TRINITY_DN21397_c0_g1	4.8753	1.12675	2.49653e-20	1.00944e-19	0	0	1	0	1	0	8	16	14	14	15	KVH87411.1	AMP-binding, conserved site-containing protein [Cynara cardunculus var. scolymus]
TRINITY_DN10936_c0_g1	4.87255	1.7687	9.32343e-34	5.03414e-33	0	2	1	0	0	1	28	19	24	26	19	XP_024992519.1	dof zinc finger protein DOF2.5-like [Cynara cardunculus var. scolymus]
TRINITY_DN66579_c0_g1	4.86218	0.641322	6.75471e-13	2.15374e-12	0	1	0	0	0	0	6	3	10	11	12	XP_022039264.1	peptide chain release factor PrfB1, chloroplastic isoform X1 [Helianthus annuus]
TRINITY_DN1056_c2_g1	4.86217	0.641321	2.00294e-13	6.5273e-13	0	0	1	0	0	0	10	10	6	7	9	PWA98864.1	zinc finger, CCHC-type [Artemisia annua]
TRINITY_DN4356_c0_g3	4.85966	2.3805	4.38288e-52	3.0814e-51	3	1	0	1	1	1	34.73	31	38	36	48	PWA63625.1	Concanavalin A-like lectin/glucanase, subgroup [Artemisia annua]
TRINITY_DN13502_c0_g1	4.85947	2.8137	1.37668e-70	1.19743e-69	1	1	3	0	3	2	55	57	49	52	48	PWA82764.1	basic helix-loop-helix (bHLH) DNA-binding superfamily protein [Artemisia annua]
TRINITY_DN3591_c0_g1	4.85648	1.99399	4.10458e-40	2.4475e-39	2	0	2	0	1	0	25	30	29	23	32	XP_022028614.1	ABC transporter C family member 3-like [Helianthus annuus]
TRINITY_DN1624_c0_g1	4.8434	10.4073	0	0	377	359	373	384	386	379	10864	10837	10832	10903	10937	XP_023742724.1	premnaspirodiene oxygenase-like [Lactuca sativa]
TRINITY_DN8106_c0_g4	4.83387	1.45184	1.45824e-26	6.81709e-26	0	0	0	3	0	0	15.61	16.14	21.12	15.61	19.88	XP_023745590.1	protein ALP1-like isoform X1 [Lactuca sativa]
TRINITY_DN13647_c0_g1	4.83386	1.45184	2.27955e-26	1.06165e-25	0	2	1	0	0	0	21	18	13	16	21	XP_024986932.1	carotenoid 9,10(9',10')-cleavage dioxygenase 1-like [Cynara cardunculus var. scolymus]
TRINITY_DN15706_c0_g1	4.83197	1.09469	1.0902e-19	4.32888e-19	0	0	0	1	0	1	17	9	15	12	12	XP_022030826.1	receptor-like protein kinase FERONIA [Helianthus annuus]
TRINITY_DN4356_c0_g2	4.82776	0.618953	1.57732e-12	4.96103e-12	0	0	0	1	0	0	14.27	7	8	3	9	PWA93521.1	wall-associated kinase family protein [Artemisia annua]
TRINITY_DN41286_c0_g1	4.82517	1.96768	7.62598e-39	4.4518e-38	0	1	2	1	1	0	22	25	33	31	25	XP_024959626.1	uncharacterized protein LOC112500374 [Cynara cardunculus var. scolymus]
TRINITY_DN8650_c0_g3	4.81768	1.43913	6.1306e-26	2.83305e-25	0	1	0	1	1	0	15	18	15	16	24	KVH89230.1	Histone-fold, partial [Cynara cardunculus var. scolymus]
TRINITY_DN1136_c0_g1	4.81727	5.01229	0	0	6	12	11	10	8	6	235	245	253	260	277	XP_023768133.1	probable calcium-binding protein CML27 [Lactuca sativa]
TRINITY_DN70820_c0_g1	4.81315	-0.0956428	6.15428e-06	1.35252e-05	0	0	0	0	0	0	0	1	3	7	6	#N/A	#N/A
TRINITY_DN61680_c0_g1	4.81305	-0.0956428	4.64071e-06	1.03081e-05	0	0	0	0	0	0	2	6	3	5	1	#N/A	#N/A
TRINITY_DN36443_c0_g1	4.81305	2.34005	1.45068e-49	9.91298e-49	2	0	1	2	1	1	32	48	29	32	41	XP_024969236.1	glutamate receptor 2.8-like [Cynara cardunculus var. scolymus]
TRINITY_DN20705_c0_g1	4.81303	-0.0956428	4.25932e-06	9.48367e-06	0	0	0	0	0	0	1	5	3	5	3	#N/A	#N/A
TRINITY_DN48218_c0_g1	4.81302	-0.0956428	4.67348e-06	1.03795e-05	0	0	0	0	0	0	0	5	5	3	4	#N/A	#N/A
TRINITY_DN61338_c0_g1	4.81302	-0.0956428	4.85475e-06	1.0767e-05	0	0	0	0	0	0	2	7	4	3	1	XP_024984256.1	uncharacterized protein LOC112520189 [Cynara cardunculus var. scolymus]
TRINITY_DN60145_c0_g1	4.81301	-0.0956429	5.0509e-06	1.11865e-05	0	0	0	0	0	0	4	5	0	6	2	XP_023764220.1	organic cation/carnitine transporter 4 [Lactuca sativa]
TRINITY_DN61753_c0_g1	4.81301	-0.0956429	4.99669e-06	1.10723e-05	0	0	0	0	0	0	1	6	6	2	2	PWA70982.1	agamous-like MADS-box protein AGL15 [Artemisia annua]
TRINITY_DN61973_c0_g1	4.81299	-0.0956428	4.11801e-06	9.18188e-06	0	0	0	0	0	0	2	3	5	5	2	#N/A	#N/A
TRINITY_DN568_c5_g1	4.81298	-0.0956429	4.78902e-06	1.06248e-05	0	0	0	0	0	0	4	6	3	4	0	KVI05247.1	Concanavalin A-like lectin/glucanase, subgroup, partial [Cynara cardunculus var. scolymus]
TRINITY_DN58769_c0_g1	4.81297	-0.0956429	4.1258e-06	9.19619e-06	0	0	0	0	0	0	1	5	4	3	4	#N/A	#N/A
TRINITY_DN23041_c0_g1	4.81292	-0.095643	4.90813e-06	1.08818e-05	0	0	0	0	0	0	5	6	3	3	0	XP_027354470.1	nucleolin 2 isoform X1 [Abrus precatorius]
TRINITY_DN46453_c0_g1	4.81289	-0.095643	5.29142e-06	1.16912e-05	0	0	0	0	0	0	4	0	7	4	2	PWA89020.1	NA"
TRINITY_DN8870_c0_g1	4.81289	-0.0956431	3.79759e-06	8.49468e-06	0	0	0	0	0	0	4	4	3	2	4	XP_024963967.1	G-type lectin S-receptor-like serine/threonine-protein kinase At1g34300 [Cynara cardunculus var. scolymus]
TRINITY_DN56228_c0_g1	4.81288	-0.0956431	4.38507e-06	9.75453e-06	0	0	0	0	0	0	3	4	6	1	3	#N/A	#N/A
TRINITY_DN10214_c0_g1	4.81288	-0.095643	5.25864e-06	1.16242e-05	0	0	0	0	0	0	3	7	1	1	5	PLY99742.1	hypothetical protein LSAT_2X62181 [Lactuca sativa]
TRINITY_DN60034_c0_g1	4.81288	-0.0956431	3.89196e-06	8.69704e-06	0	0	0	0	0	0	5	2	4	3	3	XP_024978769.1	protein BONZAI 3 isoform X4 [Cynara cardunculus var. scolymus]
TRINITY_DN56614_c0_g1	4.81287	-0.0956431	4.12166e-06	9.18757e-06	0	0	0	0	0	0	3	4	4	1	5	#N/A	#N/A
TRINITY_DN59582_c0_g1	4.81287	-0.0956431	4.12166e-06	9.18757e-06	0	0	0	0	0	0	3	4	4	1	5	#N/A	#N/A
TRINITY_DN41061_c0_g1	4.81285	-0.0956431	4.12011e-06	9.18534e-06	0	0	0	0	0	0	4	4	3	1	5	#N/A	#N/A
TRINITY_DN42900_c0_g1	4.81283	-0.0956431	4.78859e-06	1.06245e-05	0	0	0	0	0	0	4	6	3	0	4	PWA70519.1	UDP-glycosyltransferase 71E1 [Artemisia annua]
TRINITY_DN9184_c3_g1	4.81279	-0.0956432	5.28039e-06	1.16707e-05	0	0	0	0	0	0	7	4	4	2	0	#N/A	#N/A
TRINITY_DN4623_c0_g1	4.8119	4.54373	6.30948e-238	1.40102e-236	4	4	8	8	7	7	191	155	185	185	196	PWA67484.1	galactose oxidase/kelch repeat superfamily protein [Artemisia annua]
TRINITY_DN46895_c0_g1	4.80934	1.71698	1.82615e-32	9.63114e-32	2	0	0	1	0	1	18	24	24	20	25	XP_022021881.1	sodium/calcium exchanger NCL2-like [Helianthus annuus]
TRINITY_DN4246_c0_g1	4.80691	3.28428	7.47438e-98	8.27912e-97	2	4	2	2	4	1	80	68	68	78	75	PWA42036.1	hypothetical protein CTI12_AA379720 [Artemisia annua]
TRINITY_DN2741_c1_g1	4.80388	1.94987	4.03553e-38	2.32772e-37	0	0	3	1	0	1	31	24	28	31	20	#N/A	#N/A
TRINITY_DN38868_c0_g1	4.7998	4.49544	4.18245e-227	8.95349e-226	8	4	5	6	6	8	178	154	180	202	167	OTF97098.1	putative zinc finger, CCCH-type, Ankyrin repeat-containing domain protein [Helianthus annuus]
TRINITY_DN1512_c0_g1	4.79935	4.29488	2.05146e-202	3.97132e-201	7	5	6	4	6	4	165	147	158	152	142	PWA90223.1	Disease resistance protein [Artemisia annua]
TRINITY_DN15060_c0_g1	4.79913	3.27715	2.02569e-96	2.21948e-95	3	0	5	2	4	1	62	82	76	74	73	XP_024990156.1	glycine--tRNA ligase, mitochondrial 1-like [Cynara cardunculus var. scolymus]
TRINITY_DN15156_c0_g1	4.79374	4.10677	5.98202e-170	1.01342e-168	4	7	7	1	4	5	124	124	159	124	137	XP_023764742.1	RING-H2 finger protein ATL54-like [Lactuca sativa]
TRINITY_DN58117_c0_g1	4.79312	1.94088	1.9249e-38	1.11434e-37	1	3	0	0	0	1	29	25	24	30	25	XP_024975495.1	cytokinin hydroxylase [Cynara cardunculus var. scolymus]
TRINITY_DN54114_c0_g1	4.79281	0.596233	1.28443e-12	4.0532e-12	0	0	1	0	0	0	10.99	4.98	8	6	9.98	#N/A	#N/A
TRINITY_DN24184_c0_g1	4.79086	2.14251	1.14751e-42	7.12903e-42	0	0	0.99	1	1	3	25	30	24	34	43	#N/A	#N/A
TRINITY_DN15393_c0_g1	4.78736	1.0619	7.70927e-19	2.99174e-18	0	0	1	0	1	0	12	14	13	17	7	#N/A	#N/A
TRINITY_DN65511_c0_g1	4.77994	4.51374	1.38983e-233	3.03761e-232	4	10	5	8	6	5	174	193	164	171	190	XP_022011697.1	dirigent protein 22-like [Helianthus annuus]
TRINITY_DN1284_c0_g1	4.77975	9.94923	0	0	293	293	279	275	285	289	7865	8098	7739	7898	7896	XP_022023306.1	methionine gamma-lyase-like [Helianthus annuus]
TRINITY_DN36644_c0_g1	4.77409	7.48383	0	0	58	52	53	49	45	53	1409	1459	1456	1426	1379	XP_024971081.1	uncharacterized protein LOC112510048 [Cynara cardunculus var. scolymus]
TRINITY_DN6412_c0_g1	4.77299	2.30545	4.47104e-49	3.03347e-48	1	1	1	3	1	0	31	35	45	30	36	PWA75464.1	acyl transferase/acyl hydrolase/lysophospholipase [Artemisia annua]
TRINITY_DN8535_c0_g1	4.76805	1.40031	2.82949e-24	1.25841e-23	1	0	1	0	1	0	9	17	16	19	24	XP_022033724.1	receptor-like protein kinase FERONIA [Helianthus annuus]
TRINITY_DN61469_c0_g1	4.7645	1.04522	1.80373e-18	6.93843e-18	1	0	1	0	0	0	8	9	13	16	16	XP_021995843.1	dachshund homolog 1-like [Helianthus annuus]
TRINITY_DN2322_c0_g3	4.76093	5.88273	0	0	29.37	23.07	12.38	10.54	17.75	9.02	356.55	534.01	509	526.1	408.56	PWA59090.1	gnk2-like domain-containing protein [Artemisia annua]
TRINITY_DN17184_c0_g1	4.75692	0.57315	3.48323e-12	1.07978e-11	0	0	1	0	0	0	4	8	6	10	11	#N/A	#N/A
TRINITY_DN59847_c0_g1	4.75688	0.57315	3.25556e-12	1.01014e-11	0	1	0	0	0	0	5	6	9	7	12	#N/A	#N/A
TRINITY_DN11998_c0_g1	4.75685	0.57315	3.01071e-12	9.35737e-12	1	0	0	0	0	0	12	6	9	6	6	#N/A	#N/A
TRINITY_DN28579_c0_g1	4.75676	0.57315	5.61668e-12	1.72798e-11	0	0	0	0	0	1	14	6	6	5	8	#N/A	#N/A
TRINITY_DN6724_c0_g3	4.75673	1.67423	1.74244e-30	8.83504e-30	2	0	0	2	0	0	19	28	19	25	16	#N/A	#N/A
TRINITY_DN630_c0_g1	4.74523	8.34139	0	0	88	103	99	103	90	91.03	2666.12	2552.83	2535.1	2577.02	2594.23	PWA88661.1	phosphate transporter 3,2 [Artemisia annua]
TRINITY_DN1081_c0_g1	4.74164	6.19863	0	0	22	15	24	17	28	23	574	540	597	621	578	PLY81631.1	hypothetical protein LSAT_2X841 [Lactuca sativa]
TRINITY_DN1866_c0_g1	4.7383	5.53476	0	0	16	10	20	11	14	10	379	380	369	347	354	PWA65353.1	hypothetical protein CTI12_AA337090 [Artemisia annua]
TRINITY_DN67586_c0_g1	4.7339	1.37384	1.34294e-24	6.02086e-24	1	0	1	0	1	0	17	18	14	15	19	#N/A	#N/A
TRINITY_DN1711_c0_g2	4.73289	3.59622	8.65365e-121	1.11897e-119	2	4	5	5	1	3	90	101	85	85	100.97	PWA77259.1	Cytochrome P450 93A1 [Artemisia annua]
TRINITY_DN14465_c0_g1	4.72963	1.65237	1.61038e-30	8.17534e-30	1	2	0	0	1	0	25	18	18	21	23	XP_021971005.1	uncharacterized protein LOC110865968 [Helianthus annuus]
TRINITY_DN11577_c1_g1	4.72879	-0.133117	9.62415e-06	2.08083e-05	0	0	0	0	0	0	2	3	4	6	1	#N/A	#N/A
TRINITY_DN68404_c0_g1	4.72879	-0.133117	9.68706e-06	2.09389e-05	0	0	0	0	0	0	0	4	5	4	3	XP_021974458.1	uncharacterized protein LOC110869524 [Helianthus annuus]
TRINITY_DN41775_c0_g1	4.72878	-0.133117	9.91097e-06	2.1402e-05	0	0	0	0	0	0	0	5	5	3	3	#N/A	#N/A
TRINITY_DN618_c0_g3	4.72874	-0.133118	1.25216e-05	2.68002e-05	0	0	0	0	0	0	2	4	8	2	0	#N/A	#N/A
TRINITY_DN68373_c0_g1	4.72871	-0.133118	8.88357e-06	1.92682e-05	0	0	0	0	0	0	3	5	3	4	1	#N/A	#N/A
TRINITY_DN52556_c0_g1	4.72871	-0.133118	8.6346e-06	1.87538e-05	0	0	0	0	0	0	2	2	4	5	3	XP_022002615.1	uncharacterized protein LOC110900022 isoform X1 [Helianthus annuus]
TRINITY_DN23970_c0_g1	4.72869	-0.133118	8.88243e-06	1.9267e-05	0	0	0	0	0	0	3	1	4	5	3	XP_023741952.1	uncharacterized protein LOC111889991 [Lactuca sativa]
TRINITY_DN43711_c0_g1	4.72868	-0.133118	8.23049e-06	1.79041e-05	0	0	0	0	0	0	2	4	4	3	3	PLY61664.1	hypothetical protein LSAT_5X42780 [Lactuca sativa]
TRINITY_DN19279_c1_g1	4.72868	-0.133118	8.42544e-06	1.83126e-05	0	0	0	0	0	0	2	2	4	4	4	#N/A	#N/A
TRINITY_DN65820_c0_g1	4.72867	-0.133118	9.61194e-06	2.07846e-05	0	0	0	0	0	0	2	1	3	4	6	XP_024995380.1	ankyrin repeat and protein kinase domain-containing protein 1-like [Cynara cardunculus var. scolymus]
TRINITY_DN21213_c0_g1	4.72867	-0.133118	8.64601e-06	1.87749e-05	0	0	0	0	0	0	4	4	1	4	3	XP_021997024.1	glutamate receptor 2.7-like [Helianthus annuus]
TRINITY_DN62463_c0_g1	4.72867	-0.133118	8.87757e-06	1.9259e-05	0	0	0	0	0	0	3	3	1	4	5	PWA82392.1	restriction endonuclease, type II-like superfamily protein [Artemisia annua]
TRINITY_DN67248_c0_g1	4.72866	-0.133118	8.64453e-06	1.87729e-05	0	0	0	0	0	0	4	4	4	3	1	#N/A	#N/A
TRINITY_DN38117_c0_g1	4.72866	-0.133118	8.62698e-06	1.87385e-05	0	0	0	0	0	0	2	2	4	3	5	OTG21485.1	putative leucine-rich repeat protein, plant-type [Helianthus annuus]
TRINITY_DN26010_c0_g1	4.72864	-0.133118	8.64413e-06	1.87729e-05	0	0	0	0	0	0	4	1	4	4	3	PWA95134.1	Pentatricopeptide repeat-containing protein [Artemisia annua]
TRINITY_DN44352_c0_g1	4.72864	-0.133118	8.42036e-06	1.8304e-05	0	0	0	0	0	0	4	4	4	2	2	#N/A	#N/A
TRINITY_DN11539_c0_g1	4.72863	-0.133118	8.87136e-06	1.92467e-05	0	0	0	0	0	0	5	3	4	3	1	PWA76323.1	serine/threonine-protein kinase, active site protein [Artemisia annua]
TRINITY_DN20365_c0_g1	4.72862	-0.133118	8.22347e-06	1.78911e-05	0	0	0	0	0	0	4	3	3	2	4	#N/A	#N/A
TRINITY_DN13730_c0_g1	4.72858	-0.133118	9.60186e-06	2.07655e-05	0	0	0	0	0	0	6	4	3	2	1	#N/A	#N/A
TRINITY_DN37841_c0_g1	4.72855	-0.133118	1.20887e-05	2.59103e-05	0	0	0	0	0	0	4	2	8	1	1	PWA99331.1	hypothetical protein CTI12_AA000860 [Artemisia annua]
TRINITY_DN49600_c0_g1	4.72846	-0.133118	1.11971e-05	2.40609e-05	0	0	0	0	0	0	5	0	6	1	4	XP_023735523.1	cytochrome P450 81E8-like [Lactuca sativa]
TRINITY_DN25462_c0_g1	4.72837	-0.133118	1.20382e-05	2.58069e-05	0	0	0	0	0	0	7	3	0	1	5	#N/A	#N/A
TRINITY_DN57418_c0_g1	4.72783	6.00956	0	0	19	21	20	18	15	21	493	506	508	543	499	OTG17236.1	putative WRKY domain-containing protein [Helianthus annuus]
TRINITY_DN9786_c0_g1	4.72665	3.2114	6.03925e-92	6.39447e-91	0	5	5	2	1	2	71	71	67	66	74	PWA51012.1	nodulin MtN21 /EamA-like transporter family protein [Artemisia annua]
TRINITY_DN42652_c0_g1	4.72001	0.549691	4.25682e-12	1.31495e-11	0	0	0	0	0	1	8	10	7	7	6	#N/A	#N/A
TRINITY_DN23532_c0_g1	4.72001	0.549691	4.25682e-12	1.31495e-11	1	0	0	0	0	0	7	6	9	6	10	XP_022029818.1	phospholipase A1-Ibeta2, chloroplastic-like [Helianthus annuus]
TRINITY_DN28799_c0_g1	4.71996	0.549691	7.90295e-12	2.41643e-11	0	0	0	1	0	0	9	5	9	4	11	PLY73370.1	hypothetical protein LSAT_7X45041 [Lactuca sativa]
TRINITY_DN12718_c0_g2	4.71594	1.64132	1.59698e-29	7.94536e-29	0	0	1	1	0	2	18	25	14	26	21	OTG16266.1	putative reverse transcriptase domain-containing protein [Helianthus annuus]
TRINITY_DN4264_c0_g1	4.70447	6.16332	0	0	19	16	14	26	25	29	563	557	593	551	572	PWA96691.1	sulfate transporter 3,5 [Artemisia annua]
TRINITY_DN58864_c0_g1	4.7033	4.40519	1.45563e-209	2.90378e-208	2	10	7	7	5	6	195	162	161	150	156	PWA99276.1	VQ-like protein [Artemisia annua]
TRINITY_DN67848_c0_g1	4.69976	2.40031	3.30025e-52	2.32613e-51	2	1	0	1	1	3	40	39	40	41	30	OTF95985.1	putative malectin-like carbohydrate-binding domain-containing protein [Helianthus annuus]
TRINITY_DN28160_c0_g1	4.69903	1.34687	2.32285e-23	1.00902e-22	1	0	2	0	0	0	14	16	14	24	13	#N/A	#N/A
TRINITY_DN4070_c0_g1	4.6958	5.61181	0	0	11	8	9	20	24	16	407	388	394	379	360	#N/A	#N/A
TRINITY_DN59484_c0_g1	4.69364	0.993992	1.25137e-17	4.6999e-17	0	0	1	0	0	1	16	7	11	13	12	AUJ87600.1	E-B-farnesene synthase [Chrysanthemum indicum]
TRINITY_DN8930_c0_g1	4.6884	2.89041	5.13795e-71	4.48767e-70	6	3	0	0	3	0	66	44	52	55	58	XP_024977551.1	probable cinnamyl alcohol dehydrogenase [Cynara cardunculus var. scolymus]
TRINITY_DN12771_c0_g1	4.68763	2.53184	2.73961e-55	2.01303e-54	0	1	1	4	1	2	29	49	45	48	39	#N/A	#N/A
TRINITY_DN43016_c0_g1	4.68217	0.525845	9.12638e-12	2.78464e-11	0	1	0	0	0	0	6	7	7	9	8	#N/A	#N/A
TRINITY_DN48168_c0_g1	4.68217	0.525845	2.0257e-11	6.08895e-11	0	0	0	0	0	1	5	4	9	7	12	XP_024971072.1	Werner Syndrome-like exonuclease [Cynara cardunculus var. scolymus]
TRINITY_DN6211_c1_g1	4.68216	0.525844	1.16378e-11	3.53397e-11	0	0	0	0	0	1	11	8	5	6	7	#N/A	#N/A
TRINITY_DN21857_c0_g1	4.6812	1.3332	1.28204e-23	5.60769e-23	1	0	0	0	2	0	16	17	17	13	17	KVH98728.1	hypothetical protein Ccrd_023045 [Cynara cardunculus var. scolymus]
TRINITY_DN20884_c0_g1	4.68118	1.3332	4.57119e-23	1.97359e-22	2	1	0	0	0	0	15	18	22	10	15	OTG31359.1	putative phytosulfokine [Helianthus annuus]
TRINITY_DN9869_c0_g1	4.67586	4.34173	1.93872e-205	3.81053e-204	6	4	8	5	4	9	151	167	163	145	161	PWA66081.1	zinc finger, CCCH-type, Ankyrin repeat-containing domain protein [Artemisia annua]
TRINITY_DN48083_c0_g1	4.67514	4.37881	9.34106e-202	1.8041e-200	6	7	4	5	11	4	151	166	146	193	152	PWA54311.1	nitrate transporter [Artemisia annua]
TRINITY_DN21711_c0_g1	4.67125	2.64685	3.02033e-60	2.35625e-59	1	1	1	2	4	1	48	40	38	53	50	XP_023732861.1	uncharacterized protein LOC111880677 [Lactuca sativa]
TRINITY_DN28669_c0_g1	4.66928	0.976505	4.70774e-17	1.73743e-16	1	1	0	0	0	0	11	11	6	17	13	XP_024971409.1	ethylene-responsive transcription factor ERF014-like [Cynara cardunculus var. scolymus]
TRINITY_DN60904_c0_g1	4.66924	0.976505	2.27233e-17	8.45921e-17	0	1	0	0	0	1	16	13	11	8	10	PWA82392.1	restriction endonuclease, type II-like superfamily protein [Artemisia annua]
TRINITY_DN1131_c0_g1	4.66761	5.32107	0	0	14	10	14	10	16	9	288.9	319	316.96	332.96	312.93	KVH94728.1	cytochrome P450 [Cynara cardunculus var. scolymus]
TRINITY_DN4514_c0_g1	4.66066	4.54076	4.26131e-239	9.51284e-238	6	7	6	9	6	8	179	186	182	175	184	PWA90773.1	F-box associated domain, type 1 [Artemisia annua]
TRINITY_DN61752_c0_g1	4.65737	1.8284	1.5618e-34	8.53782e-34	1	0	2	0	2	0	19	26	24	25	27	PWA97772.1	serine carboxypeptidase-like 32 [Artemisia annua]
TRINITY_DN8567_c0_g1	4.65288	2.50159	1.5807e-54	1.14908e-53	1	2	2	1	1	2	44	41	48	41	31	KVI06410.1	DNA/RNA helicase, ATP-dependent, DEAH-box type, conserved site-containing protein [Cynara cardunculus var. scolymus]
TRINITY_DN1072_c0_g1	4.65179	6.83612	0	0	36	29	37	43	35	34	965	923	894	879	865	XP_023754613.1	OTU domain-containing protein At3g57810-like [Lactuca sativa]
TRINITY_DN5358_c0_g1	4.64977	3.38049	5.61232e-103	6.45436e-102	3	2	4	5	1	3	76	77	85	75	81	KVH97007.1	hypothetical protein Ccrd_000899 [Cynara cardunculus var. scolymus]
TRINITY_DN12637_c0_g2	4.64922	4.65646	2.52331e-246	5.74049e-245	8	10	3	9	9	7	175	191	190	198	229	XP_023765891.1	U-box domain-containing protein 45-like [Lactuca sativa]
TRINITY_DN12825_c0_g1	4.64496	1.30545	6.0812e-23	2.61978e-22	0	0	0	1	2	0	14	13	19	18	14	#N/A	#N/A
TRINITY_DN15411_c0_g1	4.64494	1.30545	1.76332e-22	7.50532e-22	0	1	1	1	0	0	18	9	14	17	20	#N/A	#N/A
TRINITY_DN6397_c0_g1	4.64445	5.85368	0	0	22	14	25	14	15	18	445	439	475	449	472	XP_022021172.1	GEM-like protein 5 [Helianthus annuus]
TRINITY_DN29830_c0_g1	4.64332	0.501597	2.82261e-11	8.43422e-11	0	0	0	0	1	0	5	7	5	8	11	PLY69010.1	hypothetical protein LSAT_9X90540 [Lactuca sativa]
TRINITY_DN22730_c0_g1	4.64331	0.501597	6.04183e-11	1.78033e-10	1	0	0	0	0	0	4	7	13	4	8	#N/A	#N/A
TRINITY_DN21074_c0_g1	4.64331	0.501597	1.95537e-11	5.88232e-11	0	0	0	0	1	0	7	9	6	7	7	OTG10697.1	putative bulb-type lectin domain-containing protein [Helianthus annuus]
TRINITY_DN14065_c0_g1	4.64331	0.501597	1.95537e-11	5.88232e-11	0	1	0	0	0	0	5	8	8	6	9	XP_022029096.1	probable WRKY transcription factor 40 [Helianthus annuus]
TRINITY_DN32121_c0_g1	4.64331	0.501597	1.95537e-11	5.88232e-11	0	0	0	1	0	0	9	6	6	8	7	PWA46654.1	Extracellular solute-binding protein, family 3 [Artemisia annua]
TRINITY_DN4593_c0_g1	4.64241	8.0477	0	0	91	72	91	92	73	82	2149	2152	2074	2093	2039	XP_023734001.1	NEDD8 ultimate buster 1 [Lactuca sativa]
TRINITY_DN418_c2_g1	4.63937	-0.171592	2.2421e-05	4.69552e-05	0	0	0	0	0	0	1	4	5	5	0	#N/A	#N/A
TRINITY_DN61830_c0_g1	4.63934	-0.171592	2.0828e-05	4.37398e-05	0	0	0	0	0	0	1	4	2	6	2	#N/A	#N/A
TRINITY_DN12338_c0_g1	4.63931	-0.171592	2.13896e-05	4.48684e-05	0	0	0	0	0	0	0	5	5	3	2	#N/A	#N/A
TRINITY_DN15809_c0_g1	4.63926	-0.171592	1.95426e-05	4.11078e-05	0	0	0	0	0	0	1	3	5	4	2	XP_024990764.1	probable carotenoid cleavage dioxygenase 4, chloroplastic [Cynara cardunculus var. scolymus]
TRINITY_DN70634_c0_g1	4.63924	-0.171592	2.17944e-05	4.56803e-05	0	0	0	0	0	0	0	3	6	2	4	PWA76263.1	leucine--tRNA ligase, cytoplasmic [Artemisia annua]
TRINITY_DN37029_c0_g1	4.63923	-0.171592	2.14019e-05	4.48886e-05	0	0	0	0	0	0	2	0	5	5	3	#N/A	#N/A
TRINITY_DN13317_c0_g1	4.63922	-0.171592	2.37275e-05	4.95886e-05	0	0	0	0	0	0	2	7	0	2	4	XP_023772341.1	NAC domain-containing protein 90-like isoform X2 [Lactuca sativa]
TRINITY_DN30209_c0_g1	4.63922	-0.171592	1.90409e-05	4.00979e-05	0	0	0	0	0	0	2	4	1	4	4	#N/A	#N/A
TRINITY_DN9042_c0_g1	4.63921	-0.171592	1.95375e-05	4.11e-05	0	0	0	0	0	0	4	3	2	5	1	#N/A	#N/A
TRINITY_DN20047_c0_g1	4.63921	-0.171592	1.85558e-05	3.91134e-05	0	0	0	0	0	0	1	3	4	3	4	#N/A	#N/A
TRINITY_DN68326_c0_g1	4.63921	-0.171592	1.8559e-05	3.91176e-05	0	0	0	0	0	0	3	3	4	4	1	#N/A	#N/A
TRINITY_DN9752_c0_g1	4.6392	-0.171592	1.95377e-05	4.11e-05	0	0	0	0	0	0	3	2	1	5	4	#N/A	#N/A
TRINITY_DN11810_c0_g1	4.6392	-0.171592	1.8993e-05	4.0002e-05	0	0	0	0	0	0	2	5	4	2	2	PLY67109.1	hypothetical protein LSAT_4X129660 [Lactuca sativa]
TRINITY_DN13065_c0_g1	4.63919	-0.171592	1.95299e-05	4.10888e-05	0	0	0	0	0	0	1	3	5	2	4	#N/A	#N/A
TRINITY_DN9898_c0_g1	4.63919	-0.171592	1.81196e-05	3.82349e-05	0	0	0	0	0	0	3	2	4	4	2	#N/A	#N/A
TRINITY_DN71343_c0_g1	4.63919	-0.171592	1.81196e-05	3.82349e-05	0	0	0	0	0	0	3	2	4	4	2	#N/A	#N/A
TRINITY_DN12900_c1_g1	4.63918	-0.171592	1.81173e-05	3.82349e-05	0	0	0	0	0	0	2	4	4	2	3	PWA95873.1	hypothetical protein CTI12_AA044990 [Artemisia annua]
TRINITY_DN22332_c0_g1	4.63918	-0.171592	1.85505e-05	3.91045e-05	0	0	0	0	0	0	4	4	3	3	1	PWA79955.1	RNA-directed DNA polymerase, eukaryota, Reverse transcriptase zinc-binding domain protein [Artemisia annua]
TRINITY_DN51215_c0_g1	4.63917	-0.171592	1.85486e-05	3.91031e-05	0	0	0	0	0	0	4	3	4	3	1	XP_024984256.1	uncharacterized protein LOC112520189 [Cynara cardunculus var. scolymus]
TRINITY_DN39816_c0_g1	4.63916	-0.171592	1.95238e-05	4.10784e-05	0	0	0	0	0	0	5	3	2	4	1	#N/A	#N/A
TRINITY_DN37751_c0_g1	4.63916	-0.171592	2.33886e-05	4.89049e-05	0	0	0	0	0	0	3	0	1	5	6	#N/A	#N/A
TRINITY_DN34869_c0_g1	4.63916	-0.171592	2.43857e-05	5.09037e-05	0	0	0	0	0	0	4	7	3	1	0	#N/A	#N/A
TRINITY_DN71664_c0_g1	4.63916	-0.171592	1.81121e-05	3.82263e-05	0	0	0	0	0	0	3	4	2	2	4	XP_022002803.1	glu S.griseus protease inhibitor-like [Helianthus annuus]
TRINITY_DN54393_c0_g1	4.63913	-0.171592	1.85427e-05	3.90932e-05	0	0	0	0	0	0	4	1	3	3	4	#N/A	#N/A
TRINITY_DN30639_c0_g1	4.63911	-0.171592	1.85416e-05	3.90932e-05	0	0	0	0	0	0	4	3	4	1	3	#N/A	#N/A
TRINITY_DN44801_c0_g1	4.63903	-0.171592	2.03892e-05	4.28372e-05	0	0	0	0	0	0	5	2	2	1	5	#N/A	#N/A
TRINITY_DN68636_c0_g1	4.63502	3.75079	8.17261e-132	1.12708e-130	4.99	3	4	2	5	5	116.98	92.98	98.97	111.02	95.01	XP_024987758.1	external alternative NAD(P)H-ubiquinone oxidoreductase B2, mitochondrial-like isoform X1 [Cynara cardunculus var. scolymus]
TRINITY_DN2763_c0_g1	4.62832	4.21884	5.55186e-181	9.87149e-180	6	5	5	3	7	8	141	160	155	121	143	XP_023740734.1	uncharacterized protein LOC111888844 [Lactuca sativa]
TRINITY_DN5641_c0_g1	4.62385	3.56145	2.2319e-115	2.78771e-114	1	5	3	5	6	1	86	96	100	78	89	PWA34766.1	protein kinase-like domain-containing protein [Artemisia annua]
TRINITY_DN9194_c0_g1	4.61949	4.77246	8.38015e-277	2.09969e-275	12	9	6	7	7	10	215	198	208	218	227	XP_024980586.1	uncharacterized protein LOC112517401 [Cynara cardunculus var. scolymus]
TRINITY_DN3795_c0_g1	4.61503	6.86016	0	0	32	39	40	36	33	43	924	958	922	917	876	XP_023770764.1	UDP-glycosyltransferase 71E1-like [Lactuca sativa]
TRINITY_DN60622_c0_g1	4.60426	1.98527	3.40596e-38	1.9656e-37	1	1	0	0	2	2	29	32	22	24	30	PWA83483.1	pectinesterase inhibitor domain-containing protein [Artemisia annua]
TRINITY_DN40190_c0_g1	4.60421	4.55261	1.62863e-236	3.60198e-235	6	5	13	8	6	6	190	188	189	172	173	PLY90911.1	hypothetical protein LSAT_1X47621 [Lactuca sativa]
TRINITY_DN22858_c0_g1	4.60336	0.476935	5.06573e-11	1.49822e-10	0	0	1	0	0	0	10	8	5	5	7	PWA44652.1	hypothetical protein CTI12_AA523810 [Artemisia annua]
TRINITY_DN8623_c0_g4	4.60335	0.476935	6.7813e-11	1.99453e-10	1	0	0	0	0	0	10	3	8	8	6	#N/A	#N/A
TRINITY_DN49878_c0_g1	4.60331	0.476935	7.10912e-11	2.08966e-10	0	1	0	0	0	0	10	9	6	3	7	#N/A	#N/A
TRINITY_DN5881_c0_g1	4.5947	8.20536	0	0	108	102	78	89	92	108	2346	2386	2291	2355	2327	XP_024970637.1	glycosyltransferase family protein 64 protein C5-like [Cynara cardunculus var. scolymus]
TRINITY_DN7896_c0_g1	4.59378	1.9765	7.21321e-37	4.06988e-36	1	0	2	2	0	1	30	33	27	30	16	XP_022028614.1	ABC transporter C family member 3-like [Helianthus annuus]
TRINITY_DN59670_c0_g1	4.59352	0.922734	5.91001e-16	2.10256e-15	0	1	0	0	0	1	9	6	15	16	9	#N/A	#N/A
TRINITY_DN28871_c0_g1	4.59347	0.922734	1.90251e-16	6.88362e-16	1	0	0	1	0	0	10	13	14	7	11	XP_024964491.1	uncharacterized protein LOC112504768 [Cynara cardunculus var. scolymus]
TRINITY_DN297_c0_g1	4.59276	9.45123	0	0	226	235	218	239	229	226	5484	5591.52	5617	5575	5527.09	PWA34855.1	MATE efflux family protein [Artemisia annua]
TRINITY_DN46839_c0_g1	4.59227	5.48152	0	0	18	6	14	21	16	11	354	347	374	350	329	XP_021983161.1	uncharacterized membrane protein At3g27390 [Helianthus annuus]
TRINITY_DN6648_c0_g1	4.58682	3.2483	2.41728e-91	2.54493e-90	7	4	2	2	1	1	63	75.83	69.93	67.71	79.82	XP_023735006.1	external alternative NAD(P)H-ubiquinone oxidoreductase B2, mitochondrial-like [Lactuca sativa]
TRINITY_DN3862_c0_g1	4.58628	3.76104	7.18021e-132	9.91035e-131	2	4	3	6	6	4	97	93	112	116	100	XP_024993862.1	transcription factor MYB62-like [Cynara cardunculus var. scolymus]
TRINITY_DN2502_c0_g1	4.58614	1.53781	2.12829e-27	1.01254e-26	0	0	1	0	1	2	20	18	21	16	20	KVF10299.1	Chitin-binding, type 1 [Cynara cardunculus var. scolymus]
TRINITY_DN11906_c0_g1	4.58222	2.14251	4.75205e-42	2.92449e-41	2	1	1	1	2	0	34	21	33	37	30	#N/A	#N/A
TRINITY_DN21447_c0_g1	4.57186	1.7585	3.286e-32	1.72405e-31	3	1	0	1	0	0	20	24	24	27	19	XP_023745567.1	glutathione S-transferase T3-like [Lactuca sativa]
TRINITY_DN2920_c0_g1	4.56735	3.84775	4.15807e-141	6.08379e-140	4	3	3	6	6	5	100	114	103	117.99	116	XP_021988107.1	12-oxophytodienoate reductase 2-like [Helianthus annuus]
TRINITY_DN59087_c0_g1	4.56728	0.904355	1.17054e-15	4.12519e-15	0	0	1	0	1	0	8	12	15	5	14	#N/A	#N/A
TRINITY_DN4160_c0_g2	4.56713	7.92351	0	0	65	80	75	90	81	92	1937	1956	1968	1857	1897	XP_024968397.1	calmodulin-binding protein 60 D-like isoform X1 [Cynara cardunculus var. scolymus]
TRINITY_DN2322_c0_g2	4.56264	6.32704	0	0	21.63	15.93	28.62	33.46	25.25	33.79	705.26	560.99	593.61	611.7	693.19	PWA59090.1	gnk2-like domain-containing protein [Artemisia annua]
TRINITY_DN8892_c0_g1	4.56231	0.451844	1.98681e-10	5.71618e-10	0	1	0	0	0	0	4	9	4	6	11	#N/A	#N/A
TRINITY_DN66654_c0_g1	4.5623	0.451844	8.95726e-11	2.62021e-10	0	0	0	0	0	1	7	6	5	7	9	#N/A	#N/A
TRINITY_DN10855_c0_g1	4.5623	0.451844	9.65423e-11	2.8189e-10	0	0	0	0	1	0	7	7	4	7	9	PWA62089.1	R2R3 MYB transciption factor 3 [Artemisia annua]
TRINITY_DN18581_c0_g1	4.56229	0.451844	1.28872e-10	3.73803e-10	0	0	1	0	0	0	10	4	7	8	5	XP_021971005.1	uncharacterized protein LOC110865968 [Helianthus annuus]
TRINITY_DN58209_c0_g1	4.56228	0.451844	1.13936e-10	3.31545e-10	0	0	0	0	1	0	8	6	5	5	10	XP_022007127.1	ubiquitin fusion degradation protein 1 homolog [Helianthus annuus]
TRINITY_DN49901_c0_g1	4.56228	0.451844	1.13841e-10	3.31297e-10	1	0	0	0	0	0	10	6	8	5	5	#N/A	#N/A
TRINITY_DN2336_c0_g1	4.55994	7.46633	0	0	64	58	57	49	65	60	1402	1414	1367	1360	1453	XP_024968612.1	protein LURP-one-related 10-like [Cynara cardunculus var. scolymus]
TRINITY_DN56766_c0_g1	4.55914	1.74823	1.33244e-29	6.64112e-29	1	1	0	0	2	1	32	10	22	29	20	XP_021992714.1	GDP-mannose 4,6 dehydratase 1 [Helianthus annuus]
TRINITY_DN57876_c0_g1	4.54415	5.45257	0	0	18	10	13	14.9	11.89	19.05	350.47	345.49	351.76	332.19	336.98	PWA99041.1	cytochrome P450 93A3 [Artemisia annua]
TRINITY_DN71040_c0_g1	4.54403	-0.21112	4.98346e-05	0.000101068	0	0	0	0	0	0	1	6	2	5	0	XP_021980773.1	mitogen-activated protein kinase kinase kinase 17-like [Helianthus annuus]
TRINITY_DN23189_c0_g1	4.54394	-0.21112	4.48775e-05	9.13814e-05	0	0	0	0	0	0	1	5	2	5	1	PWA99384.1	armadillo-like helical [Artemisia annua]
TRINITY_DN42066_c0_g1	4.5439	-0.21112	4.32554e-05	8.82616e-05	0	0	0	0	0	0	1	3	4	5	1	#N/A	#N/A
TRINITY_DN70241_c0_g1	4.54389	-0.21112	4.77175e-05	9.69101e-05	0	0	0	0	0	0	3	6	1	4	0	#N/A	#N/A
TRINITY_DN36365_c0_g1	4.54388	-0.21112	4.23872e-05	8.66223e-05	0	0	0	0	0	0	1	2	4	5	2	#N/A	#N/A
TRINITY_DN68704_c0_g1	4.54382	-0.21112	3.96549e-05	8.13126e-05	0	0	0	0	0	0	2	4	2	4	2	#N/A	#N/A
TRINITY_DN17949_c0_g1	4.5438	-0.21112	4.56075e-05	9.27944e-05	0	0	0	0	0	0	1	6	2	1	4	PWA59352.1	protein kinase-like domain, Concanavalin A-like lectin/glucanase domain protein [Artemisia annua]
TRINITY_DN54374_c0_g1	4.5438	-0.21112	4.05952e-05	8.3113e-05	0	0	0	0	0	0	3	2	4	4	1	#N/A	#N/A
TRINITY_DN68451_c0_g1	4.54379	-0.21112	4.32309e-05	8.8217e-05	0	0	0	0	0	0	4	1	3	5	1	#N/A	#N/A
TRINITY_DN40700_c0_g1	4.54379	-0.21112	4.68126e-05	9.51535e-05	0	0	0	0	0	0	0	3	5	1	5	#N/A	#N/A
TRINITY_DN31790_c0_g1	4.54378	-0.21112	4.23549e-05	8.6567e-05	0	0	0	0	0	0	1	2	5	2	4	#N/A	#N/A
TRINITY_DN37681_c0_g1	4.54376	-0.21112	4.0585e-05	8.30972e-05	0	0	0	0	0	0	3	1	2	4	4	#N/A	#N/A
TRINITY_DN31747_c0_g1	4.54376	-0.21112	3.96267e-05	8.12597e-05	0	0	0	0	0	0	2	2	4	2	4	#N/A	#N/A
TRINITY_DN57734_c0_g1	4.54374	-0.21112	4.05788e-05	8.30896e-05	0	0	0	0	0	0	3	4	4	1	2	#N/A	#N/A
TRINITY_DN38215_c0_g1	4.54374	-0.21112	4.32116e-05	8.81884e-05	0	0	0	0	0	0	4	1	5	3	1	#N/A	#N/A
TRINITY_DN72615_c0_g1	4.54374	-0.21112	4.05697e-05	8.30761e-05	0	0	0	0	0	0	4	1	4	3	2	GAQ79042.1	Late embryogenesis abundant protein [Klebsormidium nitens]
TRINITY_DN64599_c0_g1	4.54373	-0.21112	4.77044e-05	9.68953e-05	0	0	0	0	0	0	1	3	6	0	4	OTG16266.1	putative reverse transcriptase domain-containing protein [Helianthus annuus]
TRINITY_DN38732_c0_g1	4.54373	-0.21112	4.4133e-05	8.99807e-05	0	0	0	0	0	0	3	4	0	2	5	#N/A	#N/A
TRINITY_DN3538_c2_g1	4.54372	-0.21112	4.32157e-05	8.81913e-05	0	0	0	0	0	0	3	5	1	1	4	#N/A	#N/A
TRINITY_DN43126_c0_g1	4.54371	-0.21112	3.96088e-05	8.12329e-05	0	0	0	0	0	0	4	2	2	2	4	#N/A	#N/A
TRINITY_DN46034_c0_g1	4.54371	-0.21112	4.05589e-05	8.3064e-05	0	0	0	0	0	0	4	1	4	2	3	#N/A	#N/A
TRINITY_DN69436_c0_g1	4.5437	-0.21112	4.23337e-05	8.65343e-05	0	0	0	0	0	0	5	4	1	2	2	XP_024976425.1	floral homeotic protein DEFICIENS-like [Cynara cardunculus var. scolymus]
TRINITY_DN30875_c0_g1	4.5437	-0.21112	4.23388e-05	8.65395e-05	0	0	0	0	0	0	4	1	5	2	2	PLY62900.1	hypothetical protein LSAT_4X164080 [Lactuca sativa]
TRINITY_DN59307_c0_g1	4.54368	-0.21112	4.33553e-05	8.84547e-05	0	0	0	0	0	0	4	4	4	0	2	#N/A	#N/A
TRINITY_DN42279_c0_g1	4.54367	-0.21112	4.31937e-05	8.81572e-05	0	0	0	0	0	0	5	3	4	1	1	#N/A	#N/A
TRINITY_DN71289_c0_g1	4.54355	-0.21112	4.97468e-05	0.000100903	0	0	0	0	0	0	5	1	6	0	2	AKS50441.1	NADH dehydrogenase subunit 7 (mitochondrion) [Calotropis procera]
TRINITY_DN2322_c0_g1	4.54352	-0.21112	5.16802e-05	0.00010464	0	0	0	0	0	0.19	7.02	0	3.99	1.93	1.15	XP_024991992.1	cysteine-rich receptor-like protein kinase 2 [Cynara cardunculus var. scolymus]
TRINITY_DN8473_c0_g2	4.54335	-0.21112	6.95197e-05	0.000139072	0	0	0	0	0	0	6	0	8.05	0	0	#N/A	#N/A
TRINITY_DN9996_c0_g1	4.5406	0.885739	1.34503e-15	4.73215e-15	0	0	0	0	2	0	15	7	10	8	13	#N/A	#N/A
TRINITY_DN544_c2_g1	4.5385	4.09466	8.69353e-166	1.43491e-164	2	9	7	5	4	6	128	125	126	149	129	XP_019262548.1	PREDICTED: cytochrome P450 81F3-like [Nicotiana attenuata]
TRINITY_DN30650_c0_g1	4.53358	1.72748	9.86344e-31	5.02492e-30	1	1	1	2	0	0	25	20	15	23	28	PWA83424.1	Helix-turn-helix motif-containing protein [Artemisia annua]
TRINITY_DN56833_c0_g1	4.53176	3.27358	1.9047e-91	2.00845e-90	5	1	3	2	5	2	74	81	59	79	70	KVI03600.1	Concanavalin A-like lectin/glucanase, subgroup [Cynara cardunculus var. scolymus]
TRINITY_DN723_c0_g1	4.52746	9.83798	0	0	274	293.09	317	344.31	323.37	323.94	7235.41	7233.48	7241.15	7181.31	7382.94	PWA92807.1	cytochrome P450 [Artemisia annua]
TRINITY_DN19864_c0_g1	4.52449	1.48932	8.44327e-26	3.88938e-25	1	1	0	1	0	1	17	16	17	16	25	XP_021988349.1	TMV resistance protein N-like [Helianthus annuus]
TRINITY_DN3916_c0_g1	4.52284	2.24831	5.06411e-46	3.29839e-45	1	3	2	1	1	0	35.43	34.74	28.8	37.84	31.01	XP_024996059.1	chitinase 6-like [Cynara cardunculus var. scolymus]
TRINITY_DN58488_c0_g1	4.52006	0.426309	4.19861e-10	1.1886e-09	0	1	0	0	0	0	3	4	7	9	10	XP_023758294.1	receptor-like protein 12 [Lactuca sativa]
TRINITY_DN47122_c0_g1	4.52005	0.426309	3.03147e-10	8.63908e-10	0	0	0	0	0	1	3	9	8	5	8	XP_024980858.1	uncharacterized protein LOC112517704 [Cynara cardunculus var. scolymus]
TRINITY_DN58220_c0_g1	4.52005	0.426309	3.33135e-10	9.4791e-10	0	0	0	1	0	0	5	4	5	9	10	#N/A	#N/A
TRINITY_DN39021_c0_g1	4.52002	0.426309	2.71704e-10	7.76024e-10	0	0	0	0	1	0	9	9	5	6	4	XP_022001421.1	elicitor-responsive protein 1-like [Helianthus annuus]
TRINITY_DN29095_c0_g1	4.52001	0.426309	2.73176e-10	7.80163e-10	0	0	0	0	1	0	6	9	8	3	7	XP_024983954.1	heparanase-like protein 3 [Cynara cardunculus var. scolymus]
TRINITY_DN12667_c0_g1	4.51362	3.84775	7.83434e-141	1.14476e-139	8	3	5	6	3	3	114	111	103	105	117	PLY95189.1	hypothetical protein LSAT_6X103400 [Lactuca sativa]
TRINITY_DN21064_c0_g1	4.51044	1.20392	1.08866e-20	4.44438e-20	0	1	1	0	1	0	13	16	14	15	13	#N/A	#N/A
TRINITY_DN11562_c0_g1	4.51042	1.20391	2.6354e-20	1.06482e-19	1	0	1	1	0	0	20	13	9	14	15	PWA52492.1	tyrosine-protein kinase, Fes/Fps type [Artemisia annua]
TRINITY_DN1996_c1_g1	4.51041	2.73269	2.44475e-61	1.93757e-60	2	3	4	2	0	1	54	60	38	45	46	XP_022002879.1	putative disease resistance protein RGA4 [Helianthus annuus]
TRINITY_DN8644_c0_g1	4.5075	5.1897	0	0	13	9	14	14	11	13	274	317	269	268	297	XP_023749866.1	leucine-rich repeat receptor-like tyrosine-protein kinase PXC3 [Lactuca sativa]
TRINITY_DN46267_c0_g1	4.49219	6.26043	0	0	26	26	27	30	27	23	640	597	576	601	600	XP_023748770.1	uncharacterized protein LOC111897023 [Lactuca sativa]
TRINITY_DN5269_c0_g2	4.48582	0.847772	2.94899e-15	1.0251e-14	0	0	0	2	0	0	9	11	12	10	9	KVI12504.1	Rapid ALkalinization Factor [Cynara cardunculus var. scolymus]
TRINITY_DN56418_c0_g1	4.48582	0.847772	2.94899e-15	1.0251e-14	0	1	0	0	0	1	9	8	13	12	9	#N/A	#N/A
TRINITY_DN36453_c0_g1	4.48582	0.847772	2.94899e-15	1.0251e-14	0	0	2	0	0	0	10	10	11	10	10	#N/A	#N/A
TRINITY_DN26064_c0_g1	4.48095	1.68504	3.26859e-30	1.64782e-29	1	2	1	0	1	0	19	25	20	21	22	PWA56916.1	protein kinase superfamily protein [Artemisia annua]
TRINITY_DN9343_c0_g1	4.47831	3.76614	1.50289e-127	2.02985e-126	3	7	2	4	6	5	111	80	106	114	107	OTG03618.1	putative NB-ARC [Helianthus annuus]
TRINITY_DN33964_c0_g1	4.47647	0.400314	5.04256e-10	1.42149e-09	0	0	0	0	0	1	5	9	5	5	8	#N/A	#N/A
TRINITY_DN7946_c0_g1	4.47647	1.45184	3.9257e-25	1.78229e-24	1	2	1	0	0	0	19	14	20	18	17	KVH87545.1	UDP-glucuronosyl/UDP-glucosyltransferase [Cynara cardunculus var. scolymus]
TRINITY_DN49591_c0_g1	4.47647	0.400314	4.09058e-10	1.15881e-09	0	0	1	0	0	0	7	7	5	6	7	XP_023752933.1	uncharacterized protein LOC111901276 [Lactuca sativa]
TRINITY_DN56135_c0_g1	4.47647	0.400314	4.09058e-10	1.15881e-09	0	0	0	0	1	0	7	6	7	6	6	#N/A	#N/A
TRINITY_DN18945_c0_g1	4.47646	3.2949	2.70537e-92	2.87271e-91	3	2	3	6	2	3	70	70	86	64	78	PWA46017.1	GH3 auxin-responsive promoter [Artemisia annua]
TRINITY_DN47085_c0_g1	4.47609	0.400313	2.0493e-09	5.59638e-09	0	1	0	0	0	0	12	6	4	1	9	XP_023745372.1	uncharacterized protein LOC111893526 [Lactuca sativa]
TRINITY_DN59187_c0_g1	4.4732	5.23176	0	0	8	14	16	15	10	15	293	299	312	279	283	PWA71906.1	hypothetical protein CTI12_AA272960 [Artemisia annua]
TRINITY_DN939_c2_g1	4.46749	1.67423	1.4394e-29	7.16991e-29	0	2	0	2	1	0	16	26	20	22	22	XP_024991438.1	G-type lectin S-receptor-like serine/threonine-protein kinase At4g27290 [Cynara cardunculus var. scolymus]
TRINITY_DN10086_c0_g2	4.46582	3.70374	2.68392e-126	3.59299e-125	4	7	4	4	4	3	107	94	99	95	100	KVH91389.1	F-box domain, cyclin-like protein [Cynara cardunculus var. scolymus]
TRINITY_DN43432_c0_g1	4.45759	0.828407	2.1387e-14	7.22731e-14	2	0	0	0	0	0	12	15	11	7	5	#N/A	#N/A
TRINITY_DN8611_c0_g1	4.45411	4.72351	3.70402e-257	8.74242e-256	10	8	6	10	15	6	210	209	187	196	222	XP_023771716.1	protein DOWNY MILDEW RESISTANCE 6 [Lactuca sativa]
TRINITY_DN4721_c0_g1	4.45388	1.66335	1.44126e-29	7.1781e-29	4	0	1	0	0	0	23	21	19.1	23.08	19.17	XP_024991992.1	cysteine-rich receptor-like protein kinase 2 [Cynara cardunculus var. scolymus]
TRINITY_DN3380_c0_g1	4.45085	4.58758	2.29933e-235	5.05187e-234	10	6	8	9	13	4	204	184	177	180	185	XP_022039414.1	sugar transporter ERD6-like 5 [Helianthus annuus]
TRINITY_DN47290_c0_g1	4.44871	1.15811	1.02145e-19	4.06025e-19	1	1	0	0	0	1	13	17	14	12	12	#N/A	#N/A
TRINITY_DN36858_c0_g1	4.44183	-0.251762	9.97513e-05	0.0001965	0	0	0	0	0	0	1	5	2	5	0	#N/A	#N/A
TRINITY_DN52601_c0_g1	4.44169	-0.251762	9.96648e-05	0.000196364	0	0	0	0	0	0	0	5	5	1	2	#N/A	#N/A
TRINITY_DN13341_c0_g1	4.44167	-0.251762	9.14534e-05	0.000180794	0	0	0	0	0	0	0	4	3	2	4	PWA42931.1	protein kinase-like domain-containing protein [Artemisia annua]
TRINITY_DN62434_c0_g1	4.44163	-0.251762	8.81266e-05	0.000174548	0	0	0	0	0	0	1	4	2	2	4	#N/A	#N/A
TRINITY_DN18797_c1_g1	4.44163	-0.251762	9.27422e-05	0.00018319	0	0	0	0	0	0	4	1	2	5	1	#N/A	#N/A
TRINITY_DN53961_c0_g1	4.44161	-0.251762	9.75814e-05	0.000192418	0	0	0	0	0	0	1	5	1.06	1	5	XP_022037871.1	G-type lectin S-receptor-like serine/threonine-protein kinase At1g34300 [Helianthus annuus]
TRINITY_DN38908_c0_g1	4.4416	-0.251762	9.45034e-05	0.000186481	0	0	0	0	0	0	4	0	2	5	2	#N/A	#N/A
TRINITY_DN14658_c0_g1	4.44158	-0.251762	8.97739e-05	0.000177632	0	0	0	0	0	0	3	4	4	1	1	#N/A	#N/A
TRINITY_DN50746_c0_g1	4.44158	-0.251762	8.80992e-05	0.000174518	0	0	0	0	0	0	4	4	2	2	1	#N/A	#N/A
TRINITY_DN17955_c0_g1	4.44158	-0.251762	8.8105e-05	0.000174518	0	0	0	0	0	0	2	1	4	2	4	KHN08579.1	Transmembrane protein 184A [Glycine soja]
TRINITY_DN12556_c1_g1	4.44158	-0.251762	8.8105e-05	0.000174518	0	0	0	0	0	0	2	1	4	2	4	#N/A	#N/A
TRINITY_DN37587_c0_g1	4.44157	-0.251762	9.14535e-05	0.000180794	0	0	0	0	0	0	3	4	0	2	4	XP_024996959.1	phospholipase A1-Ibeta2, chloroplastic-like [Cynara cardunculus var. scolymus]
TRINITY_DN11724_c0_g1	4.44157	-0.251762	9.27006e-05	0.000183119	0	0	0	0	0	0	5	1	2	3.8	1	PWA52212.1	disease resistance protein (TIR-NBS-LRR class) family [Artemisia annua]
TRINITY_DN40045_c0_g1	4.44156	-0.251762	9.44553e-05	0.000186397	0	0	0	0	0	0	5	2	0	4	2	#N/A	#N/A
TRINITY_DN24572_c0_g1	4.44156	-0.251762	8.80874e-05	0.000174518	0	0	0	0	0	0	4	2	4	2	1	XP_022008573.1	uncharacterized protein LOC110907967 [Helianthus annuus]
TRINITY_DN54664_c0_g1	4.44155	-0.251762	9.14793e-05	0.000180835	0	0	0	0	0	0	2	4	3	0	4	#N/A	#N/A
TRINITY_DN60543_c0_g1	4.44149	-0.251762	9.26684e-05	0.000183077	0	0	0	0	0	0	5	2	4	1	1	#N/A	#N/A
TRINITY_DN32370_c0_g1	4.44148	-0.251762	9.14407e-05	0.00018079	0	0	0	0	0	0	4	3	2	0	4	KVI10054.1	Leucine-rich repeat-containing protein [Cynara cardunculus var. scolymus]
TRINITY_DN70265_c0_g1	4.44148	-0.251762	9.44333e-05	0.000186365	0	0	0	0	0	0	4	0	2	2	5	XP_022009192.1	uncharacterized protein LOC110908553 [Helianthus annuus]
TRINITY_DN10000_c0_g1	4.44145	-0.251762	9.26521e-05	0.000183055	0	0	0	0	0	0	5	1	2	1	4	#N/A	#N/A
TRINITY_DN43559_c0_g1	4.44144	-0.251762	9.61982e-05	0.000189736	0	0	0	0	0	0	4	3	1	0	5	PWA93208.1	tyrosine-protein kinase, non-receptor SYK/ZAP-70 [Artemisia annua]
TRINITY_DN14788_c0_g1	4.44135	-0.251762	0.000101238	0.000199228	0	0	0	0	0	0	6	1	4	0	2	XP_022020598.1	cysteine-rich receptor-like protein kinase 15 [Helianthus annuus]
TRINITY_DN25357_c0_g1	4.44018	1.65237	1.02534e-28	5.01607e-28	1	1	1	0	0	2	19	20.54	15	27	22	PWA46398.1	Cullin [Artemisia annua]
TRINITY_DN23536_c0_g1	4.44009	2.4455	3.13564e-50	2.1586e-49	0	1	4	1	1	3	32	38	52	38	35	XP_021969158.1	short-chain dehydrogenase TIC 32, chloroplastic-like [Helianthus annuus]
TRINITY_DN4374_c0_g1	4.43775	4.9204	9.04184e-297	2.41217e-295	10	10	14	8	8	14	253	226	220	236	241	OTF94788.1	putative zinc finger, RING/FYVE/PHD-type [Helianthus annuus]
TRINITY_DN16090_c0_g1	4.43773	1.84777	7.52871e-33	4.00355e-32	3	0	1	2	0	0	32	17	26	21	26	XP_023750563.1	protein FAR1-RELATED SEQUENCE 11-like [Lactuca sativa]
TRINITY_DN1459_c0_g1	4.43569	8.97506	0	0	161.99	172	201.87	183	176	198.97	3975.69	3973.71	3946.75	4005.98	3961.67	PWA44122.1	auxin efflux carrier [Artemisia annua]
TRINITY_DN30253_c0_g1	4.43172	0.373842	2.2198e-09	6.05061e-09	0	0	0	1	0	0	2	5	6	11	7	XP_023764785.1	protein ALP1-like [Lactuca sativa]
TRINITY_DN58250_c0_g1	4.4316	0.373842	1.23416e-09	3.40546e-09	0	0	0	0	0	1	4	9	5	8	5	#N/A	#N/A
TRINITY_DN36310_c0_g1	4.43156	0.373842	8.73049e-10	2.43174e-09	0	0	0	0	0	1	6	7	7	6	5	XP_022001459.1	organic cation/carnitine transporter 4-like [Helianthus annuus]
TRINITY_DN69027_c0_g1	4.43156	0.373842	9.31448e-10	2.58922e-09	0	0	0	0	0	1	6	4	6	7	8	#N/A	#N/A
TRINITY_DN29826_c0_g1	4.43155	0.373842	1.09559e-09	3.03261e-09	0	0	0	1	0	0	7	3	6	7	8	XP_022879951.1	protein translation factor SUI1 homolog 2-like isoform X1 [Olea europaea var. sylvestris]
TRINITY_DN5888_c0_g2	4.43139	0.373842	3.13854e-09	8.49312e-09	0	1	0	0	0	0	7.69	3	11.65	2.53	5	#N/A	#N/A
TRINITY_DN3168_c0_g1	4.42958	3.02833	1.1539e-76	1.06588e-75	3	3	2	1	0	7	58	66	57	59	62	XP_023746302.1	uncharacterized protein LOC111894455 [Lactuca sativa]
TRINITY_DN1135_c0_g1	4.41956	5.82649	0	0	15	17	18	24	23	26	447	425	472	405	471	AGZ15279.1	putative Avr9 elicitor response protein, partial [Taraxacum brevicorniculatum]
TRINITY_DN39241_c0_g1	4.41836	2.54376	5.61237e-53	4.00058e-52	1	2	1	1	5	1	41	49.01	38	52	29.98	KVI10892.1	Mg2+ transporter protein, CorA-like/Zinc transport protein ZntB [Cynara cardunculus var. scolymus]
TRINITY_DN6838_c0_g1	4.41086	4.05772	3.73391e-159	5.9739e-158	3	6	9	6	5	6	122	131	133	116	135	XP_023760236.1	RING-H2 finger protein ATL3-like [Lactuca sativa]
TRINITY_DN31716_c0_g1	4.40986	1.40031	1.47432e-23	6.43523e-23	0	0	0	0	2	2	12	20	14	18	20	XP_022036618.1	GDSL esterase/lipase At4g16230-like [Helianthus annuus]
TRINITY_DN67647_c0_g1	4.40777	4.75462	7.10669e-262	1.70878e-260	10	8	9	9	10	12	224	204	213	214	190	XP_022038726.1	F-box/kelch-repeat protein At5g43190 [Helianthus annuus]
TRINITY_DN12047_c0_g1	4.40604	1.12675	4.53078e-19	1.76916e-18	0	0	0	0	2	1	12	13	12	13	16	#N/A	#N/A
TRINITY_DN5179_c0_g1	4.39973	5.39614	0	0	17.99	24	13	12.08	10.99	14	351.31	314.11	342.03	308.19	326.15	XP_022036314.1	cellulose synthase-like protein H1 [Helianthus annuus]
TRINITY_DN69783_c0_g1	4.39948	0.788879	4.70721e-14	1.57145e-13	1	0	0	1	0	0	6	9	8	14	11	#N/A	#N/A
TRINITY_DN12637_c3_g1	4.39943	0.788879	9.53095e-14	3.15061e-13	0	1	0	0	0	1	10	4	15	11	8	#N/A	#N/A
TRINITY_DN16553_c0_g1	4.3978	2.14251	4.30252e-42	2.64881e-41	0	3	2	1	1	1	29	31	31	32	31	XP_022010612.1	ATP-dependent DNA helicase Q-like 1 [Helianthus annuus]
TRINITY_DN9939_c0_g1	4.39778	2.14251	2.72915e-41	1.65876e-40	0	2	1	1	1	3	38	27	27	33	29	PWA36929.1	anthranilate O-methyltransferase 3 [Artemisia annua]
TRINITY_DN16602_c0_g1	4.38731	3.34686	3.14235e-95	3.41049e-94	3	4	5	1	2	6	66	81	78	75	81	OTG17763.1	putative leucine-rich repeat protein, plant-type [Helianthus annuus]
TRINITY_DN13465_c0_g1	4.38522	0.346875	2.8718e-09	7.78709e-09	0	0	0	1	0	0	4	5	5	6	10	XP_024960909.1	protein DETOXIFICATION 30-like isoform X1 [Cynara cardunculus var. scolymus]
TRINITY_DN73350_c0_g1	4.38522	0.346875	2.02005e-09	5.51875e-09	1	0	0	0	0	0	5	7	5	8	5	XP_023752844.1	ACT domain-containing protein ACR8-like [Lactuca sativa]
TRINITY_DN15241_c0_g1	4.38521	0.346875	2.50802e-09	6.81952e-09	0	0	1	0	0	0	6	4	4	8	8	#N/A	#N/A
TRINITY_DN47002_c0_g1	4.38521	0.346875	2.01482e-09	5.50491e-09	0	0	1	0	0	0	5	8	7	5	5	PWA97331.1	heat shock protein 70 family, peptide-binding domain protein [Artemisia annua]
TRINITY_DN20472_c0_g1	4.38518	0.346875	2.75425e-09	7.47503e-09	0	1	0	0	0	0	6	9	5	3	7	#N/A	#N/A
TRINITY_DN14978_c0_g1	4.38422	1.11081	1.62047e-18	6.24067e-18	0	0	0	2	1	0	16	10	9	16	14	XP_022000785.1	cytochrome P450 76A1-like [Helianthus annuus]
TRINITY_DN4565_c0_g1	4.37944	3.81861	1.35929e-133	1.89732e-132	4	8	7	3	5	3	97	117	108	102	112	XP_022034162.1	G-type lectin S-receptor-like serine/threonine-protein kinase At1g11330 [Helianthus annuus]
TRINITY_DN68071_c0_g1	4.37719	6.56973	0	0	27	33	33	37.01	43.01	40	771.99	734	709.05	752.01	757.02	XP_022036315.1	cellulose synthase-like protein H1 [Helianthus annuus]
TRINITY_DN15556_c0_g1	4.37548	4.40192	1.98137e-204	3.87837e-203	5	8	8	11	6	8	159	155	164	172	163	XP_021970113.1	uncharacterized protein LOC110865200 [Helianthus annuus]
TRINITY_DN56639_c0_g1	4.3753	2.26281	4.72885e-43	2.95323e-42	1	1	1	3	2	1	23	32	45	40	29	XP_023730693.1	uncharacterized protein LOC111878425 [Lactuca sativa]
TRINITY_DN9870_c0_g1	4.37312	1.96768	2.46548e-35	1.36275e-34	0	1	2	0	3	1	24	38	22	24	26	#N/A	#N/A
TRINITY_DN33269_c0_g1	4.37307	2.89507	5.7483e-68	4.88028e-67	3	3	0	1	2	6	50	62	62	48	51	WP_121449870.1	pathogenesis-related BetVI family protein [Bacillus aciditolerans]
TRINITY_DN11466_c0_g1	4.36952	3.05357	5.84111e-74	5.24882e-73	2	2	4	6	1	2	69	42	70	66	60	OTG23545.1	putative amidase family protein [Helianthus annuus]
TRINITY_DN11397_c0_g1	4.36948	0.768701	1.00383e-13	3.31535e-13	0	1	0	0	0	1	10	13	8	11	5	XP_023749819.1	F-box protein At2g39490-like [Lactuca sativa]
TRINITY_DN52457_c0_g1	4.36947	0.768701	5.89948e-14	1.96457e-13	0	0	1	1	0	0	8	10	10	9	10	#N/A	#N/A
TRINITY_DN6225_c2_g1	4.36947	0.768701	2.79353e-13	9.05159e-13	0	0	1	1	0	0	7	6	7	10	17	XP_022028835.1	heat shock cognate 70 kDa protein-like [Helianthus annuus]
TRINITY_DN2102_c1_g1	4.36782	2.89041	4.71721e-65	3.88625e-64	3	3	2	2	2	3	45	75	45	49	58	XP_024960752.1	G-type lectin S-receptor-like serine/threonine-protein kinase At4g27290 isoform X1 [Cynara cardunculus var. scolymus]
TRINITY_DN58477_c0_g1	4.36773	5.93117	0	0	20	23	26	18	32	18	515	487	445	476	461	XP_021638614.1	lysine histidine transporter 1-like [Hevea brasiliensis]
TRINITY_DN29902_c0_g1	4.3654	1.78888	4.85757e-32	2.53982e-31	0	1	1	0	1	3	23	26	20	22	25	#N/A	#N/A
TRINITY_DN12232_c0_g1	4.35911	3.11879	3.63847e-79	3.44581e-78	3	8	2	1	3	1	70	73	67	56	56	PWA62971.1	HAD-superfamily hydrolase, subfamily IB, PSPase-like protein [Artemisia annua]
TRINITY_DN22420_c0_g1	4.35837	4.32456	1.00592e-189	1.85376e-188	8	9	5	6	9	7	141	171	145	159	153	XP_023734434.1	probable serine/threonine-protein kinase WNK11 isoform X2 [Lactuca sativa]
TRINITY_DN4769_c0_g1	4.35131	4.25374	9.77671e-175	1.69412e-173	8	3	13	5	6	7	133	163	161	148	126	KVH89233.1	Acyl-CoA-binding protein, ACBP [Cynara cardunculus var. scolymus]
TRINITY_DN10820_c0_g1	4.3467	4.40519	5.35494e-201	1.03066e-199	8	5	8	14	9	3	169	160	151	154	180	XP_021968811.1	cationic amino acid transporter 1-like [Helianthus annuus]
TRINITY_DN50020_c0_g1	4.3389	0.748237	2.52554e-13	8.20155e-13	1	0	0	1	0	0	8	10	5	14	9	PLY93683.1	hypothetical protein LSAT_2X122720 [Lactuca sativa]
TRINITY_DN35362_c0_g1	4.33735	0.319394	5.86054e-09	1.56347e-08	0	0	0	0	1	0	5	6	3	9	6	#N/A	#N/A
TRINITY_DN13857_c0_g1	4.33733	0.319394	4.54833e-09	1.22072e-08	0	0	1	0	0	0	5	6	4	8	6	#N/A	#N/A
TRINITY_DN60549_c0_g1	4.33182	-0.293582	0.000204892	0.000389989	0	0	0	0	0	0	1	4	0	5	2	#N/A	#N/A
TRINITY_DN66587_c0_g1	4.33179	-0.293582	0.00019889	0.000379192	0	0	0	0	0	0	0	4	4	3	1	#N/A	#N/A
TRINITY_DN53118_c0_g1	4.33176	-0.293582	0.0002048	0.000389859	0	0	0	0	0	0	1	5	4	2	0	OTG09084.1	putative serine/threonine/dual specificity protein kinase, catalytic domain-containing protein [Helianthus annuus]
TRINITY_DN43073_c0_g1	4.33176	-0.293582	0.000192795	0.00036833	0	0	0	0	0	0	1	4	1	4	2	PWA38414.1	hypothetical protein CTI12_AA581540 [Artemisia annua]
TRINITY_DN69921_c0_g1	4.33167	-0.293582	0.000198902	0.000379192	0	0	0	0	0	0	3	0	4	4	1	#N/A	#N/A
TRINITY_DN7479_c1_g1	4.33166	-0.293582	0.000195851	0.000373868	0	0	0	0	0	0	2	0	2	4	4	#N/A	#N/A
TRINITY_DN63651_c0_g1	4.33163	-0.293582	0.000198836	0.000379154	0	0	0	0	0	0	3	4	4	1	0	KVI01940.1	Myc-type, basic helix-loop-helix (bHLH) domain-containing protein [Cynara cardunculus var. scolymus]
TRINITY_DN57482_c0_g1	4.33162	-0.293582	0.000198893	0.000379192	0	0	0	0	0	0	1	4	3	0	4	#N/A	#N/A
TRINITY_DN35219_c0_g1	4.33158	-0.293582	0.000192661	0.000368094	0	0	0	0	0	0	4	4	1	1	2	XP_024959010.1	protein FAR1-RELATED SEQUENCE 5-like [Cynara cardunculus var. scolymus]
TRINITY_DN40829_c0_g1	4.33157	-0.293582	0.000192646	0.000368086	0	0	0	0	0	0	4	2	4	1	1	XP_024984259.1	uncharacterized protein LOC112520191 [Cynara cardunculus var. scolymus]
TRINITY_DN19194_c0_g1	4.33157	-0.293582	0.000192646	0.000368086	0	0	0	0	0	0	4	2	4	1	1	#N/A	#N/A
TRINITY_DN4907_c1_g1	4.33155	-0.293582	0.000198852	0.000379163	0	0	0	0	0	0	3	4	1	0	4	PLY86755.1	hypothetical protein LSAT_8X121301 [Lactuca sativa]
TRINITY_DN64424_c0_g1	4.33152	-0.293582	0.000204642	0.000389602	0	0	0	0	0	0	4	1	0	2	5	#N/A	#N/A
TRINITY_DN66527_c0_g1	4.33147	-0.293582	0.000220103	0.000417371	0	0	0	0	0	0	5	5	0	0	2	#N/A	#N/A
TRINITY_DN13128_c0_g1	4.32501	2.34687	4.62657e-46	3.01517e-45	1	1	2	3	1	2	28	28	43	41	40	BAL14660.1	APETALA1 and FRUITFULL like protein [Chrysanthemum seticuspe f. boreale]
TRINITY_DN37333_c0_g1	4.32136	3.51981	7.5934e-107	8.95168e-106	5	6	5	3	1	5	76	88	93	88	86	XP_024960842.1	septum-promoting GTP-binding protein 1-like [Cynara cardunculus var. scolymus]
TRINITY_DN36285_c1_g1	4.31827	3.08247	2.13578e-74	1.9317e-73	3	1	2	5	4	3	65	73	62	42	71	#N/A	#N/A
TRINITY_DN22693_c0_g1	4.31796	3.51678	2.91916e-103	3.36177e-102	2	7	6	5	3	2	95	66	80	94	95	KVH95418.1	Aminotransferase, class I/classII [Cynara cardunculus var. scolymus]
TRINITY_DN122_c0_g1	4.30949	8.79132	0	0	205	170	150	173	178	170	3470	3457	3544	3503.57	3428	PWA71929.1	ATP-citrate synthase alpha chain [Artemisia annua]
TRINITY_DN2299_c0_g1	4.30911	5.42946	0	0	15	23	18	12	15	17	310	327	331	364	342	PWA75498.1	phosphomevalonate kinase [Artemisia annua]
TRINITY_DN18800_c0_g1	4.30774	0.727479	1.48516e-12	4.67778e-12	0	0	1	0	1	0	4.12	9	15	12	5	#N/A	#N/A
TRINITY_DN69883_c0_g1	4.30753	0.727478	4.96343e-13	1.59202e-12	1	0	1	0	0	0	11	10	8	4	12	#N/A	#N/A
TRINITY_DN2762_c0_g1	4.305	3.75079	1.52492e-123	2.0084e-122	5	5	9	3	2	6	87	113	94	108	107	PWA95379.1	hypothetical protein CTI12_AA051440 [Artemisia annua]
TRINITY_DN2631_c0_g2	4.30229	4.77246	2.60949e-261	6.26091e-260	12	11	10	12	6	12	212	224	216	195	207	PWA96958.1	ribonuclease H-like domain-containing protein [Artemisia annua]
TRINITY_DN31565_c0_g1	4.30138	2.06189	1.4761e-37	8.42397e-37	1	0	1	3	1	2	23	23	37	33	28	XP_023748803.1	zinc finger protein ZAT12-like [Lactuca sativa]
TRINITY_DN2542_c0_g1	4.29874	9.38146	0	0	251	258	276	256	276	270	5240	5256	5242	5223	5241	XP_023745089.1	glutamate dehydrogenase B [Lactuca sativa]
TRINITY_DN1647_c4_g1	4.29522	1.53781	8.15702e-26	3.75804e-25	0	1	0	1	2	1	22	16	18	15	23	PWA44788.1	toll/interleukin-1 receptor (TIR) domain-containing protein [Artemisia annua]
TRINITY_DN2465_c0_g2	4.29363	4.62454	1.45304e-220	3.03277e-219	11	10	8	16	6	6	196.06	200	204.99	199.08	149.02	XP_024978240.1	receptor-like protein kinase FERONIA [Cynara cardunculus var. scolymus]
TRINITY_DN24917_c0_g1	4.28911	1.72747	9.22327e-29	4.51676e-28	2	0	0	0	2	2	28	20	23	12	27	KVH90492.1	UDP-glucuronosyl/UDP-glucosyltransferase [Cynara cardunculus var. scolymus]
TRINITY_DN5708_c0_g1	4.28786	3.73528	1.39178e-123	1.83377e-122	6	2	6	4	5	7	114	102	93	98	96	XP_022006248.1	uncharacterized protein LOC110904713 [Helianthus annuus]
TRINITY_DN62642_c0_g1	4.28782	0.29138	2.55545e-08	6.58016e-08	0	0	0	1	0	0	9	5	4	9	1	PLY81338.1	hypothetical protein LSAT_4X25341 [Lactuca sativa]
TRINITY_DN19610_c0_g1	4.28779	0.29138	1.37271e-08	3.58866e-08	0	0	0	1	0	0	4	8	8	3	5	#N/A	#N/A
TRINITY_DN65597_c0_g1	4.28778	0.29138	1.16931e-08	3.06773e-08	0	0	0	1	0	0	5	7	3	5	8	#N/A	#N/A
TRINITY_DN58564_c0_g1	4.28778	0.29138	9.53147e-09	2.51167e-08	0	0	0	0	0	1	7	7	4	5	5	PWA41461.1	mitochondrion heat shock 22 kDa protein [Artemisia annua]
TRINITY_DN30025_c0_g1	4.28776	0.29138	1.43362e-08	3.74261e-08	1	0	0	0	0	0	9	4	5	7	3	#N/A	#N/A
TRINITY_DN3568_c0_g2	4.28774	0.291379	1.1648e-08	3.05686e-08	1	0	0	0	0	0	8	5	7	3	5	XP_021976971.1	G-type lectin S-receptor-like serine/threonine-protein kinase At4g27290 isoform X1 [Helianthus annuus]
TRINITY_DN12890_c0_g1	4.28444	2.31244	7.00791e-46	4.55201e-45	2	5.04	0	0	0	3	39.95	33.97	32.71	29.89	38	KVI05177.1	Concanavalin A-like lectin/glucanase, subgroup [Cynara cardunculus var. scolymus]
TRINITY_DN21966_c0_g1	4.28223	6.37622	0	0	33	41	33	32	29	30	674	645	640	662	621	XP_023747609.1	probable linoleate 9S-lipoxygenase 5 [Lactuca sativa]
TRINITY_DN28654_c0_g1	4.2806	2.8137	2.45334e-62	1.9668e-61	2	0	5	3	2	3	48	61	43	59	45	KVH97007.1	hypothetical protein Ccrd_000899 [Cynara cardunculus var. scolymus]
TRINITY_DN57599_c0_g1	4.2776	3.97428	6.00271e-135	8.4565e-134	7	5	6	2	6	10	127	145	86	119	120	PLY67928.1	hypothetical protein LSAT_5X159741 [Lactuca sativa]
TRINITY_DN31305_c0_g1	4.27561	0.706417	5.53372e-13	1.77068e-12	1	1	0	0	0	0	8	9	9	11	7	#N/A	#N/A
TRINITY_DN40546_c0_g1	4.27561	0.706417	5.53372e-13	1.77068e-12	0	1	0	0	0	1	7	8	11	9	9	XP_022020814.1	probable serine/threonine-protein kinase WNK10 isoform X1 [Helianthus annuus]
TRINITY_DN71080_c0_g1	4.27561	0.706417	5.53372e-13	1.77068e-12	0	1	0	0	0	1	9	11	7	7	10	PWA72818.1	gamma-thionin [Artemisia annua]
TRINITY_DN11568_c0_g1	4.2756	0.706416	7.77134e-13	2.47175e-12	0	0	0	2	0	0	7	8	12	6	11	#N/A	#N/A
TRINITY_DN40907_c0_g1	4.27559	0.706416	8.97107e-13	2.84574e-12	0	0	0	1	0	1	13	8	10	8	5	#N/A	#N/A
TRINITY_DN13043_c0_g1	4.27328	1.88574	7.36605e-34	3.98371e-33	2	0	1	2	2	0	25	23	27	28	22	XP_024972086.1	serine/threonine-protein kinase OSR1-like [Cynara cardunculus var. scolymus]
TRINITY_DN1396_c0_g1	4.27248	5.3228	0	0	13	17	19	19	13	14	311	299	321	320	300	XP_023745278.1	E3 ubiquitin-protein ligase RGLG2-like [Lactuca sativa]
TRINITY_DN67608_c0_g1	4.2711	2.0368	4.24968e-37	2.40633e-36	3	1	2	1	0	1	32	21	28	34	26	PLY77777.1	hypothetical protein LSAT_2X92600 [Lactuca sativa]
TRINITY_DN21815_c0_g1	4.27109	7.02576	0	0	45	61	60	51	51	46	1018	1086	970	1054	967	PWA64040.1	proton-dependent oligopeptide transporter family [Artemisia annua]
TRINITY_DN57014_c0_g1	4.26087	2.02834	1.58299e-37	9.02626e-37	2	2	1	2	1	0	29	27	24	29	31	PWA57943.1	glycosyltransferase UGT90A7 [Artemisia annua]
TRINITY_DN7453_c0_g1	4.26065	6.16333	0	0	29	33	32	25	24	30	524	614	539	562	553	XP_024974872.1	cold-responsive protein kinase 1-like [Cynara cardunculus var. scolymus]
TRINITY_DN27306_c0_g1	4.25963	2.29137	3.16398e-44	2.00636e-43	3	0	2	2	0	3	34	25	39	41	33	#N/A	#N/A
TRINITY_DN8419_c0_g1	4.25862	4.46441	5.81836e-208	1.15173e-206	10	5	5	13	13	6	170	155	172	174	175	KVI01049.1	Concanavalin A-like lectin/glucanase, subgroup, partial [Cynara cardunculus var. scolymus]
TRINITY_DN12790_c0_g1	4.25834	2.6133	4.7877e-54	3.46604e-53	1	5	1	4	2	0	52	32	42	44	50	OTG11485.1	putative cysteine-rich RLK (RECEPTOR-like protein kinase) 29 [Helianthus annuus]
TRINITY_DN1201_c0_g1	4.25611	6.06542	0	0	24	26	23	17	44	28	511	511	522	551	512	PWA37013.1	C1-like protein [Artemisia annua]
TRINITY_DN310_c0_g1	4.25587	6.60252	0	0	49.44	44	32.64	37.76	37.33	35.44	728.7	751.51	790.17	797.81	723.16	XP_024981152.1	probable E3 ubiquitin-protein ligase BAH1-like 1 isoform X1 [Cynara cardunculus var. scolymus]
TRINITY_DN16126_c0_g1	4.25093	2.15811	5.40212e-41	3.26968e-40	1	2	2	1	2	1	37	32	29	29	28	PWA68071.1	TRAM/LAG1/CLN8 homology domain-containing protein [Artemisia annua]
TRINITY_DN9747_c0_g2	4.24904	3.34345	2.1822e-88	2.23538e-87	7	3.02	4	5.06	4	0	79	75	59	96	69	PWA60544.1	EF-hand domain pair [Artemisia annua]
TRINITY_DN11250_c1_g1	4.24291	0.685043	1.16495e-12	3.68e-12	0	0	0	0	1	1	6	10	10	10	7	PLY87558.1	hypothetical protein LSAT_8X75780 [Lactuca sativa]
TRINITY_DN18327_c0_g1	4.24146	2.86212	1.54962e-65	1.28362e-64	1	3	0	3	4	5	49	52	53	60	51	AHF58595.1	delta 1-pyrroline-5-carboxylate synthetase 1 [Chrysanthemum lavandulifolium]
TRINITY_DN46452_c0_g1	4.23667	5.68967	0	0	21	17	25	19	27	17	398	412	395	422	376	XP_021999248.1	ARM REPEAT PROTEIN INTERACTING WITH ABF2-like [Helianthus annuus]
TRINITY_DN23586_c0_g1	4.23651	0.262811	3.14201e-08	8.04338e-08	0	0	0	0	0	1	7	4	6	8	2	#N/A	#N/A
TRINITY_DN48132_c0_g1	4.2365	0.262811	7.07503e-08	1.77495e-07	0	0	0	1	0	0	4	10	9	1	3	#N/A	#N/A
TRINITY_DN14388_c0_g1	4.2365	0.262811	2.55531e-08	6.58016e-08	0	1	0	0	0	0	2.73	4.01	8	6	6	PWA90641.1	hypothetical protein CTI12_AA096730 [Artemisia annua]
TRINITY_DN56487_c0_g1	4.2365	0.262811	2.43727e-08	6.28459e-08	0	1	0	0	0	0	5	5	3	8	6	#N/A	#N/A
TRINITY_DN31133_c0_g1	4.23648	0.26281	1.87824e-08	4.87097e-08	0	0	1	0	0	0	6	5	6	4	6	#N/A	#N/A
TRINITY_DN28309_c0_g1	4.23358	2.68504	9.19889e-57	6.88195e-56	3	2	1	5	0	3	34	52	49	48	49	XP_024973034.1	alpha-dioxygenase 1-like isoform X4 [Cynara cardunculus var. scolymus]
TRINITY_DN17710_c0_g1	4.22842	1.26281	1.3189e-20	5.37119e-20	1	0	1	1	1	0	15	12	18	17	12	#N/A	#N/A
TRINITY_DN13488_c0_g1	4.22592	3.32284	3.42387e-87	3.46267e-86	3	4	4	3	7	2	71	55	82	75	89	PWA49266.1	heme peroxidase [Artemisia annua]
TRINITY_DN17630_c0_g1	4.22536	2.58473	3.34103e-53	2.38868e-52	1	2	4	2	2	2	46	49	34	48	38	PWA76428.1	Drought induced 19/ RING finger protein 114 [Artemisia annua]
TRINITY_DN7173_c0_g1	4.2215	0.993993	1.97168e-16	7.12845e-16	0	1	0	0	1	1	8	13	11	11	15	PWA45977.1	toll/interleukin-1 receptor (TIR) domain-containing protein [Artemisia annua]
TRINITY_DN767_c0_g1	4.22014	7.74292	0	0	88	87	72	95	82	111	1624	1728	1650	1691	1679	XP_023755914.1	probable RNA-dependent RNA polymerase 1 [Lactuca sativa]
TRINITY_DN7593_c0_g1	4.21691	1.47693	1.92991e-24	8.6235e-24	1	0	2	1	0	1	16	21	15	18	19	#N/A	#N/A
TRINITY_DN60203_c0_g1	4.21281	-0.336651	0.000475689	0.000870279	0	0	0	0	0	0	0	0	6	4	1	OTG32726.1	hypothetical protein HannXRQ_Chr03g0089861 [Helianthus annuus]
TRINITY_DN13011_c3_g1	4.21256	-0.336651	0.0004701	0.000860667	0	0	0	0	0	0	0	1	5	0	5	#N/A	#N/A
TRINITY_DN30673_c0_g1	4.21253	-0.336651	0.00042358	0.000779647	0	0	0	0	0	0	4	0	4	2	1	#N/A	#N/A
TRINITY_DN36804_c0_g1	4.21252	-0.336651	0.000449044	0.000823925	0	0	0	0	0	0	4	5	2	0	0	OTF87155.1	putative gnk2-like domain-containing protein [Helianthus annuus]
TRINITY_DN9811_c0_g1	4.21252	3.25194	6.19204e-82	6.01611e-81	4	2	4	6	1	5	70	76	90	61	56	OTG10571.1	putative ribonuclease H-like domain-containing protein [Helianthus annuus]
TRINITY_DN72157_c0_g1	4.21246	-0.336651	0.000423506	0.000779554	0	0	0	0	0	0	4	0	2	1	4	#N/A	#N/A
TRINITY_DN7884_c0_g1	4.20945	0.663348	3.17855e-12	9.86892e-12	0	0	0	0	1	1	11	11	8	6	6	OTG15926.1	putative peptidase M10A, Metallopeptidase, catalytic domain protein [Helianthus annuus]
TRINITY_DN1669_c0_g1	4.20277	6.06748	0	0	32	32	31	24	25	24	542	505	503	550	505	XP_023728303.1	cyclic nucleotide-gated ion channel 1-like [Lactuca sativa]
TRINITY_DN2571_c0_g1	4.19824	6.08849	0	0	30	22	29	26	38	26	519	506	556	554	508	PWA61740.1	Bulb-type lectin domain-containing protein [Artemisia annua]
TRINITY_DN18799_c0_g1	4.19707	3.35365	2.69049e-92	2.85781e-91	1	6	5	3	5	4	81	79	66	78	76	XP_023753967.1	plant intracellular Ras-group-related LRR protein 5-like [Lactuca sativa]
TRINITY_DN2642_c0_g1	4.19667	3.04521	1.09234e-71	9.60622e-71	4	2	3	3	4.94	2	56.07	77.06	56.39	63.95	50.24	XP_021981679.1	probable WRKY transcription factor 50 [Helianthus annuus]
TRINITY_DN37582_c0_g1	4.19486	1.65237	3.94615e-27	1.86701e-26	0	1	3	1	0	1	28	17	24	17	17	PWA86114.1	Equilibrative nucleoside transporter [Artemisia annua]
TRINITY_DN4909_c0_g1	4.1901	3.64684	9.73696e-115	1.21074e-113	4	3	4	8	4	7	102	88	94	93	93	XP_022029547.1	probable receptor-like protein kinase At5g38990 isoform X1 [Helianthus annuus]
TRINITY_DN40885_c0_g1	4.1834	0.233664	8.60149e-08	2.14677e-07	0	0	0	0	0	1	5	2	5	10	4	#N/A	#N/A
TRINITY_DN32995_c0_g1	4.18331	0.233664	6.09015e-08	1.53421e-07	0	0	0	0	1	0	6	8	5	5	2	PWA97259.1	serine-threonine/tyrosine-protein kinase catalytic domain-containing protein [Artemisia annua]
TRINITY_DN23156_c0_g1	4.18331	0.233664	4.52008e-08	1.14796e-07	1	0	0	0	0	0	5	7	4	6	4	KVH96926.1	Eukaryotic translation initiation factor SUI1 [Cynara cardunculus var. scolymus]
TRINITY_DN49204_c0_g1	4.18329	0.233664	4.5017e-08	1.14338e-07	0	0	1	0	0	0	6	4	3.96	5	7	OTG06759.1	putative leucine-rich repeat protein kinase family protein [Helianthus annuus]
TRINITY_DN10382_c0_g1	4.18328	0.233664	4.97772e-08	1.26063e-07	0	0	0	1	0	0	7	3	4	6	6	#N/A	#N/A
TRINITY_DN39870_c0_g1	4.18328	0.233664	6.05221e-08	1.52523e-07	1	0	0	0	0	0	4	7	4	3	8	PWA84534.1	hypothetical protein CTI12_AA157990 [Artemisia annua]
TRINITY_DN48631_c0_g1	4.18326	0.233664	5.19492e-08	1.31368e-07	0	0	0	0	0	1	7	5	3	4	7	#N/A	#N/A
TRINITY_DN44502_c0_g1	4.18322	0.233664	6.06318e-08	1.5278e-07	0	1	0	0	0	0	8	2	5	5	6	XP_023755914.1	probable RNA-dependent RNA polymerase 1 [Lactuca sativa]
TRINITY_DN56059_c0_g1	4.18319	0.233664	7.44191e-08	1.86433e-07	0	1	0	0	0	0	7	3	9	3	4	#N/A	#N/A
TRINITY_DN70881_c0_g1	4.18319	0.233664	1.14153e-07	2.82769e-07	0	0	0	0	0	1	8	1	2	7	8	PLY68918.1	hypothetical protein LSAT_2X113980 [Lactuca sativa]
TRINITY_DN47377_c0_g1	4.18139	4.92383	5.97996e-286	1.53875e-284	13	12	20	13	5	13	228	244	230	226	239	PWA74033.1	Aminotransferase, class I/classII [Artemisia annua]
TRINITY_DN13473_c0_g1	4.18061	2.34005	1.3275e-44	8.45494e-44	1	3	3	0	3	1	32	38	35	46	27	#N/A	#N/A
TRINITY_DN24830_c0_g1	4.18046	2.80877	7.99071e-61	6.27487e-60	3	3	2	3	1	4	40	62	56	47	49	PLY72755.1	hypothetical protein LSAT_4X183900 [Lactuca sativa]
TRINITY_DN639_c0_g1	4.17668	2.63576	5.67135e-51	3.93014e-50	0	3.21	2.74	6.77	1.47	0	44.91	29.44	52.91	60.7	35.17	XP_024986100.1	NAC domain-containing protein 67-like [Cynara cardunculus var. scolymus]
TRINITY_DN1675_c0_g1	4.17554	4.61044	1.3385e-226	2.86169e-225	15	9	7	12	9	9	187	193	187	170	198	PWA70107.1	UDP-glucuronosyl/UDP-glucosyltransferase [Artemisia annua]
TRINITY_DN52605_c0_g1	4.17522	0.641322	7.86728e-12	2.40662e-11	0	0	0	2	0	0	7	11	5	7	11	XP_008230633.1	PREDICTED: uncharacterized protein LOC103329888 [Prunus mume]
TRINITY_DN22863_c0_g1	4.17519	0.641321	1.13232e-11	3.44047e-11	0	0	0	1	1	0	7	11	11	3	9	OTG02564.1	putative reverse transcriptase domain-containing protein [Helianthus annuus]
TRINITY_DN2027_c0_g1	4.16976	5.32798	0	0	12	13	24	14	23	16	284	344	317	290	315	XP_023763661.1	uncharacterized protein LOC111912163 [Lactuca sativa]
TRINITY_DN57223_c0_g1	4.16922	1.21887	1.46609e-19	5.80005e-19	0	0	2	2	0	0	16	11	17	11	16	PWA93335.1	alanine:glyoxylate aminotransferase 3 [Artemisia annua]
TRINITY_DN16062_c0_g1	4.16777	1.43913	4.76067e-23	2.05381e-22	0	0	1	1	2	1	21	21	15	11	18	#N/A	#N/A
TRINITY_DN750_c0_g1	4.16054	9.30339	0	0	243	277	256	292	276	301	4920	4994	4852	5028	4884	PWA66875.1	protein argonaute 2 [Artemisia annua]
TRINITY_DN5321_c0_g1	4.15943	7.29688	0	0	81	63	70	74	51	69	1182	1273	1284	1217	1168	XP_022018657.1	ubiquinol oxidase, mitochondrial-like [Helianthus annuus]
TRINITY_DN66892_c0_g1	4.15519	2.07838	1.37578e-36	7.73896e-36	3	0	1	2	3	0	26	33	22	39	25	PIA29781.1	hypothetical protein AQUCO_05800098v1 [Aquilegia coerulea]
TRINITY_DN37056_c0_g1	4.15252	1.61895	5.6725e-27	2.67544e-26	2	1	1	1	1	0	22	21	19	19	19	XP_021993220.1	2S seed storage protein-like [Helianthus annuus]
TRINITY_DN11934_c0_g1	4.14574	0.940882	2.22379e-15	7.76163e-15	1	0	1	0	0	1	6	13	11	12	13	XP_023755432.1	AT-hook motif nuclear-localized protein 20-like [Lactuca sativa]
TRINITY_DN5186_c1_g3	4.14571	0.940881	2.59918e-15	9.05385e-15	1	2	0	0	0	0	10	7	10	13	15	PWA34869.1	Disease resistance protein [Artemisia annua]
TRINITY_DN66014_c0_g1	4.14013	0.618954	1.08044e-11	3.28612e-11	0	0	0	0	1	1	8	9	10	5	8	#N/A	#N/A
TRINITY_DN124_c1_g1	4.13848	2.99398	9.87765e-69	8.43328e-68	2	5	2	2	2	6	46	71	56	57	61	XP_021999791.1	cytochrome P450 CYP72A219-like isoform X1 [Helianthus annuus]
TRINITY_DN8648_c0_g1	4.13833	3.84775	5.00221e-127	6.72617e-126	4	7	11	3	6	5	93	105	127	106	111	PWA86028.1	FMN-binding split barrel [Artemisia annua]
TRINITY_DN10452_c0_g1	4.13518	2.06189	3.76715e-35	2.07672e-34	3	1	0	1	1	3	20	25	29	26	43	PWA51729.1	peptidoglycan-binding LysM domain-containing protein [Artemisia annua]
TRINITY_DN9346_c0_g1	4.13063	3.59335	1.20198e-107	1.42555e-106	7	7	6	4	2	4	103	85	91	91	81	PWA61587.1	dnaJ domain-containing protein [Artemisia annua]
TRINITY_DN29584_c0_g1	4.12807	0.203917	1.42092e-07	3.49977e-07	0	0	0	0	0	1	5	9	3	3	5	YP_009544625.1	NADH-plastoquinone oxidoreductase subunit 5 (chloroplast) [Aster indicus]
TRINITY_DN15481_c0_g1	4.12806	0.203917	1.05364e-07	2.61347e-07	0	0	0	1	0	0	7	6	5	4	3	XP_027093401.1	putative 12-oxophytodienoate reductase 11 [Coffea arabica]
TRINITY_DN24798_c0_g1	4.12798	0.203917	1.35629e-07	3.34423e-07	0	0	0	0	0	1	9	4	3	4	5	#N/A	#N/A
TRINITY_DN70291_c0_g1	4.12785	0.203917	2.11541e-07	5.151e-07	0	0	0	0	1	0	11	3	3	4	4	#N/A	#N/A
TRINITY_DN12840_c0_g1	4.12509	2.05358	7.73552e-37	4.36385e-36	2	1	1	1	2	2	27	23	33	27	32	XP_021988138.1	G-type lectin S-receptor-like serine/threonine-protein kinase At4g03230 [Helianthus annuus]
TRINITY_DN10054_c0_g1	4.12358	4.14053	2.0179e-151	3.11496e-150	8	9	8	8	4	8	111	150	121	151	135	PLY73878.1	hypothetical protein LSAT_3X30360 [Lactuca sativa]
TRINITY_DN8642_c0_g1	4.12094	1.91357	1.65636e-33	8.91029e-33	0	3	1	2	1	1	23	24	24	27	29	OTF97919.1	hypothetical protein HannXRQ_Chr14g0439951 [Helianthus annuus]
TRINITY_DN47897_c0_g1	4.11955	0.922734	3.83319e-15	1.3272e-14	0	1	0	1	1	0	12	14	7	10	11	PLY91936.1	hypothetical protein LSAT_8X126421 [Lactuca sativa]
TRINITY_DN11403_c0_g1	4.11569	1.7585	1.38916e-29	6.92276e-29	1	1	0	2	1	2	21	19	27	25	20	#N/A	#N/A
TRINITY_DN10080_c0_g1	4.1075	1.17354	1.01485e-18	3.92462e-18	2	0	1	0	0	1	15	14	13	12	14	OTG26013.1	putative F-box domain, Leucine-rich repeat domain, L domain-like protein [Helianthus annuus]
TRINITY_DN2545_c0_g1	4.10599	2.27716	6.0832e-42	3.73681e-41	0	3	1	2	3	2	34	43	36	33	23	#N/A	#N/A
TRINITY_DN22583_c0_g1	4.10419	0.596234	4.13449e-11	1.22697e-10	0	1	0	0	0	1	8	12	4	8.97	5.99	#N/A	#N/A
TRINITY_DN17488_c0_g1	4.10282	1.74823	3.38041e-28	1.63409e-27	2	2	0	2	0	1	20	29	29	16	17	#N/A	#N/A
TRINITY_DN5133_c0_g1	4.1008	8.74949	0	0	188	176	219	187	200	194	3452	3319	3303	3319	3364	XP_022034203.1	formate dehydrogenase, mitochondrial [Helianthus annuus]
TRINITY_DN4698_c0_g1	4.095	3.2628	5.37753e-84	5.30347e-83	1	2	8	3	6	4	79	76	67	68	64	PWA39604.1	hypothetical protein CTI12_AA562960 [Artemisia annua]
TRINITY_DN14858_c0_g1	4.09284	0.904355	2.09921e-14	7.09603e-14	1	0	0	1	0	1	16	8	14	8	7	#N/A	#N/A
TRINITY_DN8012_c0_g2	4.0913	4.28426	3.9239e-177	6.85634e-176	4	9	11	6	13	8.04	155	142.93	153.35	146.56	141.35	KVH93652.1	Dienelactone hydrolase, partial [Cynara cardunculus var. scolymus]
TRINITY_DN11480_c0_g1	4.08662	1.88574	2.52652e-32	1.32892e-31	0	2	2	2	0	2	29	25	25	26	19	#N/A	#N/A
TRINITY_DN58439_c0_g1	4.08634	1.15811	3.3737e-18	1.28649e-17	2	0	0	0	0	2	13	11	15	18	10	XP_022031004.1	uncharacterized protein LOC110931943 [Helianthus annuus]
TRINITY_DN36602_c0_g1	4.08632	1.15811	2.10873e-18	8.093e-18	0	1	1	0	1	1	12	17	15	11	12	OTG26968.1	putative toll/interleukin-1 receptor (TIR) domain-containing protein [Helianthus annuus]
TRINITY_DN15642_c0_g1	4.08632	1.15811	2.60889e-18	9.98614e-18	1	0	0	1	0	2	18	11	11	14	13	PLY64372.1	hypothetical protein LSAT_4X18140 [Lactuca sativa]
TRINITY_DN829_c0_g1	4.08502	5.27711	0	0	19	16	16	22	12	19	269	289	327	299	306	XP_022029902.1	calcium-dependent protein kinase 7-like [Helianthus annuus]
TRINITY_DN39_c0_g1	4.08353	3.83568	2.71805e-128	3.68749e-127	7	4	8	6	7	5	110	107	115	101	103	XP_022022766.1	protein NIM1-INTERACTING 2 [Helianthus annuus]
TRINITY_DN1293_c0_g1	4.08343	7.45633	0	0	72	79	89	81	77	81	1335	1437	1340	1353	1354	NP_001190904.1	BRI1-associated receptor kinase [Arabidopsis thaliana]
TRINITY_DN9064_c0_g1	4.08292	-0.381045	0.000912272	0.00161484	0	0	0	0	0	0	0	4	1	1	4	#N/A	#N/A
TRINITY_DN69913_c0_g1	4.08288	-0.381045	0.000912362	0.00161491	0	0	0	0	0	0	1	4	0	1	4	#N/A	#N/A
TRINITY_DN9869_c1_g1	4.08285	-0.381045	0.000961859	0.00169865	0	0	0	0	0	0	1	5	0	0	4	#N/A	#N/A
TRINITY_DN74654_c0_g1	4.08275	-0.381045	0.000961649	0.00169837	0	0	0	0	0	0	4	5	0	0	1	#N/A	#N/A
TRINITY_DN65312_c0_g1	4.08274	-0.381045	0.000924633	0.00163542	0	0	0	0	0	0	4	2	4	0	0	#N/A	#N/A
TRINITY_DN60247_c0_g1	4.08273	-0.381045	0.000924543	0.00163535	0	0	0	0	0	0	4	0	0	2	4	#N/A	#N/A
TRINITY_DN46316_c0_g1	4.08235	4.0722	1.22637e-150	1.887e-149	7	9	8	6	4	10	138	128	128	119	122	#N/A	#N/A
TRINITY_DN18655_c0_g1	4.08023	2.25557	1.59099e-42	9.87128e-42	2	1	2	2	2	2	31	31	36	30	38	XP_023751888.1	uncharacterized protein At5g65660-like [Lactuca sativa]
TRINITY_DN195_c0_g1	4.07937	7.43748	0	0	101	93	64	74	70	72	1369	1293	1353	1337	1377	PWA58978.1	hypothetical protein CTI12_AA395590 [Artemisia annua]
TRINITY_DN815_c0_g1	4.07801	4.54373	2.04078e-208	4.04928e-207	6	9	7	13	13	14	178	159	196	173	182	#N/A	#N/A
TRINITY_DN1718_c0_g1	4.07459	5.61606	0	0	26	22	29	19	19	18	376	387	362	370	394	XP_022021973.1	probable ADP-ribosylation factor GTPase-activating protein AGD15 [Helianthus annuus]
TRINITY_DN20042_c0_g1	4.07361	2.01127	1.27656e-35	7.08647e-35	1	2	3	1	1	1	30	30	25	24	28	PWA60743.1	tetratricopeptide repeat (TPR)-like superfamily protein [Artemisia annua]
TRINITY_DN3053_c0_g1	4.07135	6.25002	0	0	33	30	40	28	50	27	608	572	579	602	581	XP_021994409.1	syntaxin-121-like [Helianthus annuus]
TRINITY_DN72627_c0_g1	4.07068	0.173544	2.31863e-07	5.63188e-07	0	1	0	0	0	0	4	6	4	7	3	#N/A	#N/A
TRINITY_DN12514_c0_g1	4.07067	0.173543	2.21424e-07	5.38537e-07	0	0	0	1	0	0	4	5	7	5	3	OTG00065.1	putative bulb-type lectin domain-containing protein [Helianthus annuus]
TRINITY_DN38683_c0_g1	4.07066	0.173543	3.94106e-07	9.41107e-07	0	0	0	1	0	0	2	2	8	4	8	PLY92527.1	hypothetical protein LSAT_3X139641 [Lactuca sativa]
TRINITY_DN12725_c0_g1	4.07066	0.173544	2.54422e-07	6.16233e-07	0	1	0	0	0	0	2	6	5	4	7	#N/A	#N/A
TRINITY_DN47809_c0_g1	4.07064	0.173543	1.86492e-07	4.55568e-07	0	0	1	0	0	0	5	5	5	4	5	PWA50468.1	Concanavalin A-like lectin/glucanase, subgroup [Artemisia annua]
TRINITY_DN68911_c0_g1	4.07063	0.173543	2.1242e-07	5.17204e-07	0	0	0	0	1	0	6	3	6	4	5	PWA35450.1	hypothetical protein CTI12_AA610890 [Artemisia annua]
TRINITY_DN24645_c0_g1	4.06731	0.57315	6.47886e-11	1.90658e-10	0	0	1	0	0	1	8	8	11	7	4	#N/A	#N/A
TRINITY_DN8632_c0_g1	4.0673	0.57315	5.25165e-11	1.5516e-10	0	0	1	0	1	0	9.03	10.02	8	6.01	5.11	XP_022037871.1	G-type lectin S-receptor-like serine/threonine-protein kinase At1g34300 [Helianthus annuus]
TRINITY_DN70398_c0_g1	4.06729	0.57315	1.23078e-10	3.574e-10	0	0	0	0	1	1	5	7	13	4	9	KVH88958.1	Multi antimicrobial extrusion protein [Cynara cardunculus var. scolymus]
TRINITY_DN65672_c0_g1	4.06723	0.57315	1.10236e-10	3.20946e-10	0	0	1	1	0	0	13	9	6	5	5	XP_022005820.1	uncharacterized protein LOC110904286 [Helianthus annuus]
TRINITY_DN69672_c0_g1	4.06576	0.88574	8.96017e-14	2.96634e-13	0	0	0	1	2	0	7.01	7	19	9.01	10.01	PLY95943.1	hypothetical protein LSAT_9X36681 [Lactuca sativa]
TRINITY_DN9308_c0_g1	4.06382	1.54969	1.31367e-24	5.89279e-24	0	2	0	2	1	1	20	19	12	19	24	#N/A	#N/A
TRINITY_DN8206_c0_g1	4.05166	5.37628	0	0	20	16	26	19	21	12	329	318	325	325	298	XP_023734117.1	phytosulfokines-like [Lactuca sativa]
TRINITY_DN5064_c0_g1	4.04598	3.27358	4.33321e-83	4.24718e-82	5	5	2	3	6	4	74	68	59	82	73	XP_022028724.1	dual specificity protein kinase zak2-like isoform X1 [Helianthus annuus]
TRINITY_DN11221_c0_g1	4.04482	2.76869	2.6962e-57	2.02665e-56	1	3	1	3	3	6	49	62	47	39	48	XP_023757628.1	acyl-protein thioesterase 1 homolog 1 [Lactuca sativa]
TRINITY_DN5304_c0_g1	4.04099	6.73611	0	0	39	54	60	55	47	43	813	825	809	817	859	XP_022015730.1	AAA-ATPase At2g18193-like [Helianthus annuus]
TRINITY_DN21634_c0_g1	4.03435	2.51377	3.70074e-48	2.47512e-47	2	0	0	2	4	6	33	38	54	36	41	PWA81859.1	toll/interleukin-1 receptor (TIR) domain-containing protein [Artemisia annua]
TRINITY_DN56738_c0_g1	4.0329	1.52584	2.38613e-23	1.03624e-22	0	1	1	2	1	1	27	17	19	10	19	XP_021985881.1	cytochrome P450 71B34-like [Helianthus annuus]
TRINITY_DN2572_c0_g1	4.03166	6.03829	0	0	22	27	32	34	38	31	490	491	522	513	517	XP_024961107.1	probable disease resistance protein At5g66900 [Cynara cardunculus var. scolymus]
TRINITY_DN10657_c0_g1	4.03109	4.3838	3.03961e-181	5.41034e-180	10	10	7	7	16	7	150	147	162	183	149	#N/A	#N/A
TRINITY_DN33291_c0_g1	4.02946	0.549691	9.92133e-11	2.89486e-10	0	1	0	1	0	0	6	8	9	7.01	7	#N/A	#N/A
TRINITY_DN47012_c0_g1	4.02946	0.549691	9.92133e-11	2.89486e-10	0	0	0	0	1	1	8.89	6	9	5	8	PLY81668.1	hypothetical protein LSAT_2X14581 [Lactuca sativa]
TRINITY_DN46821_c0_g1	4.02943	0.549691	2.82366e-10	8.05857e-10	1	0	0	1	0	0	5	7	6	5	14	#N/A	#N/A
TRINITY_DN67191_c0_g1	4.02939	0.549691	3.90113e-10	1.10655e-09	0	0	1	0	1	0	11	7	12	5	2	#N/A	#N/A
TRINITY_DN31741_c0_g1	4.02729	2.21141	1.2289e-39	7.25897e-39	1	0	4	2	1	3	39	34	27	24	36	XP_022028647.1	serine acetyltransferase 1, chloroplastic-like [Helianthus annuus]
TRINITY_DN7054_c0_g1	4.02452	5.6728	0	0	22	28	18	25	22	28	406	394	356	409	396	XP_024979587.1	probable ADP-ribosylation factor GTPase-activating protein AGD14 isoform X1 [Cynara cardunculus var. scolymus]
TRINITY_DN6925_c0_g1	4.02086	1.11081	3.30632e-17	1.22565e-16	1	1	0	0	0	2	17	11	10	16	10	#N/A	#N/A
TRINITY_DN21686_c0_g1	4.0158	3.53482	6.11793e-101	6.93075e-100	5	5	3	2	7	9	82	97	80	85	86	XP_023756924.1	protein ANTAGONIST OF LIKE HETEROCHROMATIN PROTEIN 1-like [Lactuca sativa]
TRINITY_DN39117_c0_g1	4.01517	3.94761	5.85368e-128	7.92218e-127	4	11	8	8	5	6	132.01	106	126	88	126.99	XP_023744623.1	protein NRT1/ PTR FAMILY 8.2-like [Lactuca sativa]
TRINITY_DN36536_c0_g1	4.01277	2.49546	6.22322e-48	4.15305e-47	2	2	2	4	1	3	50	33	37	38	41	XP_021971720.1	probable LRR receptor-like serine/threonine-protein kinase At3g47570 [Helianthus annuus]
TRINITY_DN25394_c0_g1	4.01093	0.142517	5.43634e-07	1.28694e-06	0	0	1	0	0	0	2	7	4	6	4	#N/A	#N/A
TRINITY_DN27968_c0_g1	4.01088	0.142517	6.05297e-07	1.42734e-06	1	0	0	0	0	0	5	2	3	8	5	#N/A	#N/A
TRINITY_DN64040_c0_g1	4.01087	0.142517	5.62835e-07	1.33116e-06	1	0	0	0	0	0	2	3	6	5	7	#N/A	#N/A
TRINITY_DN73230_c0_g1	4.01087	0.142517	5.81364e-07	1.37304e-06	0	1	0	0	0	0	2	5	8	4	4	#N/A	#N/A
TRINITY_DN53373_c0_g1	4.01085	0.142517	4.26137e-07	1.0152e-06	0	0	1	0	0	0	4	4	4	5	6	#N/A	#N/A
TRINITY_DN21608_c0_g1	4.01083	0.142516	7.90447e-07	1.85204e-06	0	0	0	1	0	0	3	1	5	5	9	XP_021977538.1	uncharacterized protein LOC110872940 isoform X1 [Helianthus annuus]
TRINITY_DN16454_c0_g1	4.01082	0.142516	4.59084e-07	1.09197e-06	0	0	0	0	1	0	6	6	4	3	4	#N/A	#N/A
TRINITY_DN32948_c0_g1	4.01077	0.142516	6.28393e-07	1.48065e-06	0	1	0	0	0	0	6	4	8	3	2	#N/A	#N/A
TRINITY_DN56041_c0_g1	4.00953	1.31939	3.34538e-20	1.34825e-19	1	2	0	0	0	2	13	15	11	16	22	XP_021997942.1	LRR receptor-like serine/threonine-protein kinase FLS2 [Helianthus annuus]
TRINITY_DN40396_c0_g1	4.00476	5.84949	0	0	32	22	21	25	37	27	467	466	418	436	430	XP_021988289.1	3,9-dihydroxypterocarpan 6A-monooxygenase-like [Helianthus annuus]
TRINITY_DN47512_c0_g1	4.00396	4.2318	6.12835e-168	1.0252e-166	11	7	5	9	9	11	139	143	146	138	143	KVH99786.1	EEIG1/EHBP1 N-terminal domain-containing protein [Cynara cardunculus var. scolymus]
TRINITY_DN14132_c0_g1	3.99844	1.09469	4.71971e-16	1.6843e-15	2	1	0	0	1	0	10	21	5	14	13	PWA67572.1	alpha/Beta hydrolase fold protein [Artemisia annua]
TRINITY_DN6584_c0_g1	3.99828	2.87161	4.7953e-63	3.87221e-62	3	3.5	4.5	3	2.5	3	49.5	55	51	54.5	53.5	XP_024967614.1	uncharacterized serine-rich protein C215.13-like [Cynara cardunculus var. scolymus]
TRINITY_DN6584_c0_g2	3.99828	2.87161	4.7953e-63	3.87221e-62	3	3.5	4.5	3	2.5	3	49.5	55	51	54.5	53.5	XP_024967614.1	uncharacterized serine-rich protein C215.13-like [Cynara cardunculus var. scolymus]
TRINITY_DN46188_c0_g1	3.99759	5.11276	7.39846e-308	2.02224e-306	20	20	17	11	12	18	269	286	260	265	242	PWA94759.1	hypothetical protein CTI12_AA055960 [Artemisia annua]
TRINITY_DN52212_c0_g1	3.9906	0.525845	4.03962e-10	1.14476e-09	1	0	1	0	0	0	7	12	8	4	5	PWA65977.1	crocetin glucosyltransferase protein [Artemisia annua]
TRINITY_DN544_c3_g1	3.98822	3.78635	2.85635e-119	3.66363e-118	7	11	4	9	4	3	106	114	91	106	98	XP_002285105.1	PREDICTED: isoflavone 2'-hydroxylase [Vitis vinifera]
TRINITY_DN2792_c0_g1	3.98534	3.50768	1.89444e-97	2.09078e-96	1	3	7	7	8	5	81.94	76	96.01	89.92	76.98	OTF95992.1	putative serine/threonine/dual specificity protein kinase, catalytic domain-containing protein [Helianthus annuus]
TRINITY_DN1718_c1_g1	3.98427	5.63569	0	0	17	30	29	18	22	27	366	376	409	413	343	XP_024988671.1	probable ADP-ribosylation factor GTPase-activating protein AGD5 isoform X2 [Cynara cardunculus var. scolymus]
TRINITY_DN6971_c0_g1	3.98394	3.21885	7.05924e-79	6.66653e-78	3	3	6	5	5	3	75	74	66	56	70	KVI06410.1	DNA/RNA helicase, ATP-dependent, DEAH-box type, conserved site-containing protein [Cynara cardunculus var. scolymus]
TRINITY_DN752_c0_g2	3.98239	4.36376	4.62761e-175	8.0313e-174	14	7	12	7	7	11	178	146	136	168	150	XP_022039414.1	sugar transporter ERD6-like 5 [Helianthus annuus]
TRINITY_DN37530_c0_g1	3.98106	0.828407	1.34069e-13	4.40527e-13	0	0	2	0	1	0	7	10	10	9	13	XP_023730966.1	cytochrome P450 93A3-like [Lactuca sativa]
TRINITY_DN39897_c0_g1	3.97013	3.87396	4.0536e-125	5.38768e-124	5	9	9	6	9	3	114	127	107	103	97	#N/A	#N/A
TRINITY_DN1987_c0_g1	3.96719	7.2362	0	0	82	68	81	64	70	78	1194	1129	1163	1162	1171	XP_023753642.1	AAA-ATPase ASD, mitochondrial-like [Lactuca sativa]
TRINITY_DN57713_c0_g1	3.96698	3.2039	4.32885e-78	4.05135e-77	4	5	6	2	3	5	65	58	68	70	76	XP_022036933.1	putative receptor-like protein kinase At4g00960 [Helianthus annuus]
TRINITY_DN12712_c0_g1	3.96331	3.6904	2.19005e-109	2.62916e-108	2	5	9	8	5	7	76	101	101	99	103	PWA45167.1	AAA+ ATPase domain-containing protein [Artemisia annua]
TRINITY_DN12272_c0_g1	3.95986	2.76869	5.97528e-58	4.53225e-57	3	3	3	4	1	4	50	52	49	47	46	PWA56917.1	protein kinase superfamily protein [Artemisia annua]
TRINITY_DN27902_c0_g1	3.95791	7.26596	0	0	80	72	86	72	77	68	1161	1238	1201	1179	1159	PLY63334.1	hypothetical protein LSAT_9X86541 [Lactuca sativa]
TRINITY_DN10485_c1_g1	3.95423	3.68233	1.26066e-109	1.51561e-108	5	7	5	4	7	8	88	108	96	84	101	#N/A	#N/A
TRINITY_DN6477_c0_g1	3.95294	1.46444	9.10177e-23	3.90089e-22	1	2	0	3	0	0	18	16	17	14	22	PWA77762.1	proton-dependent oligopeptide transporter family [Artemisia annua]
TRINITY_DN21360_c0_g1	3.95066	0.501597	4.35964e-10	1.23273e-09	0	1	0	0	1	0	8	7	8	8	4	PLY75922.1	hypothetical protein LSAT_9X122720 [Lactuca sativa]
TRINITY_DN18119_c0_g1	3.95064	0.501597	5.62758e-10	1.58293e-09	1	0	1	0	0	0	9	4	8	5	9	#N/A	#N/A
TRINITY_DN1370_c0_g1	3.94898	6.35312	0	0	34	35	47	44	45	37	603	643	626	639	632	XP_023764968.1	UDP-glycosyltransferase 85C1-like [Lactuca sativa]
TRINITY_DN24681_c0_g1	3.94849	0.110808	1.19495e-06	2.766e-06	0	0	0	0	0	1	5	4	6	6	1	#N/A	#N/A
TRINITY_DN57170_c0_g1	3.94849	0.110808	1.40896e-06	3.24383e-06	0	0	0	0	0	1	3	3	9	4	3	XP_017182938.1	PREDICTED: protein SUPPRESSOR OF npr1-1, CONSTITUTIVE 1-like [Malus domestica]
TRINITY_DN36717_c0_g1	3.94846	0.110808	9.47376e-07	2.2101e-06	1	0	0	0	0	0	4	3	6	5	4	XP_023751751.1	uncharacterized protein LOC111900099 [Lactuca sativa]
TRINITY_DN44997_c0_g1	3.94845	0.110808	9.46825e-07	2.20897e-06	0	0	0	0	0	1	4	5	6	3	4	XP_023749446.1	probable LRR receptor-like serine/threonine-protein kinase At4g36180 [Lactuca sativa]
TRINITY_DN12196_c0_g1	3.94845	0.110808	9.4667e-07	2.20877e-06	0	0	1	0	0	0	4	3	6	4	5	#N/A	#N/A
TRINITY_DN34398_c0_g1	3.94845	0.110808	8.80545e-07	2.05736e-06	0	0	0	0	0	1	5	4	5	4	4	XP_024991438.1	G-type lectin S-receptor-like serine/threonine-protein kinase At4g27290 [Cynara cardunculus var. scolymus]
TRINITY_DN59553_c0_g1	3.9484	0.110808	1.38323e-06	3.18679e-06	0	0	0	0	1	0	5	2	2	5	8	OTG09519.1	putative protein kinase-like domain-containing protein [Helianthus annuus]
TRINITY_DN21552_c0_g1	3.94823	0.110807	1.83684e-06	4.19536e-06	0	0	1	0	0	0	6	1	8	1	6	XP_023768463.1	uncharacterized protein LOC111917040 [Lactuca sativa]
TRINITY_DN24436_c0_g1	3.94478	4.0091	5.02871e-140	7.32554e-139	9	7	10	10	2	8	118	117	126	127	115	XP_023746333.1	probable carboxylesterase 6 [Lactuca sativa]
TRINITY_DN67275_c0_g1	3.94273	3.74564	4.1481e-116	5.21427e-115	6	4	4	8	9	7	101	95	96	97	110	PWA39547.1	small auxin-up RNA [Artemisia annua]
TRINITY_DN40577_c0_g1	3.94253	4.27892	1.2062e-163	1.97526e-162	10	9	9	12	7	9	154	150.23	168.07	129.25	129.83	PWA70868.1	Pyruvate kinase [Artemisia annua]
TRINITY_DN1787_c0_g1	3.94201	5.30013	0	0	20	19	20	16	17	24	314	278	311	303	298	XP_024974457.1	CBL-interacting protein kinase 2-like [Cynara cardunculus var. scolymus]
TRINITY_DN50212_c0_g1	3.94026	-0.426849	0.00198203	0.00337164	0	0	0	0	0	0	0	1	4	0	4	XP_021977879.1	probable protein phosphatase 2C 2 [Helianthus annuus]
TRINITY_DN54987_c0_g1	3.94016	-0.426849	0.00198168	0.00337122	0	0	0	0	0	0	4	0	4	1	0	YP_008999571.1	cytochrome c biogenesis FN (mitochondrion) [Helianthus annuus]
TRINITY_DN5704_c0_g1	3.93777	5.49002	0	0	26	17	21	21	24	24	337	373	291	362	355	PWA93111.1	hypothetical protein CTI12_AA075300 [Artemisia annua]
TRINITY_DN7065_c0_g1	3.93639	1.45184	1.46821e-22	6.26038e-22	1	3	1	1	0	0	15	20	18	18	15	XP_022019968.1	uncharacterized protein LOC110920037 [Helianthus annuus]
TRINITY_DN48483_c0_g1	3.93636	4.87276	8.70636e-252	2.02909e-250	13	17	13	19	14	10	250	229	210	221	203	XP_021998111.1	laccase-15-like [Helianthus annuus]
TRINITY_DN16325_c0_g1	3.93441	3.00696	2.39613e-66	2.00272e-65	3	1	2	5	6	5	53	70	52	51	65	XP_021990092.1	AUGMIN subunit 8-like [Helianthus annuus]
TRINITY_DN10172_c0_g1	3.92924	3.93408	3.31815e-128	4.49796e-127	9	4	4	11	11	5	135	115	99	112	110	XP_022019042.1	sulfate transporter 1.2-like isoform X2 [Helianthus annuus]
TRINITY_DN7054_c1_g1	3.92869	1.04522	4.90382e-16	1.7485e-15	0	0	0	1	2	1	11	8	11	15	15	#N/A	#N/A
TRINITY_DN10276_c0_g1	3.92534	3.73007	3.87582e-113	4.76434e-112	5	4	11	7.01	5	6	92.19	93.37	110.07	105.07	93.13	OKX69900.1	hypothetical protein AXD71_14835, partial [Listeria monocytogenes]
TRINITY_DN36996_c0_g1	3.9218	0.788879	1.55691e-12	4.89915e-12	0	0	2	0	0	1	6	8	14	13	6	#N/A	#N/A
TRINITY_DN11053_c0_g1	3.92173	0.788879	8.08889e-13	2.57128e-12	0	0	1	2	0	0	6	12	12	7	10	#N/A	#N/A
TRINITY_DN179_c1_g1	3.92172	0.788879	6.90659e-13	2.20195e-12	0	1	0	0	0	2	8	7	13	11	8	OTG03597.1	putative NB-ARC [Helianthus annuus]
TRINITY_DN21177_c0_g1	3.918	2.73269	1.72489e-54	1.25363e-53	4	3	3	2	2	4	42	37	49	54	55	OTG03457.1	putative protein of unknown function DUF2921 [Helianthus annuus]
TRINITY_DN6052_c0_g1	3.91661	5.47064	0	0	17	19	22	34	22	19	331	358	331	336	337	KVI11825.1	Concanavalin A-like lectin/glucanase, subgroup, partial [Cynara cardunculus var. scolymus]
TRINITY_DN10353_c0_g1	3.91408	2.79885	3.21667e-58	2.44875e-57	0	1	5	4	5	4	49	50	47	47	56	XP_024979797.1	protein IQ-DOMAIN 14-like [Cynara cardunculus var. scolymus]
TRINITY_DN24016_c0_g1	3.90959	0.476935	2.37541e-09	6.46261e-09	0	0	0	1	1	0	3	6	10	4	11	XP_021977029.1	G-type lectin S-receptor-like serine/threonine-protein kinase At4g27290 isoform X1 [Helianthus annuus]
TRINITY_DN59792_c0_g1	3.90958	0.476935	9.92921e-10	2.75482e-09	0	1	1	0	0	0	10	7	5	6	6	#N/A	#N/A
TRINITY_DN7866_c0_g2	3.90956	0.476935	1.84391e-09	5.04828e-09	0	0	0	1	0	1	6	10	5	3	10	PLY95683.1	hypothetical protein LSAT_2X52580 [Lactuca sativa]
TRINITY_DN34705_c0_g1	3.90956	0.476935	1.4876e-09	4.09021e-09	0	0	0.97	0.96	0	0	9	3.98	4	7	9.99	PWA53627.1	E3 ubiquitin-protein ligase LIN-1 [Artemisia annua]
TRINITY_DN27850_c0_g1	3.90948	1.59623	4.97269e-25	2.25059e-24	3	1	0	0	3	0	20	22	20	15	20	#N/A	#N/A
TRINITY_DN132_c2_g1	3.90669	2.57314	2.35764e-49	1.60579e-48	3	2	3	2	1	5	44	44	40	33	49	#N/A	#N/A
TRINITY_DN16780_c0_g1	3.90565	2.1108	2.92878e-35	1.61722e-34	4	2	2	3	0	0	21	32	25	40	29	OTG27648.1	putative cytochrome P450 [Helianthus annuus]
TRINITY_DN6944_c0_g1	3.90491	6.05453	0	0	29	31	28	44	30	40	489	513	525	500	519	XP_023741517.1	protein ACCELERATED CELL DEATH 6-like [Lactuca sativa]
TRINITY_DN7133_c0_g1	3.90259	6.89868	0	0	59	54	59	70	59	64	922	952	872	924	916	PWA77374.1	AAA+ ATPase domain-containing protein [Artemisia annua]
TRINITY_DN68535_c0_g1	3.89965	4.16389	3.51259e-148	5.32617e-147	6	12	9	9	9	8	108	142	147	139	136	XP_023754700.1	uncharacterized protein LOC111903155 [Lactuca sativa]
TRINITY_DN3720_c0_g1	3.8987	5.97641	0	0	34	33	29	33	26	37	494	480	490	480	466	PWA88028.1	cytochrome P450 mono-oxygenase [Artemisia annua]
TRINITY_DN4519_c0_g1	3.89508	4.88335	2.36447e-250	5.47619e-249	16	14	10	19	18	12	210	201	226	236	246	XP_022028709.1	probable purine permease 11 [Helianthus annuus]
TRINITY_DN7122_c0_g1	3.89449	1.58474	2.64081e-23	1.14564e-22	3	2	1	0	1	0	28.99	18	23.01	11	15.01	KVI03663.1	Major facilitator superfamily domain, general substrate transporter [Cynara cardunculus var. scolymus]
TRINITY_DN1701_c0_g2	3.89355	1.23366	4.11296e-18	1.56464e-17	0	0	2	1	0	2	11	20	16	16	8	XP_023730966.1	cytochrome P450 93A3-like [Lactuca sativa]
TRINITY_DN3270_c0_g1	3.89144	2.20391	4.62875e-37	2.61919e-36	1	2	2	2	3	2	21	43	27	29	38	#N/A	#N/A
TRINITY_DN67983_c0_g1	3.89113	0.768701	2.52517e-12	7.88134e-12	1	1	0	1	0	0	7	15	10	8	6	#N/A	#N/A
TRINITY_DN1407_c0_g1	3.88946	2.96767	2.83783e-42	1.75259e-41	3	3	3	2	6	5	75.97	84	50.45	71.86	0	PWA34800.1	GAST1-like protein [Artemisia annua]
TRINITY_DN65878_c0_g1	3.8884	1.72748	8.62099e-27	4.04494e-26	1	2	1	1	1	2	17	29	16	21	25	XP_023732926.1	protein TIFY 5A [Lactuca sativa]
TRINITY_DN15755_c0_g1	3.88839	1.72748	1.16713e-27	5.58288e-27	0	2	1	2	3	0	23	19	22	22	22	PWA66199.1	toll/interleukin-1 receptor (TIR) domain-containing protein [Artemisia annua]
TRINITY_DN49533_c0_g1	3.88555	1.41337	1.86601e-21	7.76027e-21	2	1	2	0	0	1	13	16	14	21	19	#N/A	#N/A
TRINITY_DN4833_c0_g1	3.8849	7.03503	0	0	69	75	70	65	71	56	1016	1009.34	967	1024	1022	XP_024994506.1	protein NRT1/ PTR FAMILY 2.13 [Cynara cardunculus var. scolymus]
TRINITY_DN53027_c0_g1	3.88343	0.0783865	4.02123e-06	8.97689e-06	0	0	0	0	0	1	4	2	7	8	0	#N/A	#N/A
TRINITY_DN11115_c0_g1	3.8834	1.85736	3.00948e-30	1.5188e-29	1	0	6	0	1	1	24	27	20	25	24	YP_005090445.1	cytochrome c oxidase subunit 2, partial (mitochondrion) [Pongamia pinnata]
TRINITY_DN62399_c0_g1	3.88333	0.0783864	2.57838e-06	5.82803e-06	0	0	0	0	0	1	2	2	5	7	5	#N/A	#N/A
TRINITY_DN16925_c0_g1	3.88332	0.0783864	3.29434e-06	7.39726e-06	0	0	1	0	0	0	4	9	1	4	3	#N/A	#N/A
TRINITY_DN10201_c0_g1	3.88328	0.0783864	2.24454e-06	5.09345e-06	0	0	0	0	0	1	3	6	2	5	5	#N/A	#N/A
TRINITY_DN20900_c0_g1	3.88325	0.0783864	2.17252e-06	4.93371e-06	0	1	0	0	0	0	4	4	6	5	2	#N/A	#N/A
TRINITY_DN755_c1_g1	3.88323	0.0783862	2.00601e-06	4.56706e-06	0	0	0	0	1	0	4	4	6	3	4	#N/A	#N/A
TRINITY_DN22326_c0_g1	3.88314	0.0783862	2.64336e-06	5.97208e-06	0	1	0	0	0	0	4	4	3	2	8	#N/A	#N/A
TRINITY_DN5847_c1_g1	3.88309	0.078386	2.8916e-06	6.51968e-06	0	0	0	1	0	0	6	2	6	1	6	#N/A	#N/A
TRINITY_DN701_c0_g1	3.88115	6.21177	0	0	27	31	38	40	49	44	549	559	579	575	576	XP_024978252.1	uncharacterized protein LOC112515579 isoform X2 [Cynara cardunculus var. scolymus]
TRINITY_DN22883_c0_g1	3.88043	3.07427	5.9562e-69	5.09698e-68	3	9	4	4	1	3	60	53	71	54	67	XP_024985830.1	S-norcoclaurine synthase 2-like [Cynara cardunculus var. scolymus]
TRINITY_DN30534_c0_g1	3.8803	1.01127	1.73624e-15	6.08541e-15	2	0	1	0	0	1	11	9	11	16	11	#N/A	#N/A
TRINITY_DN26024_c0_g1	3.88029	1.01127	1.4646e-15	5.14631e-15	0	0	1	0	2	1	9	14	11	13	11	PWA52916.1	cytochrome P450 93A3 [Artemisia annua]
TRINITY_DN58784_c0_g1	3.87989	4.94646	2.90928e-270	7.14981e-269	8	18	16	14	18	20	237	248	227	231	226	PWA52469.1	Aspartic peptidase [Artemisia annua]
TRINITY_DN65373_c0_g1	3.87412	2.46444	2.46812e-46	1.61322e-45	4	2	1	5	2	1	40	42	38	32	41	#N/A	#N/A
TRINITY_DN40573_c0_g1	3.87304	3.17353	7.84792e-74	7.03888e-73	7	2	5	4	2	6	61	73	74	54	66	KVH99467.1	Chaperone DnaK [Cynara cardunculus var. scolymus]
TRINITY_DN3972_c3_g1	3.86819	1.40031	2.6127e-21	1.08237e-20	1	0	1	0	2	2	17	12	17	17	19	#N/A	#N/A
TRINITY_DN40511_c0_g1	3.86734	0.451844	2.39782e-09	6.52251e-09	0	0	0	1	0	1	5	9	5	8.96	5	XP_024966537.1	TMV resistance protein N-like [Cynara cardunculus var. scolymus]
TRINITY_DN24261_c0_g1	3.86731	0.451844	1.9388e-09	5.30241e-09	0	1	0	0	0	1	8	6	8	4	7	OTG10199.1	putative S-locus glycoprotein domain-containing protein [Helianthus annuus]
TRINITY_DN18137_c0_g1	3.86731	0.451844	2.15086e-09	5.86654e-09	1	0	0	1	0	0	9	6	8	6	4	PWA93032.1	hypothetical protein CTI12_AA075800 [Artemisia annua]
TRINITY_DN12581_c0_g1	3.86723	0.451844	7.04685e-09	1.87202e-08	0	1	0	1	0	0	4	3	10	4	12	XP_023739264.1	ABC transporter A family member 2-like isoform X1 [Lactuca sativa]
TRINITY_DN8229_c0_g1	3.86637	5.16869	8.65106268032222e-316	2.41809519164243e-314	19	27	15	16	19	15	281	253	275	274	283	XP_023748871.1	probable BOI-related E3 ubiquitin-protein ligase 2 [Lactuca sativa]
TRINITY_DN11927_c0_g1	3.86576	2.82352	1.43633e-57	1.08502e-56	1	5	0	5	3	6	48	62	44	48	51	#N/A	#N/A
TRINITY_DN5095_c0_g1	3.86439	8.7252	0	0	227	225	239	221	216	205	3289	3252	3177	3335	3235	XP_024974039.1	3-hydroxy-3-methylglutaryl-coenzyme A reductase 3-like [Cynara cardunculus var. scolymus]
TRINITY_DN113_c0_g1	3.86246	8.20374	0	0	165	145	151	148	157	163	2354	2264	2257	2257	2207	PWA89699.1	glucan endo-1,3-beta-glucosidase [Artemisia annua]
TRINITY_DN11478_c0_g1	3.85982	0.748236	2.59448e-12	8.0931e-12	1	0	1	0	0	1	13	9	8	8	7	#N/A	#N/A
TRINITY_DN67314_c0_g1	3.85973	0.748236	5.56579e-12	1.71248e-11	1	0	1	0	1	0	14	6	9	5	11	#N/A	#N/A
TRINITY_DN6399_c0_g1	3.85834	4.27535	2.50254e-162	4.07016e-161	15	11.96	6	9	8	9	153.05	150.03	137.29	157.11	129	XP_024989960.1	serine/threonine-protein kinase phg2-like [Cynara cardunculus var. scolymus]
TRINITY_DN3455_c0_g1	3.85699	9.84186	0	0	465	479	508	482	469	505	7029	7190	7090	7039	6993	XP_024977560.1	auxin transport protein BIG isoform X1 [Cynara cardunculus var. scolymus]
TRINITY_DN5295_c1_g1	3.85515	4.20013	1.95132e-149	2.98185e-148	15	7	8	11	10	5	146	156	113	129	144	XP_022028000.1	LRR receptor kinase BAK1-like [Helianthus annuus]
TRINITY_DN6597_c1_g1	3.85341	2.27	6.94134e-40	4.11914e-39	1	1	5	2	3	1	38	41	28	29	30	XP_023733190.1	L-type lectin-domain containing receptor kinase IX.1-like [Lactuca sativa]
TRINITY_DN68952_c0_g1	3.84632	1.94987	6.48204e-32	3.37807e-31	1	0	4	2	1	2	31.97	25.97	21	26	24	PWA85346.1	dDENN domain-containing protein [Artemisia annua]
TRINITY_DN54443_c0_g1	3.83656	2.51377	1.54032e-47	1.02424e-46	2	2	3	1	2	6	36	44	42	40	38	XP_022025291.1	dnaJ protein homolog [Helianthus annuus]
TRINITY_DN28780_c0_g1	3.83288	1.37384	3.15965e-20	1.27432e-19	2	0	1	0	1	2	12	22	13	19	14	PWA92571.1	hypothetical protein CTI12_AA078290 [Artemisia annua]
TRINITY_DN2952_c1_g1	3.83284	1.37384	1.35807e-20	5.52802e-20	0	2	0	1	1	2	17	14	20	17	12	#N/A	#N/A
TRINITY_DN19583_c0_g1	3.83189	1.18881	5.86768e-17	2.15884e-16	0	1	0	2	0	2	7	12	14	22	13	PWA88372.1	kunitz family trypsin and protease inhibitor protein [Artemisia annua]
TRINITY_DN58845_c0_g1	3.83173	1.18881	2.38947e-17	8.89031e-17	1	0	0	2	2	0	13	13	14	8	20	#N/A	#N/A
TRINITY_DN21315_c0_g1	3.82785	0.727478	4.81775e-12	1.48561e-11	1	0	0	1	0	1	8	8	9	12	7	#N/A	#N/A
TRINITY_DN13_c0_g1	3.82778	6.15655	0	0	37	42	28	42	42	37	563	543	526	541	550	XP_023729087.1	calcium-binding protein KIC [Lactuca sativa]
TRINITY_DN2824_c0_g1	3.82465	7.06197	0	0	62	66	84	78	77	63	981	1035	1038	1059	1004	XP_023732407.1	gallate 1-beta-glucosyltransferase-like [Lactuca sativa]
TRINITY_DN38188_c0_g1	3.82376	0.426309	7.94005e-09	2.10361e-08	0	0	0	1	1	0	7	2	10	8	5	XP_021980370.1	G-type lectin S-receptor-like serine/threonine-protein kinase LECRK3 isoform X2 [Helianthus annuus]
TRINITY_DN52966_c0_g1	3.82376	0.426309	3.94115e-09	1.06177e-08	0	1	0	1	0	0	8	5	6	5	8	XP_018628934.1	PREDICTED: uncharacterized protein LOC108946483 [Nicotiana tomentosiformis]
TRINITY_DN10825_c0_g1	3.82375	0.426309	4.15552e-09	1.11844e-08	0	0	1	1	0	0	8	6	4	6	8	PWA54230.1	leucine-rich repeat protein [Artemisia annua]
TRINITY_DN22047_c0_g1	3.82375	0.426309	7.14752e-09	1.89846e-08	1	0	0	1	0	0	10	5	4	9	4	EPS71928.1	hypothetical protein M569_02828, partial [Genlisea aurea]
TRINITY_DN49391_c0_g1	3.82375	0.426309	4.1482e-09	1.11656e-08	0	1	0	0	1	0	8	6	6	4	8	XP_024985720.1	ABC transporter E family member 2 [Cynara cardunculus var. scolymus]
TRINITY_DN2869_c1_g1	3.82375	0.426309	6.70678e-09	1.78324e-08	1	0	0	1	0	0	7	5	11	5	4	#N/A	#N/A
TRINITY_DN12240_c0_g1	3.82358	0.426309	1.28407e-08	3.3622e-08	1	0	0	1	0	0	9	3	11	2	7	KZV26543.1	hypothetical protein F511_35877 [Dorcoceras hygrometricum]
TRINITY_DN47403_c0_g1	3.82072	5.3176	0	0	25	22	27	21	21	11	294	311	328	289	291	OTF93894.1	putative oxoglutarate/iron-dependent dioxygenase [Helianthus annuus]
TRINITY_DN28198_c0_g1	3.82041	1.67423	6.41132e-26	2.9599e-25	1	2	2	1	1	1	15	23	22	23	20	PWA67289.1	glycosyl hydrolase family protein with chitinase insertion domain-containing protein [Artemisia annua]
TRINITY_DN19916_c1_g1	3.81506	0.0452196	6.06658e-06	1.33387e-05	0	0	0	0	1	0	4	7	2	6	1	#N/A	#N/A
TRINITY_DN21569_c0_g1	3.81504	0.0452197	5.14224e-06	1.13797e-05	0	0	0	0	1	0	2	4	6	6	2	XP_022021881.1	sodium/calcium exchanger NCL2-like [Helianthus annuus]
TRINITY_DN4200_c0_g3	3.81501	0.0452196	5.11784e-06	1.13287e-05	0	0	1	0	0	0	3	3	2	7.23	5	#N/A	#N/A
TRINITY_DN38682_c0_g1	3.81496	0.0452196	4.52189e-06	1.00495e-05	0	1	0	0	0	0	2	3	5	5	5	XP_024988296.1	transcription factor MYB62-like [Cynara cardunculus var. scolymus]
TRINITY_DN43227_c0_g1	3.81496	0.0452195	4.07175e-06	9.08481e-06	0	0	0	0	0	1	4	4	4	5	3	#N/A	#N/A
TRINITY_DN26685_c0_g1	3.81495	0.0452195	4.0702e-06	9.08256e-06	0	0	0	0	1	0	3	4	4	4	5	#N/A	#N/A
TRINITY_DN51675_c0_g1	3.81494	0.0452194	4.06852e-06	9.07942e-06	1	0	0	0	0	0	4	5	4	3	4	#N/A	#N/A
TRINITY_DN47164_c0_g1	3.81493	0.0452194	4.65087e-06	1.033e-05	0	0	0	0	1	0	3	6	4	2	5	#N/A	#N/A
TRINITY_DN32871_c0_g1	3.81493	0.0452195	4.37566e-06	9.73426e-06	0	1	0	0	0	0	4	6	4	3	3	#N/A	#N/A
TRINITY_DN15286_c0_g1	3.81489	0.0452195	5.35058e-06	1.18172e-05	0	1	0	0	0	0	6	1	4	6	3	PWA57509.1	endoglucanase 24 [Artemisia annua]
TRINITY_DN11646_c0_g1	3.81489	0.0452194	4.51519e-06	1.0036e-05	0	1	0	0	0	0	5	5	5	2	3	#N/A	#N/A
TRINITY_DN48479_c0_g1	3.81489	0.0452193	4.94144e-06	1.09528e-05	1	0	0	0	0	0	6	6	3	2	3	#N/A	#N/A
TRINITY_DN16856_c0_g1	3.81483	1.36042	5.11682e-20	2.0498e-19	0	2	2	2	0	0	15	22	15	11	16	#N/A	#N/A
TRINITY_DN228_c0_g1	3.80739	5.39203	0	0	36	22	23	16	19	19	335	312	310	322	314	#N/A	#N/A
TRINITY_DN7820_c0_g1	3.80641	1.66335	1.57887e-25	7.22912e-25	0	2	0	1	5	0	22	25	18	19	18	XP_004306421.1	PREDICTED: dnaJ protein homolog [Fragaria vesca subsp. vesca]
TRINITY_DN15514_c0_g1	3.80477	3.54967	2.70574e-96	2.95973e-95	5	3	7	5	8	8	97	78	77	90	88	XP_023749103.1	uncharacterized protein LOC111897381 [Lactuca sativa]
TRINITY_DN59526_c0_g1	3.80212	1.51377	1.60478e-22	6.83574e-22	2	2	1	1	0	1	22	16	23	13	16	#N/A	#N/A
TRINITY_DN67097_c0_g1	3.7996	4.15031	1.60456e-145	2.40137e-144	12	13	5	6	7	13	145	114	136	128	139	XP_022022146.1	uncharacterized acetyltransferase At3g50280-like [Helianthus annuus]
TRINITY_DN4483_c0_g1	3.7974	7.02018	0	0	68	78	73	72	73	61	989	1003	985	999	987	OTG26288.1	putative alpha/beta-Hydrolases superfamily protein [Helianthus annuus]
TRINITY_DN57999_c0_g1	3.79532	5.96815	0	0	43	34	27	33	29	38	478	470	467	513	455	XP_024991347.1	uncharacterized protein At1g76070-like [Cynara cardunculus var. scolymus]
TRINITY_DN66990_c0_g1	3.79516	0.706417	1.3111e-11	3.97391e-11	0	0	1	1	1	0	10	10	4	9	10	XP_024960318.1	probable protein phosphatase 2C 6 [Cynara cardunculus var. scolymus]
TRINITY_DN43653_c0_g1	3.79514	0.706417	1.59857e-11	4.82855e-11	0	2	0	0	1	0	6	11	11	5	10	PWA45505.1	NB-ARC domains-containing protein [Artemisia annua]
TRINITY_DN66258_c0_g1	3.79385	2.01983	3.50864e-32	1.84057e-31	2	3	1	2	1	2	25	18	37	30	26	#N/A	#N/A
TRINITY_DN56972_c0_g1	3.7896	1.90435	1.67328e-29	8.3225e-29	2	1	3	1	1	2	16	21	29	25	33	#N/A	#N/A
TRINITY_DN11123_c0_g1	3.78956	1.90435	1.43615e-30	7.29642e-30	2	3	0	2	1	2	30	23	21	23	27	#N/A	#N/A
TRINITY_DN11337_c0_g1	3.77999	4.08246	1.98113e-138	2.84993e-137	7	12	10	6	11	8	121	137	110	126	136	XP_024974585.1	delta(7)-sterol-C5(6)-desaturase-like isoform X1 [Cynara cardunculus var. scolymus]
TRINITY_DN68293_c0_g1	3.77887	0.400314	1.29269e-08	3.38449e-08	0	0	0	2	0	0	4	7	10	4	6	#N/A	#N/A
TRINITY_DN37838_c0_g1	3.77886	0.400314	9.32672e-09	2.45947e-08	0	0	1	0	0	1	6	8	5	8	4	#N/A	#N/A
TRINITY_DN39364_c0_g1	3.77885	0.400314	8.0649e-09	2.13567e-08	0	0	0	1	0	1	7	6	6	5	7	#N/A	#N/A
TRINITY_DN41216_c0_g1	3.77881	0.400314	1.35956e-08	3.55567e-08	0	0	0	0	0	2	9	9	4	4	5	#N/A	#N/A
TRINITY_DN22534_c0_g1	3.7788	0.400314	1.17263e-08	3.07596e-08	0	2	0	0	0	0	10	6	4	6	5	#N/A	#N/A
TRINITY_DN2375_c0_g1	3.77636	3.82839	1.16787e-116	1.47192e-115	10	7	7	6	8	7	90	113	105	105	112	PWA69512.1	basic-leucine zipper domain-containing protein [Artemisia annua]
TRINITY_DN65529_c0_g1	3.77583	6.93478	0	0	65	62	78	62	81	58	918	951	965	989	848	XP_023768218.1	protein EDS1L-like [Lactuca sativa]
TRINITY_DN11781_c0_g1	3.77482	2.80877	3.02448e-55	2.22088e-54	7	5	0	2	1	6	61	43	52	42	51	PWA88685.1	amino acid transporter, transmembrane domain-containing protein [Artemisia annua]
TRINITY_DN17249_c0_g1	3.76921	3.99397	1.77635e-129	2.4247e-128	7	15	10	5	8	6	113	118	130	127	103	XP_024992014.1	exocyst complex component EXO70H1-like [Cynara cardunculus var. scolymus]
TRINITY_DN9942_c0_g1	3.76594	3.72484	1.27779e-108	1.52467e-107	11	4	5	6	4	12	96	109	96	92	94.01	XP_024968951.1	zinc finger BED domain-containing protein DAYSLEEPER-like isoform X2 [Cynara cardunculus var. scolymus]
TRINITY_DN29992_c0_g1	3.76544	4.95765	1.87508e-257	4.4288e-256	18	15	21	18	15	15	207	239	233	252	240	PLY73114.1	hypothetical protein LSAT_9X21201 [Lactuca sativa]
TRINITY_DN7012_c0_g1	3.76361	1.63018	1.00775e-24	4.52906e-24	0	1	1	5	0	1	22	22	21	17	17	PWA81859.1	toll/interleukin-1 receptor (TIR) domain-containing protein [Artemisia annua]
TRINITY_DN30248_c0_g1	3.76158	0.685042	5.91346e-11	1.74312e-10	0	0	2	1	0	0	12	7	8	3	12	XP_023756555.1	ethylene-responsive transcription factor 5-like [Lactuca sativa]
TRINITY_DN2026_c0_g1	3.76045	5.65985	0	0	23	35	23	26	33	28	422	369	374	400	352	#N/A	#N/A
TRINITY_DN51131_c0_g1	3.75959	2.73269	1.48552e-51	1.03633e-50	2	2	3	5	4	4	52	58	38	51	36	PWA53421.1	hypothetical protein CTI12_AA444590 [Artemisia annua]
TRINITY_DN5348_c0_g1	3.75789	3.8716	2.39028e-120	3.0872e-119	8	7	3	12	10	7	106	108	111	118	98	KVI05137.1	SSXT-like protein [Cynara cardunculus var. scolymus]
TRINITY_DN7993_c0_g1	3.75706	5.27085	0	0	17	21	17	20	27	26	274	294	301	300	290	XP_023737719.1	heat shock factor protein HSF24-like [Lactuca sativa]
TRINITY_DN49764_c0_g1	3.75168	0.922734	1.60975e-13	5.26653e-13	1	0	1	0	1	1	14	16	7	9	7	XP_023741276.1	receptor like protein kinase S.2-like [Lactuca sativa]
TRINITY_DN46075_c0_g1	3.75167	0.922734	1.11279e-13	3.66907e-13	1	0	0	2	1	0	10	14	11	5	13	XP_015084159.1	PREDICTED: LOW QUALITY PROTEIN: uncharacterized protein LOC107027526 [Solanum pennellii]
TRINITY_DN52304_c0_g1	3.74908	1.61895	3.8654e-24	1.71206e-23	1	2	2	1	1	1	16	21.99	23	23	14.02	PWA92652.1	mg2+ transporter protein, CorA-like/Zinc transport protein ZntB [Artemisia annua]
TRINITY_DN1980_c0_g1	3.74843	4.51071	2.79915e-186	5.09372e-185	14	11	11	13	17	9	171	166	170	193	153	PWA39604.1	hypothetical protein CTI12_AA562960 [Artemisia annua]
TRINITY_DN38126_c0_g1	3.74703	2.95879	2.02251e-61	1.60445e-60	4	5	4	6	2	3	54	46	68	55	54.99	XP_022016073.1	probable L-type lectin-domain containing receptor kinase S.5 [Helianthus annuus]
TRINITY_DN71941_c0_g1	3.74347	2.27	6.2798e-39	3.66787e-38	0	3	3	3	1	4	26	32	34	41	32	XP_022018683.1	alanine--glyoxylate aminotransferase 2 homolog 2, mitochondrial-like [Helianthus annuus]
TRINITY_DN48613_c0_g1	3.74336	0.0112723	1.14827e-05	2.46572e-05	1	0	0	0	0	0	1	3	7	5	3	#N/A	#N/A
TRINITY_DN51545_c0_g1	3.7433	0.0112723	1.11637e-05	2.3994e-05	1	0	0	0	0	0	4	1	4	7	3	PWA98838.1	armadillo-like helical [Artemisia annua]
TRINITY_DN55425_c0_g1	3.74329	0.0112723	9.0217e-06	1.95539e-05	0	0	0	0	0	1	2	4	4	5	4	#N/A	#N/A
TRINITY_DN16932_c0_g1	3.74329	0.0112724	1.01536e-05	2.18963e-05	0	1	0	0	0	0	1	3	5	5	5	PWA41104.1	hypothetical protein CTI12_AA555720 [Artemisia annua]
TRINITY_DN4844_c1_g1	3.74328	0.0112722	9.52101e-06	2.05973e-05	1	0	0	0	0	0	3	6	2	4	4	#N/A	#N/A
TRINITY_DN37332_c0_g1	3.74325	0.0112722	1.0774e-05	2.31848e-05	0	0	0	0	1	0	2	4	7	2	4	PLY81668.1	hypothetical protein LSAT_2X14581 [Lactuca sativa]
TRINITY_DN17633_c0_g1	3.74325	0.0112722	9.51468e-06	2.05849e-05	0	0	0	0	1	0	3	4	2	4	6	#N/A	#N/A
TRINITY_DN59920_c0_g1	3.74325	0.0112723	1.22491e-05	2.62405e-05	0	1	0	0	0	0	4	0	4	7	4	#N/A	#N/A
TRINITY_DN34814_c0_g1	3.74325	0.0112722	8.42652e-06	1.83138e-05	1	0	0	0	0	0	4	4	3	4	4	#N/A	#N/A
TRINITY_DN15632_c0_g1	3.74324	0.0112723	9.00913e-06	1.95304e-05	0	1	0	0	0	0	3	5	5	3	3	XP_021997024.1	glutamate receptor 2.7-like [Helianthus annuus]
TRINITY_DN29035_c0_g1	3.74324	0.0112721	1.04808e-05	2.25741e-05	0	0	0	0	1	0	5	1	3	6	4	XP_024962351.1	putative nucleobase-ascorbate transporter 10 [Cynara cardunculus var. scolymus]
TRINITY_DN28664_c0_g1	3.74324	0.0112721	8.42353e-06	1.83097e-05	0	0	1	0	0	0	4	4	4	3	4	#N/A	#N/A
TRINITY_DN56151_c0_g1	3.74323	0.0112722	1.04852e-05	2.25822e-05	0	1	0	0	0	0	4	1	3	6	5	#N/A	#N/A
TRINITY_DN10379_c0_g2	3.7432	0.0112721	1.11392e-05	2.39444e-05	0	0	0	0	1	0	4	4	1	3	7	XP_021976968.1	G-type lectin S-receptor-like serine/threonine-protein kinase At4g27290 isoform X1 [Helianthus annuus]
TRINITY_DN29377_c0_g1	3.74318	0.011272	1.03647e-05	2.23356e-05	0	0	0	1	0	0	7	2	3	4	3	#N/A	#N/A
TRINITY_DN32052_c0_g1	3.74049	1.30545	5.56332e-19	2.16752e-18	1	0	2	1	2	0	12	18	17	17	11	#N/A	#N/A
TRINITY_DN11190_c0_g1	3.74048	1.30545	4.9932e-19	1.94813e-18	1	0	3	0	1	1	12	15	18	12	18	#N/A	#N/A
TRINITY_DN3236_c0_g1	3.73794	6.05557	0	0	45	34	40	29	36	41	501	520	496	516	492	XP_024960637.1	zinc finger CCCH domain-containing protein ZFN-like isoform X1 [Cynara cardunculus var. scolymus]
TRINITY_DN3486_c0_g1	3.73744	5.94305	0	0	29	39	27	36	35	42	476	443	456	493	466	PWA75464.1	acyl transferase/acyl hydrolase/lysophospholipase [Artemisia annua]
TRINITY_DN7754_c0_g1	3.73678	3.45183	4.8482e-88	4.94964e-87	7	6	5	5	9	3	90	69	85	80	75	PWA93132.1	CALMODULIN-BINDING PROTEIN60 [Artemisia annua]
TRINITY_DN9619_c0_g1	3.73638	3.85255	7.68654e-117	9.69503e-116	7	11	4	6	6	12.96	103	95.07	114.65	102.44	117.65	PWA37019.1	Dienelactone hydrolase [Artemisia annua]
TRINITY_DN6574_c2_g1	3.73288	3.90665	6.58499e-123	8.63865e-122	5	10	6	11	11	6	116	118	113	103	104	#N/A	#N/A
TRINITY_DN4721_c2_g1	3.73249	0.373842	2.01781e-08	5.22318e-08	0	1	0	1	0	0	6	5	4	6	9	XP_024991992.1	cysteine-rich receptor-like protein kinase 2 [Cynara cardunculus var. scolymus]
TRINITY_DN22229_c0_g1	3.73245	0.373842	2.69477e-08	6.92769e-08	0	0	1	1	0	0	7	6	9	2	6	PWA95197.1	G-type lectin S-receptor-like serine/threonine-protein kinase [Artemisia annua]
TRINITY_DN31709_c0_g1	3.73231	0.373841	6.47972e-08	1.62916e-07	0	0	1	0	0	1	11	10	3	2	4	PWA35703.1	toll/interleukin-1 receptor (TIR) domain-containing protein [Artemisia annua]
TRINITY_DN7483_c0_g1	3.73003	3.40684	2.81805e-85	2.80578e-84	6	9	4	4	7	4	68	81	72	79	86	XP_022020906.1	geraniol 8-hydroxylase-like [Helianthus annuus]
TRINITY_DN68029_c0_g1	3.72907	1.96768	1.35673e-31	7.01788e-31	1	1	2	3	3	1	23	31	23	27	26	XP_023737106.1	beta-amyrin 28-oxidase-like [Lactuca sativa]
TRINITY_DN28758_c0_g1	3.72737	0.663348	1.06167e-10	3.09343e-10	0	0	0	1	1	1	13	7	4	6	11	#N/A	#N/A
TRINITY_DN24763_c0_g1	3.72453	0.904356	1.09695e-13	3.61789e-13	1	0	0	2	0	1	9	12	9	10	12	#N/A	#N/A
TRINITY_DN14022_c0_g1	3.72453	0.904355	1.22993e-13	4.05088e-13	2	0	1	1	0	0	12	13	9	7	11	#N/A	#N/A
TRINITY_DN14610_c0_g1	3.72134	1.29138	3.83187e-18	1.45904e-17	0	1	2	1	0	2	14	17	12	22	9	XP_003631456.1	PREDICTED: uncharacterized protein LOC100853134 [Vitis vinifera]
TRINITY_DN31351_c0_g1	3.72126	1.29138	2.69402e-18	1.03084e-17	0	1	0	1	4	0	20	16	9	17	12	PWA94135.1	reverse transcriptase domain-containing protein [Artemisia annua]
TRINITY_DN1713_c0_g1	3.71378	8.38544	0	0	187	187	207	195	196	187	2670	2480	2511	2614	2484	XP_022012634.1	protein ZINC INDUCED FACILITATOR-LIKE 1-like isoform X1 [Helianthus annuus]
TRINITY_DN3387_c0_g1	3.7111	3.30894	1.76016e-78	1.65568e-77	7	6	2	9	4	4	65	66	81	67	80	XP_019257865.1	PREDICTED: LOW QUALITY PROTEIN: probable pre-mRNA-splicing factor ATP-dependent RNA helicase DEAH5 [Nicotiana attenuata]
TRINITY_DN718_c0_g1	3.70496	2.92273	9.10114e-60	7.05227e-59	1	7	1	5	5	5	58	50	51	49	62	PLY77334.1	hypothetical protein LSAT_5X63541 [Lactuca sativa]
TRINITY_DN63419_c0_g1	3.69976	1.09469	5.97548e-16	2.12517e-15	2	0	2	0	0	1	13	11.96	13	9.46	15	XP_024966921.1	probable mediator of RNA polymerase II transcription subunit 37e [Cynara cardunculus var. scolymus]
TRINITY_DN28293_c0_g1	3.69751	6.26855	0	0	45	43	50	47	43	40	577	594	597	574	581	PWA79774.1	concanavalin A-like lectin/glucanase domain, Xyloglucan endotransglucosylase/hydrolase [Artemisia annua]
TRINITY_DN37743_c0_g1	3.69554	1.94088	8.45497e-31	4.31396e-30	2	5	3	0	1	0	24	26	24	24	29	XP_022003116.1	LRR receptor-like serine/threonine-protein kinase GSO1 [Helianthus annuus]
TRINITY_DN8208_c0_g1	3.69385	1.8284	3.80764e-28	1.83875e-27	0	2	2	3	1	2	23	23	19	22	29	#N/A	#N/A
TRINITY_DN72788_c0_g1	3.69233	0.641322	1.49242e-10	4.31501e-10	0	1	1	0	0	1	8	6	8	5	13	#N/A	#N/A
TRINITY_DN5556_c0_g1	3.69183	1.70641	1.26535e-25	5.80958e-25	2	3	1	1	0	2	17	24	25	21	18	XP_021714592.1	uncharacterized protein LOC110682548 [Chenopodium quinoa]
TRINITY_DN37968_c0_g1	3.6893	6.05505	0	0	47	48	45	37	25	30	516	493	505	493	510	PLY82152.1	hypothetical protein LSAT_1X12101 [Lactuca sativa]
TRINITY_DN67407_c0_g1	3.68506	2.38713	9.21568e-42	5.64338e-41	3	3	2	2	2	4	31	32	37	43	37	XP_024960691.1	dynein light chain, cytoplasmic-like [Cynara cardunculus var. scolymus]
TRINITY_DN47106_c0_g1	3.6846	0.346875	3.46094e-08	8.8415e-08	0	1	0	0	0	1	6	6	7	6	4	#N/A	#N/A
TRINITY_DN15108_c0_g1	3.6846	0.346875	1.1169e-07	2.7677e-07	1	0	0	1	0	0	4.97	1	4	7.8	10.65	#N/A	#N/A
TRINITY_DN22488_c0_g1	3.68444	0.346874	8.63428e-08	2.15479e-07	1	0	1	0	0	0	11	7	5	2	4	#N/A	#N/A
TRINITY_DN11371_c0_g1	3.68212	3.71433	5.99261e-106	7.01991e-105	6	3	9	8	9	9	95	87	101	101	97	XP_024980272.1	potassium channel AKT1-like [Cynara cardunculus var. scolymus]
TRINITY_DN27649_c0_g1	3.67654	1.07838	1.46277e-15	5.14041e-15	1	0	2	0	1	1	15	10	9	15	12	XP_024963760.1	uncharacterized protein LOC112504025 [Cynara cardunculus var. scolymus]
TRINITY_DN18410_c0_g1	3.67208	2.21141	5.94e-35	3.26915e-34	4	0	2	3	3	2	27	47	23	29	31	PWA77241.1	hypothetical protein CTI12_AA224860 [Artemisia annua]
TRINITY_DN5636_c0_g1	3.67203	7.24923	0	0	78	96	82	102	96	86	1144	1186	1184	1126	1139	XP_022026220.1	DNA repair protein RAD5A [Helianthus annuus]
TRINITY_DN8985_c0_g1	3.66813	7.38255	0	0	95	113	93	109	97	87	1257	1286	1272	1273	1251	PWA40678.1	haloacid dehalogenase-like hydrolase (HAD) superfamily protein [Artemisia annua]
TRINITY_DN50680_c0_g1	3.66791	-0.023493	2.09696e-05	4.40262e-05	0	0	0	0	1	0	2	5	2	6	3	#N/A	#N/A
TRINITY_DN19891_c0_g1	3.6679	-0.0234931	2.47525e-05	5.16533e-05	0	0	0	0	1	0	0	4	3	4	7.07	#N/A	#N/A
TRINITY_DN22903_c0_g1	3.6679	-0.0234931	2.21721e-05	4.64484e-05	0	0	1	0	0	0	2	7	2	4	3	#N/A	#N/A
TRINITY_DN63115_c0_g1	3.66786	-0.0234931	2.03366e-05	4.27374e-05	0	0	0	0	0	1	4	4	2	6	2	#N/A	#N/A
TRINITY_DN25153_c0_g1	3.66786	-0.0234931	2.10122e-05	4.41073e-05	0	0	1	0	0	0	4	4	1	6	3	#N/A	#N/A
TRINITY_DN12276_c0_g3	3.66785	-0.0234931	2.09415e-05	4.39726e-05	0	0	1	0	0	0	2	3	2	4.87	6	#N/A	#N/A
TRINITY_DN29708_c0_g1	3.66783	-0.0234931	1.88005e-05	3.96092e-05	0	0	0	0	1	0	2	5	4	3	4	#N/A	#N/A
TRINITY_DN12370_c0_g1	3.66782	-0.0234932	2.03159e-05	4.26994e-05	0	0	0	1	0	0	2	4	6	2	4	#N/A	#N/A
TRINITY_DN14985_c0_g1	3.6678	-0.0234933	1.83229e-05	3.86516e-05	0	0	0	1	0	0	4	2	4	4	4	#N/A	#N/A
TRINITY_DN32811_c0_g1	3.66779	-0.0234933	2.16618e-05	4.54109e-05	0	0	0	1	0	0	6	3	1	5	3	#N/A	#N/A
TRINITY_DN43104_c0_g1	3.66778	-0.0234933	2.09159e-05	4.39217e-05	0	0	0	0	0	1	6	2	3	5	2	#N/A	#N/A
TRINITY_DN60258_c0_g1	3.66777	-0.0234933	2.03795e-05	4.28194e-05	0	0	0	0	0	1	4	5	5	1	3	XP_022010649.1	formamidopyrimidine-DNA glycosylase isoform X2 [Helianthus annuus]
TRINITY_DN2698_c2_g3	3.66774	-0.0234934	1.92423e-05	4.05117e-05	1	0	0	0	0	0	5	3	3	2	5	#N/A	#N/A
TRINITY_DN60141_c0_g1	3.66774	-0.0234933	2.0379e-05	4.28194e-05	0	1	0	0	0	0	3	4	5	1	5	#N/A	#N/A
TRINITY_DN10874_c0_g1	3.66762	-0.0234935	2.41378e-05	5.04178e-05	0	0	1	0	0	0	6	1	5	1	5	PWA68850.1	serine/threonine/dual specificity protein kinase, catalytic domain-containing protein [Artemisia annua]
TRINITY_DN2459_c0_g1	3.66308	9.33284	0	0	374	394	382	412	381	368	4871	4892	4947	4905	4940	PWA87480.1	lipoxygenase [Artemisia annua]
TRINITY_DN28483_c0_g1	3.66174	2.88573	7.65943e-58	5.8044e-57	5	4	3	5	4	3	48	61	52	51	50	XP_022025291.1	dnaJ protein homolog [Helianthus annuus]
TRINITY_DN54586_c0_g1	3.65641	0.618954	7.25584e-10	2.02964e-09	0	0	2	0	1	0	5	9	4	6	15	#N/A	#N/A
TRINITY_DN4817_c0_g1	3.65641	4.71431	2.52745e-209	5.03588e-208	14	14	14	24	11	15	198	215	197	199	171	PWA80240.1	DNA-binding domain-containing protein [Artemisia annua]
TRINITY_DN7186_c0_g1	3.65376	7.26934	0	0	93	89	93	103	88	88	1152	1189	1163	1192	1158	XP_023732619.1	G-type lectin S-receptor-like serine/threonine-protein kinase At1g67520 [Lactuca sativa]
TRINITY_DN8337_c0_g1	3.6536	6.4733	0	0	48	44	68	56	56	46	725	671	672	665	630	#N/A	#N/A
TRINITY_DN46744_c0_g1	3.65311	4.92383	7.17887e-246	1.63096e-244	21	19	13	18	17	19	216	242	244	216	218	PWA43139.1	hypothetical protein CTI12_AA538680 [Artemisia annua]
TRINITY_DN3697_c0_g1	3.65071	6.18823	0	0	53	43	36	44	40	45	576.47	496.88	602.86	529.42	551	PLY99742.1	hypothetical protein LSAT_2X62181 [Lactuca sativa]
TRINITY_DN5272_c0_g1	3.64999	3.07837	3.13413e-63	2.53818e-62	7	5	2	1	7	6	66	67	58	41	70	PWA82355.1	25.3 kDa vesicle transport protein [Artemisia annua]
TRINITY_DN2239_c0_g1	3.64541	5.57236	0	0	24	32	22	36	28	28	358	330	361	383	359	XP_024987608.1	histone-lysine N-methyltransferase ATX3-like isoform X2 [Cynara cardunculus var. scolymus]
TRINITY_DN81_c0_g1	3.64347	7.62448	0	0	103.18	116.81	123	115	127	129	1485.13	1523.01	1495.99	1462.97	1521.97	XP_022009973.1	mannitol dehydrogenase-like [Helianthus annuus]
TRINITY_DN27833_c0_g1	3.63575	5.62099	0	0	25	28	29	27	30	38	361	400	386	343	362	PLY73608.1	hypothetical protein LSAT_5X93541 [Lactuca sativa]
TRINITY_DN5201_c0_g2	3.63513	0.319394	1.33729e-07	3.29888e-07	0	0	0	2	0	0	7	4	6	9	1.99	OTG07572.1	putative S-locus glycoprotein domain-containing protein [Helianthus annuus]
TRINITY_DN6781_c1_g1	3.63512	0.319394	1.61448e-07	3.95956e-07	0	0	1	1	0	0	8	3	4	10	3	#N/A	#N/A
TRINITY_DN42604_c0_g1	3.63509	0.319394	8.52874e-08	2.12941e-07	0	0	0	1	0	1	3	5	7	7	6	XP_025694089.1	cell division control protein 48 homolog C [Arachis hypogaea]
TRINITY_DN37293_c0_g1	3.63507	0.319394	7.40453e-08	1.85539e-07	0	1	1	0	0	0	6	7	4	6	5	XP_023756179.1	acid phosphatase 1-like [Lactuca sativa]
TRINITY_DN16489_c0_g1	3.63503	0.319394	9.69388e-08	2.41022e-07	0	0	0	2	0	0	9	5	5	4	5	#N/A	#N/A
TRINITY_DN230_c0_g1	3.63366	7.6533	0	0	105	128	120	134	121.06	125	1556.93	1520.94	1535.61	1508.05	1513.76	XP_021981679.1	probable WRKY transcription factor 50 [Helianthus annuus]
TRINITY_DN1113_c0_g2	3.62788	8.55721	0	0	260	234	200	233	216	236	2910.04	2855.05	2824.41	2890.76	2822.02	PWA65977.1	crocetin glucosyltransferase protein [Artemisia annua]
TRINITY_DN7400_c0_g1	3.6246	4.11279	3.05705e-138	4.39199e-137	8	5	8	16	12	12	130	132	127	125	124	XP_021999886.1	uncharacterized protein LOC110897445 [Helianthus annuus]
TRINITY_DN2781_c0_g1	3.62279	7.65123	0	0	136	115	135	119	123	109	1572	1522	1502	1512	1512	XP_021976466.1	protein DETOXIFICATION 12-like [Helianthus annuus]
TRINITY_DN77_c0_g1	3.62265	12.5835	0	0	3840.06	3753	3780.42	3806.2	3753	3688	46592.4	46423	47008	46855.1	46761	XP_021984342.1	pleiotropic drug resistance protein 1-like [Helianthus annuus]
TRINITY_DN6140_c1_g1	3.6224	4.24098	2.17052e-145	3.24547e-144	10	10	6	14	14	13	159	122	148	144	126	KVG91898.1	3-oxoacyl-[acyl-carrier-protein] synthase 2 [Cynara cardunculus var. scolymus]
TRINITY_DN66881_c0_g1	3.62123	1.21887	6.52833e-17	2.39873e-16	1	0	0	3	2	0	12	8	18	15	16	XP_023752844.1	ACT domain-containing protein ACR8-like [Lactuca sativa]
TRINITY_DN6242_c0_g1	3.6199	6.01654	0	0	38	46.84	33	29	43	46	508	513	459	487	473	EXX55164.1	hypothetical protein RirG_227800 [Rhizophagus irregularis DAOM 197198w]
TRINITY_DN67180_c0_g1	3.61969	2.33319	4.09628e-40	2.44298e-39	5	1	3	3	3	1	37	32	32	36	35	XP_023760864.1	sulfate transporter 1.2-like [Lactuca sativa]
TRINITY_DN4726_c0_g1	3.61101	1.51377	8.47172e-22	3.54794e-21	1	1	1	2	3	0	16	16	19	21	17	KVI00248.1	Bulb-type lectin domain-containing protein [Cynara cardunculus var. scolymus]
TRINITY_DN844_c0_g1	3.61046	8.1158	0	0	165	164	183	172	164	178	2100	2119	2052	2084	2160	XP_022016233.1	putative ABC transporter C family member 15 [Helianthus annuus]
TRINITY_DN2966_c0_g1	3.60823	3.90434	1.56529e-118	1.99618e-117	10	12	7	8	7	9	115	100	107	109	118	XP_024969604.1	F-box protein At2g27310-like [Cynara cardunculus var. scolymus]
TRINITY_DN4583_c0_g1	3.60817	7.88307	0	0	137	144	168	151	135	139	1744	1837	1809	1786	1768	XP_024981438.1	probable WRKY transcription factor 26 [Cynara cardunculus var. scolymus]
TRINITY_DN10411_c0_g1	3.60653	3.04101	5.48254e-64	4.46496e-63	4	6	6	2	4	6	58	58	55	59	63	XP_024968189.1	protein SRC2 homolog [Cynara cardunculus var. scolymus]
TRINITY_DN38151_c0_g1	3.59924	3.16969	3.57249e-69	3.06657e-68	10	4	4	5	5	3	58	61	63	72	68	PWA48477.1	hypothetical protein CTI12_AA490620 [Artemisia annua]
TRINITY_DN23103_c0_g1	3.59481	1.50159	4.54865e-21	1.87439e-20	4	1	1	1	1	0	20	21	11	16	20	#N/A	#N/A
TRINITY_DN9017_c0_g1	3.59001	1.85735	1.76637e-27	8.41675e-27	1	1	1	4	1	3	30	23	27	17	21	XP_021978654.1	glutathione S-transferase T3-like [Helianthus annuus]
TRINITY_DN67422_c0_g1	3.58849	2.82352	1.51283e-53	1.08836e-52	3	4	3	5	8	1	41	49	52	49	58	PWA60789.1	Glycoside hydrolase, catalytic domain-containing protein [Artemisia annua]
TRINITY_DN25690_c0_g1	3.58825	-0.059117	4.07912e-05	8.34887e-05	0	0	1	0	0	0	1	3	4	4	5	PWA57701.1	hypothetical protein CTI12_AA406900 [Artemisia annua]
TRINITY_DN52303_c0_g1	3.58823	-0.059117	4.07843e-05	8.34797e-05	0	0	0	0	1	0	1	4	4	3	5	#N/A	#N/A
TRINITY_DN21093_c0_g1	3.58819	-0.0591171	5.24377e-05	0.000106058	0	0	0	0	0	1	2	1	2	4	8	#N/A	#N/A
TRINITY_DN40926_c0_g1	3.58818	-0.0591171	4.31603e-05	8.81052e-05	0	0	0	1	0	0	5	2	1	5	4	#N/A	#N/A
TRINITY_DN48011_c0_g1	3.58818	-0.059117	5.24845e-05	0.000106146	0	1	0	0	0	0	2	8	2	1	4	#N/A	#N/A
TRINITY_DN21896_c0_g1	3.58817	-0.0591171	4.18579e-05	8.55983e-05	0	0	0	0	1	0	5	5	1	3	3	#N/A	#N/A
TRINITY_DN17995_c0_g1	3.58815	-0.0591172	4.42317e-05	9.01654e-05	0	0	0	0	1	0	4	1	2	4	6	#N/A	#N/A
TRINITY_DN38362_c0_g1	3.58798	-0.0591174	5.09075e-05	0.00010315	0	0	0	0	1	0	7	4	4	0	2	XP_022004737.1	protein FAR1-RELATED SEQUENCE 9-like [Helianthus annuus]
TRINITY_DN4087_c0_g1	3.58566	4.07836	2.95258e-132	4.082e-131	11	9.01	13	11	8	9	131.75	111	125	131.07	122.08	OTG05875.1	putative protein kinase-like domain-containing protein [Helianthus annuus]
TRINITY_DN14644_c1_g1	3.58486	3.28072	2.29053e-73	2.0467e-72	3	5	6	7	12	1	78	64	60	67	80	XP_023744884.1	transcription factor RAX2-like [Lactuca sativa]
TRINITY_DN579_c1_g1	3.58477	2.45184	1.35923e-41	8.2961e-41	2	4	6	1	1	4	45	28	36	36	43	PWA37652.1	hypothetical protein CTI12_AA588270 [Artemisia annua]
TRINITY_DN20399_c0_g1	3.58378	0.29138	1.8859e-07	4.60593e-07	1	0	1	0	0	0	7	6	4	7	3	#N/A	#N/A
TRINITY_DN73686_c0_g1	3.58377	0.29138	1.56584e-07	3.84592e-07	0	0	0	1	1	0	5	4	7	5	6	#N/A	#N/A
TRINITY_DN24601_c0_g1	3.58376	0.29138	2.15356e-07	5.24046e-07	1	0	1	0	0	0	6	5	2	6	8	OTF92139.1	putative NB-ARC [Helianthus annuus]
TRINITY_DN38729_c0_g1	3.58352	5.38542	0	0	27	23	24	27	26	28	316	293	345	282	329	OTG16485.1	hypothetical protein HannXRQ_Chr09g0271891 [Helianthus annuus]
TRINITY_DN3196_c0_g1	3.58227	6.22155	0	0	42	44	45	56	49	43	576	548	566	607	512	XP_022020961.1	uncharacterized protein LOC110921006 [Helianthus annuus]
TRINITY_DN16395_c0_g1	3.5817	0.57315	7.37811e-10	2.0628e-09	1	0	0	0	1	1	7	8	9	8	5	#N/A	#N/A
TRINITY_DN22735_c0_g1	3.5817	0.57315	7.37811e-10	2.0628e-09	0	0	1	0	0	2	7	9	7	7	7	XP_022000824.1	UDP-glycosyltransferase 73C6-like [Helianthus annuus]
TRINITY_DN50089_c0_g1	3.5817	0.57315	7.37811e-10	2.0628e-09	1	0	1	0	0	1	9	6	6	9	7	XP_021995686.1	uncharacterized protein LOC110892853 [Helianthus annuus]
TRINITY_DN8345_c0_g1	3.5817	0.57315	8.10441e-10	2.26038e-09	1	1	1	0	0	0	7	5	10	6	9	PWA90254.1	Disease resistance protein [Artemisia annua]
TRINITY_DN16601_c0_g1	3.58061	0.808779	1.15589e-11	3.51145e-11	1	0	2	1	0	0	6	14	5	13	9	PLY91105.1	hypothetical protein LSAT_0X21761 [Lactuca sativa]
TRINITY_DN71274_c0_g1	3.58054	0.808778	1.56164e-11	4.71956e-11	0	1	0	1	2	0	7	4	8	14	14	#N/A	#N/A
TRINITY_DN37223_c0_g1	3.57972	1.01127	2.19637e-14	7.4192e-14	4	1	0	0	0	0	9	10	13	12	13	OTG37640.1	putative S-locus glycoprotein domain, Bulb-type lectin domain, PAN/Apple domain protein [Helianthus annuus]
TRINITY_DN132_c1_g1	3.57953	8.14004	0	0	187	175	180	184	151	187	2191	2176	2089	2017	2200	PWA93378.1	aconitase 2 [Artemisia annua]
TRINITY_DN7739_c0_g1	3.57844	1.48932	8.71533e-21	3.57153e-20	3	2	0	1	0	2	19	21	21	14	12	XP_023745978.1	UDP-glycosyltransferase 73E1-like [Lactuca sativa]
TRINITY_DN6226_c0_g1	3.57721	5.2048	2.08531e-299	5.60348e-298	23	19	23	19	23	30	294	274	263	278	269	XP_024975722.1	gibberellin receptor GID1B-like [Cynara cardunculus var. scolymus]
TRINITY_DN8306_c0_g1	3.57376	3.92499	3.3248e-117	4.2047e-116	10	13	12	5	8	7	114	104	113	99	126	XP_024970667.1	patatin-like protein 6 [Cynara cardunculus var. scolymus]
TRINITY_DN56335_c0_g1	3.57097	5.70767	0	0	36	36	31	29	31	33	386	403	369	391	411	PWA95159.1	aldolase-type TIM barrel family protein [Artemisia annua]
TRINITY_DN146_c0_g1	3.56106	7.49426	0	0	105	137	123	108	102	112	1376	1351	1368	1360	1351	XP_021984541.1	probable serine/threonine-protein kinase PBL12 [Helianthus annuus]
TRINITY_DN10478_c0_g1	3.56006	1.3332	2.87244e-18	1.09773e-17	0	3	2	1	1	0	14	21	10	15	16	PWA89576.1	hypothetical protein CTI12_AA110300 [Artemisia annua]
TRINITY_DN387_c0_g1	3.55747	6.67849	0	0	60	57	69	65	72	67	818	799	766	719.97	754	PWA80278.1	pyridoxamine 5'-phosphate oxidase family protein [Artemisia annua]
TRINITY_DN13209_c0_g1	3.55684	3.33319	2.48385e-75	2.26863e-74	3	8	5	6	10	4	64	67	65	78	88	PWA43874.1	cytochrome P450 [Artemisia annua]
TRINITY_DN16301_c0_g1	3.55447	3.17353	5.48942e-69	4.69995e-68	6	4	5	5	6	6	67	62	58	67	68	PWA83478.1	cation/H+ exchanger 19 [Artemisia annua]
TRINITY_DN48477_c0_g1	3.55389	2.4263	6.49973e-41	3.92903e-40	4	1	1	4	3	5	34	40	44	29	37	OTG01105.1	hypothetical protein HannXRQ_Chr13g0398381 [Helianthus annuus]
TRINITY_DN20761_c0_g1	3.54994	0.788879	1.81154e-11	5.46047e-11	0	1	2	0	1	0	10	10	8	14	4	XP_023752844.1	ACT domain-containing protein ACR8-like [Lactuca sativa]
TRINITY_DN11479_c0_g1	3.54989	0.788879	7.84049e-12	2.39865e-11	1	0	0	0	1	2	6	10	10	9.69	10	XP_022031153.1	protein ALP1-like [Helianthus annuus]
TRINITY_DN21709_c0_g1	3.54963	2.19638	1.58701e-34	8.6728e-34	4	2	2	4	0	3	38	32	34	29	21	#N/A	#N/A
TRINITY_DN60361_c0_g1	3.54282	0.549691	2.09455e-09	5.71621e-09	0	1	0	0	1	1	9	8	10	4	5	NP_064039.2	nad5 gene product (mitochondrion) [Beta vulgaris subsp. vulgaris]
TRINITY_DN2345_c0_g1	3.54157	7.56779	0	0	113	113	122	130	123	131	1478	1397	1453	1468	1358	PWA78300.1	armadillo-type fold protein [Artemisia annua]
TRINITY_DN738_c0_g1	3.54032	4.01554	1.35973e-122	1.7782e-121	9	11	11	10	11	8	113	115	104	137	123	XP_024992100.1	low-temperature-induced 65 kDa protein-like [Cynara cardunculus var. scolymus]
TRINITY_DN18610_c0_g1	3.5358	1.15811	1.84146e-15	6.44742e-15	2	1	1	1	1	0	14	7	18	9	17	#N/A	#N/A
TRINITY_DN61587_c0_g1	3.53317	1.58474	1.57113e-22	6.69496e-22	3	1	1	0	2	2	19	22	18	17	18	#N/A	#N/A
TRINITY_DN192_c1_g1	3.53073	0.262811	5.80852e-07	1.37193e-06	0	0	1	0	1	0	1	8	4	7	6	#N/A	#N/A
TRINITY_DN53638_c0_g1	3.53064	0.262811	5.24122e-07	1.24224e-06	0	0	0	0	1	1	5	2	6	9	4	PWA80094.1	SPX domain, EXS [Artemisia annua]
TRINITY_DN790_c2_g1	3.53064	0.262811	5.09978e-07	1.20984e-06	0	0	2	0	0	0	4	2	7	8	5	#N/A	#N/A
TRINITY_DN32889_c0_g1	3.5306	0.262811	3.76257e-07	9.00223e-07	0	0	1	1	0	0	4	3	7	6	6	XP_024959132.1	TMV resistance protein N-like [Cynara cardunculus var. scolymus]
TRINITY_DN54645_c0_g1	3.53058	0.262811	3.59145e-07	8.60761e-07	0	1	0	0	0	1	5	6	7	5	3	#N/A	#N/A
TRINITY_DN3212_c1_g1	3.53058	0.262811	3.58317e-07	8.58899e-07	1	0	0	1	0	0	5	3	6	5	7	#N/A	#N/A
TRINITY_DN59346_c0_g1	3.53058	0.262811	3.41819e-07	8.20475e-07	0	0	1	0	0	1	7	6	5	4	4	XP_024989922.1	epidermis-specific secreted glycoprotein EP1-like [Cynara cardunculus var. scolymus]
TRINITY_DN31106_c0_g1	3.53052	0.26281	4.91668e-07	1.16765e-06	0	0	1	0	0	1	6	7	6	1	6	#N/A	#N/A
TRINITY_DN10647_c0_g1	3.53051	0.26281	7.10207e-07	1.66872e-06	0	0	1	0	0	1	9	3	1	7	6	PWA47818.1	cysteine-rich RLK (RECEPTOR-like protein kinase) 27 [Artemisia annua]
TRINITY_DN6474_c1_g1	3.52881	0.976506	1.69772e-13	5.55215e-13	0	1	2	2	0	0	8	10	9	17	11	XP_024991992.1	cysteine-rich receptor-like protein kinase 2 [Cynara cardunculus var. scolymus]
TRINITY_DN16816_c0_g1	3.5282	1.45184	4.86197e-20	1.94911e-19	0	0	2	2	1	3	13	16	21	14	20	PWA93335.1	alanine:glyoxylate aminotransferase 3 [Artemisia annua]
TRINITY_DN5260_c2_g1	3.52757	2.53781	4.38869e-44	2.77402e-43	4	2	5	3	2	4	40	46	33	40	41	XP_024994890.1	root allergen protein-like [Cynara cardunculus var. scolymus]
TRINITY_DN3950_c0_g2	3.5261	3.44866	2.09354e-83	2.05862e-82	12	4.28	7	7	4	6	87.36	77.65	76.34	74.97	76.62	#N/A	#N/A
TRINITY_DN5847_c0_g1	3.526	7.09804	0	0	65	98	96	93	84	97	1072	1070	1007	1036	970	AAF29977.1	isopentenyl pyrophosphate:dimethyllallyl pyrophosphate isomerase, partial [Tagetes erecta]
TRINITY_DN442_c0_g3	3.52561	5.6523	0	0	28	32	31.17	32	29.74	40.93	387.29	394	379.3	350	369.88	XP_021985816.1	UDP-glycosyltransferase 73E1-like [Helianthus annuus]
TRINITY_DN4363_c0_g2	3.52445	7.81048	0	0	124	145	142	184	143	138	1671	1709	1658	1715	1706	PWA87498.1	beta-fructofuranosidase [Artemisia annua]
TRINITY_DN50526_c0_g1	3.52425	4.46911	2.60332e-171	4.43735e-170	17.99	13	10	16.99	15.01	11	173	151.03	167.02	150.94	174.96	PWA97096.1	hypothetical protein CTI12_AA032570 [Artemisia annua]
TRINITY_DN20063_c0_g1	3.52415	3.06189	1.51167e-61	1.20063e-60	3	5	4	5	5	8	53	57	67	49	70	#N/A	#N/A
TRINITY_DN19744_c0_g1	3.51605	2.59049	7.70128e-45	4.92097e-44	5	4	7	2	1	2	39	37	50	38	44	PWA34234.1	cytochrome P450 [Artemisia annua]
TRINITY_DN3216_c0_g1	3.51422	4.39206	3.13736e-160	5.05339e-159	8	13	12	18	14	15	160	135	169	158	151	PWA57839.1	hypothetical protein CTI12_AA403670 [Artemisia annua]
TRINITY_DN3870_c0_g1	3.51365	1.14251	4.88537e-15	1.68347e-14	2	0	1	1	2	0	17	4	15	13	15	XP_024984259.1	uncharacterized protein LOC112520191 [Cynara cardunculus var. scolymus]
TRINITY_DN39563_c0_g1	3.50842	4.78131	9.02618e-215	1.84132e-213	20	14	12	21	20	19	218	204	208	199	189	#N/A	#N/A
TRINITY_DN58861_c0_g1	3.50404	-0.0956428	0.000101311	0.000199361	0	0	0	1	0	0	0	2	3	4	7	GAQ87354.1	hypothetical protein KFL_003470110 [Klebsormidium nitens]
TRINITY_DN38764_c0_g1	3.50397	-0.0956429	8.31892e-05	0.00016522	0	0	1	0	0	0	3	4	5	3	1	#N/A	#N/A
TRINITY_DN46667_c0_g1	3.50396	-0.0956429	0.000101356	0.000199428	1	0	0	0	0	0	4	7	3	2	0	PWA87891.1	RNA-directed DNA polymerase, eukaryota, Reverse transcriptase zinc-binding domain protein [Artemisia annua]
TRINITY_DN44132_c0_g1	3.50396	-0.0956429	7.78914e-05	0.000155151	1	0	0	0	0	0	3	4	2	4	3	#N/A	#N/A
TRINITY_DN71833_c0_g1	3.50393	-0.0956428	8.13204e-05	0.000161653	0	1	0	0	0	0	3	4	1	4	4	P29757.4	RecName: Full=Cytochrome b; AltName: Full=Complex III subunit 3; AltName: Full=Complex III subunit III; AltName: Full=Cytochrome b-c1 complex subunit 3; AltName: Full=Ubiquinol-cytochrome-c reductase complex cytochrome b subunit
TRINITY_DN30681_c0_g1	3.50392	-0.0956428	8.11788e-05	0.0001614	0	1	0	0	0	0	4	2	2	5	3	#N/A	#N/A
TRINITY_DN59765_c0_g1	3.50392	-0.095643	7.78412e-05	0.00015506	0	0	0	0	1	0	4	3	2	3	4	PWA47057.1	cytochrome P450 [Artemisia annua]
TRINITY_DN19015_c0_g1	3.50385	-0.0956431	8.52907e-05	0.000169202	0	0	1	0	0	0	5	4	2	1	4	#N/A	#N/A
TRINITY_DN4266_c0_g1	3.5029	0.525845	4.04376e-09	1.08897e-08	1	2	0	0	0	0	5	9	6	5	10	KVI04281.1	Disease resistance protein [Cynara cardunculus var. scolymus]
TRINITY_DN19487_c0_g1	3.50262	0.958804	2.67194e-13	8.66434e-13	2	1	0	0	0	2	9	12	11	15	7	XP_023756991.1	probable serine/threonine-protein kinase PIX13 [Lactuca sativa]
TRINITY_DN19525_c0_g1	3.50259	0.958803	1.70914e-13	5.58786e-13	1	1	2	0	0	1	11.99	13	11	10	8	PWA76323.1	serine/threonine-protein kinase, active site protein [Artemisia annua]
TRINITY_DN46333_c0_g1	3.50252	5.32194	6.91947368724978e-313	1.91643580778648e-311	38	22	23	16	31	26	282	287	290	311	319	XP_023738892.1	uncharacterized protein LOC111886882 [Lactuca sativa]
TRINITY_DN6276_c0_g1	3.50212	2.99832	4.44136e-60	3.45999e-59	4	4	9	4	3	5	60	53	57	58	54	#N/A	#N/A
TRINITY_DN6787_c0_g1	3.49701	7.25854	0	0	98	99	105	97	102	106	1132	1232	1123	1133	1133	XP_022017200.1	ABC transporter A family member 7-like isoform X2 [Helianthus annuus]
TRINITY_DN12335_c0_g1	3.49591	3.28072	1.78221e-71	1.56401e-70	5	7	4	3	10	7	59	84	70	66	68	PWA64678.1	hypothetical protein CTI12_AA343230 [Artemisia annua]
TRINITY_DN8876_c0_g1	3.49534	4.8597	9.61559e-226	2.04532e-224	20	20	19	17	25	12	226	217	197	222	213	OTF93040.1	putative zinc finger, RING/FYVE/PHD-type [Helianthus annuus]
TRINITY_DN49209_c0_g1	3.49131	1.12675	7.20336e-15	2.46493e-14	0	2	0	2	1	1	8	16	11	19	9	PWA76767.1	Zinc finger MYM-type protein 1 [Artemisia annua]
TRINITY_DN8885_c1_g1	3.48931	1.77882	1.4028e-25	6.43002e-25	1.87	2	0	2	3	2	24	23	16	22	25	#N/A	#N/A
TRINITY_DN16510_c0_g1	3.48929	1.77882	2.35713e-25	1.07498e-24	2	4	1	1	1	2	25	15	26	22	22	#N/A	#N/A
TRINITY_DN2116_c0_g1	3.48688	5.98464	0	0	42.98	37	45	47.08	35	44	467	474	436	515.98	473.17	XP_023773123.1	non-symbiotic hemoglobin 2 [Lactuca sativa]
TRINITY_DN59428_c0_g1	3.48673	2.73789	1.64362e-49	1.12222e-48	5	3	6	4	3	3	47	40	50	50	45	#N/A	#N/A
TRINITY_DN20388_c0_g1	3.48664	0.748237	3.21384e-11	9.58267e-11	0	0	1	2	1	0	9	8	9	10	8	#N/A	#N/A
TRINITY_DN11242_c0_g1	3.48541	2.62457	1.74656e-45	1.12659e-44	1	3	5	2	3	8	34	45	43	46	45	#N/A	#N/A
TRINITY_DN15747_c0_g1	3.48178	2.36714	9.62434e-39	5.60563e-38	4	2	3	5	3	1	43	34	35	34	29	PWA72607.1	thioesterase superfamily protein [Artemisia annua]
TRINITY_DN10904_c0_g1	3.48113	2.56146	4.30486e-43	2.68945e-42	4	3	1	2	4	7	36	42	41	52	32	XP_023772826.1	ankyrin repeat-containing protein BDA1-like [Lactuca sativa]
TRINITY_DN29514_c0_g1	3.48018	6.43742	0	0	61	63	55	47	60	60	669	629	626	704	616	PWA45989.1	TRICHOME BIREFRINGENCE-LIKE 39 [Artemisia annua]
TRINITY_DN1506_c0_g1	3.47768	3.50464	1.10126e-80	1.05765e-79	11.01	4	3	5.01	13.99	6	63	96.97	69.98	92.06	86.04	#N/A	#N/A
TRINITY_DN2833_c1_g1	3.47593	0.940881	4.28327e-13	1.37849e-12	0	0	2	1	2	0	12	8	14	8	11	OTF86555.1	putative serine-threonine/tyrosine-protein kinase catalytic domain-containing protein [Helianthus annuus]
TRINITY_DN67696_c0_g1	3.47539	0.233664	7.7081e-07	1.80717e-06	0	0	1	0	1	0	4	6	3	7	5	#N/A	#N/A
TRINITY_DN10550_c0_g3	3.47536	0.233664	7.05279e-07	1.65749e-06	1	0	1	0	0	0	4.01	4	7.07	5	5	#N/A	#N/A
TRINITY_DN9549_c0_g1	3.47536	0.233664	6.79487e-07	1.59811e-06	0	0	0	0	0	2	5	6	5	5	4	PLY70254.1	hypothetical protein LSAT_4X116381 [Lactuca sativa]
TRINITY_DN486_c2_g1	3.47534	0.233664	7.37963e-07	1.73186e-06	1	1	0	0	0	0	7.02	6.45	4.02	4	4	XP_024989779.1	G-type lectin S-receptor-like serine/threonine-protein kinase At4g27290 [Cynara cardunculus var. scolymus]
TRINITY_DN6219_c0_g1	3.47532	3.65236	4.76415e-94	5.12568e-93	8	4	8	9	8	11	104	87	84	83	95.97	XP_024980878.1	wall-associated receptor kinase-like 10 [Cynara cardunculus var. scolymus]
TRINITY_DN6518_c0_g1	3.47522	0.233664	1.4207e-06	3.26951e-06	2	0	0	0	0	0	10	2	3	6	4	#N/A	#N/A
TRINITY_DN2539_c0_g1	3.47493	5.09261	3.07505e-260	7.35149e-259	27	14	21	19	23	31	268	250	273	240	234	PLY76584.1	hypothetical protein LSAT_5X104920 [Lactuca sativa]
TRINITY_DN62423_c0_g1	3.46837	1.11081	4.57855e-15	1.57954e-14	1	0	0	3	0	2	12	10	14	16	10	XP_022004211.1	G-type lectin S-receptor-like serine/threonine-protein kinase CES101 [Helianthus annuus]
TRINITY_DN15209_c0_g1	3.46655	1.65237	6.86766e-23	2.95287e-22	3	2	0	1	2	2	19	23	17	15	25	PWA90056.1	Concanavalin A-like lectin/glucanase, subgroup [Artemisia annua]
TRINITY_DN8785_c0_g1	3.46242	4.29312	1.03312e-146	1.55593e-145	7	12	12	16	11	19	159	148	141	127	143	XP_022013962.1	uncharacterized protein LOC110913439 [Helianthus annuus]
TRINITY_DN561_c0_g1	3.4623	6.96889	0	0	86	78	87	89	89	78	903	929	994	938	928	PLY80551.1	hypothetical protein LSAT_6X12120 [Lactuca sativa]
TRINITY_DN72146_c0_g1	3.46151	3.42629	3.22984e-80	3.08862e-79	8	2	6	6	9	10	85.31	70	75.35	79.47	76	PWA37074.1	cytochrome P450 [Artemisia annua]
TRINITY_DN47245_c0_g1	3.46147	0.501597	4.70154e-08	1.19259e-07	0	1	2.05	0	0	0	15	9.07	0.62	4.02	4.95	XP_021973789.1	zinc finger protein ZAT11-like [Helianthus annuus]
TRINITY_DN3819_c2_g1	3.4601	1.85736	2.87043e-25	1.30622e-24	1	1	5	1	1	3	14	35	20	26	22	XP_024986519.1	GDSL esterase/lipase 7-like [Cynara cardunculus var. scolymus]
TRINITY_DN1883_c0_g1	3.4577	2.86687	1.63149e-53	1.17322e-52	5	3	3	4	8	4	50	56	52	54	43	#N/A	#N/A
TRINITY_DN48964_c0_g1	3.45769	2.86687	1.06146e-53	7.6562e-53	4	3.99	5.99	6	4	2.98	49	54	57.01	49.97	44.98	XP_022011897.1	probable L-type lectin-domain containing receptor kinase S.5 [Helianthus annuus]
TRINITY_DN38269_c0_g1	3.45497	1.52584	4.59746e-20	1.84484e-19	2	0	0	3	2	2	10	23	15	24	17	PWA64678.1	hypothetical protein CTI12_AA343230 [Artemisia annua]
TRINITY_DN42044_c0_g1	3.45396	0.727478	8.24173e-11	2.4145e-10	0	0	1	0	1	2	10	10	5	11	7	XP_024977826.1	guanosine deaminase-like [Cynara cardunculus var. scolymus]
TRINITY_DN58852_c0_g1	3.45122	2.59623	2.11189e-44	1.34252e-43	3	3	5	5	4	2	36	41	39	43	49	XP_022028766.1	probable alpha,alpha-trehalose-phosphate synthase [UDP-forming] 11 [Helianthus annuus]
TRINITY_DN7671_c0_g1	3.44929	5.66941	0	0	37	35	24	38	43	29	353	380	392	373	395	XP_024959342.1	outer envelope protein 64, mitochondrial isoform X1 [Cynara cardunculus var. scolymus]
TRINITY_DN68676_c0_g1	3.44885	0.922734	1.99154e-12	6.24677e-12	2	0	1	1	0	1	8	8	7	17	12	XP_022009443.1	putative glutamine amidotransferase PB2B2.05 [Helianthus annuus]
TRINITY_DN29838_c0_g1	3.44878	0.922734	6.93204e-13	2.20986e-12	0	2	1	1	1	0	11	9	11	11	10	XP_022028766.1	probable alpha,alpha-trehalose-phosphate synthase [UDP-forming] 11 [Helianthus annuus]
TRINITY_DN155_c0_g1	3.44716	6.74551	0	0	73	81	78	74	67	65	827	764	825	793	803	XP_022001889.1	probable leucine-rich repeat receptor-like serine/threonine-protein kinase At3g14840 [Helianthus annuus]
TRINITY_DN67296_c0_g1	3.44517	1.09469	1.79706e-14	6.08946e-14	0	2	2	0	1	1	8	12	18	14	9	PWA88051.1	rhamnogalacturonate lyase family protein [Artemisia annua]
TRINITY_DN1682_c1_g1	3.44361	3.34346	5.84011e-74	5.24882e-73	8	11	5	10	4	1	76	81	75	70	60	PWA96958.1	ribonuclease H-like domain-containing protein [Artemisia annua]
TRINITY_DN7680_c0_g1	3.44245	1.24831	1.69447e-16	6.14221e-16	0	1	2	0	4	0	10	14	11	18	17	#N/A	#N/A
TRINITY_DN51796_c0_g1	3.44033	1.38714	9.1125e-19	3.52849e-18	0	4	0	1	0	3	18	14	17	13	17	XP_024983549.1	serine/threonine-protein kinase PCRK1-like [Cynara cardunculus var. scolymus]
TRINITY_DN6457_c0_g1	3.43866	6.15753	0	0	51	49	48	48	43	53	535	553	521	533	519	XP_023752548.1	bifunctional 3-dehydroquinate dehydratase/shikimate dehydrogenase, chloroplastic-like [Lactuca sativa]
TRINITY_DN29011_c0_g1	3.43441	1.93183	4.3701e-28	2.10701e-27	3	5	3	2	0	0	23	27	20	25	29	PWA54040.1	aspartic peptidase A1 family [Artemisia annua]
TRINITY_DN3950_c0_g3	3.43309	2.10277	6.27872e-32	3.27313e-31	1	5.72	2	4	2	0	29.64	27.45	31.66	29.03	24.38	#N/A	#N/A
TRINITY_DN56317_c0_g1	3.43303	4.42144	6.26722e-162	1.01733e-160	10	17.98	11	13	17.95	16	144.97	167.83	154.88	160.83	155.85	PWA57594.1	alpha/Beta hydrolase fold protein [Artemisia annua]
TRINITY_DN23782_c0_g1	3.43275	4.72744	5.556e-198	1.05716e-196	18	25	21	9	19	15	182	183	218	194	198	PWA81544.1	hypothetical protein CTI12_AA185450 [Artemisia annua]
TRINITY_DN36298_c0_g1	3.43034	6.30316	0	0	48	55	66	53	49	54	561	587	583	620	593	AUG69001.1	HSFB1 [Chrysanthemum x morifolium]
TRINITY_DN61_c0_g3	3.42851	3.02409	1.15001e-59	8.90087e-59	9	7	1	5	4	5.01	56.02	57.02	62	55	56	PLY92924.1	hypothetical protein LSAT_3X82761 [Lactuca sativa]
TRINITY_DN5446_c0_g1	3.42221	7.04713	0	0	90	96	83	99	98	83	1022	975	1000	927	1017	XP_024993585.1	probable phospholipid hydroperoxide glutathione peroxidase [Cynara cardunculus var. scolymus]
TRINITY_DN58847_c0_g1	3.42185	1.23366	2.24035e-16	8.08232e-16	4	1	1	1	0	0	16	16	9	14	14	PWA61094.1	EF-hand domain pair [Artemisia annua]
TRINITY_DN57634_c0_g1	3.42155	1.07838	2.95085e-14	9.91771e-14	2	0	2	1	0	1	10.02	6.94	16	15	11.97	XP_023741391.1	homeobox-leucine zipper protein HAT22-like isoform X1 [Lactuca sativa]
TRINITY_DN14407_c0_g1	3.42143	4.0845	9.06249e-127	1.21613e-125	10	11	15	9	10	13	118	125	133	117	124	XP_024996926.1	uncharacterized protein LOC112529765 [Cynara cardunculus var. scolymus]
TRINITY_DN3484_c0_g1	3.42052	3.68771	1.62391e-91	1.71345e-90	6	10	8	5	9	13	104	102.02	75	78.01	105	XP_021998264.1	probable serine/threonine-protein kinase PIX13 [Helianthus annuus]
TRINITY_DN51044_c0_g1	3.42049	0.706417	1.30808e-10	3.7909e-10	0	0	0	1	1	2	8	11	8	7	8	#N/A	#N/A
TRINITY_DN18183_c0_g1	3.41965	0.476936	2.5061e-08	6.45709e-08	0	1	0	1	1	0	4	5	9	11	4	#N/A	#N/A
TRINITY_DN14170_c0_g1	3.41957	0.476935	1.61112e-08	4.19255e-08	0	0	0	2	1	0	7	7	3	9	7	KVH87545.1	UDP-glucuronosyl/UDP-glucosyltransferase [Cynara cardunculus var. scolymus]
TRINITY_DN51442_c0_g1	3.41799	0.203917	2.96094e-06	6.67106e-06	0	0	2	0	0	0	2	5	2	5	10	YP_009355867.1	ribosomal protein S3 (mitochondrion) [Diplostephium hartwegii]
TRINITY_DN32170_c0_g1	3.41799	0.203917	1.97085e-06	4.48854e-06	0	0	0	2	0	0	4	2	7	7	4	#N/A	#N/A
TRINITY_DN18534_c0_g1	3.41797	0.203917	1.55874e-06	3.57978e-06	0	0	0	1	1	0	3	5	5	7	4	#N/A	#N/A
TRINITY_DN24889_c0_g1	3.41795	0.203917	1.50334e-06	3.4547e-06	0	0	0	0	1	1	5	6	4	6	3	PIN04839.1	Anaphase-promoting complex (APC), subunit 11 [Handroanthus impetiginosus]
TRINITY_DN9828_c0_g1	3.41588	3.38712	6.1719e-75	5.61868e-74	6	6	7	7	10	5	71	64	76	69	93	PWA86471.1	copia-type pol polyprotein [Artemisia annua]
TRINITY_DN63328_c0_g1	3.41476	-0.133117	0.000215569	0.000409471	1	0	0	0	0	0	1	6	2	6	0	#N/A	#N/A
TRINITY_DN20777_c0_g1	3.41456	-0.133117	0.000186273	0.000356686	0	0	0	0	0	1	1	4	6	3	1	#N/A	#N/A
TRINITY_DN24689_c0_g1	3.41454	-0.133117	0.000190368	0.000364047	0	0	1	0	0	0	2	0	3	6	4	PWA85832.1	hypothetical protein CTI12_AA146110 [Artemisia annua]
TRINITY_DN39906_c0_g1	3.41453	-0.133117	0.000168342	0.000323911	0	0	0	0	1	0	2	4	2	5	2	XP_024966537.1	TMV resistance protein N-like [Cynara cardunculus var. scolymus]
TRINITY_DN13934_c1_g1	3.41449	-0.133118	0.000197482	0.000376744	0	0	0	0	0	1	0	2	5	2	6	#N/A	#N/A
TRINITY_DN67923_c0_g1	3.41444	-0.133118	0.000168166	0.00032361	0	0	0	0	1	0	2	2	5	2	4	#N/A	#N/A
TRINITY_DN52294_c0_g1	3.41443	-0.133118	0.000172358	0.000331162	0	0	0	1	0	0	4	3	5	2	1	#N/A	#N/A
TRINITY_DN56466_c0_g1	3.41441	-0.133118	0.000179505	0.000344259	0	1	0	0	0	0	5	2	1	5	2	#N/A	#N/A
TRINITY_DN16519_c0_g1	3.41441	-0.133118	0.000161538	0.000311447	0	1	0	0	0	0	4	4	3	2	2	XP_022008722.1	receptor-like kinase TMK4 [Helianthus annuus]
TRINITY_DN33445_c0_g1	3.4144	-0.133118	0.000172316	0.000331119	0	0	0	0	1	0	5	4	3	2	1	PWA93053.1	hypothetical protein CTI12_AA073250 [Artemisia annua]
TRINITY_DN11198_c0_g1	3.4144	-0.133118	0.000172357	0.000331162	1	0	0	0	0	0	3	1	5	2	4	XP_023763731.1	dirigent protein 24-like [Lactuca sativa]
TRINITY_DN50267_c0_g1	3.41439	-0.133118	0.000182448	0.000349662	0	0	0	0	1	0	6	2	1	4	2	#N/A	#N/A
TRINITY_DN34988_c0_g1	3.41437	-0.133118	0.000180152	0.000345421	0	0	0	0	0	1	5	0	4	3	3	OTF95499.1	putative wall-associated receptor kinase, galacturonan-binding domain-containing protein [Helianthus annuus]
TRINITY_DN28217_c0_g1	3.41435	-0.133118	0.000186091	0.000356378	0	1	0	0	0	0	6	1	3	4	1	XP_023730537.1	annexin D2-like [Lactuca sativa]
TRINITY_DN15486_c0_g1	3.41435	-0.133118	0.000183628	0.000351823	0	1	0	0	0	0	4	4	0	2	5	#N/A	#N/A
TRINITY_DN29718_c0_g1	3.41434	-0.133118	0.000179379	0.00034405	0	0	0	0	1	0	5	2	5	1	2	#N/A	#N/A
TRINITY_DN5893_c0_g1	3.40931	6.56353	0	0	63	57	62	76	59	78	706	698	708	719	694	XP_024980719.1	zeatin O-glucosyltransferase-like [Cynara cardunculus var. scolymus]
TRINITY_DN531_c0_g1	3.40926	3.09062	2.56983e-59	1.98164e-58	4	7	6	7	3	6	57	69	47	75	52	PWA64195.1	serine/threonine/dual specificity protein kinase, catalytic domain-containing protein [Artemisia annua]
TRINITY_DN12637_c1_g1	3.40795	9.06267	0	0	377	366	370	392	371	373	3971	3977	4002	3983	4090	AFW98436.1	farnesyl diphosphate synthase [Aster ageratoides]
TRINITY_DN38511_c0_g1	3.40535	4.5363	1.32917e-164	2.18629e-163	18	11	19	13	17	17	168	164.77	172.93	201.75	142.17	PWA70868.1	Pyruvate kinase [Artemisia annua]
TRINITY_DN17043_c0_g1	3.40457	2.72223	3.96934e-46	2.58888e-45	1	6	8	3	4	3	39	39	60	48	42	XP_022020704.1	protein NLP7-like [Helianthus annuus]
TRINITY_DN37046_c0_g1	3.40327	6.59395	0	0	69	80	62	73	68	53	745	742	678	711	723	XP_023772845.1	universal stress protein PHOS34 [Lactuca sativa]
TRINITY_DN2427_c0_g1	3.40307	6.01386	0	0	51	49	43	50	39	38	480	508	453	496	464	XP_021989788.1	basic 7S globulin 2-like [Helianthus annuus]
TRINITY_DN2554_c0_g1	3.3984	7.41517	0	0	100	127	111	126	144	112	1249	1248	1247	1288	1340	PWA60081.1	plant lipid transfer protein/Par allergen [Artemisia annua]
TRINITY_DN17137_c0_g1	3.39754	1.0619	3.01591e-14	1.01322e-13	1	0	0	1	2	2	9	12	15	12	11	#N/A	#N/A
TRINITY_DN6177_c0_g1	3.39495	4.25192	3.59091e-131	4.93181e-130	21	10	6	16.01	14	11.01	153	135.01	114.01	126.01	166.42	#N/A	#N/A
TRINITY_DN19936_c0_g1	3.38736	1.89508	1.00725e-26	4.71937e-26	1	1	0	5	4	2	29	22	22	28	19	PLY77714.1	hypothetical protein LSAT_9X18481 [Lactuca sativa]
TRINITY_DN7651_c0_g1	3.38645	2.21886	4.12761e-34	2.23992e-33	5	2	2	2	5	1	31	32	25	31	36	XP_023741042.1	cytochrome P450 81E8-like [Lactuca sativa]
TRINITY_DN58578_c0_g1	3.38625	0.685043	2.63151e-10	7.5224e-10	1	0	0	2	0	1	7	9	9	9	7	#N/A	#N/A
TRINITY_DN29183_c0_g1	3.38625	0.685043	2.63151e-10	7.5224e-10	1	0	0	0	0	3	7	10	9	7	8	#N/A	#N/A
TRINITY_DN9080_c0_g1	3.38612	3.1108	2.48518e-61	1.96914e-60	11	6	7	6	3	1	68	65	58	63	50	#N/A	#N/A
TRINITY_DN16347_c0_g1	3.37977	1.20392	3.26017e-15	1.13138e-14	3	0	0	0	1	3	13	7	14	12	21	#N/A	#N/A
TRINITY_DN27469_c1_g1	3.37894	6.36326	0	0	71	61	58	55	55	50	572	587	609	638	653	PWA66890.1	nicotinate phosphoribosyltransferase [Artemisia annua]
TRINITY_DN169_c0_g2	3.37796	8.34294	0	0	224.87	219.36	231.04	236.18	270	209.41	2490.15	2493.94	2283.34	2400.67	2454.63	#N/A	#N/A
TRINITY_DN62078_c0_g1	3.37605	0.451845	4.53681e-08	1.15194e-07	1	2	0	0	0	0	4	4	7	11	6	PWA45950.1	hypothetical protein CTI12_AA360910 [Artemisia annua]
TRINITY_DN66235_c0_g1	3.376	0.451844	9.65757e-08	2.40137e-07	1	0	0	1	1	0	2	5	11	3	11	#N/A	#N/A
TRINITY_DN9613_c0_g2	3.37327	1.04522	4.40138e-13	1.41555e-12	2	1	2	0	0	1	7	20	13	12	6	#N/A	#N/A
TRINITY_DN6536_c1_g1	3.37312	1.04522	1.08616e-13	3.58267e-13	0	1	3	0	1	0.97	10.88	13.17	12.9	5.98	14.77	#N/A	#N/A
TRINITY_DN768_c2_g1	3.37269	3.86923	1.46214e-106	1.72125e-105	12	10	7	7	11	13	102	112	115	94	104	XP_024994414.1	protein TIFY 9 [Cynara cardunculus var. scolymus]
TRINITY_DN6660_c0_g1	3.37184	3.09872	1.0949e-61	8.70236e-61	9	5.86	6	6	3	3.99	59.87	53.95	61.95	60.89	64	XP_023747322.1	calcium-binding protein PBP1-like [Lactuca sativa]
TRINITY_DN4356_c0_g1	3.37076	2.4707	1.56903e-38	9.09898e-38	3	3	6	1	6	2	29.68	51	35.14	42	30	OTF97573.1	putative protein kinase-like domain, Concanavalin A-like lectin/glucanase domain protein [Helianthus annuus]
TRINITY_DN939_c0_g1	3.366	5.62941	0	0	39	32	39	34	34	33	374	364	337	376	379	XP_024991438.1	G-type lectin S-receptor-like serine/threonine-protein kinase At4g27290 [Cynara cardunculus var. scolymus]
TRINITY_DN37921_c0_g1	3.3641	0.866881	7.37968e-12	2.26078e-11	1	1	2	0	1	0	11	6	8	13	11	#N/A	#N/A
TRINITY_DN38266_c0_g1	3.35839	2.78385	2.63766e-48	1.76979e-47	7	2	1	6	9	2	45	56	45	42	50	XP_024996319.1	G-type lectin S-receptor-like serine/threonine-protein kinase CES101 [Cynara cardunculus var. scolymus]
TRINITY_DN3486_c1_g1	3.35831	0.173544	4.51736e-06	1.00401e-05	0	0	1	1	0	0	1	4	6	8	4	#N/A	#N/A
TRINITY_DN32067_c0_g1	3.35817	0.173544	3.2305e-06	7.25976e-06	0	0	0	1	1	0	4	5	4	7	3	#N/A	#N/A
TRINITY_DN49749_c0_g1	3.35817	0.173544	3.63025e-06	8.13126e-06	0	1	1	0	0	0	4	6	2	7	4	XP_023772367.1	putative disease resistance RPP13-like protein 1 [Lactuca sativa]
TRINITY_DN13990_c0_g1	3.35812	0.173544	3.72406e-06	8.33411e-06	0	1	0	0	0	1	4	8	3	3	5	#N/A	#N/A
TRINITY_DN16855_c0_g1	3.35811	0.173543	3.21677e-06	7.23018e-06	0	0	1	1	0	0	7	4	5	4	3	XP_023756047.1	LEAF RUST 10 DISEASE-RESISTANCE LOCUS RECEPTOR-LIKE PROTEIN KINASE-like 2.5 [Lactuca sativa]
TRINITY_DN20630_c0_g1	3.35539	3.04521	1.20662e-58	9.24466e-58	6	5	6	3	10	3	62	64	58	51	54	PWA76784.1	leucine-rich repeat protein [Artemisia annua]
TRINITY_DN6932_c0_g1	3.35438	2.1188	2.93844e-31	1.51176e-30	1	2	4	3	1	5	25	35	27	31	25	#N/A	#N/A
TRINITY_DN51761_c0_g1	3.35132	0.663348	1.33322e-09	3.67241e-09	0	0	2	1	0	1	4	8	8	14	6	#N/A	#N/A
TRINITY_DN24136_c0_g1	3.35118	0.663348	7.03899e-10	1.9703e-09	1	1	2	0	0	0	7	10	4	10	9	#N/A	#N/A
TRINITY_DN61883_c0_g1	3.35117	0.663348	5.28323e-10	1.48808e-09	0	0	0	2	1	1	7	8	6	8	11	#N/A	#N/A
TRINITY_DN28044_c0_g1	3.34466	6.29127	0	0	63	49	58	53	60	57	586	596	594	558	568	PWA66993.1	von Willebrand factor, type A [Artemisia annua]
TRINITY_DN2358_c0_g1	3.3414	7.63949	0	0	131.05	135	144.96	152.13	154	155	1497.54	1426.41	1504.99	1457.76	1530.36	#N/A	#N/A
TRINITY_DN49463_c0_g1	3.33906	2.02834	3.05365e-29	1.51071e-28	2	4	0	2	1	6	25	23	32	27	26	XP_023772019.1	elongation of fatty acids protein 3-like [Lactuca sativa]
TRINITY_DN169_c0_g1	3.33587	4.47535	1.1887e-108	1.41887e-107	22.08	23.64	0	17.69	0	30.59	151.31	120.65	249.68	179.57	108	#N/A	#N/A
TRINITY_DN1207_c0_g3	3.33127	2.80877	1.9779e-49	1.3488e-48	6	5	4	3	7	3	53	51	44	44.02	50	XP_023748857.1	cysteine-rich receptor-like protein kinase 15 [Lactuca sativa]
TRINITY_DN6597_c2_g1	3.3311	0.426309	6.43966e-08	1.61982e-07	0	0	0	1	1	1	4	5	8	5	9	XP_022010040.1	L-type lectin-domain containing receptor kinase IX.1-like [Helianthus annuus]
TRINITY_DN19420_c0_g1	3.33109	0.426309	8.33371e-08	2.08196e-07	1	1	0	0	1	0	5	5	3	8	10	XP_021989594.1	hydroxyproline O-galactosyltransferase GALT3-like [Helianthus annuus]
TRINITY_DN65897_c0_g1	3.33109	0.426309	5.12048e-08	1.29581e-07	1	1	1	0	0	0	7	6	7	7	4	XP_022017938.1	putative glutamine amidotransferase PB2B2.05 isoform X1 [Helianthus annuus]
TRINITY_DN34318_c0_g1	3.33106	0.426309	8.46941e-08	2.11523e-07	0	0	1	0	0	2	6	8	6	2	9	#N/A	#N/A
TRINITY_DN8293_c0_g1	3.32935	7.04792	0	0	107	121	77	86	95	96	983	1001	951	1055	921	XP_023733821.1	uncharacterized protein LOC111881652 [Lactuca sativa]
TRINITY_DN8102_c0_g2	3.32821	2.01983	1.08708e-28	5.315e-28	3	1	1	3	2	5	35	25.66	23	24	23.7	#N/A	#N/A
TRINITY_DN18466_c0_g1	3.32795	3.46756	1.71895e-78	1.61737e-77	5	7	10	7	11	6	80	90	70	80	73	XP_024967878.1	zinc finger CCCH domain-containing protein 3-like [Cynara cardunculus var. scolymus]
TRINITY_DN891_c0_g1	3.32708	4.72352	2.00017e-197	3.79498e-196	19	20	20	18	21	16	190	191	200	194	190	PWA72336.1	hypothetical protein CTI12_AA272050 [Artemisia annua]
TRINITY_DN36684_c0_g1	3.32679	2.65787	4.03448e-44	2.55255e-43	2	5	5	5	1	7	40	51	46	41	38	XP_022028212.1	L-type lectin-domain containing receptor kinase IX.1-like [Helianthus annuus]
TRINITY_DN5833_c0_g1	3.32513	3.20766	2.29776e-65	1.90098e-64	5	3	8	7	7	8	65	72	60	66	62	#N/A	#N/A
TRINITY_DN1469_c0_g1	3.32346	8.56958	0	0	266.59	282.94	278.79	290.81	268.85	294.22	2837	2822.13	2801.44	2835.64	2836.95	PWA42525.1	ABC transporter Tap-like, P-loop containing nucleoside triphosphate hydrolase [Artemisia annua]
TRINITY_DN1515_c0_g2	3.32271	2.60194	5.87273e-42	3.60884e-41	3	1	6	4	4	6	43	35	33	47	49	XP_022023671.1	acyl-protein thioesterase 1 homolog 1-like [Helianthus annuus]
TRINITY_DN3977_c0_g1	3.32085	5.82528	0	0	42	47	39	40	47	34	426	432	410	392	432	XP_022016012.1	random slug protein 5-like [Helianthus annuus]
TRINITY_DN2448_c0_g1	3.32039	4.32283	1.6202e-141	2.37681e-140	17	18	18.25	16	5.04	12	133	137	164	138	154	XP_024959470.1	cysteine-rich receptor-like protein kinase 2 [Cynara cardunculus var. scolymus]
TRINITY_DN62531_c0_g1	3.31913	-0.171592	0.000384406	0.000711309	0	0	1	0	0	0	3	1	5	5	0	#N/A	#N/A
TRINITY_DN40172_c0_g1	3.3191	-0.171591	0.000358676	0.000665618	0	1	0	0	0	0	1	1	4	5	3	#N/A	#N/A
TRINITY_DN7370_c3_g2	3.31907	-0.171592	0.000352186	0.00065401	1	0	0	0	0	0	4	2	1	5	2	#N/A	#N/A
TRINITY_DN17548_c0_g1	3.31903	-0.171592	0.000338769	0.000629795	1	0	0	0	0	0	4	1	3	4	2	#N/A	#N/A
TRINITY_DN12913_c0_g1	3.31903	-0.171592	0.000358572	0.00066548	0	1	0	0	0	0	3	1	1	5	4	XP_021985500.1	TMV resistance protein N-like [Helianthus annuus]
TRINITY_DN8968_c0_g1	3.31902	-0.171592	0.000384199	0.000710964	0	0	0	0	1	0	5	5	0	3	1	#N/A	#N/A
TRINITY_DN6162_c0_g1	3.319	-0.171592	0.000338743	0.000629782	0	1	0	0	0	0	3	4	1	2	4	PWA81817.1	TMV resistance protein N [Artemisia annua]
TRINITY_DN8871_c0_g1	3.31895	-0.171592	0.000351905	0.000653523	0	0	0	0	1	0	4	1	2	2	5	XP_021977490.1	G-type lectin S-receptor-like serine/threonine-protein kinase LECRK3 [Helianthus annuus]
TRINITY_DN21638_c0_g1	3.31891	-0.171592	0.000376893	0.000697948	0	0	0	0	0	1	5	2	0	2	5	#N/A	#N/A
TRINITY_DN67213_c0_g1	3.31638	6.19722	0	0	45	49.02	67	55	50.05	58	563.03	564.17	559.12	517.17	509.15	XP_021983379.1	senescence-associated carboxylesterase 101-like [Helianthus annuus]
TRINITY_DN62544_c0_g1	3.31535	0.641322	7.2262e-09	1.91874e-08	0	0	1	1	1	1	5	4	17	9	4	PWA48700.1	serine/threonine/dual specificity protein kinase, catalytic domain-containing protein [Artemisia annua]
TRINITY_DN50423_c0_g1	3.31521	0.641322	1.1491e-09	3.17598e-09	0	0	0	2	0	2	8	11	6	7	7	#N/A	#N/A
TRINITY_DN14674_c0_g1	3.30971	1.92273	1.6662e-25	7.62481e-25	2	3	3	4	1	1	28	19	36	17	22	PWA51732.1	hypothetical protein CTI12_AA461460 [Artemisia annua]
TRINITY_DN23958_c0_g1	3.30874	2.59049	4.4331e-42	2.7287e-41	4	4	1	3	7	5	37	48	37	39	44	XP_023761020.1	heat shock cognate 70 kDa protein 2-like [Lactuca sativa]
TRINITY_DN211_c0_g1	3.30751	9.31093	0	0	469	448	487	474	486	480	4754.72	4690.23	4736.58	4720.51	4713.06	XP_022012060.1	proline--tRNA ligase, cytoplasmic [Helianthus annuus]
TRINITY_DN15420_c0_g1	3.30478	0.828407	1.08724e-10	3.16683e-10	1	1	1	1	1	0	9	17	3	8	10	#N/A	#N/A
TRINITY_DN53354_c0_g1	3.30474	0.828407	8.24052e-11	2.41435e-10	0	2	2	0	0	1	9	3	8	13	14	#N/A	#N/A
TRINITY_DN22290_c0_g1	3.29749	4.95654	1.45129e-219	3.00654e-218	19	25	24	14	28	27	219	242	231	243	200	#N/A	#N/A
TRINITY_DN850_c0_g1	3.29692	5.69101	0	0	35	36	46	38	37	38	392	385	348	381	395	XP_024992100.1	low-temperature-induced 65 kDa protein-like [Cynara cardunculus var. scolymus]
TRINITY_DN64617_c0_g1	3.29596	0.142517	9.9509e-06	2.14841e-05	0	0	0	0	1	1	2	5	6	8	1	#N/A	#N/A
TRINITY_DN2448_c1_g1	3.29578	0.142517	6.404e-06	1.40555e-05	1	0	0	1	0	0	3	5	5	6	3	XP_022021981.1	cysteine-rich receptor-like protein kinase 2 [Helianthus annuus]
TRINITY_DN5972_c0_g2	3.29578	0.142517	6.89402e-06	1.50962e-05	0	0	1	1	0	0	5	4	3	7	3	PSR99630.1	Cysteine protease [Actinidia chinensis var. chinensis]
TRINITY_DN65371_c0_g1	3.29575	0.142517	6.62192e-06	1.45213e-05	0	0	0	0	1	1	4	7	4	3	4	#N/A	#N/A
TRINITY_DN63941_c0_g1	3.29573	0.142517	5.76469e-06	1.26982e-05	0	0	0	1	1	0	5	4	4	4	5	#N/A	#N/A
TRINITY_DN31871_c0_g1	3.2957	0.142517	7.3352e-06	1.60307e-05	0	1	1	0	0	0	3	5	5	2	7	XP_024960890.1	E3 ubiquitin-protein ligase AIRP2-like [Cynara cardunculus var. scolymus]
TRINITY_DN40762_c0_g1	3.29569	0.142516	9.42527e-06	2.03994e-05	0	0	0	0	1	1	3	5	3	2	9	OTF85677.1	putative S-locus glycoprotein domain-containing protein [Helianthus annuus]
TRINITY_DN63178_c0_g1	3.29564	0.142516	8.00914e-06	1.74419e-05	0	0	0	1	1	0	8	2	5	3	4	#N/A	#N/A
TRINITY_DN6132_c0_g1	3.29185	1.14252	2.22578e-14	7.51624e-14	1	1	0	3	0	2	14	15.99	6	14	12.99	XP_022006175.1	AAA-ATPase At3g50940-like [Helianthus annuus]
TRINITY_DN20642_c0_g1	3.28477	0.400314	1.25571e-07	3.10338e-07	1	0	0	2	0	0	3	6	7	8	6	PWA90462.1	hypothetical protein CTI12_AA100690 [Artemisia annua]
TRINITY_DN11998_c0_g2	3.28474	0.400314	1.02945e-07	2.55574e-07	0	2	0	1	0	0	6	6	5	7	6	#N/A	#N/A
TRINITY_DN67574_c0_g1	3.28474	0.400314	1.1455e-07	2.83732e-07	0	1	2	0	0	0	8	5	6	7	4	#N/A	#N/A
TRINITY_DN3777_c0_g1	3.28473	0.400314	1.40952e-07	3.47323e-07	0	0	1	0	1	1	4.57	6.26	4.2	5.19	10	XP_023760248.1	endochitinase EP3-like [Lactuca sativa]
TRINITY_DN50131_c0_g1	3.28473	0.400314	1.78193e-07	4.35966e-07	0	2	1	0	0	0	5	2	9	8	6	#N/A	#N/A
TRINITY_DN17778_c0_g1	3.28471	0.400314	1.42319e-07	3.5051e-07	0	1	1	0	0	1	7	2	7	6	8	OTG10851.1	hypothetical protein HannXRQ_Chr10g0292271 [Helianthus annuus]
TRINITY_DN898_c0_g1	3.28126	7.67853	0	0	148	163	141	158	162	158	1555	1506	1493	1485	1548	PWA43371.1	leucine-rich repeat transmembrane protein kinase [Artemisia annua]
TRINITY_DN19561_c0_g1	3.27836	0.618954	2.79521e-09	7.58064e-09	1	1	0	1	1	0	6	8	6	12	6	#N/A	#N/A
TRINITY_DN50077_c0_g1	3.27834	0.618954	2.13544e-09	5.82542e-09	0	1	0	1	1	1	9	9	9	5	6	PLY64348.1	hypothetical protein LSAT_4X17801 [Lactuca sativa]
TRINITY_DN422_c1_g1	3.27811	2.27	5.85098e-33	3.11685e-32	3	1	4	5	4	2	27	40	29	40	24	XP_022034669.1	uncharacterized protein LOC110936569 isoform X1 [Helianthus annuus]
TRINITY_DN57273_c0_g1	3.27418	0.808778	1.22142e-10	3.54745e-10	0	0	1	2	1	1	4	8	11	8	15	#N/A	#N/A
TRINITY_DN2243_c1_g1	3.27415	0.808778	4.81546e-11	1.42563e-10	0	0	2	2	0	1	8	11	11	6	10	#N/A	#N/A
TRINITY_DN1239_c2_g1	3.27222	4.90316	2.28644e-218	4.71035e-217	23	17	26	18	20	30	223	216	214	210	228	XP_021993063.1	LEAF RUST 10 DISEASE-RESISTANCE LOCUS RECEPTOR-LIKE PROTEIN KINASE-like 1.4 [Helianthus annuus]
TRINITY_DN27621_c0_g1	3.2712	0.976506	1.12327e-12	3.55101e-12	1	0	1	1	1	2	9	12	9	15	9	PWA45687.1	protein kinase-like domain, Phloem protein 2-like protein [Artemisia annua]
TRINITY_DN15320_c0_g1	3.26651	2.50159	4.92328e-39	2.8801e-38	2	3	5	4	2	7	37	34	32	41	47	KVI10801.1	C2 calcium-dependent membrane targeting [Cynara cardunculus var. scolymus]
TRINITY_DN15835_c1_g1	3.26595	1.38714	9.70611e-18	3.65611e-17	1	2	0	1	3	2	14	17	18	15	14	#N/A	#N/A
TRINITY_DN13912_c0_g1	3.2624	3.04521	1.39403e-55	1.02771e-54	12	1.45	10	8	1.05	3.19	56.97	62.87	46.28	62.64	58.31	XP_023770673.1	probable BOI-related E3 ubiquitin-protein ligase 2 [Lactuca sativa]
TRINITY_DN65564_c0_g1	3.26226	5.9255	0	0	50	51	49	45	44	38	451	445	439	440	459	XP_021997047.1	peroxisomal (S)-2-hydroxy-acid oxidase GLO4-like [Helianthus annuus]
TRINITY_DN7494_c0_g1	3.26036	5.76035	0	0	34	49	45	35	48	36	395	409	389	388	409	XP_024994496.1	aspartyl protease family protein 2-like [Cynara cardunculus var. scolymus]
TRINITY_DN21954_c0_g1	3.25948	5.97862	0	0	49	37	42	52	49	59	463	447	453	498	457	XP_023728525.1	uncharacterized protein LOC111876218 [Lactuca sativa]
TRINITY_DN3755_c0_g1	3.25798	8.4358	0	0	290	275	251	246	283	252	2550	2571	2560	2559	2576	XP_024973761.1	glutamine--tRNA ligase isoform X1 [Cynara cardunculus var. scolymus]
TRINITY_DN2662_c0_g1	3.25714	6.79155	0	0	85	85	84	96	89	70	776	832	825	838	815	PWA64204.1	heme oxygenase-like, multi-helical [Artemisia annua]
TRINITY_DN58851_c0_g1	3.25713	5.09565	2.85785e-243	6.44011e-242	26	29	26	18	32	24	269	257	225	247	250	XP_024992100.1	low-temperature-induced 65 kDa protein-like [Cynara cardunculus var. scolymus]
TRINITY_DN27891_c0_g1	3.25198	2.83327	4.55113e-48	3.04022e-47	8	7	3	4	3	5	41	50	53	43	58	XP_021988816.1	LRR receptor-like serine/threonine-protein kinase FLS2 [Helianthus annuus]
TRINITY_DN340_c0_g1	3.25015	6.54364	0	0	65	77	71	67	74	76	650	683	721	645	737	XP_023769762.1	D-galacturonate reductase-like [Lactuca sativa]
TRINITY_DN19258_c0_g1	3.24972	1.87634	1.27103e-25	5.83485e-25	4	0	1	2	1	6	23	25	25	22	22	#N/A	#N/A
[truncated: 21,374 more rows]
