# Supplementary material for: Novel Candidate Genes Differentially Expressed in Glyphosate-Treated Horseweed (Conyza canadensis)
Source: Genes (Basel). 2021 Oct 14;12(10):1616. doi: 10.3390/genes12101616 (PMC8535903; doi:10.3390/genes12101616)
Supplement: Supplementary file 1 [file genes-12-01616-s001.zip › genes-1360991-supplementary/Table S5.xlsx]

## Sheet: Table S3
Table S5. The entire list of differentially expressed genes in glyphosate-treated TNS compared to water-sprayed (FDR < 0.05).
Contig_ID	LogFC(TNSG/TNSC)	LogCPM	PValue	FDR	Read count													BlastX_nr_ID	Descrption
					TNSC_1	TNSC_2	TNSC_3	TNSC_4	TNSC_5	TNSC_6	TNSC_7	TNSC_8	TNSG_1	TNSG_2	TNSG_3	TNSG_4	TNSG_5
TRINITY_DN28766_c0_g1	10.6108	4.30927	0	0	0	0	0	0	0	0	0	0	193	191	178	184	206	#N/A	#N/A
TRINITY_DN65437_c0_g1	10.3974	4.10176	0	0	0	0	0	0	0	0	0	0	173	165	170	150	163	XP_021965748.1	protein mesh-like [Folsomia candida]
TRINITY_DN8063_c0_g1	10.2496	3.95861	4.99e-296	1.45e-294	0	0	0	0	0	0	0	0	163	141	155	138	144	#N/A	#N/A
TRINITY_DN1160_c1_g1	10.1675	7.27535	0	0	0	0	0	2	2	0	3	3	1535	1504	1541	1546	1471	XP_026462482.1	vitellogenin-A1-like [Ctenocephalides felis]
TRINITY_DN4388_c0_g1	9.89215	5.14563	0	0	0	0	1	0	0	0	0	1	347	350	321	353	347	XP_022010209.1	uncharacterized protein LOC110909706 [Helianthus annuus]
TRINITY_DN1722_c0_g2	9.86788	4.55055	0	0	0.44	0	0	0	1	0	0	0	268.09	196.87	241.9	245.65	175.55	XP_021975061.1	uncharacterized protein LOC110870166 [Helianthus annuus]
TRINITY_DN1160_c0_g1	9.8182	7.63583	0	0	4	1	4	3	0	1	1	3	1919	1948	2031	1894	1961	XP_026462481.1	LOW QUALITY PROTEIN: vitellogenin-A1-like [Ctenocephalides felis]
TRINITY_DN56688_c0_g1	9.81408	6.0548	0	0	2	0	2	0	0	0	1	0	628	679	644	645	651	PWA98881.1	alternative oxidase 1D [Artemisia annua]
TRINITY_DN1160_c2_g1	9.73908	3.46822	9.92e-203	2.13e-201	0	0	0	0	0	0	0	0	111	91	121	91	106	XP_017781017.1	PREDICTED: vitellogenin-like [Nicrophorus vespilloides]
TRINITY_DN2458_c0_g1	9.73357	3.46292	3.05e-207	6.67e-206	0	0	0	0	0	0	0	0	96.26	114.33	109.05	95.96	102.75	AAH21837.1	Ubc protein [Mus musculus]
TRINITY_DN905_c0_g1	9.73029	5.39408	0	0	0	1	0	0	1	0	1	0	427	389	397	410	422	XP_021979261.1	uncharacterized protein LOC110875373 [Helianthus annuus]
TRINITY_DN29751_c0_g1	9.50556	4.76585	0	0	0	0	0	1	0	0	0	1	278	267	246	245	278	#N/A	#N/A
TRINITY_DN7377_c0_g1	9.47199	3.21464	8.85e-171	1.66e-169	0	0	0	0	0	0	0	0	100	89	79	83	81	#N/A	#N/A
TRINITY_DN14914_c0_g1	9.45518	3.1988	3.88e-168	7.2e-167	0	0	0	0	0	0	0	0	91	82	74	82	98	XP_001654240.1	maternal protein exuperantia-2 [Aedes aegypti]
TRINITY_DN745_c0_g1	9.32554	9.14483	0	0	10	11	7	7	10	11	3	12	5514	5583	5597	5442	5573	OTG36297.1	putative heat shock protein 70 family [Helianthus annuus]
TRINITY_DN28526_c0_g1	9.31081	4.57531	0	0	0	1	1	0	0	0	0	0	224	245	234	228	217	#N/A	#N/A
TRINITY_DN6494_c0_g1	9.27055	3.96985	1.68e-282	4.7e-281	0	0	0	0	0	1	0	0	180	141	152	125	148	XP_026272532.1	vitellogenin-1-like [Frankliniella occidentalis]
TRINITY_DN16886_c0_g1	9.25656	3.01205	1.65e-148	2.8e-147	0	0	0	0	0	0	0	0	76	71	81	65	79	ACT80192.1	cytochrome c oxidase subunit 1 (mitochondrion) [Bradysia amoena]
TRINITY_DN5166_c0_g1	9.17247	4.44035	0	0	1	0	0	0	0	1	0	0	230	184	208	219	202	ABV60316.1	putative ADP/ATP translocase [Lutzomyia longipalpis]
TRINITY_DN10008_c0_g1	9.09615	3.80177	2.31e-266	6.21e-265	1	0	0	0	0	0	0	0	142	125	140	127	127	PWA80350.1	hypothetical protein CTI12_AA197740 [Artemisia annua]
TRINITY_DN28371_c0_g1	9.08405	2.85114	1.65e-132	2.57e-131	0	0	0	0	0	0	0	0	68	72	58	67	65	XP_002066234.1	elongation factor 1-alpha 1 [Drosophila willistoni]
TRINITY_DN1550_c0_g1	8.98734	3.69741	1.17e-226	2.77e-225	0	0	0	1	0	0	0	0	109.25	91.87	147.77	134.38	130.16	AID52928.1	60S acidic ribosomal protein P0 [Carthamus tinctorius]
TRINITY_DN19097_c0_g1	8.96112	2.73735	1.07e-118	1.54e-117	0	0	0	0	0	0	0	0	59	63	52	55	74	AXX71242.1	juvenile hormone [Bradysia odoriphaga]
TRINITY_DN4305_c0_g1	8.8927	4.16835	0	0	0	0	2	0	0	0	0	0	191	172	166	143	187	#N/A	#N/A
TRINITY_DN7529_c0_g1	8.7682	2.56027	4.74e-107	6.35e-106	0	0	0	0	0	0	0	0	50	56	48	59	52	#N/A	#N/A
TRINITY_DN3463_c0_g1	8.75489	6.79936	0	0	0	1	1	3	3	5	1	6	1099	1104	1095	1091	1055.02	XP_024984476.1	ADP,ATP carrier protein, mitochondrial [Cynara cardunculus var. scolymus]
TRINITY_DN16233_c0_g1	8.74078	2.53526	3.01e-106	4.01e-105	0	0	0	0	0	0	0	0	52	52	51	54	51	YP_009487737.1	cytochrome c oxidase subunit III (mitochondrion) [Anopheles gilesi]
TRINITY_DN65266_c0_g1	8.7185	2.51494	2.12e-101	2.71e-100	0	0	0	0	0	0	0	0	62	54	43	51	46	KVH96323.1	Protein of unknown function DUF1262 [Cynara cardunculus var. scolymus]
TRINITY_DN65189_c0_g1	8.69425	4.37841	0	0	0	0	1	0	1	1	0	0	197	169	199	222	210	PWA76260.1	calcium-binding EF-hand family protein [Artemisia annua]
TRINITY_DN47773_c0_g1	8.66112	2.46285	1.84e-100	2.34e-99	0	0	0	0	0	0	0	0	49	48	45	53	51	ABD63902.1	heat shock cognate 70 [Rhynchosciara americana]
TRINITY_DN349_c0_g1	8.64627	6.88341	0	0	3	5	4	0	2	2	4	3	1155	1135	1152	1137	1191	XP_024968612.1	protein LURP-one-related 10-like [Cynara cardunculus var. scolymus]
TRINITY_DN310_c0_g3	8.6353	4.32103	0	0	0	1.08	2.31	0	0	0	0	0	201.33	202.52	191.27	175	186.83	PWA98523.1	ABC transporter Tap-like, P-loop containing nucleoside triphosphate hydrolase [Artemisia annua]
TRINITY_DN59_c0_g1	8.54065	10.6335	0	0	43	53	51	41	40	38	42	37	15452	15642	15410.8	15357	15409	XP_016547064.1	PREDICTED: elongation factor 1-alpha-like [Capsicum annuum]
TRINITY_DN57325_c0_g1	8.44029	2.26412	4.81e-84	5.36e-83	0	0	0	0	0	0	0	0	44	38	54	42	33	#N/A	#N/A
TRINITY_DN46617_c0_g1	8.42659	2.25189	7.11e-85	7.97e-84	0	0	0	0	0	0	0	0	47	36	49	40	37	WP_028454191.1	isocitrate lyase [Chitinilyticum litopenaei]
TRINITY_DN2070_c0_g1	8.41573	3.70865	1.42e-241	3.53e-240	0	1	0	0	0	0	0	1	127	142	112.22	116.99	118.99	#N/A	#N/A
TRINITY_DN15734_c0_g1	8.40579	2.23336	1.86e-83	2.06e-82	0	0	0	0	0	0	0	0	50	36	38	38	44	XP_019891996.1	PREDICTED: fructose-bisphosphate aldolase isoform X1 [Musca domestica]
TRINITY_DN5818_c0_g1	8.38312	3.12362	6.69e-160	1.2e-158	0	0	0	0	0	1	0	0	92	75	71	79	86	XP_024973455.1	uncharacterized protein LOC112511864 [Cynara cardunculus var. scolymus]
TRINITY_DN1626_c0_g1	8.3081	4.97936	0	0	2	0	2	1	1	1	0	0	307	310	295	318	293	PWA95995.1	hypothetical protein CTI12_AA029590 [Artemisia annua]
TRINITY_DN65452_c0_g1	8.26663	2.11008	5.06e-78	5.39e-77	0	0	0	0	0	0	0	0	37	37	40	40	33	XP_008198981.1	PREDICTED: protein LSM14 homolog B isoform X2 [Tribolium castaneum]
TRINITY_DN1031_c0_g1	8.25939	5.72806	0	0	2	1	1	0	2	1	5	1	528	509	529	483	526	PWA37172.1	UDP-glucuronosyl/UDP-glucosyltransferase [Artemisia annua]
TRINITY_DN66403_c0_g1	8.25576	5.09516	0	0	1	2	0	0	2	2	1	0	332	350	322	344	304	XP_024958679.1	uncharacterized protein LOC112499602 [Cynara cardunculus var. scolymus]
TRINITY_DN1940_c0_g1	8.2203	5.78809	0	0	0	1	1	1	3	0	5	3	547	529	548	532	529	PWA58385.1	hypothetical protein CTI12_AA399080 [Artemisia annua]
TRINITY_DN2955_c0_g1	8.21805	6.82646	0	0	7	1	4	2	4	2	5	5	1061	1144	1066	1131	1136	#N/A	#N/A
TRINITY_DN720_c0_g1	8.21537	8.59567	0	0	14	14	18	7	14	8	13	17	3890.15	3628.35	3805.03	3824.69	3747.63	XP_023741293.1	uncharacterized protein LOC111889380 [Lactuca sativa]
TRINITY_DN4683_c0_g1	8.20757	5.19758	0	0	1	3	0	0	0	3	2	0	351	372	337	345	370	XP_024975394.1	zinc finger protein ZAT12-like [Cynara cardunculus var. scolymus]
TRINITY_DN29578_c0_g1	8.20376	2.05485	3.99e-74	4.09e-73	0	0	0	0	0	0	0	0	43	33	32	34	37	#N/A	#N/A
TRINITY_DN29903_c0_g1	8.17126	2.02642	5.83e-72	5.88e-71	0	0	0	0	0	0	0	0	32	33	42	29	39	XP_026289649.1	vitellogenin-like [Frankliniella occidentalis]
TRINITY_DN11441_c0_g1	8.15532	3.85731	7.93e-269	2.15e-267	1	1	0	0	0	0	0	1	149	134	117	144	142	XP_022008773.1	uncharacterized protein LOC110908182 [Helianthus annuus]
TRINITY_DN56512_c0_g1	8.15476	2.01199	1.66e-71	1.67e-70	0	0	0	0	0	0	0	0	36	38	29	30	40	ANA52573.1	alpha-tubulin [Bradysia odoriphaga]
TRINITY_DN9122_c0_g4	8.13546	3.44155	1.73e-190	3.51e-189	0	1	0	0	0	1	0	0	87	89	99	103.78	129	OTF98454.1	putative protein kinase-like domain-containing protein [Helianthus annuus]
TRINITY_DN69619_c0_g1	8.11124	4.38122	0	0	0	1	0	0	1	1	0	2	212.85	190.65	185.97	203.31	204.37	#N/A	#N/A
TRINITY_DN4371_c0_g1	8.10013	4.94273	0	0	0	2	1	0	1	2	1	1	292	309	317	299	266	XP_012834922.1	PREDICTED: eukaryotic translation initiation factor 2 subunit beta-like [Erythranthe guttata]
TRINITY_DN3079_c0_g1	8.0679	5.31983	0	0	0	0	3	2	1	0	2	3	370	399	409	383	372	PWA86457.1	NADH-ubiquinone reductase complex 1 MLRQ subunit [Artemisia annua]
TRINITY_DN6388_c0_g1	8.01751	6.71765	0	0	3	4	5	4	4	3	4	5	1043	1039	992	1034	1022	XP_024986961.1	flotillin-like protein 4 [Cynara cardunculus var. scolymus]
TRINITY_DN1654_c0_g1	8.01166	4.68968	0	0	2	3	0	0	0	1	1	0	247	255	247	237	254	XP_023735423.1	transcription factor MYB4-like [Lactuca sativa]
TRINITY_DN7923_c0_g1	8.00787	5.75758	0	0	1	3	3	0	4	4	0	1	543	551	488	522	522	XP_023738715.1	protein PLANT CADMIUM RESISTANCE 3-like [Lactuca sativa]
TRINITY_DN2003_c0_g1	8.00546	5.13484	0	0	2	1	3	1	0	2	0	1	335	335	327	350	350	PWA38806.1	Leucine-rich repeat-containing protein [Artemisia annua]
TRINITY_DN56190_c0_g1	8.00169	6.18403	0	0	1	0	5	7	2	2	4	1	715	741	676	697	708	PLY68176.1	hypothetical protein LSAT_8X82901 [Lactuca sativa]
TRINITY_DN21364_c0_g1	7.99682	1.87521	6.31e-66	5.99e-65	0	0	0	0	0	0	0	0	29	33	30	35	28	XP_001656025.1	tubulin beta-1 chain [Aedes aegypti]
TRINITY_DN6684_c0_g1	7.98276	4.25668	0	0	0	0	3	1	0	0	0	1	180	176	190	198	168	PWA94492.1	hypothetical protein CTI12_AA056490 [Artemisia annua]
TRINITY_DN797_c0_g1	7.97365	4.4644	0	0	1	1	0	0	0	2	0	2	198	209	219	195.98	235.48	XP_023755783.1	serine carboxypeptidase-like 13 [Lactuca sativa]
TRINITY_DN282_c0_g1	7.96688	6.57777	0	0	4	1	6	6	3	3	3	4	908.16	955.57	951.02	947.82	890.46	AAT72931.1	cascarilladiene synthase [Solidago canadensis]
TRINITY_DN67481_c0_g1	7.95926	1.84297	8.45e-64	7.86e-63	0	0	0	0	0	0	0	0	32	32	35	26	26	#N/A	#N/A
TRINITY_DN19064_c0_g1	7.94973	1.83479	1.51e-62	1.38e-61	0	0	0	0	0	0	0	0	24	38	30	28	30	XP_001987059.1	GH21704 [Drosophila grimshawi]
TRINITY_DN27782_c0_g1	7.93854	7.67983	0	0	7	15	4	10	5	9	10	7	2094	1981	1948	2013	1970	PWA83781.1	AMP-binding, conserved site-containing protein [Artemisia annua]
TRINITY_DN9976_c0_g1	7.93042	1.8183	1.59e-62	1.46e-61	0	0	0	0	0	0	0	0	27.01	27	35	27	32	XP_021986405.1	UPF0481 protein At3g47200-like [Helianthus annuus]
TRINITY_DN9808_c0_g1	7.92217	3.94348	7.41e-292	2.13e-290	0	1	0	0	1	2	0	0	138	149	150	143	149	XP_023758746.1	cysteine-rich receptor-like protein kinase 10 isoform X1 [Lactuca sativa]
TRINITY_DN2439_c0_g1	7.9182	3.93967	5.95e-287	1.68e-285	0	0	0	1	1	0	1	1	149.98	134.99	148.09	135.98	158	XP_022015870.1	calcium-dependent protein kinase 28-like [Helianthus annuus]
TRINITY_DN2699_c0_g1	7.901	1.79321	2.66e-60	2.39e-59	0	0	0	0	0	0	0	0	32	28	28	35	22	#N/A	#N/A
TRINITY_DN66118_c0_g1	7.90096	1.79321	3.46e-59	3.07e-58	0	0	0	0	0	0	0	0	24	26	31	39	25	ACT80202.1	cytochrome b (mitochondrion) [Bradysia amoena]
TRINITY_DN52553_c0_g1	7.89923	2.6746	3.6e-114	5.05e-113	0	0	0	1	0	0	0	0	51	50	63	68	56	PWA87185.1	hypothetical protein CTI12_AA064120 [Artemisia annua]
TRINITY_DN268_c0_g2	7.89496	8.62614	0	0	21.74	10.92	15.36	22.91	17.48	11	18.64	16	3803.53	3898.69	3755.3	3991.83	3822.49	PWA42525.1	ABC transporter Tap-like, P-loop containing nucleoside triphosphate hydrolase [Artemisia annua]
TRINITY_DN11897_c0_g1	7.88109	1.77624	4.98e-58	4.36e-57	0	0	0	0	0	0	0	0	24	35.6	22.04	26	35.08	#N/A	#N/A
TRINITY_DN13539_c0_g1	7.87096	1.76767	3.97e-60	3.56e-59	0	0	0	0	0	0	0	0	27	27	32	31	25	XP_026468373.1	40S ribosomal protein S2 [Ctenocephalides felis]
TRINITY_DN5306_c0_g1	7.8609	5.23068	0	0	2	1	0	3	2	1	3	0	348	349	347	406	364	XP_023756964.1	putative transcription factor bHLH041 [Lactuca sativa]
TRINITY_DN66781_c0_g1	7.84699	5.75812	0	0	3	3	2	5	1	2	0	2	536	534	517	498	540	PWA55320.1	Plant disease resistance response protein [Artemisia annua]
TRINITY_DN57205_c0_g1	7.80182	6.10627	0	0	3	3	2	3	3	3	4	3	660	678	666	670	673	PWA79564.1	hypothetical protein CTI12_AA204210 [Artemisia annua]
TRINITY_DN57024_c0_g1	7.79835	1.70627	3.15e-57	2.73e-56	0	0	0	0	0	0	0	0	25	32	27	26	25	XP_023764744.1	uncharacterized protein LOC111913259 [Lactuca sativa]
TRINITY_DN20530_c0_g1	7.77705	1.68824	6.56e-53	5.43e-52	0	0	0	0	0	0	0	0	20	39	28	23	23	#N/A	#N/A
TRINITY_DN8144_c0_g1	7.774	2.56027	1.54e-105	2.04e-104	0	0	0	1	0	0	0	0	46.97	48.65	55.99	62.74	48.59	XP_022023064.1	SUPPRESSOR OF GAMMA RESPONSE 1-like [Helianthus annuus]
TRINITY_DN585_c0_g1	7.74482	8.29473	0	0	8	13	16	14	23	12	14	18	3099	3069	3048	3055	3038	XP_024960810.1	putative inactive disease susceptibility protein LOV1 [Cynara cardunculus var. scolymus]
TRINITY_DN61560_c0_g1	7.74415	1.66076	6.05e-55	5.12e-54	0	0	0	0	0	0	0	0	23	26	28	31	22	ACT80195.1	ATP synthase F0 subunit 6 (mitochondrion) [Bradysia amoena]
TRINITY_DN6211_c0_g1	7.73761	7.43755	0	0	9	8	9	14	5	4	6	10	1727	1730	1687	1683	1622	PWA45029.1	LURP1-like domain-containing protein [Artemisia annua]
TRINITY_DN11476_c0_g1	7.73314	1.65148	1.21e-52	9.95e-52	0	0	0	0	0	0	0	0	27	35	20	21	26	XP_019561190.1	PREDICTED: clavesin-1-like [Aedes albopictus]
TRINITY_DN12278_c0_g1	7.72211	1.64214	9.07e-50	7.26e-49	0	0	0	0	0	0	0	0	27	39	17	19	26	#N/A	#N/A
TRINITY_DN12703_c0_g1	7.71962	3.44155	4.21e-195	8.73e-194	0	0	0	2	0	0	1	0	105	116	94	87	105	XP_023737910.1	lysine histidine transporter-like 8 isoform X2 [Lactuca sativa]
TRINITY_DN27772_c0_g1	7.71638	3.74618	1.52e-247	3.82e-246	0	1	1	0	1	0	0	1	133	126	135	109	129	PWA71300.1	heme peroxidase [Artemisia annua]
TRINITY_DN3279_c0_g1	7.69565	6.74576	0	0	6	4	4	5	5	7	7	3	1030	1047	1047	1031	1068	XP_023735987.1	multiprotein-bridging factor 1c [Lactuca sativa]
TRINITY_DN578_c6_g1	7.66467	1.59452	1.78e-51	1.45e-50	0	0	0	0	0	0	0	0	28.74	18.67	28.95	22.04	24.25	EDW27462.1	GL20619 [Drosophila persimilis]
TRINITY_DN1019_c0_g1	7.65759	4.34569	0	0	2	0	0	2	1	0	1	1	202	206	189	198	175.02	AAT72931.1	cascarilladiene synthase [Solidago canadensis]
TRINITY_DN5241_c1_g1	7.64882	2.44685	2.31e-99	2.9e-98	0	0	0	0	0	0	1	0	51	50	48	44	49	PWA46783.1	heat shock transcription factor B3 [Artemisia annua]
TRINITY_DN2927_c2_g1	7.64108	1.57502	1.11e-49	8.9e-49	0	0	0	0	0	0	0	0	21	17	26	32	25	#N/A	#N/A
TRINITY_DN21329_c0_g1	7.62927	1.56518	4.19e-50	3.36e-49	0	0	0	0	0	0	0	0	27	30	19	21	23	XP_013100793.1	PREDICTED: cytochrome c-like [Stomoxys calcitrans]
TRINITY_DN66772_c0_g1	7.60702	2.94527	5.48e-135	8.67e-134	0	0	0	0	0	0	2	0	64.99	62	87	64	74	XP_023756463.1	UPF0481 protein At3g47200 [Lactuca sativa]
TRINITY_DN56119_c0_g1	7.60507	1.54528	2.46e-48	1.93e-47	0	0	0	0	0	0	0	0	27	19	21	32	19	#N/A	#N/A
TRINITY_DN8066_c0_g1	7.59423	2.39775	4.43e-94	5.37e-93	1	0	0	0	0	0	0	0	41	43	49	56	44	XP_024989102.1	heavy metal-associated isoprenylated plant protein 28-like [Cynara cardunculus var. scolymus]
TRINITY_DN36671_c0_g1	7.58519	3.62103	5.14e-221	1.2e-219	0	1	0	1	0	0	1	1	127	124	114	97	115	XP_021986196.1	uncharacterized protein LOC110882498 [Helianthus annuus]
TRINITY_DN18510_c0_g1	7.5823	2.92231	2.62e-132	4.08e-131	0	0	0	0	1	0	1	0	58	71	82	59	76	XP_023760412.1	glutamate receptor 2.9-like [Lactuca sativa]
TRINITY_DN65775_c0_g1	7.58053	1.5251	4.95e-48	3.87e-47	0	0	0	0	0	0	0	0	20	16	28	26	26	ALC48474.1	CG5162, partial [Drosophila busckii]
TRINITY_DN9756_c0_g1	7.56995	3.30026	2.85e-178	5.49e-177	0	0	1	1	0	1	0	0	86	89	102	96	84	XP_021988935.1	lysine histidine transporter-like 8 [Helianthus annuus]
TRINITY_DN4145_c0_g2	7.56556	2.90679	2.48e-136	3.95e-135	0	0	0	1	0	0	1	0	64	73	67	68	70	XP_024967819.1	eukaryotic translation initiation factor 3 subunit C-like [Cynara cardunculus var. scolymus]
TRINITY_DN2953_c0_g1	7.56305	2.36973	1.76e-89	2.06e-88	0	0	0	0	0	0	0	1	52	41	52	32	51	XP_022005344.1	probable inactive ATP-dependent zinc metalloprotease FTSHI 3, chloroplastic [Helianthus annuus]
TRINITY_DN67598_c0_g1	7.55166	5.61078	0	0	0	4	3	2	3	1	4	3	512.05	464.32	444.21	454.69	488.8	PWA43625.1	UDP-glucuronosyl/UDP-glucosyltransferase [Artemisia annua]
TRINITY_DN65858_c0_g1	7.54296	1.49429	1.67e-45	1.26e-44	0	0	0	0	0	0	0	0	17	25	19	33	19	PWA41554.1	DNA-binding WRKY [Artemisia annua]
TRINITY_DN442_c0_g1	7.52859	7.33575	0	0	11	10	5	7	8	11	7	11	1580	1646	1523	1538	1576	XP_023764661.1	UDP-glycosyltransferase 73E1-like [Lactuca sativa]
TRINITY_DN67121_c0_g1	7.51735	1.47338	2.77e-47	2.14e-46	0	0	0	0	0	0	0	0	25	20	21	21	24	XP_023300504.1	60S acidic ribosomal protein P0 [Lucilia cuprina]
TRINITY_DN58014_c0_g1	7.50514	2.31789	2.71e-88	3.12e-87	0	0	0	0	0	0	1	0	47	46	51	40	35	PLY76419.1	hypothetical protein LSAT_8X103401 [Lactuca sativa]
TRINITY_DN30171_c0_g1	7.50437	1.46281	1e-46	7.72e-46	0	0	0	0	0	0	0	0	25	21	22	17	25	PWA38194.1	hypothetical protein CTI12_AA583600 [Artemisia annua]
TRINITY_DN669_c1_g1	7.49179	8.59223	0	0	6.05	18	25	29.02	22.01	14.99	21.25	37	3825.98	3750.23	3760.04	3743.79	3702.74	AAT72931.1	cascarilladiene synthase [Solidago canadensis]
TRINITY_DN11207_c0_g1	7.48791	3.78064	1.62e-255	4.22e-254	0	2	0	1	1	1	0	0	128	138	121	128	132	KVI03701.1	DNA-binding WRKY [Cynara cardunculus var. scolymus]
TRINITY_DN59982_c0_g1	7.47805	1.44144	1.16e-45	8.81e-45	0	0	0	0	0	0	0	0	26	22	17	19	24	XP_005181655.2	PREDICTED: 60S ribosomal protein L3 [Musca domestica]
TRINITY_DN36883_c0_g1	7.46135	4.84024	0	0	0	1	3	1	3	1	0	3	293	279	281	259	263	PWA57492.1	Aminotransferase, class I/classII [Artemisia annua]
TRINITY_DN69702_c0_g1	7.45837	2.27624	1.17e-87	1.34e-86	1	0	0	0	0	0	0	0	43	41	41	48	39	XP_024968612.1	protein LURP-one-related 10-like [Cynara cardunculus var. scolymus]
TRINITY_DN4372_c0_g1	7.45671	5.21659	0	0	2	2	4	0	3	1	2	2	357	360	349	384	342	XP_022034769.1	NAC domain-containing protein 90-like [Helianthus annuus]
TRINITY_DN12963_c0_g1	7.4562	2.80586	1.96e-125	2.93e-124	0	0	0	0	1	0	0	1	62	57	62	69	67	PWA93926.1	MATE efflux family protein [Artemisia annua]
TRINITY_DN8804_c0_g1	7.43787	2.25802	1.21e-86	1.38e-85	0	0	0	1	0	0	0	0	42	39	42	41	45	XP_011187926.1	phosphate carrier protein, mitochondrial [Zeugodacus cucurbitae]
TRINITY_DN37282_c0_g1	7.43766	1.40877	1.25e-43	9.22e-43	0	0	0	0	0	0	0	0	27	21	22	14	21	XP_023739788.1	G-type lectin S-receptor-like serine/threonine-protein kinase LECRK3 [Lactuca sativa]
TRINITY_DN42465_c0_g1	7.43755	1.40877	4.21e-41	2.99e-40	0	0	0	0	0	0	0	0	18	20.96	11.98	33	20.93	XP_022036810.1	probable WRKY transcription factor 75 [Helianthus annuus]
TRINITY_DN9970_c0_g1	7.43247	3.47612	1.26e-203	2.73e-202	1	1	0	0	0	1	0	1	109	104	97	110	99	KVI07682.1	protein of unknown function DUF4220 [Cynara cardunculus var. scolymus]
TRINITY_DN5776_c1_g1	7.42671	6.13446	0	0	7	3	5	5	0	4	3	5	686	653	717	672	678	XP_023739398.1	annexin D8-like [Lactuca sativa]
TRINITY_DN16280_c0_g1	7.42391	1.39771	4.06e-44	3e-43	0	0	0	0	0	0	0	0	16	24	19	21	24	XP_021950037.1	uncharacterized protein LOC110847405 [Folsomia candida]
TRINITY_DN47590_c0_g1	7.39614	1.37535	2.01e-41	1.44e-40	0	0	0	0	0	0	0	0	21	26	25	18	12	XP_023772872.1	probable WRKY transcription factor 70 [Lactuca sativa]
TRINITY_DN7778_c0_g1	7.39594	3.13698	1.47e-158	2.62e-157	0	0	0	0	0	0	0	3	82	88	74	79	82	XP_024981879.1	uncharacterized protein LOC112518427 [Cynara cardunculus var. scolymus]
TRINITY_DN2137_c0_g1	7.38987	9.33542	0	0	33	32	35	36	45	45	45	40	6159	6206	6399	6196	6422	XP_024968048.1	probable carboxylesterase 6 [Cynara cardunculus var. scolymus]
TRINITY_DN18674_c0_g1	7.38193	1.36403	3.86e-43	2.82e-42	0	0	0	0	0	0	0	0	18	21	22	23	17	PWA45018.1	cell number regulator 3 [Artemisia annua]
TRINITY_DN22313_c0_g1	7.38192	1.36403	1.14e-42	8.31e-42	0	0	0	0	0	0	0	0	20	19	15	22	25	XP_021970050.1	berberine bridge enzyme-like 8 [Helianthus annuus]
TRINITY_DN58378_c0_g1	7.37847	4.86455	0	0	2	3	0	2	0	3	1	2	282.94	276.7	295.81	280.92	260.91	PWA43625.1	UDP-glucuronosyl/UDP-glucosyltransferase [Artemisia annua]
TRINITY_DN12877_c0_g1	7.36767	1.35263	2.82e-41	2.01e-40	0	0	0	0	0	0	0	0	24	20	20	24	12	#N/A	#N/A
TRINITY_DN6752_c0_g1	7.36168	5.28197	0	0	6	2	1	2	4	1	1	1	360	360	386	369	400	KVH99728.1	Uncharacterized protein family UPF0503 [Cynara cardunculus var. scolymus]
TRINITY_DN13727_c0_g1	7.35256	3.40059	3.93e-188	7.92e-187	2	1	1	0	0	0	0	0	82	106	98	105	100	OTG03028.1	putative F-box domain-containing protein [Helianthus annuus]
TRINITY_DN37237_c0_g1	7.35238	5.34596	0	0	1	2	4	1	2	3	4	2	403	344	423	418	373	PLY74787.1	hypothetical protein LSAT_6X72041 [Lactuca sativa]
TRINITY_DN5461_c0_g1	7.34593	4.21003	0	0	2	0	0	1	1	1	0	3	189	176	160	189	165	XP_021999019.1	phospholipase A1-Igamma2, chloroplastic-like [Helianthus annuus]
TRINITY_DN36355_c0_g1	7.33673	6.04596	0	0	5	8	6	5	4	0	1	3	652	661	632	608	647	PWA55835.1	calmodulin-like 41 [Artemisia annua]
TRINITY_DN818_c0_g2	7.33559	3.84921	7.55e-262	1.99e-260	0	0	2	0	0	2	0	2	129.76	121.61	143.06	132.56	150.56	PWA59289.1	hypothetical protein CTI12_AA394760 [Artemisia annua]
TRINITY_DN9499_c0_g1	7.33483	3.38388	1.55e-188	3.13e-187	0	1	0	1	2	0	0	0	105	88	96	102	94	XP_023761584.1	putative calcium-transporting ATPase 11, plasma membrane-type isoform X1 [Lactuca sativa]
TRINITY_DN57951_c0_g1	7.32795	5.32202	0	0	4	2	2	2	1	3	4	1	393	381	378	390	386	XP_022017654.1	probable inactive poly [ADP-ribose] polymerase SRO5 [Helianthus annuus]
TRINITY_DN6438_c0_g1	7.32166	4.80927	0	0	0	2	1	3	0	2	4	1	271	270	273	273	257.11	XP_024988661.1	AAA-ATPase At3g50940-like [Cynara cardunculus var. scolymus]
TRINITY_DN669_c0_g3	7.32145	10.5421	0	0	99	81	99	93	91	98.66	103	86	14392.5	14426.7	14503.9	14386.9	14422.5	AAT72931.1	cascarilladiene synthase [Solidago canadensis]
TRINITY_DN1348_c0_g2	7.31069	4.32395	0	0	0	2	2	1	2	0	2	0	196	171	178	196	212	XP_024967961.1	aminotransferase ALD1, chloroplastic [Cynara cardunculus var. scolymus]
TRINITY_DN47062_c0_g1	7.30601	4.17159	0	0	0	1	1	2	1	2	0	1	186	157	172	169	171	PWA91751.1	hypothetical protein CTI12_AA087080 [Artemisia annua]
TRINITY_DN3189_c0_g1	7.29242	4.67601	0	0	1	2	1	1	3	1	1	2	249	260	240	250	224	#N/A	#N/A
TRINITY_DN6419_c0_g1	7.28375	3.79966	1.03e-253	2.66e-252	0	1	1	1	0	0	0	3	116	132	142	136	129	XP_022015870.1	calcium-dependent protein kinase 28-like [Helianthus annuus]
TRINITY_DN36636_c0_g1	7.27895	1.28223	3.07e-40	2.16e-39	0	0	0	0	0	0	0	0	21	17	22	16	18	XP_019844446.1	reticulon-1-A isoform X4 [Bactrocera dorsalis]
TRINITY_DN39258_c0_g1	7.27893	1.28223	3.48e-39	2.4e-38	0	0	0	0	0	0	0	0	22	14	23	14	21	XP_001659287.1	putative ATP-dependent RNA helicase me31b [Aedes aegypti]
TRINITY_DN9096_c0_g1	7.27887	1.28223	2.64e-37	1.77e-36	0	0	0	0	0	0	0	0	11	18	24	27	14	#N/A	#N/A
TRINITY_DN2411_c0_g1	7.27236	2.63749	3.46e-110	4.72e-109	1	0	1	0	0	0	0	0	60	46	59	58	56	#N/A	#N/A
TRINITY_DN577_c0_g1	7.26334	4.94178	0	0	4	1	3	2	0	1	3	1	283	290	305	296	301	OTG10347.1	putative heat shock protein 70 family [Helianthus annuus]
TRINITY_DN4689_c0_g2	7.24812	1.25799	2.07e-39	1.44e-38	0	0	0	0	0	0	0	0	20	15	20	16	21	XP_022009225.1	wall-associated receptor kinase-like 2 [Helianthus annuus]
TRINITY_DN2374_c0_g2	7.23322	9.41881	0	0	42.73	37.22	50.22	46.64	50.46	33.56	62.43	44.01	6627.91	6548.31	6564.74	6692.63	6772.43	XP_023740090.1	ABC transporter C family member 3-like [Lactuca sativa]
TRINITY_DN13618_c0_g1	7.23249	1.24571	5.4e-38	3.65e-37	0	0	0	0	0	0	0	0	13	23	22	18	15	XP_024989232.1	RPM1-interacting protein 4-like [Cynara cardunculus var. scolymus]
TRINITY_DN8221_c0_g1	7.23246	1.24571	5.38e-39	3.7e-38	0	0	0	0	0	0	0	0	20	18	16	19	18	#N/A	#N/A
TRINITY_DN46774_c0_g1	7.23229	1.24571	1.31e-36	8.66e-36	0	0	0	0	0	0	0	0	15	11	16	26	23	XP_002012112.1	uncharacterized protein Dmoj_GI16793 [Drosophila mojavensis]
TRINITY_DN3030_c0_g1	7.23098	2.07581	1.25e-70	1.24e-69	0	1	0	0	0	0	0	0	24	38.18	39.01	43	37.02	AAT72931.1	cascarilladiene synthase [Solidago canadensis]
TRINITY_DN927_c0_g1	7.22667	5.65094	0	0	3	3	3	3	1	4	5	4	450	491	494	488	503	PWA63177.1	hypothetical protein CTI12_AA356580 [Artemisia annua]
TRINITY_DN40035_c0_g1	7.22305	2.06885	1.43e-71	1.43e-70	1	0	0	0	0	0	0	0	40	35.04	43.02	29	33.07	XP_023770722.1	probable WRKY transcription factor 75 [Lactuca sativa]
TRINITY_DN56364_c0_g1	7.22054	3.27631	1.11e-172	2.1e-171	1	0	1	0	0	1	1	0	94	100	84	86	84	XP_023763014.1	cucumber peeling cupredoxin-like [Lactuca sativa]
TRINITY_DN12916_c0_g1	7.21664	1.23332	4.01e-38	2.72e-37	0	0	0	0	0	0	0	0	21	20	19	18	12	XP_011211339.1	60S ribosomal protein L6 [Bactrocera dorsalis]
TRINITY_DN44593_c0_g1	7.21662	1.23332	9.73e-38	6.57e-37	0	0	0	0	0	0	0	0	22	15	23	15	15	XP_023766101.1	protein GAMETE EXPRESSED 1-like isoform X1 [Lactuca sativa]
TRINITY_DN69946_c0_g1	7.21654	1.23332	3.48e-35	2.25e-34	0	0	0	0	0	0	0	0	15	13	29	11	22	XP_001651935.1	epoxide hydrolase 1 [Aedes aegypti]
TRINITY_DN48264_c0_g1	7.21505	2.06187	1.38e-71	1.38e-70	0	0	0	1	0	0	0	0	37	38	40	37	27	PWA63177.1	hypothetical protein CTI12_AA356580 [Artemisia annua]
TRINITY_DN36523_c0_g1	7.21441	6.57776	0	0	8	6	3	10	6	7	7	4	940	934	910	960	888	OTG18670.1	putative NB-ARC, Leucine-rich repeat domain, L domain-like protein [Helianthus annuus]
TRINITY_DN669_c0_g4	7.21318	6.68299	0	0	3.95	7.95	6	5.8	9.99	4	8.75	8	1014.05	975.56	1021.32	971.8	1000.9	AAT72931.1	cascarilladiene synthase [Solidago canadensis]
TRINITY_DN10214_c0_g1	7.20061	1.22083	9.94e-38	6.7e-37	0	0	0	0	0	0	0	0	21	14	20	16	18	PLY99742.1	hypothetical protein LSAT_2X62181 [Lactuca sativa]
TRINITY_DN15850_c0_g1	7.18445	1.20823	1.65e-36	1.09e-35	0	0	0	0	0	0	0	0	14	21	23	15	15	#N/A	#N/A
TRINITY_DN7183_c0_g1	7.18442	1.20823	2.45e-37	1.64e-36	0	0	0	0	0	0	0	0	17	17	17	20	17	PWA44395.1	berberine/berberine-like, FAD-binding, type 2 [Artemisia annua]
TRINITY_DN47888_c0_g1	7.18436	1.20823	4.18e-36	2.75e-35	0	0	0	0	0	0	0	0	19	11	15	20	23	XP_018800315.1	PREDICTED: 60S ribosomal protein L7a [Bactrocera latifrons]
TRINITY_DN7099_c0_g1	7.1821	5.49744	0	0	3	1	0	4	9	3	3	1	419	433	422	458	446	XP_022012107.1	glutamate receptor 2.7-like [Helianthus annuus]
TRINITY_DN7150_c0_g1	7.15983	3.68155	4.45e-223	1.04e-221	0	1	1	0	2	1	1	0	134	138	105	103	121	KVH97697.1	hypothetical protein Ccrd_000202 [Cynara cardunculus var. scolymus]
TRINITY_DN6186_c0_g1	7.14855	2.52514	2.09e-101	2.68e-100	0	1	0	0	0	0	1	0	51	49	52	45	59	XP_022001736.1	putative UPF0481 protein At3g02645 [Helianthus annuus]
TRINITY_DN19211_c0_g1	7.13473	1.16976	4.29e-36	2.82e-35	0	0	0	0	0	0	0	0	17	20	16	17	15	ACT80199.1	NADH dehydrogenase subunit 4 (mitochondrion) [Bradysia amoena]
TRINITY_DN818_c0_g1	7.13437	3.19561	6.98e-162	1.26e-160	0	0	1	0	0	2	1	0	92.24	79.39	90.94	75.44	85.44	PWA53850.1	hypothetical protein CTI12_AA438850 [Artemisia annua]
TRINITY_DN37828_c0_g1	7.12522	4.89338	0	0	1	1	1	5	2	2	3	1	285	291	269	280	299	XP_022026455.1	transmembrane protein 45B [Helianthus annuus]
TRINITY_DN27334_c0_g1	7.11727	8.14457	0	0	24	13	27	14	22	11	24	29	2723	2765	2707	2772	2772	PWA54212.1	Calcium-binding EF-hand [Artemisia annua]
TRINITY_DN586_c1_g1	7.10069	1.14353	1.21e-32	7.47e-32	0	0	0	0	0	0	0	0	7	22	22	18	14	#N/A	#N/A
TRINITY_DN68167_c0_g1	7.10063	1.14353	6.06e-35	3.9e-34	0	0	0	0	0	0	0	0	16	16	21	12	18	#N/A	#N/A
TRINITY_DN12329_c0_g1	7.10063	1.14352	4.28e-35	2.76e-34	0	0	0	0	0	0	0	0	13	17	19	20	14	XP_004521792.1	adult cuticle protein 1 [Ceratitis capitata]
TRINITY_DN27305_c0_g1	7.1006	1.14352	4.75e-34	3e-33	0	0	0	0	0	0	0	0	23	11	19	14	16	XP_026467756.1	protein krasavietz-like [Ctenocephalides felis]
TRINITY_DN69253_c0_g1	7.10056	1.14352	1.84e-32	1.13e-31	0	0	0	0	0	0	0	0	18	11	28	13	13	XP_011188195.1	60S ribosomal protein L10 [Zeugodacus cucurbitae]
TRINITY_DN851_c0_g1	7.09716	6.34756	0	0	6	5.05	7	5.18	6	3	7	8	818.76	736.55	792.19	830.73	763.19	AAT72931.1	cascarilladiene synthase [Solidago canadensis]
TRINITY_DN11097_c0_g1	7.08732	3.40059	8.96e-187	1.79e-185	0	1	0	0	0	0	1	3	89	94	111	103	93	PLY62853.1	hypothetical protein LSAT_4X17220 [Lactuca sativa]
TRINITY_DN27735_c0_g1	7.08341	2.84708	1.57e-125	2.35e-124	0	1	0	1	1	0	0	0	57	70	63	75	61	KVH99708.1	hypothetical protein Ccrd_022033 [Cynara cardunculus var. scolymus]
TRINITY_DN11951_c0_g1	7.07945	2.46285	4.39e-97	5.44e-96	0	1	0	1	0	0	0	0	46	46	46	49	57	XP_024961849.1	ethylene-responsive transcription factor 1B-like [Cynara cardunculus var. scolymus]
TRINITY_DN31162_c0_g1	7.07381	3.78489	9.22e-250	2.35e-248	0	0	0	1	2	0	4	0	116	133	128	131	139	PLY61690.1	hypothetical protein LSAT_5X100260 [Lactuca sativa]
TRINITY_DN13584_c0_g1	7.07158	1.9376	1.64e-66	1.57e-65	0	0	0	1	0	0	0	0	28	35	34	34	31	PWA45018.1	cell number regulator 3 [Artemisia annua]
TRINITY_DN38341_c0_g1	7.06582	1.11681	1.07e-30	6.37e-30	0	0	0	0	0	0	0	0	6	25	14	23	13	WP_110883488.1	actin, cytoplasmic 2 [Microbacterium arborescens]
TRINITY_DN22583_c0_g1	7.0657	1.11681	4.88e-34	3.09e-33	0	0	0	0	0	0	0	0	12.97	16.03	21.03	18	13	#N/A	#N/A
TRINITY_DN66008_c0_g1	7.04774	1.10326	1.65e-31	1e-30	0	0	0	0	0	0	0	0	10	11	15	18	26	#N/A	#N/A
TRINITY_DN12342_c0_g1	7.04762	2.8142	2.32e-121	3.38e-120	0	0	0	0	0	1	0	2	58	65	63	56	76	PLY99742.1	hypothetical protein LSAT_2X62181 [Lactuca sativa]
TRINITY_DN2944_c0_g1	7.03564	1.90674	4.92e-63	4.54e-62	0	0	0	0	0	0	0	1	41	28	32	31	26	#N/A	#N/A
TRINITY_DN56593_c0_g1	7.02993	1.08959	4.56e-33	2.84e-32	0	0	0	0	0	0	0	0	14	21	13	13	18	XP_026480920.1	protein disulfide-isomerase isoform X2 [Ctenocephalides felis]
TRINITY_DN31994_c0_g1	7.02991	1.08959	9.1e-33	5.64e-32	0	0	0	0	0	0	0	0	15	17	11	14	22	XP_002057754.1	uncharacterized protein Dvir_GJ17923 [Drosophila virilis]
TRINITY_DN66074_c0_g1	7.0299	1.08959	1.32e-33	8.28e-33	0	0	0	0	0	0	0	0	15	16	12	17	19	#N/A	#N/A
TRINITY_DN1294_c0_g1	7.02738	6.99465	0	0	10	11	13	5	11	9	9	10	1263	1239	1260	1259	1160	XP_022008820.1	asparagine synthetase [glutamine-hydrolyzing] 1-like [Helianthus annuus]
TRINITY_DN12707_c0_g1	7.01234	3.72643	4.23e-239	1.05e-237	1	0	0	1	2	1	0	2	124	110	123	130	133	XP_023748139.1	uncharacterized protein LOC111896366 [Lactuca sativa]
TRINITY_DN14632_c0_g1	7.01166	1.07578	2.48e-32	1.52e-31	0	0	0	0	0	0	0	0	21	12	17	11	17	XP_022019027.1	ethylene-responsive transcription factor ERF110-like [Helianthus annuus]
TRINITY_DN28392_c0_g1	7.01165	1.07578	2.95e-31	1.78e-30	0	0	0	0	0	0	0	0	11	17	10	16	24	ANS83638.1	ribosomal protein S6-1 [Anomala corpulenta]
TRINITY_DN20055_c0_g1	7.01154	1.07578	1.01e-31	6.17e-31	0	0	0	0	0	0	0	0	12	9	19	21	17	XP_019547607.1	PREDICTED: arginine kinase isoform X3 [Aedes albopictus]
TRINITY_DN15029_c0_g1	7.00893	4.03374	1.02e-296	2.99e-295	0	2	1	1	3	1	0	1	148	152	167	146	160	ABR23508.1	DREB2-like protein [Chrysanthemum vestitum]
TRINITY_DN3248_c1_g1	6.99874	6.81295	0	0	8	7	10	8	6	13	8	10	1102.03	1061.01	1052.03	1148.43	1083.01	PWA86801.1	mitogen-activated protein kinase 3 [Artemisia annua]
TRINITY_DN28540_c0_g1	6.98001	1.85918	1.28e-62	1.18e-61	0	0	0	0	0	0	0	1	26	31	28	33	34	PWA63391.1	EF-hand domain pair [Artemisia annua]
TRINITY_DN325_c0_g1	6.97642	6.31593	0	0	4	8	9	5	5	5	6	8	753	794	768	783	754	PWA38912.1	ankyrin repeat-containing domain, PGG domain protein [Artemisia annua]
TRINITY_DN3922_c0_g1	6.9745	1.04776	7.08e-31	4.23e-30	0	0	0	0	0	0	0	0	11	17	14	11	23	GAV06143.1	hypothetical protein RvY_16174 [Ramazzottius varieornatus]
TRINITY_DN162_c0_g1	6.97443	7.09774	0	0	11	11	11	10	7	11	17	9	1337.99	1321.01	1325	1333.94	1319	AAT72931.1	cascarilladiene synthase [Solidago canadensis]
TRINITY_DN69919_c0_g1	6.97443	1.04776	8.8e-31	5.26e-30	0	0	0	0	0	0	0	0	9	13	20	13	21	ABV44734.1	40S ribosomal protein S8-like protein [Phlebotomus papatasi]
TRINITY_DN26358_c0_g1	6.97195	3.04431	1.8e-146	3.02e-145	0	0	0	0	1	1	1	1	79.75	76.13	75.23	71.62	73.84	AID52928.1	60S acidic ribosomal protein P0 [Carthamus tinctorius]
TRINITY_DN6994_c0_g1	6.95553	1.03355	6e-32	3.66e-31	0	0	0	0	0	0	0	0	15	13	15	13	19	XP_021976464.1	protein DETOXIFICATION 14-like [Helianthus annuus]
TRINITY_DN40794_c0_g1	6.95411	2.72855	5.85e-105	7.72e-104	0	0	0	1	0	1	1	0	49	61	62	42	84	#N/A	#N/A
TRINITY_DN3395_c0_g4	6.95055	6.01233	0	0	11	8	1	6	4	2	5	4	596	579	627	661	653	XP_021968739.1	calcium-transporting ATPase 12, plasma membrane-type-like [Helianthus annuus]
TRINITY_DN36480_c0_g1	6.93632	1.01919	1.56e-31	9.44e-31	0	0	0	0	0	0	0	0	18	14	14	13	15	AAL85605.1	elongation factor 2 [Aedes aegypti]
TRINITY_DN28652_c0_g1	6.9363	1.01919	4.94e-31	2.96e-30	0	0	0	0	0	0	0	0	10	13	19	15	17	CRK99496.1	CLUMA_CG012815, isoform A [Clunio marinus]
TRINITY_DN1282_c0_g1	6.92731	6.4019	0	0	10	6	9	5	4	8	8	5	808	832	820	767	861	XP_021981328.1	homogentisate phytyltransferase 1, chloroplastic-like [Helianthus annuus]
TRINITY_DN9461_c0_g1	6.91687	1.00469	4.66e-30	2.75e-29	0	0	0	0	0	0	0	0	11	17	11	13	21	#N/A	#N/A
TRINITY_DN4275_c0_g1	6.91394	7.16341	0	0	7	14	11	14	11	12	14	12	1355	1358	1447	1379	1404	XP_023729941.1	geraniol 8-hydroxylase-like [Lactuca sativa]
TRINITY_DN65996_c0_g1	6.8973	0.990048	4.48e-28	2.54e-27	0	0	0	0	0	0	0	0	25	16	13	9	9	XP_021976741.1	polygalacturonase QRT2 [Helianthus annuus]
TRINITY_DN15012_c0_g1	6.89721	0.990048	1.14e-29	6.63e-29	0	0	0	0	0	0	0	0	13	22	13	12	12	XP_001963656.1	uncharacterized protein Dana_GF20176, isoform A [Drosophila ananassae]
TRINITY_DN37720_c0_g1	6.89711	0.990047	1.47e-30	8.71e-30	0	0	0	0	0	0	0	0	17	10	16	13	16	XP_026480605.1	40S ribosomal protein S3a [Ctenocephalides felis]
TRINITY_DN46256_c0_g1	6.8971	0.990047	3.94e-29	2.28e-28	0	0	0	0	0	0	0	0	13	12	20	8	19	XP_019559842.1	PREDICTED: 40S ribosomal protein S5 [Aedes albopictus]
TRINITY_DN28997_c0_g1	6.89088	6.02047	0	0	5	5	8	5	6	5	4	5	625.97	637.99	616.97	631.99	618.99	XP_021977947.1	mitogen-activated protein kinase 3-like [Helianthus annuus]
TRINITY_DN5268_c0_g1	6.88339	6.13778	0	0	6	6	10	7	5	6	3	4	685	652	720	669	673	XP_022009750.1	peroxidase 51-like [Helianthus annuus]
TRINITY_DN20113_c0_g1	6.88231	1.77624	2.97e-55	2.52e-54	0	0	1	0	0	0	0	0	36	32	26	18	30	#N/A	#N/A
TRINITY_DN60499_c0_g1	6.87711	0.97525	2.73e-30	1.62e-29	0	0	0	0	0	0	0	0	14	13	15	13	16	XP_005184269.1	PREDICTED: 60S ribosomal protein L4 [Musca domestica]
TRINITY_DN60312_c0_g1	6.8771	0.97525	6.84e-28	3.87e-27	0	0	0	0	0	0	0	0	10	17	11	24	9	OTG03795.1	putative ribonuclease H-like domain-containing protein [Helianthus annuus]
TRINITY_DN68599_c0_g1	6.87428	3.41163	1.1e-187	2.21e-186	0	2	0	1	0	1	1	1	105.02	91.98	105.98	100	89.98	PLY95867.1	hypothetical protein LSAT_5X173860 [Lactuca sativa]
TRINITY_DN3184_c0_g1	6.87309	4.47232	0	0	4	1	1	3	0	3	1	1	190	196	212	234	223	XP_021989283.1	glutamate receptor 2.8-like [Helianthus annuus]
TRINITY_DN1722_c0_g1	6.86517	3.19242	1.92e-123	2.83e-122	1.56	1	0	1	0	0	0	1	50.91	92.13	56.1	79.35	142.45	XP_021975061.1	uncharacterized protein LOC110870166 [Helianthus annuus]
TRINITY_DN15528_c0_g1	6.85685	0.9603	1.5e-28	8.6e-28	0	0	0	0	0	0	0	0	22	13	10	14	11	#N/A	#N/A
TRINITY_DN4487_c0_g1	6.85672	2.26412	1.16e-81	1.27e-80	0	0	0	0	1	0	0	0.99	49	43	47	31	39	PWA73115.1	hypothetical protein CTI12_AA263990 [Artemisia annua]
TRINITY_DN1816_c0_g2	6.85465	4.9303	0	0	2.77	2.86	1.48	3.75	2.49	3.46	1.5	2.22	230.6	320.41	355.98	406.85	144.23	PWA75013.1	heme peroxidase [Artemisia annua]
TRINITY_DN4814_c0_g1	6.84531	6.85152	0	0	4	10	14	14	9	12	8	9	1137	1142	1143	1091	1073	XP_022028949.1	ubiquinol oxidase 2, mitochondrial-like [Helianthus annuus]
TRINITY_DN10349_c0_g1	6.84174	3.38107	4.91e-181	9.59e-180	2	1	0	1	1	0	0	1	106.02	82.01	90.91	103.02	100	XP_023749336.1	calcium-dependent protein kinase 28-like [Lactuca sativa]
TRINITY_DN13455_c0_g1	6.83628	0.945193	5.46e-29	3.15e-28	0	0	0	0	0	0	0	0	12	19	14	14	10	XP_001963513.1	uncharacterized protein Dana_GF20248, isoform A [Drosophila ananassae]
TRINITY_DN8224_c0_g1	6.83625	0.945193	3.81e-29	2.2e-28	0	0	0	0	0	0	0	0	10	17	12	13	17	PWA42034.1	reverse transcriptase zinc-binding domain-containing protein [Artemisia annua]
TRINITY_DN56029_c0_g1	6.8305	3.86335	1.93e-259	5.09e-258	1	2	1	1	0	0	1	3	149	133	143	135	123	XP_022006347.1	UDP-glycosyltransferase 76G1-like isoform X1 [Helianthus annuus]
TRINITY_DN23077_c0_g1	6.81541	0.929926	1.96e-28	1.12e-27	0	0	0	0	0	0	0	0	13	19	10	15	11	XP_013195597.1	PREDICTED: calcium-transporting ATPase sarcoplasmic/endoplasmic reticulum type isoform X1 [Amyelois transitella]
TRINITY_DN37310_c0_g1	6.81532	0.929925	3.8e-27	2.12e-26	0	0	0	0	0	0	0	0	21	8	13	9	17	ABV44708.1	cyclophilin-like protein [Phlebotomus papatasi]
TRINITY_DN7523_c0_g1	6.80964	1.71521	6.43e-53	5.32e-52	0	0	1	0	0	0	0	0	25	29	33	31	17	PWA43754.1	bifunctional monodehydroascorbate reductase and carbonic anhydrase nectarin-3 [Artemisia annua]
TRINITY_DN586_c0_g1	6.80804	9.35478	0	0	60	50	62	62	54	52	74	56	6336	6373	6410	6272	6260	XP_021985137.1	benzyl alcohol O-benzoyltransferase-like [Helianthus annuus]
TRINITY_DN22812_c0_g1	6.80656	4.09493	2.17e-298	6.37e-297	0	0	3	3	2	2	1	0	185	162	148	153	158	XP_024977219.1	TOM1-like protein 4 [Cynara cardunculus var. scolymus]
TRINITY_DN4311_c0_g1	6.79894	1.70627	2.03e-54	1.71e-53	0	0	0	0	0	0	0	1	26	25	25	24	34	#N/A	#N/A
TRINITY_DN56788_c0_g1	6.79423	0.914495	7.41e-28	4.19e-27	0	0	0	0	0	0	0	0	9	19	11	14	14	PWA52753.1	senescence-associated protein 20 [Artemisia annua]
TRINITY_DN66357_c0_g1	6.79419	0.914495	2.41e-28	1.37e-27	0	0	0	0	0	0	0	0	18	12	15	11	11	XP_023293820.1	calcium-transporting ATPase sarcoplasmic/endoplasmic reticulum type isoform X1 [Lucilia cuprina]
TRINITY_DN56561_c0_g1	6.79419	0.914495	1.31e-27	7.36e-27	0	0	0	0	0	0	0	0	18	12	15	15	7	XP_001647936.2	phosphoenolpyruvate carboxykinase [GTP] [Aedes aegypti]
TRINITY_DN68443_c0_g1	6.7732	3.10675	5.4e-146	9.03e-145	1	1	0	0	2	1	0	0	77	78	96	76	67	PLY88946.1	hypothetical protein LSAT_8X89060 [Lactuca sativa]
TRINITY_DN12942_c0_g1	6.77269	0.898898	3.53e-28	2.01e-27	0	0	0	0	0	0	0	0	17	12	14	10	13	OTF84619.1	putative EGF-like domain-containing protein [Helianthus annuus]
TRINITY_DN16748_c0_g1	6.76876	2.56027	5.41e-102	6.96e-101	1	1	0	0	0	1	0	0	59	52	47	55	49	XP_022017589.1	wall-associated receptor kinase 2-like [Helianthus annuus]
TRINITY_DN15980_c0_g1	6.75087	0.883131	8.39e-28	4.74e-27	0	0	0	0	0	0	0	0	12	16	10	15	12	ANA52571.1	glyceraldehyde-3-phosphate dehydrogenase [Bradysia odoriphaga]
TRINITY_DN50885_c0_g1	6.75086	0.88313	1.4e-27	7.86e-27	0	0	0	0	0	0	0	0	15	10	17	11	12	XP_023303477.1	60S ribosomal protein L7 [Lucilia cuprina]
TRINITY_DN40226_c0_g1	6.72872	0.867189	1.77e-26	9.72e-26	0	0	0	0	0	0	0	0	9	16	8	16	15	XP_019876183.1	PREDICTED: uncharacterized protein LOC109604090 [Aethina tumida]
TRINITY_DN18861_c0_g1	6.72871	0.867188	2.18e-27	1.22e-26	0	0	0	0	0	0	0	0	11	12	15	13	13	XP_023934722.1	40S ribosomal protein S25 [Bicyclus anynana]
TRINITY_DN12457_c0_g1	6.72867	0.867188	2.58e-26	1.41e-25	0	0	0	0	0	0	0	0	19	9	9	15	12	#N/A	#N/A
TRINITY_DN7818_c1_g1	6.72835	5.31468	0	0	6	7	3	3	1	4	3	2	405	390	343	357	413	XP_024960034.1	probable 1-deoxy-D-xylulose-5-phosphate synthase 2, chloroplastic [Cynara cardunculus var. scolymus]
TRINITY_DN5329_c0_g1	6.7178	2.81003	1.17e-118	1.68e-117	0	0	0	1	0	2	1	0	72	70	53	62	59	#N/A	#N/A
TRINITY_DN15216_c0_g1	6.71203	2.13692	3.62e-72	3.66e-71	0	0	0	0	1	0	0	1	32	40	44	29	44	XP_022009128.1	chitotriosidase-1-like [Helianthus annuus]
TRINITY_DN21078_c0_g1	6.7062	0.851069	5.67e-27	3.14e-26	0	0	0	0	0	0	0	0	12	12	13	14	12	ODM97784.1	hypothetical protein Ocin01_08888 [Orchesella cincta]
TRINITY_DN56457_c0_g1	6.7062	0.851069	5.67e-27	3.14e-26	0	0	0	0	0	0	0	0	10	12	13	12	16	ACK44338.1	myosin light chain 2, partial [Drosophila silvestris]
TRINITY_DN21554_c0_g1	6.7062	0.851068	8.04e-27	4.44e-26	0	0	0	0	0	0	0	0	15	10	10	16	12	#N/A	#N/A
TRINITY_DN2374_c0_g1	6.6969	9.65911	0	0	81.27	94.78	67.78	84.36	58.54	72.44	99.57	66.99	7877.09	7749.69	7861.26	7873.37	7648.57	XP_023740090.1	ABC transporter C family member 3-like [Lactuca sativa]
TRINITY_DN14696_c0_g1	6.6967	2.12356	3.43e-73	3.49e-72	1	0	0	0	0	0	1	0	37	34	38	45	33	PWA89409.1	reverse transcriptase domain-containing protein [Artemisia annua]
TRINITY_DN28934_c0_g1	6.68337	0.834767	6.92e-26	3.75e-25	0	0	0	0	0	0	0	0	7	17	12	13	13	XP_023770764.1	UDP-glycosyltransferase 71E1-like [Lactuca sativa]
TRINITY_DN21722_c0_g1	6.68335	0.834767	3.75e-26	2.05e-25	0	0	0	0	0	0	0	0	18	12	11	11	10	#N/A	#N/A
TRINITY_DN18823_c0_g1	6.68332	0.834766	2.99e-26	1.63e-25	0	0	0	0	0	0	0	0	13	8	16	11	14	ATY49602.1	cytochrome P450 [Bradysia odoriphaga]
TRINITY_DN15484_c0_g1	6.68331	0.834766	1.03e-25	5.58e-25	0	0	0	0	0	0	0	0	16	10	8	17	11	ATY49602.1	cytochrome P450 [Bradysia odoriphaga]
TRINITY_DN56890_c0_g1	6.68256	3.85528	2.84e-251	7.29e-250	1	2	1	0	5	0	1	0	132	116	135	144	151	PWA59237.1	hypothetical protein CTI12_AA394960 [Artemisia annua]
TRINITY_DN11737_c0_g1	6.67027	4.75179	0	0	2	3	4	1	2	2	5	1	265	264	242	245	267	XP_024979065.1	NA"
TRINITY_DN1512_c0_g1	6.66365	7.25049	0	0	16	15	19	13	15	11	12	19	1495	1479	1445	1451	1487.15	XP_024961107.1	probable disease resistance protein At5g66900 [Cynara cardunculus var. scolymus]
TRINITY_DN7855_c0_g2	6.66015	0.818278	1.76e-25	9.44e-25	0	0	0	0	0	0	0	0	11	16	12	15	7	XP_024977183.1	calcium-binding protein KRP1-like [Cynara cardunculus var. scolymus]
TRINITY_DN60915_c0_g1	6.66012	0.818278	8.82e-26	4.77e-25	0	0	0	0	0	0	0	0	10	13	15	8	15	#N/A	#N/A
TRINITY_DN41784_c0_g1	6.66012	0.818278	5.59e-26	3.04e-25	0	0	0	0	0	0	0	0	15	13	11	14	8	#N/A	#N/A
TRINITY_DN12561_c0_g1	6.66011	0.818278	3.91e-26	2.13e-25	0	0	0	0	0	0	0	0	16	12	13	10	10	#N/A	#N/A
TRINITY_DN16972_c0_g1	6.66011	0.818278	4.78e-26	2.6e-25	0	0	0	0	0	0	0	0	8	12	12	15	14	XP_014261592.1	vitellogenin-1-like [Cimex lectularius]
TRINITY_DN53170_c0_g1	6.66004	0.818278	6.16e-25	3.28e-24	0	0	0	0	0	0	0	0	10	8	17	9	17	ANA52571.1	glyceraldehyde-3-phosphate dehydrogenase [Bradysia odoriphaga]
TRINITY_DN11795_c0_g1	6.65723	2.75478	3.35e-116	4.75e-115	1	1	0	0	0	1	1	0	59	54	61	62	67	PWA76319.1	photosystem I light harvesting complex protein [Artemisia annua]
TRINITY_DN14481_c0_g1	6.64622	3.54288	6.38e-194	1.32e-192	1	2	2	1	0	0	0	2	106	85	122	125	103	XP_023756997.1	uncharacterized protein LOC111905544 [Lactuca sativa]
TRINITY_DN36870_c0_g1	6.64051	1.57502	3.92e-49	3.11e-48	1	0	0	0	0	0	0	0	20	23	24	29	24	ACT80193.1	cytochrome c oxidase subunit 2 (mitochondrion) [Bradysia amoena]
TRINITY_DN12574_c0_g1	6.61769	2.05485	1.87e-70	1.85e-69	2	0	0	0	0	0	0	0	39	34	37	33	34	#N/A	#N/A
TRINITY_DN15013_c0_g1	6.61637	1.55526	8.78e-48	6.84e-47	0	0	0	0	1	0	0	0	22	20	21	30	25	XP_023728250.1	ethylene-responsive transcription factor ABR1-like [Lactuca sativa]
TRINITY_DN68310_c0_g1	6.6125	0.784725	2.58e-25	1.38e-24	0	0	0	0	0	0	0	0	9	14	12	12	12	XP_024963697.1	F-box/kelch-repeat protein At3g06240-like [Cynara cardunculus var. scolymus]
TRINITY_DN12636_c0_g1	6.61244	0.784725	1.82e-24	9.57e-24	0	0	0	0	0	0	0	0	16	6	13	14	10	#N/A	#N/A
TRINITY_DN46614_c0_g1	6.58814	0.767651	2.56e-24	1.35e-23	0	0	0	0	0	0	0	0	15	14	13	9	7	#N/A	#N/A
TRINITY_DN11458_c0_g3	6.58814	0.767651	2.74e-24	1.44e-23	0	0	0	0	0	0	0	0	8	17	10	13	10	XP_024969430.1	ribonuclease TUDOR 1-like [Cynara cardunculus var. scolymus]
TRINITY_DN27299_c0_g1	6.58811	0.767651	1.29e-24	6.84e-24	0	0	0	0	0	0	0	0	15	13	7	12	11	KVI07247.1	Aspartic peptidase [Cynara cardunculus var. scolymus]
TRINITY_DN19599_c0_g1	6.5881	0.767651	6.71e-25	3.56e-24	0	0	0	0	0	0	0	0	12	10	13	11	12	XP_019894049.1	PREDICTED: 60S ribosomal protein L32 [Musca domestica]
TRINITY_DN31704_c0_g1	6.58412	2.68828	7.89e-109	1.07e-107	0	1	1	1	0	0	1	0	63.01	46.98	55.97	65.39	57.29	PWA43625.1	UDP-glucuronosyl/UDP-glucosyltransferase [Artemisia annua]
TRINITY_DN19304_c0_g1	6.5765	2.01922	1.1e-68	1.07e-67	0	1	1	0	0	0	0	0	34	37	31	36	34	#N/A	#N/A
TRINITY_DN65851_c0_g1	6.56915	2.6746	6.42e-106	8.54e-105	0	0	1	0	1	2	0	0	58	63	66	43	55	XP_023763958.1	polyphenol oxidase I, chloroplastic-like [Lactuca sativa]
TRINITY_DN21556_c0_g1	6.56689	1.5149	1.14e-46	8.78e-46	0	1	0	0	0	0	0	0	19	22	23	25	25	AKP96361.1	labda-7,13E-dienyl diphosphate synthase [Grindelia hirsutula]
TRINITY_DN17154_c0_g1	6.56347	0.750373	1.51e-22	7.6e-22	0	0	0	0	0	0	0	0	11	16	11	3	16	XP_017965606.1	chitinase-like protein Idgf4 [Drosophila navojoa]
TRINITY_DN17605_c0_g1	6.56331	0.750373	2.85e-23	1.46e-22	0	0	0	0	0	0	0	0	17	10	13	5	12	#N/A	#N/A
TRINITY_DN26900_c0_g1	6.5633	0.750373	1.5e-23	7.7e-23	0	0	0	0	0	0	0	0	17	12	7	13	8	XP_026495586.1	60S ribosomal protein L11 [Vanessa tameamea]
TRINITY_DN65621_c0_g1	6.56328	0.750373	2.39e-24	1.26e-23	0	0	0	0	0	0	0	0	13	14	9	8	13	XP_024967141.1	hydroxycinnamoyltransferase 1-like [Cynara cardunculus var. scolymus]
TRINITY_DN21460_c0_g1	6.56327	0.750373	1.74e-24	9.18e-24	0	0	0	0	0	0	0	0	10	12	9	12	14	AHB50485.1	enolase [Mayetiola destructor]
TRINITY_DN238_c1_g1	6.55722	7.0729	0	0	18	15	13	12	12	23	9	12	1331	1227	1367	1257	1313	XP_024979267.1	NADPH--cytochrome P450 reductase-like isoform X1 [Cynara cardunculus var. scolymus]
TRINITY_DN1136_c0_g1	6.5516	5.47984	0	0	4	4	3	4	2	8	4	8	446	433	420	433	406	XP_023768133.1	probable calcium-binding protein CML27 [Lactuca sativa]
TRINITY_DN3030_c0_g2	6.54149	1.49429	1.41e-44	1.05e-43	0	0	0	0	0	0	1	0	30	20	21	24	17	#N/A	#N/A
TRINITY_DN21371_c0_g1	6.54149	1.49429	9.83e-45	7.33e-44	0	1	0	0	0	0	0	0	30	18	23.01	22	19	PWA82772.1	serine/threonine/dual specificity protein kinase, catalytic domain-containing protein [Artemisia annua]
TRINITY_DN8498_c0_g1	6.541	5.94502	0	0	9	2	5	11	8	4	6	7	600	597	596	574	593	#N/A	#N/A
TRINITY_DN14447_c0_g1	6.53822	0.732886	1.62e-22	8.14e-22	0	0	0	0	0	0	0	0	17	16	9	6	8	XP_019565288.1	PREDICTED: leucine-rich repeat-containing protein 20-like isoform X1 [Aedes albopictus]
TRINITY_DN18305_c0_g1	6.538	0.732885	5.87e-24	3.05e-23	0	0	0	0	0	0	0	0	13	11	11	14	7	#N/A	#N/A
TRINITY_DN18642_c0_g1	6.538	0.732885	4.53e-24	2.36e-23	0	0	0	0	0	0	0	0	11	9	13	11	12	XP_014087781.1	PREDICTED: 60S ribosomal protein L27 [Bactrocera oleae]
TRINITY_DN14782_c0_g1	6.53785	0.732885	9.37e-23	4.73e-22	0	0	0	0	0	0	0	0	9	7	12	19	9	#N/A	#N/A
TRINITY_DN669_c0_g2	6.53448	5.34595	0	0	5	3	2	3	7	9.35	1	4	394.5	376.24	373.9	409.83	392.21	AAT72931.1	cascarilladiene synthase [Solidago canadensis]
TRINITY_DN27591_c0_g1	6.52124	3.4253	3.15e-178	6.07e-177	1	0	2	2	1	1	1	0	112.98	102.37	112	83	86	XP_023767299.1	receptor like protein kinase S.2-like [Lactuca sativa]
TRINITY_DN4533_c0_g1	6.51891	5.97651	0	0	8	6	5	6	8	3	10	8	610	590	631	596	598	XP_024979267.1	NADPH--cytochrome P450 reductase-like isoform X1 [Cynara cardunculus var. scolymus]
TRINITY_DN28042_c0_g1	6.51229	0.715183	1.18e-23	6.07e-23	0	0	0	0	0	0	0	0	11	13	13	7	11	#N/A	#N/A
TRINITY_DN37369_c0_g1	6.51229	0.715183	1.18e-23	6.07e-23	0	0	0	0	0	0	0	0	10	12	11	13	9	XP_004529162.1	maternal effect protein oskar isoform X1 [Ceratitis capitata]
TRINITY_DN28191_c0_g1	6.51229	0.715183	1.63e-23	8.38e-23	0	0	0	0	0	0	0	0	15	8	12	11	9	XP_021946026.1	NADP-specific glutamate dehydrogenase-like [Folsomia candida]
TRINITY_DN46889_c0_g1	6.51228	0.715183	2.3e-23	1.18e-22	0	0	0	0	0	0	0	0	12	8	15	8	12	XP_023307408.1	60S ribosomal protein L9 [Lucilia cuprina]
TRINITY_DN6775_c0_g1	6.50925	6.97497	0	0	6	16	12	12	15	15	13	21	1218	1205	1243	1223	1175	KVH95870.1	hypothetical protein Ccrd_002052 [Cynara cardunculus var. scolymus]
TRINITY_DN46293_c0_g1	6.48616	0.697261	1.35e-22	6.82e-22	0	0	0	0	0	0	0	0	6	16	11	10	11	XP_015609840.1	rhodopsin isoform X1 [Cephus cinctus]
TRINITY_DN21715_c0_g1	6.48609	0.697261	1.56e-21	7.64e-21	0	0	0	0	0	0	0	0	10	9	20	9	6	XP_001655340.1	high mobility group protein D [Aedes aegypti]
TRINITY_DN68153_c0_g1	6.48604	0.697261	8.35e-22	4.12e-21	0	0	0	0	0	0	0	0	10	7	19	7	11	XP_017468500.1	PREDICTED: 60S ribosomal protein L27a-like [Rhagoletis zephyria]
TRINITY_DN568_c3_g1	6.47247	3.0372	2.22e-139	3.58e-138	0	0	1	0	1	1	2	1	73	79	84	70	67	#N/A	#N/A
TRINITY_DN22542_c0_g1	6.45953	0.679113	5.38e-22	2.66e-21	0	0	0	0	0	0	0	0	8	15	10	6	14	ANA52574.1	chemosensory protein [Bradysia odoriphaga]
TRINITY_DN17138_c0_g1	6.45945	0.679113	7.94e-23	4.02e-22	0	0	0	0	0	0	0	0	7	12	12	11	11	XP_004530481.1	60S ribosomal protein L22 [Ceratitis capitata]
TRINITY_DN28897_c0_g1	6.45945	0.679113	7.94e-23	4.02e-22	0	0	0	0	0	0	0	0	11	10	10	13	9	XP_001862084.1	translocon-associated protein subunit gamma [Culex quinquefasciatus]
TRINITY_DN47364_c0_g1	6.45945	0.679113	7.94e-23	4.02e-22	0	0	0	0	0	0	0	0	9	10	13	11	10	ACT80198.1	NADH dehydrogenase subunit 5, partial (mitochondrion) [Bradysia amoena]
TRINITY_DN9067_c0_g1	6.45945	0.679113	1.52e-22	7.65e-22	0	0	0	0	0	0	0	0	14	10	6	12	11	#N/A	#N/A
TRINITY_DN5059_c0_g1	6.45277	3.36129	3.77e-179	7.32e-178	0	1	2	1	0	4	0	0	94	95	91	96	97	XP_023728548.1	uncharacterized protein LOC111876244 [Lactuca sativa]
TRINITY_DN39915_c0_g1	6.44683	3.7527	5.87e-238	1.44e-236	1	4	2	0	2	1	1	0	125	124	118	133	128	PWA34050.1	major allergen Pru ar 1 [Artemisia annua]
TRINITY_DN7479_c0_g1	6.44355	2.27019	2.15e-82	2.36e-81	1	0	0	0	2	0	0	0	43	42	46	36	42	OMO57352.1	Transposase, Ptta/En/Spm, plant [Corchorus olitorius]
TRINITY_DN2883_c0_g1	6.43605	1.89892	1.52e-57	1.32e-56	0	1	0	0	0	1	0	0	40	19	30	27	40	PWA57980.1	ionotropic glutamate receptor, metazoa [Artemisia annua]
TRINITY_DN8935_c0_g1	6.43486	5.28946	0	0	3	7	3	1	6	6	5	4	415	356	355	368	374	PWA39159.1	protein kinase-like domain-containing protein [Artemisia annua]
TRINITY_DN57719_c0_g1	6.43231	0.660735	5.57e-22	2.76e-21	0	0	0	0	0	0	0	0	15	12	7	10	8	XP_008316547.1	tubulin alpha-1C chain-like isoform X1 [Cynoglossus semilaevis]
TRINITY_DN58887_c0_g1	6.43228	0.660734	2.06e-22	1.03e-21	0	0	0	0	0	0	0	0	10	11	12	7	12	#N/A	#N/A
TRINITY_DN14497_c0_g1	6.43222	0.660734	1.69e-20	8.05e-20	0	0	0	0	0	0	0	0	11	7	20	8	6	XP_001654420.1	polyadenylate-binding protein [Aedes aegypti]
TRINITY_DN59457_c0_g1	6.4046	0.642119	5.36e-22	2.66e-21	0	0	0	0	0	0	0	0	11	13	9	8	10	XP_004520736.1	60S ribosomal protein L18a [Ceratitis capitata]
TRINITY_DN16641_c0_g1	6.4046	0.642119	5.36e-22	2.66e-21	0	0	0	0	0	0	0	0	12	12	9	8	10	XP_021952913.1	glutathione S-transferase 3-like [Folsomia candida]
TRINITY_DN15435_c0_g1	6.4046	0.642118	5.36e-22	2.66e-21	0	0	0	0	0	0	0	0	10	9	11	10	11	#N/A	#N/A
TRINITY_DN21222_c0_g1	6.39452	2.22712	1.58e-76	1.66e-75	1	0	1	1	0	0	0	0	45.99	34	51	37	34	PWA88856.1	ATPase, AAA-type, core [Artemisia annua]
TRINITY_DN3498_c0_g1	6.38826	3.69741	2.21e-217	5.08e-216	3	0	0	1	2	3	2	0	128	109	136	129	101	KVH89473.1	hypothetical protein Ccrd_008521 [Cynara cardunculus var. scolymus]
TRINITY_DN48830_c0_g1	6.38628	3.57514	5.78e-205	1.25e-203	2	1	1	2	1	2	0	1	114	109	107	124	98	XP_023756578.1	probable flavin-containing monooxygenase 1 [Lactuca sativa]
TRINITY_DN37622_c0_g1	6.37643	0.623259	4.13e-21	2e-20	0	0	0	0	0	0	0	0	13	14	7	8	8	AFK33393.1	unknown [Lotus japonicus]
TRINITY_DN59367_c0_g1	6.37637	0.623259	5.92e-21	2.86e-20	0	0	0	0	0	0	0	0	7	10	13	6	14	XP_004530732.1	modifier of mdg4 isoform X1 [Ceratitis capitata]
TRINITY_DN52451_c0_g1	6.37637	0.623259	1.16e-20	5.52e-20	0	0	0	0	0	0	0	0	8	12	6	16	8	XP_022820374.1	translationally-controlled tumor protein homolog [Spodoptera litura]
TRINITY_DN24971_c0_g1	6.37634	0.623259	2.48e-21	1.21e-20	0	0	0	0	0	0	0	0	7	8	9	14	12	EDW78413.1	uncharacterized protein Dwil_GK16414 [Drosophila willistoni]
TRINITY_DN15722_c0_g1	6.37631	0.623259	4.77e-21	2.3e-20	0	0	0	0	0	0	0	0	9	6	14	13	8	XP_011494626.1	PREDICTED: 40S ribosomal protein S15 [Ceratosolen solmsi marchali]
TRINITY_DN46023_c0_g1	6.37037	4.08117	2.03e-288	5.77e-287	1	4	2	1	1	2	1	3	160	172	148	172	142	XP_023737899.1	protein PLANT CADMIUM RESISTANCE 5-like [Lactuca sativa]
TRINITY_DN11441_c1_g1	6.3645	1.35262	4.17e-39	2.87e-38	0	1	0	0	0	0	0	0	21	17	17	16	28	#N/A	#N/A
TRINITY_DN314_c1_g1	6.36271	5.9959	0	0	12	2	6	9	11	3	7	11	621	585	667	582	605	XP_022039980.1	uncharacterized protein LOC110942510 [Helianthus annuus]
TRINITY_DN60105_c0_g1	6.34931	3.54037	1.69e-190	3.44e-189	3	1	0	1	0	1	1	3	129	114	89	98	108	PWA76032.1	hypothetical protein CTI12_AA199430 [Artemisia annua]
TRINITY_DN31026_c0_g1	6.34759	0.60415	7.91e-21	3.8e-20	0	0	0	0	0	0	0	0	14	10	6	11	8	XP_019557578.1	PREDICTED: S-adenosylmethionine synthase-like isoform X1 [Aedes albopictus]
TRINITY_DN9996_c0_g1	6.34758	0.60415	3.62e-21	1.75e-20	0	0	0	0	0	0	0	0	10	12	9	10	8	#N/A	#N/A
TRINITY_DN13065_c0_g1	6.34757	0.60415	7.12e-21	3.43e-20	0	0	0	0	0	0	0	0	11	10	5	13	10	#N/A	#N/A
TRINITY_DN10551_c0_g1	6.34667	2.71525	5.98e-111	8.21e-110	1	1	1	0	0	1	1	0	52	60	58	59	64	#N/A	#N/A
TRINITY_DN36666_c0_g1	6.33359	4.04619	8.87e-286	2.5e-284	1	2	1	3	1	0	2	5	164	162	158	149	141	#N/A	#N/A
TRINITY_DN37078_c0_g1	6.33109	1.80999	1.4e-57	1.22e-56	0	0	0	1	1	0	0	0	31	28	34	28	24	XP_001984000.1	GH16203 [Drosophila grimshawi]
TRINITY_DN2437_c0_g1	6.32449	6.30596	0	0	11	9	12	9	10	7	10	10	764	796	743	780	714	PWA69767.1	cytochrome P450 [Artemisia annua]
TRINITY_DN12500_c0_g1	6.32024	1.31786	1.18e-34	7.53e-34	0	1	0	0	0	0	0	0	11	16	16	18	35	PWA63851.1	alpha carbonic anhydrase 7 [Artemisia annua]
TRINITY_DN16096_c0_g2	6.31848	0.584785	8.19e-14	3.13e-13	0	0	0	0	0	0	0	0	38.77	0	9.43	0	0	XP_022006739.1	plastid division protein PDV1 [Helianthus annuus]
TRINITY_DN50108_c0_g1	6.31823	0.584785	3.32e-20	1.56e-19	0	0	0	0	0	0	0	0	10	11	14	8	5	#N/A	#N/A
TRINITY_DN56138_c0_g1	6.3182	0.584785	9.41e-21	4.5e-20	0	0	0	0	0	0	0	0	10	11	11	7	9	#N/A	#N/A
TRINITY_DN46688_c0_g1	6.3182	0.584784	9.41e-21	4.5e-20	0	0	0	0	0	0	0	0	8	11	8	8	13	XP_017482358.1	PREDICTED: 60S ribosomal protein L13a [Rhagoletis zephyria]
TRINITY_DN14314_c0_g1	6.3182	0.584784	9.41e-21	4.5e-20	0	0	0	0	0	0	0	0	11.87	8	8	11	9	XP_021956009.1	uncharacterized protein LOC110852291 isoform X1 [Folsomia candida]
TRINITY_DN69122_c0_g1	6.3182	0.584784	9.41e-21	4.5e-20	0	0	0	0	0	0	0	0	8	9	7	12	12	PSN49898.1	Protein spaetzle 3 [Blattella germanica]
TRINITY_DN38895_c0_g1	6.31816	0.584784	4.22e-20	1.99e-19	0	0	0	0	0	0	0	0	15	6	7	11	9	XP_001998437.2	LOW QUALITY PROTEIN: uncharacterized protein Dmoj_GI23963 [Drosophila mojavensis]
TRINITY_DN61475_c0_g1	6.31108	1.79321	9.67e-55	8.16e-54	0	1	1	0	0	0	0	0	26	24	24	39	30	#N/A	#N/A
TRINITY_DN71427_c0_g1	6.30539	1.30608	4.22e-38	2.86e-37	0	0	0	0	0	1	0	0	26	16	19	17	17	#N/A	#N/A
TRINITY_DN238_c4_g1	6.30009	4.25515	0	0	3	2	3	3	3	2	1	1	171	181	188	201	157	XP_024979267.1	NADPH--cytochrome P450 reductase-like isoform X1 [Cynara cardunculus var. scolymus]
TRINITY_DN12120_c0_g1	6.29659	2.67002	7.51e-104	9.81e-103	0	1	2	1	0	0	1	0	55	44	58	69	57	XP_021980335.1	putative calcium-transporting ATPase 11, plasma membrane-type isoform X1 [Helianthus annuus]
TRINITY_DN6237_c0_g1	6.29158	2.66541	4.19e-107	5.61e-106	1	0	1	1	0	0	0	2	53	58	54	55	62	XP_021988349.1	TMV resistance protein N-like [Helianthus annuus]
TRINITY_DN23440_c0_g1	6.28821	0.565155	2.44e-20	1.16e-19	0	0	0	0	0	0	0	0	11	12	7	9	8	#N/A	#N/A
TRINITY_DN40108_c0_g1	6.28821	0.565155	2.44e-20	1.16e-19	0	0	0	0	0	0	0	0	8	12	9	10	8	XP_026466158.1	60S ribosomal protein L30 [Ctenocephalides felis]
TRINITY_DN21179_c0_g1	6.28821	0.565155	2.44e-20	1.16e-19	0	0	0	0	0	0	0	0	12	9	7	9	10	AAQ09931.1	CG6803, partial [Drosophila yakuba]
TRINITY_DN34664_c0_g1	6.28821	0.565155	2.44e-20	1.16e-19	0	0	0	0	0	0	0	0	10	8	10	10	9	#N/A	#N/A
TRINITY_DN67835_c0_g1	6.28821	0.565155	8.26e-20	3.85e-19	0	0	0	0	0	0	0	0	8	9	15	9	6	XP_021998591.1	leucine--tRNA ligase, cytoplasmic-like [Helianthus annuus]
TRINITY_DN27959_c0_g1	6.28819	0.565155	3.65e-20	1.72e-19	0	0	0	0	0	0	0	0	12	5	11	10	9	XP_001845096.1	uricase [Culex quinquefasciatus]
TRINITY_DN71307_c0_g1	6.28793	0.565155	8.64e-19	3.91e-18	0	0	0	0	0	0	0	0	8	4	6	13	16	XP_023290942.1	elongation factor 2 [Lucilia cuprina]
TRINITY_DN49193_c0_g1	6.25939	1.27016	1.55e-37	1.05e-36	0	1	0	0	0	0	0	0	21	16	18	22	15	XP_022009232.1	wall-associated receptor kinase-like 22 [Helianthus annuus]
TRINITY_DN21894_c0_g1	6.25938	1.27016	4.36e-37	2.91e-36	0	1	0	0	0	0	0	0	16	16	15	22	23	XP_023296537.1	60S ribosomal protein L5 [Lucilia cuprina]
TRINITY_DN71381_c0_g1	6.2576	0.545256	1.09e-19	5.06e-19	0	0	0	0	0	0	0	0	7	12	12	6	9	AAR10268.1	similar to Drosophila melanogaster CG8415, partial [Drosophila yakuba]
TRINITY_DN13950_c0_g1	6.25758	0.545256	6.35e-20	2.97e-19	0	0	0	0	0	0	0	0	9	10	10	9	8	ATY49602.1	cytochrome P450 [Bradysia odoriphaga]
TRINITY_DN21338_c0_g1	6.25758	0.545255	6.35e-20	2.97e-19	0	0	0	0	0	0	0	0	9	10	7	10	10	PWA43301.1	Myb-like domain-containing protein [Artemisia annua]
TRINITY_DN46534_c0_g1	6.25754	0.545255	1.97e-19	9.11e-19	0	0	0	0	0	0	0	0	10	5	14	9	8	KFB49806.1	AGAP012292-PA-like protein [Anopheles sinensis]
TRINITY_DN13814_c0_g1	6.25753	0.545255	1.44e-19	6.68e-19	0	0	0	0	0	0	0	0	8	6	8	14	10	XP_015600461.1	vitellogenin [Cephus cinctus]
TRINITY_DN11590_c0_g1	6.25752	0.545255	1.55e-18	6.96e-18	0	0	0	0	0	0	0	0	2	11.4	7.96	14	10.92	#N/A	#N/A
TRINITY_DN50598_c0_g1	6.25746	0.545255	6.31e-18	2.77e-17	0	0	0	0	0	0	0	0	18	4	9	11	4	XP_023298397.1	40S ribosomal protein S10b [Lucilia cuprina]
TRINITY_DN39732_c0_g1	6.25742	0.545255	6.87e-18	3.02e-17	0	0	0	0	0	0	0	0	5	6	20	8	7	#N/A	#N/A
TRINITY_DN66966_c0_g1	6.25543	2.63278	4.7e-102	6.06e-101	0	0	0	1	0	1	1	2	63	59	53	44	56	PON61511.1	Alanine-tRNA ligase, class IIc [Trema orientale]
TRINITY_DN39017_c0_g1	6.24374	1.25799	4.38e-36	2.88e-35	1	0	0	0	0	0	0	0	12	21	20	15.02	23	OTG09922.1	putative P-type ATPase, HAD-like domain, P-type ATPase, transmembrane domain protein [Helianthus annuus]
TRINITY_DN22352_c0_g1	6.228	1.24571	3.14e-35	2.03e-34	1	0	0	0	0	0	0	0	16	27	17	16	14	XP_001850184.1	transport protein Sec61 subunit alpha 2 [Culex quinquefasciatus]
TRINITY_DN29756_c0_g1	6.22636	0.525078	5.34e-19	2.43e-18	0	0	0	0	0	0	0	0	11	12	11	6	5	XP_001655929.1	myosin light chain alkali isoform X1 [Aedes aegypti]
TRINITY_DN27347_c0_g1	6.22629	0.525077	1.73e-19	8.01e-19	0	0	0	0	0	0	0	0	9	10	11	5	10	XP_021695120.1	ATP synthase lipid-binding protein, mitochondrial [Aedes aegypti]
TRINITY_DN49952_c0_g1	6.22629	0.525077	1.65e-19	7.63e-19	0	0	0	0	0	0	0	0	10	10	10	7	8	XP_002068278.1	60S ribosomal protein L18 [Drosophila willistoni]
TRINITY_DN15405_c0_g1	6.22629	0.525077	1.65e-19	7.63e-19	0	0	0	0	0	0	0	0	10	9	8	11	7	ACU24740.1	RE74637p [Drosophila melanogaster]
TRINITY_DN1830_c0_g1	6.22277	4.77762	0	0	5	2	3	5	4	1	5	3	254	260	275	250	260	XP_023739842.1	cationic peroxidase 1-like [Lactuca sativa]
TRINITY_DN60024_c0_g1	6.21922	7.32166	0	0	16	24	18	18	26	30	23	16	1587	1538	1491	1551	1518	PWA76533.1	hypothetical protein CTI12_AA211070 [Artemisia annua]
TRINITY_DN57376_c0_g1	6.1957	1.22083	2.45e-35	1.59e-34	0	0	0	0	0	1	0	0	20	19	18	12	19	#N/A	#N/A
TRINITY_DN50634_c0_g1	6.1957	1.22083	1.36e-35	8.9e-35	1	0	0	0	0	0	0	0	15	15	17	20	21	#N/A	#N/A
TRINITY_DN15045_c0_g1	6.19431	0.504613	5.38e-19	2.45e-18	0	0	0	0	0	0	0	0	13	8	7	9	7	KVI06852.1	F-box domain, cyclin-like protein [Cynara cardunculus var. scolymus]
TRINITY_DN16168_c0_g1	6.19431	0.504613	4.29e-19	1.96e-18	0	0	0	0	0	0	0	0	10	10	10	7	7	XP_023302079.1	60S ribosomal protein L28 [Lucilia cuprina]
TRINITY_DN5836_c0_g1	6.18914	7.79615	0	0	32	32	30	19	36	39	30	25	2142	2114	2177	2107	2137	PWA70432.1	ATPase, AAA-type, core [Artemisia annua]
TRINITY_DN31565_c0_g1	6.17793	2.76772	1.94e-109	2.63e-108	0	1	1	1	0	0	1	2	69	64	69	54	48	XP_023748803.1	zinc finger protein ZAT12-like [Lactuca sativa]
TRINITY_DN36732_c0_g1	6.1745	5.83599	0	0	7	11	9	8	7	8	6	6	551	525	538	584	531	PLY84305.1	hypothetical protein LSAT_5X85441 [Lactuca sativa]
TRINITY_DN3538_c2_g1	6.16281	1.19552	1.11e-33	6.97e-33	0	0	0	0	0	1	0	0	21	20	16	10	19	#N/A	#N/A
TRINITY_DN2243_c0_g1	6.16238	5.34379	0	0	8	6	4	4	4	7	6	5	387	374	376	433	363.01	XP_023745266.1	uncharacterized protein LOC111893444 [Lactuca sativa]
TRINITY_DN11810_c0_g1	6.16161	0.483854	1.48e-18	6.68e-18	0	0	0	0	0	0	0	0	7	11	5	10	10	PLY67109.1	hypothetical protein LSAT_4X129660 [Lactuca sativa]
TRINITY_DN47192_c0_g1	6.1616	0.483854	1.11e-18	5.03e-18	0	0	0	0	0	0	0	0	9	10	5	10	9	XP_023737836.1	uncharacterized protein LOC111885842 [Lactuca sativa]
TRINITY_DN9729_c1_g2	6.1616	0.483854	1.11e-18	5.03e-18	0	0	0	0	0	0	0	0	10	7	9	9	8	#N/A	#N/A
TRINITY_DN59551_c0_g1	6.1616	0.483854	1.11e-18	5.03e-18	0	0	0	0	0	0	0	0	8	7	9	10	9	AWC08440.1	odorant-binding protein 29 [Bradysia odoriphaga]
TRINITY_DN12948_c0_g1	6.16159	0.483854	1.28e-18	5.79e-18	0	0	0	0	0	0	0	0	7	6	12	10	8	#N/A	#N/A
TRINITY_DN5210_c0_g1	6.16158	0.483854	1.26e-17	5.5e-17	0	0	0	0	0	0	0	0	16	5	7.63	7	7	PLY81669.1	hypothetical protein LSAT_2X11741 [Lactuca sativa]
TRINITY_DN442_c3_g1	6.15816	5.2071	0	0	4	4	8	6	1	6	5	6	354	380	331	354	337	KVH99935.1	UDP-glucuronosyl/UDP-glucosyltransferase [Cynara cardunculus var. scolymus]
TRINITY_DN495_c0_g1	6.15149	3.35559	3.4e-172	6.42e-171	1	2	2	3	0	1	1	0	100	89	101	93	86	XP_024989917.1	wall-associated receptor kinase 2-like [Cynara cardunculus var. scolymus]
TRINITY_DN6849_c0_g1	6.15109	8.70216	0	0	54	56	68	61	52	52	70	55	3971	4117	4006	4022	3872	OTG01057.1	putative S-norcoclaurine synthase [Helianthus annuus]
TRINITY_DN7754_c0_g1	6.15059	4.65873	0	0	3	3	1	9	5	2	2	2	239	212	257	254	231	PWA93132.1	CALMODULIN-BINDING PROTEIN60 [Artemisia annua]
TRINITY_DN46827_c0_g1	6.13649	4.7893	0	0	4	5	1	6	3	1	3	7	242	227	287	265	287	XP_023770751.1	defensin-like protein 19 [Lactuca sativa]
TRINITY_DN56866_c0_g1	6.12906	1.16976	1.82e-33	1.14e-32	1	0	0	0	0	0	0	0	16	20	11	19	18	XP_024985125.1	L-type lectin-domain containing receptor kinase VIII.1 isoform X1 [Cynara cardunculus var. scolymus]
TRINITY_DN67168_c0_g1	6.12838	0.462793	5.14e-17	2.2e-16	0	0	0	0	0	0	0	0	10	14	3	5	10	KXJ75500.1	hypothetical protein RP20_CCG011618 [Aedes albopictus]
TRINITY_DN57440_c0_g1	6.12834	0.462793	2.19e-17	9.44e-17	0	0	0	0	0	0	0	0	8	15	8	5	6	#N/A	#N/A
TRINITY_DN17877_c0_g1	6.12823	0.462793	9.05e-18	3.96e-17	0	0	0	0	0	0	0	0	8	14	7	7	6	XP_001992480.1	GH24178 [Drosophila grimshawi]
TRINITY_DN58209_c0_g1	6.12815	0.462792	7e-18	3.07e-17	0	0	0	0	0	0	0	0	11	9	4	7	11	XP_022007127.1	ubiquitin fusion degradation protein 1 homolog [Helianthus annuus]
TRINITY_DN52666_c0_g1	6.12813	0.462792	3.12e-18	1.39e-17	0	0	0	0	0	0	0	0	8	10	5	11	8	XP_011568572.1	PREDICTED: ubiquitin-like protein FUBI [Plutella xylostella]
TRINITY_DN21301_c0_g1	6.12813	0.462792	2.9e-18	1.29e-17	0	0	0	0	0	0	0	0	9	9	7	11	6	#N/A	#N/A
TRINITY_DN38723_c0_g1	6.12813	0.462792	2.9e-18	1.29e-17	0	0	0	0	0	0	0	0	11	7	9	8	7	XP_023296477.1	60S ribosomal protein L21 [Lucilia cuprina]
TRINITY_DN69803_c0_g1	6.1281	0.462792	8.64e-18	3.78e-17	0	0	0	0	0	0	0	0	7	7	6	8	14	XP_310818.3	AGAP000306-PA [Anopheles gambiae str. PEST]
TRINITY_DN39832_c0_g1	6.12808	0.462792	1.09e-17	4.77e-17	0	0	0	0	0	0	0	0	3	8	9	11	11	XP_005187472.1	PREDICTED: protein transport protein Sec61 gamma-2 subunit [Musca domestica]
TRINITY_DN18931_c0_g1	6.12801	0.462792	3.14e-17	1.35e-16	0	0	0	0	0	0	0	0	3	7	12	13	7	PWA98035.1	30S ribosomal protein S15 [Artemisia annua]
TRINITY_DN6015_c0_g1	6.12791	0.462792	9.06e-17	3.84e-16	0	0	0	0	0	0	0	0	12	4	4	15	7	PWA38455.1	serine-threonine/tyrosine-protein kinase catalytic domain-containing protein [Artemisia annua]
TRINITY_DN1525_c0_g1	6.10943	4.56792	0	0	6	6	0	2	2	2	4	4	209	229	231	235	214	KVH97581.1	protein of unknown function DUF292, eukaryotic, partial [Cynara cardunculus var. scolymus]
TRINITY_DN23193_c0_g1	6.10445	3.73962	9.35e-226	2.21e-224	1	3	2	3	2	2	1	0	126	106	133	126	128	PLY81264.1	hypothetical protein LSAT_4X155741 [Lactuca sativa]
TRINITY_DN12164_c0_g1	6.10261	3.64226	1.03e-202	2.2e-201	1	1	2	2	0	1	4	2	109	111	122	139	96	XP_024973036.1	wall-associated receptor kinase 2-like [Cynara cardunculus var. scolymus]
TRINITY_DN24064_c0_g1	6.09399	0.441419	3.83e-17	1.64e-16	0	0	0	0	0	0	0	0	6	14	5	9	7	NP_476776.1	ribosomal protein L40, isoform A [Drosophila melanogaster]
TRINITY_DN40007_c0_g1	6.09391	0.441419	1.17e-17	5.12e-17	0	0	0	0	0	0	0	0	9	12	8	5	7	XP_026481231.1	ferritin subunit isoform X2 [Ctenocephalides felis]
TRINITY_DN8871_c0_g1	6.09386	0.441418	1.26e-17	5.47e-17	0	0	0	0	0	0	0	0	10	6	6	7	12	XP_021977490.1	G-type lectin S-receptor-like serine/threonine-protein kinase LECRK3 [Helianthus annuus]
TRINITY_DN15055_c0_g1	6.09377	0.441418	7.03e-17	2.99e-16	0	0	0	0	0	0	0	0	14	4	5	10	8	ABV60305.1	putative ferritin light-chain subunit [Lutzomyia longipalpis]
TRINITY_DN12016_c0_g1	6.08966	4.05501	6.92e-263	1.83e-261	0	2	2	2	4	3	2	3	162	165	179	122	148	PWA47275.1	Myb-like domain-containing protein [Artemisia annua]
TRINITY_DN1210_c1_g1	6.08795	2.24574	7.92e-78	8.41e-77	1	1	0	0	1	1	0	0	38	49	39	41	37	#N/A	#N/A
TRINITY_DN27339_c0_g1	6.08626	2.86325	2.3e-121	3.36e-120	1	0	1	1	3	0	1	0	62	67	65	62	70	XP_023758053.1	probable glutathione S-transferase parA [Lactuca sativa]
TRINITY_DN37263_c0_g1	6.08305	1.60417	4.12e-48	3.23e-47	0	0	0	0	0	1	1	0	21	22	30	23	26	PWA62028.1	hypothetical protein CTI12_AA365330 [Artemisia annua]
TRINITY_DN16734_c0_g1	6.05919	1.11681	3.59e-31	2.16e-30	1	0	0	0	0	0	0	0	17	18	11	22	12	PLY95102.1	hypothetical protein LSAT_1X77560 [Lactuca sativa]
TRINITY_DN24214_c0_g1	6.0588	0.419723	3.49e-16	1.45e-15	0	0	0	0	0	0	0	0	15	6	4	5	10	AHB50496.1	succinyl-CoA sythetase beta [Mayetiola destructor]
TRINITY_DN22962_c0_g1	6.05878	0.419723	1.96e-17	8.46e-17	0	0	0	0	0	0	0	0	9	9	8	9	5	XP_011181328.1	eukaryotic translation initiation factor 4E1 isoform X2 [Zeugodacus cucurbitae]
TRINITY_DN50245_c0_g1	6.05877	0.419723	1.77e-16	7.45e-16	0	0	0	0	0	0	0	0	6	10	4	14	6	ANA52572.1	ribosomal protein S7 [Bradysia odoriphaga]
TRINITY_DN54393_c0_g1	6.05877	0.419723	4.99e-17	2.13e-16	0	0	0	0	0	0	0	0	5	9	9	12	5	#N/A	#N/A
TRINITY_DN37401_c0_g1	6.05871	0.419723	2.91e-16	1.21e-15	0	0	0	0	0	0	0	0	12	6	6	13	3	PWA41136.1	malectin-like carbohydrate-binding domain-containing protein [Artemisia annua]
TRINITY_DN4655_c0_g2	6.05051	3.38107	4.69e-176	8.97e-175	1	4	1	2	0	1	0	2	93	100	97	94	93	#N/A	#N/A
TRINITY_DN28800_c0_g1	6.04697	4.28246	0	0	3	3	2	2	3	2	4	3	183	175	182	183	189	XP_024993029.1	glutaredoxin-C9-like [Cynara cardunculus var. scolymus]
TRINITY_DN37730_c0_g1	6.03775	3.12026	9.11e-143	1.49e-141	0	2	2	0	1	3	0	1	68	81	86	74	85	PLY67294.1	hypothetical protein LSAT_3X140440 [Lactuca sativa]
TRINITY_DN65789_c0_g1	6.03771	2.20192	4.03e-75	4.17e-74	2	1	0	0	0	0	1	0	44	42	37	42	32	PLY79398.1	hypothetical protein LSAT_3X58380 [Lactuca sativa]
TRINITY_DN9525_c0_g1	6.03523	1.56517	1.62e-42	1.18e-41	0	0	0	0	0	1	1	0	19	30	15	35	19	#N/A	#N/A
TRINITY_DN11370_c0_g1	6.03517	1.56517	2.22e-45	1.67e-44	0	0	0	0	0	2	0	0	27	17	30	21	23	PWA90376.1	late embryogenesis abundant (LEA) protein-related protein [Artemisia annua]
TRINITY_DN38762_c0_g1	6.02292	0.397697	2.02e-16	8.48e-16	0	0	0	0	0	0	0	0	11	11	8	5	4	SPP77325.1	blast:40S ribosomal protein S17 [Drosophila guanche]
TRINITY_DN26561_c0_g1	6.0228	0.397696	1.05e-16	4.44e-16	0	0	0	0	0	0	0	0	11	7	4	7	10	XP_016988249.1	PREDICTED: elongation factor 2 [Drosophila rhopaloa]
TRINITY_DN27454_c0_g1	6.0228	0.397696	5.08e-17	2.17e-16	0	0	0	0	0	0	0	0	8	9	5	10	7	XP_003436444.1	AGAP013189-PA [Anopheles gambiae str. PEST]
TRINITY_DN70913_c0_g1	6.0228	0.397696	5.08e-17	2.17e-16	0	0	0	0	0	0	0	0	7	7	9	7	9	ETN60626.1	apolipophorin [Anopheles darlingi]
TRINITY_DN43016_c0_g1	6.0228	0.397696	5.08e-17	2.17e-16	0	0	0	0	0	0	0	0	7	6	8	8	10	#N/A	#N/A
TRINITY_DN7884_c0_g1	6.0228	0.397696	2.72e-16	1.13e-15	0	0	0	0	0	0	0	0	5	9	4	8	13	OTG15926.1	putative peptidase M10A, Metallopeptidase, catalytic domain protein [Helianthus annuus]
TRINITY_DN15382_c0_g1	6.02279	0.397696	1.39e-16	5.84e-16	0	0	0	0	0	0	0	0	10	6	6	5	12	#N/A	#N/A
TRINITY_DN11150_c0_g1	6.02279	0.397696	1.4e-16	5.91e-16	0	0	0	0	0	0	0	0	5	7	11	5	11	XP_004517938.2	nucleoside diphosphate kinase [Ceratitis capitata]
TRINITY_DN455_c0_g3	6.01162	3.45494	1.54e-182	3.04e-181	1	1	1	3	4	0	0	2	91	94	115	103	100	XP_023756391.1	putative calcium-binding protein CML23 [Lactuca sativa]
TRINITY_DN2248_c0_g1	6.00568	8.94937	0	0	77	94	75	72	76	67	76	76	4740	4696	4697	4752	4774	KVH94728.1	cytochrome P450 [Cynara cardunculus var. scolymus]
TRINITY_DN59266_c0_g1	5.98594	0.375328	7.07e-16	2.91e-15	0	0	0	0	0	0	0	0	12	6	10	3	7	#N/A	#N/A
TRINITY_DN23645_c0_g1	5.98593	0.375328	2.39e-16	1e-15	0	0	0	0	0	0	0	0	11	7	9	4	7	XP_023733091.1	uncharacterized protein At1g76070-like [Lactuca sativa]
TRINITY_DN19814_c0_g1	5.98591	0.375328	1.32e-16	5.57e-16	0	0	0	0	0	0	0	0	8	9	7	7	7	XP_026323860.1	60S acidic ribosomal protein P1 [Hyposmocoma kahamanoa]
TRINITY_DN19684_c0_g1	5.98591	0.375328	1.32e-16	5.57e-16	0	0	0	0	0	0	0	0	10	8	8	6	6	XP_004533910.1	60S ribosomal protein L24 [Ceratitis capitata]
TRINITY_DN67061_c0_g1	5.98591	0.375328	1.32e-16	5.57e-16	0	0	0	0	0	0	0	0	10	8	8	6	6	XP_011203785.1	60S ribosomal protein L36 [Bactrocera dorsalis]
TRINITY_DN36594_c0_g1	5.98591	0.375328	1.32e-16	5.57e-16	0	0	0	0	0	0	0	0	10	8	7	8	5	BAK78892.1	receptor of activated protein kinase C1, partial [Cryptotympana facialis]
TRINITY_DN14125_c0_g1	5.98591	0.375328	1.32e-16	5.57e-16	0	0	0	0	0	0	0	0	4	9	9	8	8	XP_004520433.2	40S ribosomal protein S19a [Ceratitis capitata]
TRINITY_DN49092_c0_g1	5.98591	0.375328	1.32e-16	5.57e-16	0	0	0	0	0	0	0	0	7	8	5	9	9	AHZ18299.1	hydrophobin 3 [Tricholoma vaccinum]
TRINITY_DN17805_c0_g1	5.98589	0.375328	2.07e-16	8.68e-16	0	0	0	0	0	0	0	0	4	6	9	10	9	XP_021956009.1	uncharacterized protein LOC110852291 isoform X1 [Folsomia candida]
TRINITY_DN47791_c0_g1	5.98588	0.375328	2.35e-16	9.82e-16	0	0	0	0	0	0	0	0	9	4	7	7	11	ETN64814.1	hypothetical protein AND_003436 [Anopheles darlingi]
TRINITY_DN27430_c0_g1	5.98581	0.375328	3.6e-16	1.5e-15	0	0	0	0	0	0	0	0	7	3	8	11	9	XP_015600461.1	vitellogenin [Cephus cinctus]
TRINITY_DN2022_c0_g1	5.97997	5.42776	0	0	7	6	5	3	9	9	8	6	424	384	423.61	410.13	402	PWA57980.1	ionotropic glutamate receptor, metazoa [Artemisia annua]
TRINITY_DN6001_c0_g1	5.97857	6.18842	0	0	14	16	13	13	8	9	12	6	696	683	709	683	708	XP_023742236.1	ethylene-responsive transcription factor 5-like [Lactuca sativa]
TRINITY_DN2860_c0_g1	5.96741	6.04726	0	0	11	9	13	9	7	9	17	8	665	585	644	616	642	XP_024979477.1	calcium uniporter protein 2, mitochondrial-like [Cynara cardunculus var. scolymus]
TRINITY_DN61469_c0_g1	5.96685	1.04776	3.01e-29	1.74e-28	0	0	0	0	0	0	1	0	13	19	13	10	20	XP_021995843.1	dachshund homolog 1-like [Helianthus annuus]
TRINITY_DN12919_c0_g1	5.96683	1.04776	1.72e-29	1e-28	0	1	0	0	0	0	0	0	18	18	9	17	13	XP_023732687.1	probable carotenoid cleavage dioxygenase 4, chloroplastic [Lactuca sativa]
TRINITY_DN22359_c0_g1	5.96482	3.18279	8.55e-146	1.43e-144	1	3	1	0	2	1	1	1	92	79	83	67	91	PWA76632.1	nitrate transporter 2.7 [Artemisia annua]
TRINITY_DN323_c1_g1	5.96287	6.75525	0	0	17	14	13	23	16	23	12	19	1013	1044	1063	1020	1022	PWA97432.1	thaumatin-like protein 1 [Artemisia annua]
TRINITY_DN14132_c0_g1	5.95376	2.36406	9.04e-84	1e-82	0	1	0	0	1	1	1	1	39	49	45	50	40	XP_023749035.1	uncharacterized protein LOC111897312 [Lactuca sativa]
TRINITY_DN2470_c0_g1	5.95081	9.49953	0	0	132	139	117	101	130	104	112	96	6921	6877	6976	6834	6964	PWA81075.1	cytochrome P450 mono-oxygenase [Artemisia annua]
TRINITY_DN50505_c0_g1	5.94809	0.352608	7.79e-16	3.2e-15	0	0	0	0	0	0	0	0	12	8	6	5	6	XP_017103687.1	PREDICTED: plasminogen activator inhibitor 1 RNA-binding protein [Drosophila bipectinata]
TRINITY_DN46183_c0_g1	5.94807	0.352608	4.71e-16	1.95e-15	0	0	0	0	0	0	0	0	6	11	7	8	5	#N/A	#N/A
TRINITY_DN40835_c0_g1	5.94807	0.352608	8.02e-16	3.3e-15	0	0	0	0	0	0	0	0	4	10	5	8	10	PWA87837.1	reverse transcriptase domain-containing protein [Artemisia annua]
TRINITY_DN29467_c0_g1	5.94806	0.352608	7.33e-16	3.02e-15	0	0	0	0	0	0	0	0	9	8	3	7	10	PLY62524.1	hypothetical protein LSAT_1X71541 [Lactuca sativa]
TRINITY_DN48545_c0_g1	5.94806	0.352608	4.66e-16	1.93e-15	0	0	0	0	0	0	0	0	5	8	9	5	10	NP_476778.1	ribosomal protein S27A [Drosophila melanogaster]
TRINITY_DN38775_c0_g1	5.94805	0.352608	3.43e-16	1.43e-15	0	0	0	0	0	0	0	0	8	8	5	9	7	XP_012250555.1	60S ribosomal protein L10a [Athalia rosae]
TRINITY_DN27711_c0_g1	5.94805	0.352608	7.29e-16	3e-15	0	0	0	0	0	0	0	0	7	8	3	9	10	A8CAG3.1	RecName: Full=60S ribosomal protein L17
TRINITY_DN38055_c0_g1	5.94803	0.352608	1.23e-15	5.04e-15	0	0	0	0	0	0	0	0	6	6	13	7	5	CRL00397.1	CLUMA_CG013664, isoform A [Clunio marinus]
TRINITY_DN66511_c0_g1	5.94799	0.352608	9.58e-16	3.93e-15	0	0	0	0	0	0	0	0	7	4	8	6	12	KHJ46333.1	hypothetical protein D918_03386 [Trichuris suis]
TRINITY_DN56396_c1_g1	5.94784	0.352608	6.61e-15	2.62e-14	0	0	0	0	0	0	0	0	6	3	10	4	14	#N/A	#N/A
TRINITY_DN17957_c0_g1	5.94744	1.49429	7.57e-44	5.59e-43	0	1	0	0	0	1	0	0	17	24	25	23	22	#N/A	#N/A
TRINITY_DN4470_c0_g1	5.93415	3.58004	1.38e-195	2.86e-194	3	2	1	2	1	3	2	0	110	113	91	111	125	XP_022026495.1	probable serine/threonine-protein kinase PBL3 [Helianthus annuus]
TRINITY_DN29274_c0_g1	5.9247	4.03908	1.08e-263	2.86e-262	3	0	4	2	2	0	4	5	130	147	163	149	176	PWA47036.1	VQ motif-containing protein 22 [Artemisia annua]
TRINITY_DN59478_c0_g1	5.92131	1.47338	6.68e-42	4.8e-41	1	0	1	0	0	0	0	0	25	15	19	23	27	PLY75143.1	hypothetical protein LSAT_4X41000 [Lactuca sativa]
TRINITY_DN568_c5_g1	5.91794	1.8183	2.94e-56	2.52e-55	1	1	0	1	0	0	0	0	28	27	28	32	30	KVI05247.1	Concanavalin A-like lectin/glucanase, subgroup, partial [Cynara cardunculus var. scolymus]
TRINITY_DN47505_c0_g1	5.9095	0.329524	1.99e-14	7.79e-14	0	0	0	0	0	0	0	0	6	13	3	3	11	VDM95660.1	unnamed protein product [Thelazia callipaeda]
TRINITY_DN20534_c0_g1	5.90935	0.329524	5.42e-15	2.16e-14	0	0	0	0	0	0	0	0	5	12	10	4	5	NP_523813.1	ribosomal protein L23 [Drosophila melanogaster]
TRINITY_DN23679_c0_g1	5.90925	0.329524	1.93e-15	7.82e-15	0	0	0	0	0	0	0	0	9	11	5	6	5	XP_001986536.1	GH20474 [Drosophila grimshawi]
TRINITY_DN19491_c0_g1	5.90919	0.329524	1.26e-15	5.15e-15	0	0	0	0	0	0	0	0	10	8	6	8	4	XP_023295073.1	40S ribosomal protein S3 [Lucilia cuprina]
TRINITY_DN69292_c0_g1	5.90919	0.329524	1.25e-15	5.1e-15	0	0	0	0	0	0	0	0	11	7	7	5	6	XP_023295120.1	troponin T, skeletal muscle isoform X8 [Lucilia cuprina]
TRINITY_DN19366_c0_g1	5.90917	0.329524	8.92e-16	3.66e-15	0	0	0	0	0	0	0	0	5	9	9	6	7	XP_014262236.1	eukaryotic translation initiation factor 5A [Cimex lectularius]
TRINITY_DN60921_c0_g1	5.90917	0.329524	1.11e-15	4.52e-15	0	0	0	0	0	0	0	0	7	6	11.15	6	6	PWA47863.1	protein kinase-like domain, Concanavalin A-like lectin/glucanase domain protein [Artemisia annua]
TRINITY_DN37818_c0_g1	5.90917	0.329524	9.84e-16	4.03e-15	0	0	0	0	0	0	0	0	7	4	9	9	7	ETN60496.1	actin [Anopheles darlingi]
TRINITY_DN49098_c0_g1	5.90916	0.329524	1.37e-15	5.6e-15	0	0	0	0	0	0	0	0	5	6	11	6	8	#N/A	#N/A
TRINITY_DN19392_c0_g1	5.90916	0.329524	1.39e-15	5.65e-15	0	0	0	0	0	0	0	0	4	7	6	9	10	#N/A	#N/A
TRINITY_DN40540_c0_g1	5.90914	0.329524	1.71e-15	6.95e-15	0	0	0	0	0	0	0	0	8	4	11	7	6	#N/A	#N/A
TRINITY_DN58687_c0_g1	5.90895	0.329524	3.86e-14	1.49e-13	0	0	0	0	0	0	0	0	4	5	5	5	17	NP_476938.1	ribosomal protein S13, isoform A [Drosophila melanogaster]
TRINITY_DN2415_c0_g1	5.90457	9.04434	0	0	104	95	76	88	90	84	70	94	4935	5012	5097	5035	5140	XP_021987750.1	ABC transporter B family member 21-like [Helianthus annuus]
TRINITY_DN9366_c0_g1	5.90122	2.31789	5.16e-81	5.62e-80	1	0	1	0	1	0	1	1	45	50	41	40	39	XP_023729079.1	PI-PLC X domain-containing protein At5g67130 [Lactuca sativa]
TRINITY_DN29139_c0_g1	5.8976	5.05698	0	0	7	5	8	2	8	9	2	2	314	331	325	318	285	PWA90589.1	peroxisomal (S)-2-hydroxy-acid oxidase GLO1 [Artemisia annua]
TRINITY_DN10040_c0_g1	5.88838	0.990047	1.75e-28	9.99e-28	0	0	0	0	0	1	0	0	11	14	18	16	12	#N/A	#N/A
TRINITY_DN174_c0_g2	5.88126	4.29741	0	0	2	6	1	4	1	2	4	5	202	194	173	178	172	KVH98404.1	Multi antimicrobial extrusion protein, partial [Cynara cardunculus var. scolymus]
TRINITY_DN45983_c0_g1	5.87912	6.53193	0	0	12	17	18	17	21	12	14	13	893	834	871	896	918	PWA36321.1	hypothetical protein CTI12_AA601020 [Artemisia annua]
TRINITY_DN2411_c0_g2	5.8693	0.306065	8.09e-15	3.2e-14	0	0	0	0	0	0	0	0	10	8	7	2	8	#N/A	#N/A
TRINITY_DN70489_c0_g1	5.86925	0.306065	7.39e-15	2.93e-14	0	0	0	0	0	0	0	0	9	8	7	9	2	#N/A	#N/A
TRINITY_DN64470_c0_g1	5.86922	0.306065	2.37e-15	9.56e-15	0	0	0	0	0	0	0	0	5	9	8	8	5	#N/A	#N/A
TRINITY_DN65283_c0_g1	5.86922	0.306065	2.32e-15	9.36e-15	0	0	0	0	0	0	0	0	9	7	6	6	7	EAT47998.1	AAEL000951-PB [Aedes aegypti]
TRINITY_DN26631_c0_g1	5.86921	0.306065	4.55e-15	1.82e-14	0	0	0	0	0	0	0	0	9	5	10	4	7	XP_626192.1	polyubiquitin with 3 Ub domains, partial [Cryptosporidium parvum Iowa II]
TRINITY_DN48015_c0_g1	5.86919	0.306065	5.69e-14	2.19e-13	0	0	0	0	0	0	0	0	10	7	2	13	3	PWA82833.1	reverse transcriptase domain-containing protein [Artemisia annua]
TRINITY_DN211_c0_g2	5.86908	0.306065	2.64e-14	1.03e-13	0	0	0	0	0	0	0	0	6.95	5.15	2.37	7.84	12.82	#N/A	#N/A
TRINITY_DN16495_c0_g1	5.86903	0.306064	2.99e-14	1.16e-13	0	0	0	0	0	0	0	0	3	4	11	5	12	PWA47863.1	protein kinase-like domain, Concanavalin A-like lectin/glucanase domain protein [Artemisia annua]
TRINITY_DN70876_c0_g1	5.86818	0.97525	4.8e-27	2.67e-26	0	0	0	0	1	0	0	0	16	19	13	15	7	XP_022023268.1	prohibitin-1, mitochondrial-like isoform X2 [Helianthus annuus]
TRINITY_DN7873_c0_g1	5.86163	3.51245	6.93e-183	1.37e-181	4	1	2	1	2	1	1	2	126	101	109	91	96	XP_022002282.1	uncharacterized protein LOC110899697 [Helianthus annuus]
TRINITY_DN14454_c0_g1	5.854	1.41974	5.47e-41	3.88e-40	2	0	0	0	0	0	0	0	22	25	18	18	21	KVH90072.1	Sec1-like protein [Cynara cardunculus var. scolymus]
TRINITY_DN8389_c0_g1	5.83855	3.58004	5.29e-196	1.1e-194	1	2	1	3	1	3	0	4	108	126	106	110	99	PWA65016.1	AMP-dependent synthetase/ligase, AMP-binding enzyme C-terminal domain protein [Artemisia annua]
TRINITY_DN50749_c0_g1	5.82963	7.07831	0	0	27	24	19	25	26	12	27	28	1292	1262	1287	1266	1339	#N/A	#N/A
TRINITY_DN8144_c0_g2	5.82868	0.282218	1.71e-13	6.45e-13	0	0	0	0	0	0	0	0	5.03	15.35	7.01	5.26	2.41	#N/A	#N/A
TRINITY_DN20252_c0_g1	5.82813	0.282218	6.96e-15	2.76e-14	0	0	0	0	0	0	0	0	8	9	6	4	7	#N/A	#N/A
TRINITY_DN69743_c0_g1	5.82813	0.282218	2.38e-14	9.27e-14	0	0	0	0	0	0	0	0	4	8	10	9	3	XP_017475999.1	PREDICTED: 60S ribosomal protein L14 [Rhagoletis zephyria]
TRINITY_DN28216_c0_g1	5.82812	0.282218	6.03e-15	2.4e-14	0	0	0	0	0	0	0	0	7	7	8	4	8	OTG03795.1	putative ribonuclease H-like domain-containing protein [Helianthus annuus]
TRINITY_DN13705_c0_g1	5.82812	0.282218	6.03e-15	2.4e-14	0	0	0	0	0	0	0	0	5	8	5	8	8	#N/A	#N/A
TRINITY_DN9709_c0_g1	5.82812	0.282218	6.03e-15	2.4e-14	0	0	0	0	0	0	0	0	8	5	6	6	9	#N/A	#N/A
TRINITY_DN41012_c0_g1	5.82812	0.282218	6.08e-15	2.42e-14	0	0	0	0	0	0	0	0	6	6	6	6	10	XP_021946026.1	NADP-specific glutamate dehydrogenase-like [Folsomia candida]
TRINITY_DN56534_c0_g1	5.82812	0.282218	6.83e-15	2.71e-14	0	0	0	0	0	0	0	0	4	7	6	9	8	ABE72970.1	cathepsin L [Aedes aegypti]
TRINITY_DN49219_c0_g1	5.82811	0.282218	2.91e-14	1.13e-13	0	0	0	0	0	0	0	0	2	8	7	6	11	XP_002049279.1	ribosomal protein L31 [Drosophila virilis]
TRINITY_DN835_c0_g1	5.82682	6.99736	0	0	22	29	25	21	26	21	15	19	1204	1268	1182	1211	1228	XP_023741032.1	isoflavone 2'-hydroxylase-like [Lactuca sativa]
TRINITY_DN22531_c0_g1	5.82617	1.39771	1.46e-39	1.02e-38	0	1	1	0	0	0	0	0	21	26	19	15	21	XP_022024456.1	cysteine-rich repeat secretory protein 38-like [Helianthus annuus]
TRINITY_DN13552_c0_g1	5.82612	1.39771	3.95e-39	2.72e-38	0	1	0	0	1	0	0	0	13	19	22	24	24	XP_022038335.1	vinorine synthase-like [Helianthus annuus]
TRINITY_DN251_c0_g1	5.81686	9.2474	0	0	102	113	108	108	109	112	105	99	5731	5834	5920	5729	5757	XP_023765582.1	root allergen protein-like [Lactuca sativa]
TRINITY_DN6681_c0_g1	5.80945	4.28245	0	0	2	4	2	3	4	2	6	3	169	178	183	183	195	PWA68568.1	DNA-binding domain-containing protein [Artemisia annua]
TRINITY_DN37031_c0_g1	5.80544	0.929925	1.25e-26	6.91e-26	0	0	0	0	0	0	1	0	12	9	16	13	17	XP_013098820.1	PREDICTED: lipid storage droplets surface-binding protein 2 isoform X4 [Stomoxys calcitrans]
TRINITY_DN40190_c0_g1	5.80384	4.32831	0	0	2	2	3	4	4	5	2	5	195	160	195	181	207	PLY90911.1	hypothetical protein LSAT_1X47621 [Lactuca sativa]
TRINITY_DN65511_c0_g1	5.80108	5.93691	0	0	9	15	6	10	15	8	9	14	611	570	560	587	581	XP_022011697.1	dirigent protein 22-like [Helianthus annuus]
TRINITY_DN2348_c0_g1	5.79194	5.10877	0	0	5	11	4	6	7	3	6	6	339	332	342	297	318	AUJ87600.1	E-B-farnesene synthase [Chrysanthemum indicum]
TRINITY_DN14445_c0_g1	5.78598	0.25797	7.52e-14	2.88e-13	0	0	0	0	0	0	0	0	3	12	6	6	6	ACJ50594.1	ribosomal protein L38 [Psathyromyia shannoni]
TRINITY_DN39057_c0_g1	5.78593	0.25797	5.31e-14	2.05e-13	0	0	0	0	0	0	0	0	6	11	4	8	4	XP_013104257.1	PREDICTED: 40S ribosomal protein S11 isoform X1 [Stomoxys calcitrans]
TRINITY_DN61003_c0_g1	5.78585	0.25797	3.73e-14	1.45e-13	0	0	0	0	0	0	0	0	8	7	4	4	10	EAT35475.1	AAEL012364-PA, partial [Aedes aegypti]
TRINITY_DN37081_c0_g1	5.78583	0.25797	1.76e-14	6.89e-14	0	0	0	0	0	0	0	0	5	9	8	6	5	XP_021952278.1	cytochrome P450 9e2-like [Folsomia candida]
TRINITY_DN20702_c0_g1	5.78583	0.25797	1.74e-14	6.84e-14	0	0	0	0	0	0	0	0	9	6	8	5	5	#N/A	#N/A
TRINITY_DN67977_c0_g1	5.78582	0.25797	1.57e-14	6.15e-14	0	0	0	0	0	0	0	0	9	7	6	5	6	ACY71269.1	ribosomal protein S21 [Chrysomela tremula]
TRINITY_DN10333_c0_g1	5.78573	3.2458	1.21e-152	2.1e-151	2	3	0	0	4	2	0	1	86	89	96	82	77	KVH91229.1	Metallopeptidase, catalytic domain-containing protein [Cynara cardunculus var. scolymus]
TRINITY_DN40030_c0_g1	5.78333	1.36403	5.23e-39	3.6e-38	0	0	0	1	0	0	1	0	17	19	21	18	24	XP_024964540.1	crocetin glucosyltransferase, chloroplastic-like [Cynara cardunculus var. scolymus]
TRINITY_DN6866_c0_g1	5.77541	2.20826	1.62e-74	1.67e-73	1	1	1	1	0	1	0	0	38	37	36	44	42	#N/A	#N/A
TRINITY_DN4246_c0_g1	5.77267	8.69133	0	0	64	74	92	78	73	74	67	78	3974	3949	3957	3810	4014	PWA42036.1	hypothetical protein CTI12_AA379720 [Artemisia annua]
TRINITY_DN18592_c0_g1	5.76879	1.35262	3.86e-35	2.49e-34	0	0	0	0	1	1	0	0	19	19	19	10	31	XP_023766716.1	berberine bridge enzyme-like 8 [Lactuca sativa]
TRINITY_DN6211_c1_g1	5.76228	0.898898	9.85e-25	5.22e-24	0	0	0	0	0	0	0	1	11	21	13	12	8	#N/A	#N/A
TRINITY_DN18707_c0_g1	5.76053	2.86726	5.24e-115	7.38e-114	0	1	3	1	1	1	2	0	69	72	71	54	59	#N/A	#N/A
TRINITY_DN5413_c0_g1	5.75067	4.27794	0	0	5	4	2	4	5	2	2	3	180	191	180	187	166	XP_024964090.1	probable glutathione S-transferase isoform X2 [Cynara cardunculus var. scolymus]
TRINITY_DN15342_c0_g1	5.74944	2.56026	9.89e-95	1.2e-93	0	1	2	1	0	0	2	1	51	49	47	56	55	PWA42981.1	hypothetical protein CTI12_AA538780 [Artemisia annua]
TRINITY_DN31719_c0_g1	5.74592	2.18273	2.69e-71	2.68e-70	1	1	0	0	1	0	0	2	40	37	44	29	43	#N/A	#N/A
TRINITY_DN15221_c0_g1	5.74591	2.18273	1.14e-71	1.15e-70	1	1	1	0	0	0	1	1	29.59	40.61	37.34	40.34	45.39	OTG08843.1	putative glyoxalase I, Glyoxalase/Bleomycin resistance protein/Dihydroxybiphenyl dioxygenase [Helianthus annuus]
TRINITY_DN23532_c0_g1	5.74229	0.233308	9.2e-14	3.51e-13	0	0	0	0	0	0	0	0	5	8	10	4	5	XP_022029818.1	phospholipase A1-Ibeta2, chloroplastic-like [Helianthus annuus]
TRINITY_DN61183_c0_g1	5.74229	0.233308	6.15e-14	2.37e-13	0	0	0	0	0	0	0	0	8	9	6	5	4	PLY87539.1	hypothetical protein LSAT_8X67921 [Lactuca sativa]
TRINITY_DN46770_c0_g1	5.74227	0.233308	1.29e-13	4.89e-13	0	0	0	0	0	0	0	0	11	6	4	7	4	NP_524728.2	eukaryotic translation initiation factor 1A, isoform A [Drosophila melanogaster]
TRINITY_DN40943_c0_g1	5.74227	0.233308	6.15e-14	2.37e-13	0	0	0	0	0	0	0	0	6	8	8	7	3	#N/A	#N/A
TRINITY_DN18964_c0_g1	5.74225	0.233308	4.85e-14	1.87e-13	0	0	0	0	0	0	0	0	4	8	8	7	5	PWA92227.1	U-box domain-containing protein kinase family protein [Artemisia annua]
TRINITY_DN25655_c0_g1	5.74225	0.233308	4.07e-14	1.58e-13	0	0	0	0	0	0	0	0	5	8	6	6	7	#N/A	#N/A
TRINITY_DN48506_c0_g1	5.74225	0.233308	4.07e-14	1.58e-13	0	0	0	0	0	0	0	0	6	6	8	5	7	KFB39951.1	AGAP009463-PA-like protein [Anopheles sinensis]
TRINITY_DN61091_c0_g1	5.74225	0.233308	4.07e-14	1.58e-13	0	0	0	0	0	0	0	0	6	6	6	7	7	KNC30243.1	hypothetical protein FF38_07003 [Lucilia cuprina]
TRINITY_DN67045_c0_g1	5.74225	0.233308	6.03e-14	2.32e-13	0	0	0	0	0	0	0	0	9	5	6	4	8	EAT40153.1	AAEL008083-PA [Aedes aegypti]
TRINITY_DN31151_c0_g1	5.74072	4.97004	0	0	4.01	3	6.83	6	5.7	4.79	8.01	6	311	297.97	293.15	267.67	304.56	#N/A	#N/A
TRINITY_DN40499_c0_g1	5.73987	4.87354	0	0	6	4	3	5	6	5	5	8	275	268	262	296	277	XP_024984682.1	putative RING-H2 finger protein ATL35 [Cynara cardunculus var. scolymus]
TRINITY_DN19036_c0_g1	5.73809	2.97533	1.58e-126	2.37e-125	3	2	0	2	0	1	1	1	71	69	65	79	68	XP_022000750.1	peroxidase 21 [Helianthus annuus]
TRINITY_DN324_c0_g1	5.73322	5.75158	0	0	5	8	16	8	11	11	11	9	538	489	513	510	502	PWA71842.1	glutathione S-transferase [Artemisia annua]
TRINITY_DN2582_c0_g1	5.72811	5.97742	0	0	15	11	5	12	20	12	6	12	569	613	615	571	620	XP_023737489.1	VQ motif-containing protein 22-like [Lactuca sativa]
TRINITY_DN591_c0_g1	5.71166	5.63863	0	0	12	10	8	9	11	4	11	9	433	489	456	494	485	PWA73307.1	hypothetical protein CTI12_AA244510 [Artemisia annua]
TRINITY_DN379_c0_g1	5.71114	9.29359	0	0	136	110	120	114	107	110	132	120	5929	5951	5923	6049	5994	XP_023739464.1	AAA-ATPase ASD, mitochondrial-like [Lactuca sativa]
TRINITY_DN2212_c0_g1	5.70237	4.18129	1.48e-296	4.32e-295	3	4	4	2	4	2	3	4	167	161	176	154	185	PWA67974.1	hypothetical protein CTI12_AA313330 [Artemisia annua]
TRINITY_DN29602_c0_g1	5.69753	0.208217	7.21e-13	2.66e-12	0	0	0	0	0	0	0	0	11	8	6	2	4	PWA50450.1	homeodomain-like protein [Artemisia annua]
TRINITY_DN17476_c0_g1	5.6975	0.208217	4.25e-13	1.58e-12	0	0	0	0	0	0	0	0	7	11	3	5	5	XP_011207274.1	cytochrome b5 [Bactrocera dorsalis]
TRINITY_DN9562_c0_g1	5.69741	0.208217	2.5e-13	9.36e-13	0	0	0	0	0	0	0	0	6	10	7	4	4	AAT72931.1	cascarilladiene synthase [Solidago canadensis]
TRINITY_DN10819_c0_g1	5.69731	0.208216	1.18e-13	4.47e-13	0	0	0	0	0	0	0	0	7	7	5	8	4	PWA93719.1	hypothetical protein CTI12_AA068780 [Artemisia annua]
TRINITY_DN21415_c0_g1	5.69731	0.208216	1.06e-13	4.03e-13	0	0	0	0	0	0	0	0	6	8	6	7	4	XP_017110090.1	PREDICTED: endocuticle structural glycoprotein ABD-4 [Drosophila bipectinata]
TRINITY_DN11923_c0_g1	5.69731	0.208216	1.06e-13	4.03e-13	0	0	0	0	0	0	0	0	4	7	7	6	7	XP_001653700.1	S-phase kinase-associated protein 1 [Aedes aegypti]
TRINITY_DN23252_c0_g1	5.69731	0.208216	1.06e-13	4.03e-13	0	0	0	0	0	0	0	0	4	6	8	6	7	#N/A	#N/A
TRINITY_DN37650_c0_g1	5.69729	0.208216	1.79e-13	6.74e-13	0	0	0	0	0	0	0	0	8	4	5	5	9	XP_014599589.1	PREDICTED: 60S ribosomal protein L8 [Polistes canadensis]
TRINITY_DN67010_c0_g1	5.69728	0.208216	1.78e-13	6.73e-13	0	0	0	0	0	0	0	0	5	4	9	5	8	XP_011187118.1	60S ribosomal protein L44 [Zeugodacus cucurbitae]
TRINITY_DN46185_c0_g1	5.69728	0.208216	3.71e-13	1.38e-12	0	0	0	0	0	0	0	0	7	4	11	5	4	EAT38942.1	AAEL009212-PC [Aedes aegypti]
TRINITY_DN20615_c0_g1	5.69727	0.208216	7.22e-13	2.66e-12	0	0	0	0	0	0	0	0	10	5	1	8	7	#N/A	#N/A
TRINITY_DN56885_c0_g1	5.69727	0.208216	2.25e-13	8.46e-13	0	0	0	0	0	0	0	0	9	3	8	6	5	OTF92420.1	hypothetical protein HannXRQ_Chr16g0521671 [Helianthus annuus]
TRINITY_DN36976_c0_g1	5.69713	0.208216	6.21e-13	2.3e-12	0	0	0	0	0	0	0	0	2	4	9	10	6	XP_022120415.1	calcium-transporting ATPase sarcoplasmic/endoplasmic reticulum type isoform X3 [Pieris rapae]
TRINITY_DN11152_c0_g1	5.69532	3.35844	6.91e-162	1.25e-160	1	4	1	1	3	2	1	1	91	86	100	81	108	XP_024968114.1	zinc finger protein ZAT7-like [Cynara cardunculus var. scolymus]
TRINITY_DN16855_c0_g1	5.69465	0.851068	1.7e-24	8.96e-24	0	0	0	0	1	0	0	0	11	17	13	13	8	XP_023756047.1	LEAF RUST 10 DISEASE-RESISTANCE LOCUS RECEPTOR-LIKE PROTEIN KINASE-like 2.5 [Lactuca sativa]
TRINITY_DN3697_c2_g1	5.69462	0.851068	5.85e-25	3.11e-24	0	0	1	0	0	0	0	0	13	14	13	11	11	XP_022005254.1	wall-associated receptor kinase-like 22 [Helianthus annuus]
TRINITY_DN15764_c3_g1	5.69462	0.851068	5.85e-25	3.11e-24	1	0	0	0	0	0	0	0	14	11.09	15	11	11	#N/A	#N/A
TRINITY_DN51011_c0_g1	5.69295	1.90674	1.03e-57	9e-57	1	0	0	0	1	1	1	0	25	28	29	35	38	#N/A	#N/A
TRINITY_DN9747_c1_g1	5.68515	3.74617	3e-219	6.93e-218	1	1	4	4	1	3	2	3	133	119	126	129	110	PWA49615.1	DNA-binding WRKY [Artemisia annua]
TRINITY_DN10814_c0_g1	5.68199	7.33803	0	0	22	32	46	30	31	40	31	17	1474	1551	1524	1572	1576	XP_022021344.1	probable calcium-binding protein CML45 [Helianthus annuus]
TRINITY_DN10286_c0_g1	5.6812	3.51757	1.83e-188	3.7e-187	1	1	2	2	1	5	0	4	108	98	100	108	109	XP_008780943.1	uncharacterized protein LOC103700843 [Phoenix dactylifera]
TRINITY_DN60524_c0_g1	5.67818	1.28223	3.72e-35	2.4e-34	0	0	0	0	0	1	0	1	24	13	19	21	15	XP_021993219.1	UDP-glycosyltransferase 85A8 [Helianthus annuus]
TRINITY_DN66090_c0_g1	5.67601	4.39518	0	0	4	5	5	1	3	3	7	3	202	214	201	172	192	XP_022010004.1	U-box domain-containing protein 21-like [Helianthus annuus]
TRINITY_DN15809_c0_g1	5.67136	0.834766	2.06e-23	1.06e-22	0	0	0	0	1	0	0	0	18	8	15	12	8	XP_024990764.1	probable carotenoid cleavage dioxygenase 4, chloroplastic [Cynara cardunculus var. scolymus]
TRINITY_DN46559_c0_g1	5.67134	0.834766	3.03e-23	1.55e-22	0	1	0	0	0	0	0	0	18	8	14	14	7	XP_022039671.1	kunitz trypsin inhibitor 2-like [Helianthus annuus]
TRINITY_DN4611_c0_g1	5.66425	4.83409	0	0	7	3	2	3	13	5	6	4	261	275	266	254	282	XP_022029824.1	zinc finger AN1 domain-containing stress-associated protein 12 [Helianthus annuus]
TRINITY_DN6670_c0_g1	5.66157	2.11008	1.52e-64	1.42e-63	2	2	0	0	0	0	0	1	44	41	22	41	34	#N/A	#N/A
TRINITY_DN66208_c0_g1	5.65451	4.82483	0	0	5	4	9	7	2	9	2	5	266	263	272	271	257	PWA80569.1	multi antimicrobial extrusion protein [Artemisia annua]
TRINITY_DN59187_c0_g1	5.65423	5.58355	0	0	7	13	9	11	4	14	5	11	465	449	428	459	464	PWA71906.1	hypothetical protein CTI12_AA272960 [Artemisia annua]
TRINITY_DN11058_c0_g1	5.65111	0.182681	1.39e-12	5.05e-12	0	0	0	0	0	0	0	0	9	8	6.09	1	6	#N/A	#N/A
TRINITY_DN9042_c0_g1	5.651	0.182681	1.04e-12	3.78e-12	0	0	0	0	0	0	0	0	4	8	5	3	10	#N/A	#N/A
TRINITY_DN60972_c0_g1	5.65096	0.182681	7.01e-13	2.58e-12	0	0	0	0	0	0	0	0	4	7	10	5	4	EDW75055.1	uncharacterized protein Dwil_GK19969 [Drosophila willistoni]
TRINITY_DN47039_c0_g1	5.65095	0.182681	3.94e-13	1.47e-12	0	0	0	0	0	0	0	0	4	8	7	4	7	#N/A	#N/A
TRINITY_DN13343_c0_g1	5.65095	0.182681	4.37e-13	1.62e-12	0	0	0	0	0	0	0	0	3	8	7	7	5	XP_021956009.1	uncharacterized protein LOC110852291 isoform X1 [Folsomia candida]
TRINITY_DN48526_c0_g1	5.65094	0.182681	3.49e-13	1.3e-12	0	0	0	0	0	0	0	0	7	6	7	7	3	XP_026462108.1	transitional endoplasmic reticulum ATPase TER94 [Ctenocephalides felis]
TRINITY_DN22966_c0_g1	5.65093	0.182681	2.75e-13	1.03e-12	0	0	0	0	0	0	0	0	6	5	6	5	8	XP_016611659.1	histone H2A.X [Spizellomyces punctatus DAOM BR117]
TRINITY_DN10558_c0_g1	5.64778	0.818278	3.83e-24	2e-23	0	0	0	0	0	0	0	1	10	13	9	14	14	PWA73309.1	hypothetical protein CTI12_AA244530 [Artemisia annua]
TRINITY_DN57365_c0_g1	5.64673	1.25799	1.09e-33	6.87e-33	0	0	0	0	1	0	0	1	10	22	18.99	16	23	PWA59760.1	serine-threonine/tyrosine-protein kinase catalytic domain-containing protein [Artemisia annua]
TRINITY_DN28023_c0_g1	5.64582	1.86721	2.59e-55	2.2e-54	0	0	1	1	0	0	1	1	26	25	29	30	40	PWA53627.1	E3 ubiquitin-protein ligase LIN-1 [Artemisia annua]
TRINITY_DN57347_c0_g1	5.6455	2.29424	1.49e-78	1.59e-77	0	0	1	1	2	0	2	0	41	43	45	38	43	XP_021973679.1	probable inactive ATP-dependent zinc metalloprotease FTSHI 3, chloroplastic [Helianthus annuus]
TRINITY_DN5327_c0_g1	5.63362	3.47349	1.09e-180	2.13e-179	2	0	3	3	0	2	4	2	104	108.24	100	91.01	103.01	KVH87673.1	Ankyrin repeat-containing protein [Cynara cardunculus var. scolymus]
TRINITY_DN28203_c0_g1	5.62148	2.07581	1.25e-64	1.16e-63	2	1	0	0	1	0	1	0	44	31	42	30	30	XP_022000131.1	E3 ubiquitin-protein ligase ATL41-like [Helianthus annuus]
TRINITY_DN69911_c0_g1	5.6032	0.156686	2.92e-12	1.04e-11	0	0	0	0	0	0	0	0	9	9	3	4	4	XP_014611885.1	PREDICTED: probable aconitate hydratase, mitochondrial [Polistes canadensis]
TRINITY_DN29417_c0_g1	5.60312	0.156686	2.77e-12	9.9e-12	0	0	0	0	0	0	0	0	2	9	8	4	6	XP_019552504.1	PREDICTED: cathepsin L [Aedes albopictus]
TRINITY_DN18147_c0_g1	5.6031	0.156686	1.54e-12	5.58e-12	0	0	0	0	0	0	0	0	5	9	7	3	5	CRK90035.1	CLUMA_CG003760, isoform A [Clunio marinus]
TRINITY_DN66439_c0_g1	5.60305	0.156686	3.49e-12	1.24e-11	0	0	0	0	0	0	0	0	3	8	7	4	7	XP_001647935.2	phosphoenolpyruvate carboxykinase [GTP] [Aedes aegypti]
TRINITY_DN50035_c0_g1	5.60302	0.156685	4.54e-12	1.61e-11	0	0	0	0	0	0	0	0	8	5	8	6	2	XP_011202879.1	60S ribosomal protein L19 [Bactrocera dorsalis]
TRINITY_DN70713_c0_g1	5.60301	0.156685	1.86e-12	6.72e-12	0	0	0	0	0	0	0	0	6	6	5	5	7	#N/A	#N/A
TRINITY_DN20819_c0_g1	5.60301	0.156685	4.19e-12	1.49e-11	0	0	0	0	0	0	0	0	2	7	8	7	5	XP_026476982.1	40S ribosomal protein S20-like [Ctenocephalides felis]
TRINITY_DN61783_c0_g1	5.60301	0.156685	2.3e-12	8.28e-12	0	0	0	0	0	0	0	0	5	5	7	4	8	CRK88506.1	CLUMA_CG002258, isoform A [Clunio marinus]
TRINITY_DN20205_c0_g1	5.603	0.156685	2.56e-12	9.2e-12	0	0	0	0	0	0	0	0	4	6	4	7	8	PLY61690.1	hypothetical protein LSAT_5X100260 [Lactuca sativa]
TRINITY_DN21046_c1_g1	5.603	0.156685	3.75e-12	1.33e-11	0	0	0	0	0	0	0	0	7	5	3	5	9	#N/A	#N/A
TRINITY_DN64105_c0_g1	5.60294	0.156685	4.78e-12	1.69e-11	0	0	0	0	0	0	0	0	5	3	9	4	8	AFO64617.1	cytochrome P450 mono-oxygenase [Artemisia annua]
TRINITY_DN1056_c2_g1	5.59941	0.784725	1.81e-22	9.09e-22	0	0	1	0	0	0	0	0	12	12	15	5	14	PWA98864.1	zinc finger, CCHC-type [Artemisia annua]
TRINITY_DN9141_c0_g1	5.59937	0.784725	7.05e-23	3.57e-22	0	0	0	0	0	0	1	0	7.01	13.1	11.05	11.01	15.94	KVI03699.1	hypothetical protein Ccrd_017982, partial [Cynara cardunculus var. scolymus]
TRINITY_DN10834_c0_g1	5.58163	1.20823	2.92e-30	1.73e-29	0	0	0	1	0	0	0	1	20	18	12	8	28	PLY98146.1	hypothetical protein LSAT_1X101761 [Lactuca sativa]
TRINITY_DN65541_c0_g1	5.57858	5.28495	0	0	5	5	14	8	7	4	12	8	367	375	372	338	382	PWA51641.1	purple acid phosphatases superfamily protein [Artemisia annua]
TRINITY_DN71274_c0_g1	5.57722	1.80999	5.15e-53	4.27e-52	2	1	0	0	1	0	0	0	23	36	30	28	26	#N/A	#N/A
TRINITY_DN11270_c0_g1	5.57454	0.767651	6.39e-23	3.24e-22	0	0	1	0	0	0	0	0	9	13	10	14	11	XP_022000952.1	ultraviolet-B receptor UVR8-like [Helianthus annuus]
TRINITY_DN5458_c0_g1	5.56811	4.53548	0	0	7	0	8	3	7	3	4	5	221	215	206	232	207	#N/A	#N/A
TRINITY_DN36795_c0_g1	5.56553	6.83077	0	0	21	21	20	27	26	25	23	26	1087	1055	1042	1128	1084	KVI07623.1	AAA+ ATPase domain-containing protein [Cynara cardunculus var. scolymus]
TRINITY_DN61390_c0_g1	5.55376	0.130213	1.24e-11	4.31e-11	0	0	0	0	0	0	0	0	6	11	3	6	2	#N/A	#N/A
TRINITY_DN43974_c0_g1	5.55348	0.130213	7.17e-12	2.52e-11	0	0	0	0	0	0	0	0	6	8	5	6	3	XP_022007739.1	uncharacterized protein LOC110907006 [Helianthus annuus]
TRINITY_DN17933_c0_g1	5.55346	0.130213	5.91e-12	2.08e-11	0	0	0	0	0	0	0	0	6	6	7	3	6	XP_004536191.1	60S ribosomal protein L34 [Ceratitis capitata]
TRINITY_DN92_c0_g1	5.55345	3.55288	6.9e-175	1.32e-173	2	1	1	1	3	5	3	2	114.03	82.09	109.02	133.07	96.74	#N/A	#N/A
TRINITY_DN38826_c0_g1	5.55345	0.130213	5.88e-12	2.07e-11	0	0	0	0	0	0	0	0	4	6	8	5	5	XP_005177639.1	PREDICTED: troponin C [Musca domestica]
TRINITY_DN19737_c0_g1	5.55345	0.130213	4.85e-12	1.72e-11	0	0	0	0	0	0	0	0	6	6	7	5	4	XP_013108370.1	PREDICTED: G2/mitotic-specific cyclin-B [Stomoxys calcitrans]
TRINITY_DN49077_c0_g1	5.55345	0.130213	4.83e-12	1.71e-11	0	0	0	0	0	0	0	0	5	6	7	5	5	XP_014090115.1	PREDICTED: transketolase-like protein 2 [Bactrocera oleae]
TRINITY_DN56304_c0_g1	5.55345	0.130213	4.83e-12	1.71e-11	0	0	0	0	0	0	0	0	6	4	6	7	5	CRK96468.1	CLUMA_CG009901, isoform A [Clunio marinus]
TRINITY_DN46908_c0_g1	5.55343	0.130213	1.78e-11	6.13e-11	0	0	0	0	0	0	0	0	10	3	7	3	5	CRK96108.1	CLUMA_CG009543, isoform A [Clunio marinus]
TRINITY_DN68737_c0_g1	5.55341	0.130213	7.08e-12	2.49e-11	0	0	0	0	0	0	0	0	6	3	6	5	8	XP_023297728.1	60S ribosomal protein L15 [Lucilia cuprina]
TRINITY_DN5949_c0_g1	5.5495	4.84837	0	0	2	6	4	8	5	5	10	7	265	286	261	272	264	OTG26278.1	hypothetical protein HannXRQ_Chr05g0156901 [Helianthus annuus]
TRINITY_DN9518_c0_g1	5.54789	1.1827	4.02e-32	2.46e-31	1	0	1	0	0	0	0	0	17	20	18	11	18	#N/A	#N/A
TRINITY_DN7807_c0_g1	5.54674	1.78475	7.06e-53	5.84e-52	1	0	0	1	0	0	2	0	27	30	31	26	26	OTG15926.1	putative peptidase M10A, Metallopeptidase, catalytic domain protein [Helianthus annuus]
TRINITY_DN38695_c0_g1	5.53976	3.46557	2.36e-178	4.56e-177	3	1	3	1	4	2	2	1	95	96	97	105	109	XP_021987507.1	basic 7S globulin-like [Helianthus annuus]
TRINITY_DN3090_c0_g1	5.53499	7.79939	0	0	44.99	34	53.17	47	51.3	50.21	40.99	58	2099	2172.03	2115.85	2072.33	2107.44	CAB71301.2	vegetative storage protein, VSP [Cichorium intybus]
TRINITY_DN12580_c0_g1	5.53088	3.11352	1.36e-131	2.11e-130	1	1	0	2	4	1	4	0	75	74	97	68	74	PWA49478.1	ionotropic glutamate receptor, metazoa, Periplasmic binding protein-like I [Artemisia annua]
TRINITY_DN14673_c0_g1	5.5266	3.73083	2.55e-210	5.68e-209	0	4	3	3	7	2	2	0	129	121	126	103	129	PWA55411.1	DNA-binding WRKY [Artemisia annua]
TRINITY_DN33343_c0_g1	5.5113	2.50467	2.52e-88	2.9e-87	1	2	3	1	0	1	0	0	44	48	57	50	47	#N/A	#N/A
TRINITY_DN38328_c0_g1	5.50221	0.103246	2.69e-11	9.18e-11	0	0	0	0	0	0	0	0	4	9	5	6	3	NP_524709.1	ribosomal protein S15Aa, isoform D [Drosophila melanogaster]
TRINITY_DN49391_c0_g1	5.50216	0.103246	1.19e-10	3.92e-10	0	0	0	0	0	0	0	0	5	6	2	2	12	XP_024985720.1	ABC transporter E family member 2 [Cynara cardunculus var. scolymus]
TRINITY_DN46385_c0_g1	5.50214	0.103246	2.97e-11	1.01e-10	0	0	0	0	0	0	0	0	2	7	8	6	4	ABV44714.1	60S ribosomal protein L35A-like protein [Phlebotomus papatasi]
TRINITY_DN41381_c0_g1	5.50213	0.103246	2.73e-11	9.31e-11	0	0	0	0	0	0	0	0	5	5	8	2	7	XP_004530489.1	NA"
TRINITY_DN69159_c0_g1	5.50212	0.103246	2.73e-11	9.31e-11	0	0	0	0	0	0	0	0	8	5	5	7	2	XP_005181215.1	PREDICTED: stress-associated endoplasmic reticulum protein 2 [Musca domestica]
TRINITY_DN19951_c0_g1	5.50212	0.103246	2.47e-11	8.44e-11	0	0	0	0	0	0	0	0	9	4	6	4	4	#N/A	#N/A
TRINITY_DN16090_c0_g1	5.50212	0.103246	1.35e-11	4.68e-11	0	0	0	0	0	0	0	0	5	7	4	5	6	XP_023750563.1	protein FAR1-RELATED SEQUENCE 11-like [Lactuca sativa]
TRINITY_DN19125_c0_g1	5.50212	0.103246	1.92e-11	6.61e-11	0	0	0	0	0	0	0	0	5	5	8	3	6	#N/A	#N/A
TRINITY_DN23267_c0_g1	5.50212	0.103246	3.92e-11	1.32e-10	0	0	0	0	0	0	0	0	4	6	3	4	10	XP_001649965.1	cyclin G [Aedes aegypti]
TRINITY_DN47483_c0_g1	5.50212	0.103246	1.62e-11	5.61e-11	0	0	0	0	0	0	0	0	5	6	3	6	7	#N/A	#N/A
TRINITY_DN59097_c0_g1	5.50212	0.103246	1.25e-11	4.36e-11	0	0	0	0	0	0	0	0	5	5	5	5	7	XP_023747283.1	uncharacterized protein LOC111895439 [Lactuca sativa]
TRINITY_DN19414_c0_g1	5.50211	0.103246	2.31e-11	7.93e-11	0	0	0	0	0	0	0	0	8	4	5	3	7	PWA45638.1	BES1/BZR1 plant transcription factor [Artemisia annua]
TRINITY_DN7312_c0_g1	5.50211	0.103246	1.76e-11	6.08e-11	0	0	0	0	0	0	0	0	4	5	8	4	6	#N/A	#N/A
TRINITY_DN49766_c0_g1	5.50209	0.103246	2.28e-11	7.81e-11	0	0	0	0	0	0	0	0	5	4	9	5	4	PHH85982.1	hypothetical protein CDD83_10900 [Cordyceps sp. RAO-2017]
TRINITY_DN63603_c0_g1	5.50209	0.103246	2.66e-11	9.08e-11	0	0	0	0	0	0	0	0	6	4	5	3	9	#N/A	#N/A
TRINITY_DN17520_c0_g1	5.50209	0.103246	2.11e-11	7.26e-11	0	0	0	0	0	0	0	0	6	4	6	8	3	XP_024963641.1	root allergen protein-like [Cynara cardunculus var. scolymus]
TRINITY_DN57903_c0_g1	5.50203	0.103245	3.49e-11	1.18e-10	0	0	0	0	0	0	0	0	9	2	6	6	4	AIS72814.1	heat shock protein 90 [Sitodiplosis mosellana]
TRINITY_DN27993_c0_g1	5.50202	0.103245	3.1e-11	1.05e-10	0	0	0	0	0	0	0	0	4	4	3	9	7	#N/A	#N/A
TRINITY_DN58494_c0_g1	5.50201	0.103245	5.2e-11	1.75e-10	0	0	0	0	0	0	0	0	4	3	11	4	5	XP_026462313.1	nucleoplasmin-like protein isoform X2 [Ctenocephalides felis]
TRINITY_DN27957_c0_g1	5.49739	0.715183	1.17e-21	5.76e-21	0	0	0	0	0	0	0	1	9	15	11	9.02	9.52	KVH87780.1	hypothetical protein Ccrd_024932, partial [Cynara cardunculus var. scolymus]
TRINITY_DN21852_c0_g1	5.49738	0.715182	1.06e-21	5.24e-21	0	1	0	0	0	0	0	0	14	8	11	11	10	KJH53109.1	core histone H2A/H2B/H3/H4 [Dictyocaulus viviparus]
TRINITY_DN48711_c0_g1	5.49724	0.715182	3.18e-20	1.5e-19	0	0	0	0	1	0	0	0	9	6	12	8	19	XP_004522823.1	40S ribosomal protein S18 [Ceratitis capitata]
TRINITY_DN398_c0_g1	5.48704	8.38795	0	0	64	71	93	67	74	71	76	73	3156	3165	3149	3243	3156	XP_022025824.1	glyceraldehyde-3-phosphate dehydrogenase, cytosolic isoform X2 [Helianthus annuus]
TRINITY_DN49747_c0_g1	5.48386	1.73291	1.07e-48	8.42e-48	1	1	1	1	0	0	0	0	20	35	23	29	27	PWA73309.1	hypothetical protein CTI12_AA244530 [Artemisia annua]
TRINITY_DN4218_c0_g1	5.48091	4.37699	0	0	4	6	4	5	6	3	3	4	186	191	191	200	196	XP_023745391.1	F-box protein At2g27310-like [Lactuca sativa]
TRINITY_DN13162_c0_g1	5.47075	0.69726	2.28e-19	1.05e-18	0	0	0	0	0	0	1	0	13	10	6	5	19	#N/A	#N/A
TRINITY_DN1129_c0_g1	5.46137	6.2186	0	0	18	14	17	13	19	15	16	20	703	721	723	705	662	PWA38105.1	pyridoxal phosphate (PLP)-dependent transferases superfamily protein [Artemisia annua]
TRINITY_DN11123_c0_g1	5.45589	2.94527	1.07e-120	1.55e-119	1	2	1	3	0	0	4	1	68	65	65	70	74	#N/A	#N/A
TRINITY_DN11562_c0_g1	5.45468	1.44144	2.5e-37	1.67e-36	0	1	1	0	0	0	1	0	12	31.01	19	22	21	PWA52492.1	tyrosine-protein kinase, Fes/Fps type [Artemisia annua]
TRINITY_DN10278_c0_g1	5.45468	3.78488	8.65e-218	1.99e-216	3	3	3	1	3	2	4	4	135	138	119	126	113	XP_022030351.1	receptor-like protein kinase At5g59670 [Helianthus annuus]
TRINITY_DN27476_c0_g1	5.44899	0.0757648	6.96e-11	2.32e-10	0	0	0	0	0	0	0	0	3	9	4	5	5	XP_015587119.1	MD-2-related lipid-recognition protein [Cephus cinctus]
TRINITY_DN62113_c0_g1	5.44899	0.0757648	6.64e-11	2.22e-10	0	0	0	0	0	0	0	0	7	7	6	2	4	#N/A	#N/A
TRINITY_DN32575_c0_g1	5.44892	0.0757647	5.7e-11	1.91e-10	0	0	0	0	0	0	0	0	7	6	2	5	6	#N/A	#N/A
TRINITY_DN41648_c0_g1	5.44891	0.0757646	7.47e-11	2.49e-10	0	0	0	0	0	0	0	0	9	4	6	4	3	PWA35547.1	Zinc finger, C2H2 [Artemisia annua]
TRINITY_DN68931_c0_g1	5.44891	0.0757646	8.04e-11	2.67e-10	0	0	0	0	0	0	0	0	1	7	6	6	6	AFO72959.1	LP18839p1, partial [Drosophila melanogaster]
TRINITY_DN50200_c0_g1	5.4489	0.0757647	3.65e-11	1.24e-10	0	0	0	0	0	0	0	0	6	6	4	4	6	#N/A	#N/A
TRINITY_DN21213_c0_g1	5.44889	0.0757646	3.96e-11	1.34e-10	0	0	0	0	0	0	0	0	7	5	4	6	4	XP_021997024.1	glutamate receptor 2.7-like [Helianthus annuus]
TRINITY_DN18430_c0_g1	5.44889	0.0757646	3.32e-11	1.13e-10	0	0	0	0	0	0	0	0	5	5	4	6	6	RIA97770.1	Glucooligosaccharide oxidase [Glomus cerebriforme]
TRINITY_DN17761_c0_g1	5.44889	0.0757646	4.35e-11	1.47e-10	0	0	0	0	0	0	0	0	6	5	3	5	7	#N/A	#N/A
TRINITY_DN66539_c0_g1	5.44883	0.0757645	6.99e-11	2.33e-10	0	0	0	0	0	0	0	0	7	3	5	8	3	XP_012217577.1	PREDICTED: probable ATP-dependent RNA helicase DDX43 [Linepithema humile]
TRINITY_DN22773_c0_g1	5.44368	0.679113	2.11e-19	9.75e-19	0	0	0	0	0	0	0	1	4	17	13	10	8	XP_024447996.1	protein indeterminate-domain 2 [Populus trichocarpa]
TRINITY_DN5269_c0_g2	5.44357	0.679113	1.49e-20	7.08e-20	1	0	0	0	0	0	0	0	6	14	9	11	12	KVI12504.1	Rapid ALkalinization Factor [Cynara cardunculus var. scolymus]
TRINITY_DN5828_c1_g1	5.44357	0.679113	1.32e-20	6.31e-20	0	0	1	0	0	0	0	0	15	10	11	9	7	#N/A	#N/A
TRINITY_DN59908_c0_g1	5.44356	0.679113	6.93e-21	3.34e-20	1	0	0	0	0	0	0	0	10	8	11	11	12	KVI05266.1	Bulb-type lectin domain-containing protein, partial [Cynara cardunculus var. scolymus]
TRINITY_DN2839_c0_g2	5.44176	1.10326	1.03e-29	6.01e-29	0	0	1	0	0	1	0	0	17	16	20	11	14	GAU20318.1	hypothetical protein TSUD_337990 [Trifolium subterraneum]
TRINITY_DN62247_c0_g1	5.43977	6.82612	0	0	20	27	28	28	29	23	26	24	1128	1015	1049	1105	1065	#N/A	#N/A
TRINITY_DN17630_c0_g1	5.43317	2.43608	1.01e-83	1.12e-82	0	3	1	0	2	1	1	0	41	48	46	45	53	PWA76428.1	Drought induced 19/ RING finger protein 114 [Artemisia annua]
TRINITY_DN15168_c0_g1	5.43173	2.11008	2.46e-66	2.34e-65	1	1	0	0	1	0	2	1	33	34	34	45	35	XP_023737258.1	uncharacterized protein LOC111885211 isoform X2 [Lactuca sativa]
TRINITY_DN29648_c0_g1	5.43045	2.9223	4.3e-110	5.87e-109	2	1	3	2	1	1	1	1	55	74	63	56	88	PWA64500.1	protein kinase-like domain, Concanavalin A-like lectin/glucanase domain protein [Artemisia annua]
TRINITY_DN23392_c0_g1	5.42328	1.08958	1.08e-29	6.31e-29	0	0	0	0	1	1	0	0	15	15	16	17	14	XP_021987844.1	uncharacterized protein LOC110884439 [Helianthus annuus]
TRINITY_DN4160_c0_g2	5.4196	8.35197	0	0	77	80	59	84	83	71	69	78	3157	3163	3021	3123	2988	XP_024968397.1	calmodulin-binding protein 60 D-like isoform X1 [Cynara cardunculus var. scolymus]
TRINITY_DN37293_c0_g1	5.41586	0.660734	2.09e-20	9.89e-20	0	0	0	0	0	1	0	0	10	9	7	14	11	XP_023756179.1	acid phosphatase 1-like [Lactuca sativa]
TRINITY_DN28758_c0_g1	5.41584	0.660734	3.59e-20	1.69e-19	0	0	0	0	1	0	0	0	12	6	9	10	14	#N/A	#N/A
TRINITY_DN59400_c0_g1	5.40771	2.08961	1.54e-64	1.44e-63	0	1	0	0	0	1	4	0	36	32	31	34	45	#N/A	#N/A
TRINITY_DN17958_c0_g1	5.40465	1.07578	1.3e-27	7.33e-27	2	0	0	0	0	0	0	0	15	21	7	15	18	XP_023762342.1	uncharacterized protein LOC111910754 [Lactuca sativa]
TRINITY_DN3829_c1_g1	5.40448	1.07578	3.03e-27	1.69e-26	0	0	0	0	0	0	0	2	15	15	10.01	25	11.02	XP_022005317.1	wall-associated receptor kinase-like 8 [Helianthus annuus]
TRINITY_DN14660_c0_g1	5.40264	1.89106	6.69e-55	5.66e-54	0	0	0	1	1	2	1	0	40	30	29	25	28	XP_021988349.1	TMV resistance protein N-like [Helianthus annuus]
TRINITY_DN398_c2_g1	5.40022	6.34211	0	0	23	17	26	12	21	23	14	14	739	770	816	736	763	#N/A	#N/A
TRINITY_DN21966_c0_g1	5.39949	6.03569	0	0	20	14	11	10	21	13	19	13	616	620	628	617	607	XP_023747609.1	probable linoleate 9S-lipoxygenase 5 [Lactuca sativa]
TRINITY_DN44711_c0_g1	5.39382	0.0477502	2.28e-10	7.4e-10	0	0	0	0	0	0	0	0	5	9	5	4	2	#N/A	#N/A
TRINITY_DN43073_c0_g1	5.39376	0.0477502	2.01e-10	6.54e-10	0	0	0	0	0	0	0	0	7	7	6	2	3	PWA38414.1	hypothetical protein CTI12_AA581540 [Artemisia annua]
TRINITY_DN49600_c0_g1	5.39371	0.0477501	1.46e-10	4.78e-10	0	0	0	0	0	0	0	0	4	8	5	3	5	XP_023735523.1	cytochrome P450 81E8-like [Lactuca sativa]
TRINITY_DN395_c0_g2	5.39367	0.0477501	1.24e-10	4.07e-10	0	0	0	0	0	0	0	0	6	7	4	5	3	#N/A	#N/A
TRINITY_DN41002_c0_g1	5.39364	0.04775	1.9e-10	6.21e-10	0	0	0	0	0	0	0	0	9	4	3	5	4	NP_651359.1	ribosomal protein S27, isoform A [Drosophila melanogaster]
TRINITY_DN4169_c0_g1	5.39363	0.0477499	1.14e-10	3.76e-10	0	0	0	0	0	0	0	0	3	6	4	6	6	#N/A	#N/A
TRINITY_DN39166_c0_g1	5.39363	0.0477499	9.65e-11	3.2e-10	0	0	0	0	0	0	0	0	6	4	6	4	5	EDX12141.1	GD19393 [Drosophila simulans]
TRINITY_DN74023_c0_g1	5.39362	0.0477499	1.04e-10	3.45e-10	0	0	0	0	0	0	0	0	4	5	5	7	4	PLY76419.1	hypothetical protein LSAT_8X103401 [Lactuca sativa]
TRINITY_DN30855_c0_g1	5.39362	0.0477499	1.66e-10	5.45e-10	0	0	0	0	0	0	0	0	3	6	3	8	5	ADG03443.1	GH08738p [Drosophila melanogaster]
TRINITY_DN33116_c0_g1	5.3936	0.0477498	1.22e-10	4.03e-10	0	0	0	0	0	0	0	0	5	3	7	6	4	ACT80203.1	NADH dehydrogenase subunit 1 (mitochondrion) [Bradysia amoena]
TRINITY_DN46358_c0_g1	5.39356	0.0477498	2.29e-10	7.45e-10	0	0	0	0	0	0	0	0	8	3	2	7	5	XP_005184447.1	PREDICTED: 60S ribosomal protein L37a [Musca domestica]
TRINITY_DN16224_c0_g1	5.39354	0.0477498	3.18e-10	1.03e-09	0	0	0	0	0	0	0	0	5	3	5	2	10	#N/A	#N/A
TRINITY_DN47293_c0_g1	5.39211	2.78054	1.66e-105	2.2e-104	0	1	4	0	2	0	1	3	65	56	59	66	56	XP_024965572.1	putative 12-oxophytodienoate reductase 11 [Cynara cardunculus var. scolymus]
TRINITY_DN36644_c0_g1	5.39164	7.85291	0	0	49	56	63	55	45	58	55	52	2186	2225	2183	2109	2223	XP_024971081.1	uncharacterized protein LOC112510048 [Cynara cardunculus var. scolymus]
TRINITY_DN23547_c0_g1	5.38764	0.642118	7.31e-20	3.42e-19	0	0	0	0	0	1	0	0	13	9	7	13	8	PWA46845.1	F-box domain-containing protein [Artemisia annua]
TRINITY_DN28320_c0_g1	5.38763	0.642118	8.01e-20	3.74e-19	0	0	1	0	0	0	0	0	12	8	9	14	7	#N/A	#N/A
TRINITY_DN4160_c0_g1	5.36039	7.13379	0	0	29	36	35	27	34	44	34	29	1276	1290	1357	1321	1383	XP_022010613.1	calmodulin-binding protein 60 B-like [Helianthus annuus]
TRINITY_DN10496_c0_g1	5.35885	0.623259	1.15e-19	5.34e-19	0	0	0	0	0	1	0	0	9	12	8	10	10	XP_022015970.1	probable carotenoid cleavage dioxygenase 4, chloroplastic [Helianthus annuus]
TRINITY_DN19892_c0_g1	5.34159	2.03358	2.9e-60	2.6e-59	1	0	1	0	1	2	0	1	28	35	26	36	45	OTF94373.1	putative cysteine-rich receptor-like protein kinase 8 [Helianthus annuus]
TRINITY_DN36775_c0_g1	5.3388	3.61864	1.88e-194	3.89e-193	5	1	4	2	3	2	2	3	110	104	120	108	116	#N/A	#N/A
TRINITY_DN33979_c0_g1	5.33635	0.0191808	6.07e-10	1.94e-09	0	0	0	0	0	0	0	0	8	7	4	2	3	ACT80203.1	NADH dehydrogenase subunit 1 (mitochondrion) [Bradysia amoena]
TRINITY_DN11304_c0_g1	5.33633	0.0191808	5.2e-10	1.67e-09	0	0	0	0	0	0	0	0	4	9	3	4	4	#N/A	#N/A
TRINITY_DN42953_c0_g1	5.33618	0.0191806	2.94e-10	9.51e-10	0	0	0	0	0	0	0	0	6	5	4	3	6	XP_011188194.1	60S ribosomal protein L15 [Zeugodacus cucurbitae]
TRINITY_DN9898_c0_g1	5.33616	0.0191805	2.72e-10	8.82e-10	0	0	0	0	0	0	0	0	4	4	6	4	6	#N/A	#N/A
TRINITY_DN25979_c0_g1	5.33616	0.0191805	1.71e-09	5.33e-09	0	0	0	0	0	0	0	0	9	2	8	0	5	KFB53387.1	hypothetical protein ZHAS_00021701 [Anopheles sinensis]
TRINITY_DN22717_c0_g1	5.33615	0.0191805	2.92e-10	9.46e-10	0	0	0	0	0	0	0	0	4	4	7	5	4	XP_017477232.1	PREDICTED: 40S ribosomal protein S4 [Rhagoletis zephyria]
TRINITY_DN36513_c0_g1	5.33615	0.0191805	3.44e-10	1.11e-09	0	0	0	0	0	0	0	0	7	3	6	4	4	ABD63902.1	heat shock cognate 70 [Rhynchosciara americana]
TRINITY_DN36831_c0_g1	5.33615	0.0191805	3.96e-10	1.28e-09	0	0	0	0	0	0	0	0	4	5	2	6	7	#N/A	#N/A
TRINITY_DN33728_c0_g1	5.33614	0.0191804	3.15e-10	1.02e-09	0	0	0	0	0	0	0	0	3	4	7	5	5	OTG37664.1	putative S-locus glycoprotein domain, Bulb-type lectin domain protein [Helianthus annuus]
TRINITY_DN67900_c0_g1	5.33614	0.0191805	4.19e-10	1.35e-09	0	0	0	0	0	0	0	0	3	5	3	5	8	XP_017082238.1	PREDICTED: V-type proton ATPase subunit E [Drosophila eugracilis]
TRINITY_DN49595_c0_g1	5.33613	0.0191805	4.5e-10	1.45e-09	0	0	0	0	0	0	0	0	3	4	6	3	8	XP_022007739.1	uncharacterized protein LOC110907006 [Helianthus annuus]
TRINITY_DN30611_c0_g1	5.33613	0.0191804	3.43e-10	1.11e-09	0	0	0	0	0	0	0	0	4	3	7	4	6	XP_017967553.1	40S ribosomal protein S3 [Drosophila navojoa]
TRINITY_DN65655_c0_g1	5.33613	0.0191804	3.43e-10	1.11e-09	0	0	0	0	0	0	0	0	4	3	6	4	7	XP_024964669.1	uncharacterized protein LOC112504945 [Cynara cardunculus var. scolymus]
TRINITY_DN18853_c0_g1	5.33612	0.0191804	3.96e-10	1.27e-09	0	0	0	0	0	0	0	0	2	4	7	6	5	#N/A	#N/A
TRINITY_DN15415_c0_g1	5.33609	0.0191804	6.67e-10	2.13e-09	0	0	0	0	0	0	0	0	2	4	9	6	3	#N/A	#N/A
TRINITY_DN13843_c0_g1	5.33607	0.0191804	8.88e-10	2.81e-09	0	0	0	0	0	0	0	0	1	4	7.91	3	8	#N/A	#N/A
TRINITY_DN40645_c0_g1	5.33607	0.0191803	4.58e-10	1.47e-09	0	0	0	0	0	0	0	0	2	3	7	6	6	XP_013117239.1	PREDICTED: eukaryotic initiation factor 4A isoform X1 [Stomoxys calcitrans]
TRINITY_DN59314_c0_g1	5.33605	0.0191804	7e-10	2.23e-09	0	0	0	0	0	0	0	0	6	3	1	6	8	#N/A	#N/A
TRINITY_DN47789_c0_g1	5.33604	0.0191804	1.11e-09	3.51e-09	0	0	0	0	0	0	0	0	4	3	4	2	11	XP_001863428.1	conserved hypothetical protein [Culex quinquefasciatus]
TRINITY_DN58953_c0_g1	5.33602	0.0191803	6.17e-10	1.97e-09	0	0	0	0	0	0	0	0	6	1	8	5	4	XP_024973862.1	senescence associated gene 20-like [Cynara cardunculus var. scolymus]
TRINITY_DN48168_c0_g1	5.33599	0.0191803	5.82e-10	1.86e-09	0	0	0	0	0	0	0	0	5	1	7	7	4	XP_024971072.1	Werner Syndrome-like exonuclease [Cynara cardunculus var. scolymus]
TRINITY_DN1724_c0_g1	5.33072	2.34692	1.01e-73	1.03e-72	0	2	2	1	0	0	0	3	47	32	54	49	35	#N/A	#N/A
TRINITY_DN64424_c0_g1	5.32951	0.60415	8.7e-19	3.94e-18	0	1	0	0	0	0	0	0	15	10	7	7	9	#N/A	#N/A
TRINITY_DN46075_c0_g1	5.32945	0.604149	7.02e-19	3.19e-18	0	0	0	0	0	0	1	0	8	7	15	9	9	XP_015084159.1	PREDICTED: LOW QUALITY PROTEIN: uncharacterized protein LOC107027526 [Solanum pennellii]
TRINITY_DN8383_c0_g1	5.32944	0.604149	1.93e-18	8.65e-18	0	0	0	1	0	0	0	0	10	9	7	16	6	#N/A	#N/A
TRINITY_DN66659_c0_g1	5.3134	1.59452	1e-42	7.29e-42	1	0	0	1	0	1	1	0	15	30	26	26	22	PWA58173.1	RNA-directed DNA polymerase, eukaryota, Reverse transcriptase zinc-binding domain protein [Artemisia annua]
TRINITY_DN56766_c0_g1	5.30736	1.00469	1.21e-25	6.54e-25	1	1	0	0	0	0	0	0	11	22	17	9	12	XP_021992714.1	GDP-mannose 4,6 dehydratase 1 [Helianthus annuus]
TRINITY_DN46647_c0_g1	5.29951	0.584784	3.64e-18	1.62e-17	0	0	0	0	0	0	1	0	15	8	10	5	9	#N/A	#N/A
TRINITY_DN59943_c0_g1	5.29948	0.584784	8.94e-19	4.05e-18	0	1	0	0	0	0	0	0	12	9	7	7	12	PWA70386.1	hypothetical protein CTI12_AA294010 [Artemisia annua]
TRINITY_DN7774_c0_g1	5.29896	5.81741	0	0	7	16	11	13	18	11	15	20	509	549	511	553	522	PWA61091.1	Concanavalin A-like lectin/glucanase, subgroup [Artemisia annua]
TRINITY_DN66249_c0_g1	5.29872	1.99741	7.73e-60	6.89e-59	0	1.99	0	0	2.25	0	0	1.97	34	37	25.99	29	39.22	PWA58261.1	aldo/keto reductase/potassium channel subunit beta [Artemisia annua]
TRINITY_DN27306_c0_g1	5.29407	2.16327	5.54e-68	5.37e-67	3	0	0	0	0	3	1	0	39	36	32	43	38	#N/A	#N/A
TRINITY_DN12382_c0_g1	5.29101	2.79747	6.78e-106	9.01e-105	1	2	2	0	0	0	3	4	62	58	67	57	61	OTG18085.1	putative S-locus glycoprotein domain-containing protein [Helianthus annuus]
TRINITY_DN14039_c0_g1	5.28691	0.990047	7.18e-27	3.97e-26	1	0	0	0	1	0	0	0	14	16	14	15	11	PLY64656.1	hypothetical protein LSAT_7X81821 [Lactuca sativa]
TRINITY_DN28294_c0_g1	5.27657	-0.00996586	2.12e-09	6.57e-09	0	0	0	0	0	0	0	0	4	9	3	6	1	PCG73715.1	hypothetical protein B5V51_14517 [Heliothis virescens]
TRINITY_DN16852_c0_g1	5.27649	-0.00996595	2.2e-09	6.8e-09	0	0	0	0	0	0	0	0	5	7	1	2	8	KFB50173.1	AGAP012100-PA-like protein [Anopheles sinensis]
TRINITY_DN70820_c0_g1	5.27646	-0.0099659	1.32e-09	4.12e-09	0	0	0	0	0	0	0	0	5	8	3	5	2	#N/A	#N/A
TRINITY_DN32963_c0_g1	5.27642	-0.0099659	1.05e-09	3.3e-09	0	0	0	0	0	0	0	0	4	8	4	4	3	#N/A	#N/A
TRINITY_DN56237_c0_g1	5.27641	-0.00996598	1.35e-09	4.23e-09	0	0	0	0	0	0	0	0	5	6	7	4	1	EAT34766.1	AAEL013025-PA [Aedes aegypti]
TRINITY_DN13956_c0_g1	5.27638	-0.00996598	1.06e-09	3.35e-09	0	0	0	0	0	0	0	0	4	6	7	2	4	#N/A	#N/A
TRINITY_DN46409_c0_g1	5.27638	-0.00996599	1.06e-09	3.35e-09	0	0	0	0	0	0	0	0	2	7	6	4	4	#N/A	#N/A
TRINITY_DN28175_c0_g1	5.27638	-0.00996597	9.35e-10	2.95e-09	0	0	0	0	0	0	0	0	5	6	6	2	4	#N/A	#N/A
TRINITY_DN37587_c0_g1	5.27636	-0.00996602	1.07e-09	3.36e-09	0	0	0	0	0	0	0	0	6	6	2	6	3	XP_024996959.1	phospholipase A1-Ibeta2, chloroplastic-like [Cynara cardunculus var. scolymus]
TRINITY_DN58336_c0_g1	5.27633	-0.00996604	7.47e-10	2.37e-09	0	0	0	0	0	0	0	0	3	6	5	4	5	XP_024966062.1	uncharacterized protein LOC112506283 [Cynara cardunculus var. scolymus]
TRINITY_DN73473_c0_g1	5.27632	-0.00996609	7.46e-10	2.37e-09	0	0	0	0	0	0	0	0	4	5	6	5	3	#N/A	#N/A
TRINITY_DN46537_c0_g1	5.27631	-0.00996611	1.83e-09	5.69e-09	0	0	0	0	0	0	0	0	2	5	5	2	9	XP_011454306.1	PREDICTED: protein mesh [Crassostrea gigas]
TRINITY_DN68225_c0_g1	5.2763	-0.00996613	1.14e-09	3.58e-09	0	0	0	0	0	0	0	0	3	5	6	7	2	XP_001846814.1	smaug protein [Culex quinquefasciatus]
TRINITY_DN57911_c0_g1	5.2763	-0.00996614	9.89e-10	3.12e-09	0	0	0	0	0	0	0	0	4	5	2	7	5	XP_017088679.1	PREDICTED: elongation factor 1-gamma [Drosophila bipectinata]
TRINITY_DN11573_c0_g1	5.2763	-0.00996617	7.99e-10	2.53e-09	0	0	0	0	0	0	0	0	3	4	6	4	6	#N/A	#N/A
TRINITY_DN24258_c0_g1	5.2763	-0.00996619	7.44e-10	2.36e-09	0	0	0	0	0	0	0	0	3	4	5	5	6	XP_014102617.1	PREDICTED: sarcoplasmic calcium-binding protein, alpha-B and -A chains [Bactrocera oleae]
TRINITY_DN29035_c0_g1	5.2763	-0.00996615	9.84e-10	3.11e-09	0	0	0	0	0	0	0	0	6	3	7	4	3	XP_024962351.1	putative nucleobase-ascorbate transporter 10 [Cynara cardunculus var. scolymus]
TRINITY_DN43645_c0_g1	5.27629	-0.00996619	7.98e-10	2.53e-09	0	0	0	0	0	0	0	0	3	4	6	6	4	#N/A	#N/A
TRINITY_DN24142_c0_g1	5.27619	-0.00996627	1.49e-09	4.66e-09	0	0	0	0	0	0	0	0	7	2	2	7	5	PWA38806.1	Leucine-rich repeat-containing protein [Artemisia annua]
TRINITY_DN63636_c0_g1	5.27618	-0.00996633	1.21e-09	3.8e-09	0	0	0	0	0	0	0	0	4	2	4	8	5	#N/A	#N/A
TRINITY_DN23590_c0_g1	5.26892	0.565155	4.87e-18	2.15e-17	0	0	0	1	0	0	0	0	7	14	10	6	9	#N/A	#N/A
TRINITY_DN38188_c0_g1	5.26631	0.975249	4.87e-26	2.65e-25	0	0	1	0	1	0	0	0	16	8	16	15	14	XP_021980370.1	G-type lectin S-receptor-like serine/threonine-protein kinase LECRK3 isoform X2 [Helianthus annuus]
TRINITY_DN4200_c0_g2	5.26269	4.74416	0	0	9	11	4	2	7	8	9	3	271.83	237.92	259.91	230.01	243.02	XP_023772336.1	probable protein kinase At2g41970 [Lactuca sativa]
TRINITY_DN6289_c0_g1	5.26196	3.42257	3.41e-167	6.3e-166	3	1	5	2	3	2	2	2	102	91	94	103	93	XP_024967132.1	nudix hydrolase 2-like [Cynara cardunculus var. scolymus]
TRINITY_DN6270_c0_g1	5.2618	3.76995	5.59e-213	1.25e-211	2	5	4	4	3	1	4	3	113	122	133	132	121	XP_024960752.1	G-type lectin S-receptor-like serine/threonine-protein kinase At4g27290 isoform X1 [Cynara cardunculus var. scolymus]
TRINITY_DN12290_c0_g1	5.25974	4.00487	2.16e-248	5.47e-247	6	4	2	2	10	2	3	2	136	141	157	162	139	XP_024991438.1	G-type lectin S-receptor-like serine/threonine-protein kinase At4g27290 [Cynara cardunculus var. scolymus]
TRINITY_DN12232_c0_g1	5.25785	2.86726	4.12e-110	5.61e-109	1	0	4	1	1	1	4	1	56	66	60	71	68	PWA62971.1	HAD-superfamily hydrolase, subfamily IB, PSPase-like protein [Artemisia annua]
TRINITY_DN59818_c0_g1	5.25716	3.76565	3.16e-207	6.9e-206	3	5	1	5	4	3	2	3	135	122	115	138	109	PWA80179.1	late embryogenesis abundant (LEA) hydroxyproline-rich glycoprotein family [Artemisia annua]
TRINITY_DN261_c0_g1	5.25339	8.34888	0	0	92	96	69	84	71	89	87	82	3154	3075.98	2988	3043	3087.9	XP_022015994.1	probable 1-deoxy-D-xylulose-5-phosphate synthase 2, chloroplastic [Helianthus annuus]
TRINITY_DN8428_c0_g1	5.25098	3.12361	2.07e-125	3.09e-124	3	2	4	1	0	3	1	2	80	70	70	101	67	XP_023750070.1	protein FAR1-RELATED SEQUENCE 5-like [Lactuca sativa]
TRINITY_DN6838_c0_g1	5.24349	3.58978	9.97e-181	1.95e-179	4	1	2	2	3	4	1	6	89	119	114	102	121	XP_023760236.1	RING-H2 finger protein ATL3-like [Lactuca sativa]
TRINITY_DN4374_c0_g1	5.24108	5.40168	0	0	13	7	9	12	13	12	7	13	440	370	385	376	402	OTF94788.1	putative zinc finger, RING/FYVE/PHD-type [Helianthus annuus]
TRINITY_DN39021_c0_g1	5.23757	0.545255	4.84e-18	2.14e-17	0	0	0	0	0	1	0	0	9	9	10	6	11	XP_022001421.1	elicitor-responsive protein 1-like [Helianthus annuus]
TRINITY_DN2022_c2_g1	5.23756	0.545255	1.86e-17	8.05e-17	0	0	1	0	0	0	0	0	14	6	11	6	8	#N/A	#N/A
TRINITY_DN22136_c0_g1	5.23755	0.545255	1.97e-16	8.26e-16	1	0	0	0	0	0	0	0	11	7	9	2	16	PWA55717.1	C4-dicarboxylate transporter/malic acid transport protein [Artemisia annua]
TRINITY_DN17253_c0_g1	5.23744	2.40328	5.58e-77	5.89e-76	1	0	1	0	2	1	0	4	45	40	35	57	49	PWA39159.1	protein kinase-like domain-containing protein [Artemisia annua]
TRINITY_DN57222_c0_g1	5.22114	3.62577	3.8e-185	7.56e-184	1	2	5	1	4	4	6	1	125	91	109	112	122	PLY94511.1	hypothetical protein LSAT_2X81420 [Lactuca sativa]
TRINITY_DN4264_c0_g1	5.21699	5.18634	0	0	11	9	10	12	8	4	8	13	344	298	386	342	325	PWA96691.1	sulfate transporter 3,5 [Artemisia annua]
TRINITY_DN43046_c0_g1	5.21418	-0.0397135	9.1e-09	2.72e-08	0	0	0	0	0	0	0	0	10	5	5	2	0	XP_022900012.1	eukaryotic translation initiation factor eIF1 [Onthophagus taurus]
TRINITY_DN14042_c0_g1	5.21396	-0.0397136	2.81e-09	8.63e-09	0	0	0	0	0	0	0	0	2	7	5	3	5	#N/A	#N/A
TRINITY_DN38320_c0_g1	5.21392	-0.0397136	2.61e-09	8.03e-09	0	0	0	0	0	0	0	0	7	5	2	4	4	KRT79463.1	helicase [Oryctes borbonicus]
TRINITY_DN4721_c2_g1	5.21392	-0.0397137	2.95e-09	9.06e-09	0	0	0	0	0	0	0	0	8	4	4	3	3	XP_024991992.1	cysteine-rich receptor-like protein kinase 2 [Cynara cardunculus var. scolymus]
TRINITY_DN43960_c0_g1	5.21392	-0.0397137	8.74e-09	2.62e-08	0	0	0	0	0	0	0	0	11	2	4	1	4	KYB25840.1	hypothetical protein TcasGA2_TC031278 [Tribolium castaneum]
TRINITY_DN54540_c0_g1	5.21391	-0.0397137	2.31e-09	7.14e-09	0	0	0	0	0	0	0	0	6	5	4	5	2	PWA65943.1	zinc knuckle CX2CX4HX4C [Artemisia annua]
TRINITY_DN61987_c0_g1	5.2139	-0.0397137	2.17e-09	6.71e-09	0	0	0	0	0	0	0	0	3	6	5	5	3	#N/A	#N/A
TRINITY_DN31180_c0_g1	5.2139	-0.0397137	2.45e-09	7.57e-09	0	0	0	0	0	0	0	0	6	4	6	2	4	#N/A	#N/A
TRINITY_DN51990_c0_g1	5.2139	-0.0397137	3.82e-09	1.17e-08	0	0	0	0	0	0	0	0	8	4	1	5	4	PWA56466.1	Mitogen-activated protein (MAP) kinase, conserved site-containing protein [Artemisia annua]
TRINITY_DN53001_c0_g1	5.21389	-0.0397137	2.16e-09	6.7e-09	0	0	0	0	0	0	0	0	3	5	5	3	6	#N/A	#N/A
TRINITY_DN53089_c0_g1	5.21388	-0.0397137	2e-09	6.2e-09	0	0	0	0	0	0	0	0	6	4	4	3	5	PLY87314.1	hypothetical protein LSAT_4X139520 [Lactuca sativa]
TRINITY_DN3568_c0_g1	5.21388	-0.0397137	1.75e-09	5.43e-09	0	0	0	0	0	0	0	0	5	4	5	4	4	OTG04946.1	putative S-locus glycoprotein domain, Bulb-type lectin domain protein [Helianthus annuus]
TRINITY_DN47230_c0_g1	5.21387	-0.0397138	2.29e-09	7.07e-09	0	0	0	0	0	0	0	0	3	4	7	4	4	ACT80191.1	NADH dehydrogenase subunit 2 (mitochondrion) [Bradysia amoena]
TRINITY_DN43240_c0_g1	5.21386	-0.0397138	2e-09	6.19e-09	0	0	0	0	0	0	0	0	6	3	4	4	5	XP_001861859.1	heterogeneous nuclear ribonucleoprotein [Culex quinquefasciatus]
TRINITY_DN65663_c0_g1	5.21385	-0.0397138	2.3e-09	7.09e-09	0	0	0	0	0	0	0	0	4	3	6	3	6	#N/A	#N/A
TRINITY_DN66014_c0_g1	5.21385	-0.0397138	2.3e-09	7.09e-09	0	0	0	0	0	0	0	0	4	3	6	3	6	#N/A	#N/A
TRINITY_DN18971_c0_g1	5.21385	-0.0397138	2.6e-09	8e-09	0	0	0	0	0	0	0	0	4	4	2	5	7	XP_019536686.1	40S ribosomal protein S24-like [Aedes albopictus]
TRINITY_DN47108_c0_g1	5.21383	-0.0397138	2.77e-09	8.51e-09	0	0	0	0	0	0	0	0	3	3	7	3	6	XP_018321091.1	40S ribosomal protein S4 [Agrilus planipennis]
TRINITY_DN31069_c0_g1	5.2138	-0.0397138	3.98e-09	1.21e-08	0	0	0	0	0	0	0	0	8	2	4	6	2	XP_019540586.1	PREDICTED: cyclin G-like [Aedes albopictus]
TRINITY_DN36866_c0_g1	5.21378	-0.0397139	3.35e-09	1.02e-08	0	0	0	0	0	0	0	0	5	3	2	8	4	XP_026470910.1	nascent polypeptide-associated complex subunit alpha [Ctenocephalides felis]
TRINITY_DN15511_c0_g1	5.21339	1.5149	7.95e-39	5.45e-38	0	1	1	1	1	0	0	0	20	15	18	31	27	#N/A	#N/A
TRINITY_DN13530_c0_g1	5.20563	0.525077	9.88e-17	4.18e-16	1	0	0	0	0	0	0	0	12	8	13	3	8	#N/A	#N/A
TRINITY_DN18248_c0_g1	5.20558	0.525077	1.23e-17	5.36e-17	0	1	0	0	0	0	0	0	8	10	10	7	9	#N/A	#N/A
TRINITY_DN5674_c0_g1	5.20431	7.56291	0	0	57	38	52	50	52	47	59	46	1776	1780	1741	1747	1844	PLY80029.1	hypothetical protein LSAT_9X43300 [Lactuca sativa]
TRINITY_DN8650_c0_g3	5.20278	0.929925	7.34e-24	3.81e-23	0	1	0	0	1	0	0	0	15	11	21	10	9	KVH89230.1	Histone-fold, partial [Cynara cardunculus var. scolymus]
TRINITY_DN6121_c0_g1	5.20274	0.929924	1.97e-24	1.04e-23	0	0	2	0	0	0	0	0	10.01	12	12.67	20.2	10.98	AAT72931.1	cascarilladiene synthase [Solidago canadensis]
TRINITY_DN16602_c0_g1	5.19991	4.65872	0	0	12	8	5	4	4	6	9	4	235	244	231	239	219	OTG17763.1	putative leucine-rich repeat protein, plant-type [Helianthus annuus]
TRINITY_DN2322_c0_g2	5.19135	6.2959	0	0	22.58	41.26	13.56	9.75	37.21	21.2	8.74	11.99	724.82	740.69	709.26	708.45	797.8	PWA59090.1	gnk2-like domain-containing protein [Artemisia annua]
TRINITY_DN13128_c0_g1	5.18903	1.7152	8.34e-48	6.5e-47	2	1	0	1	0	0	0	1	27	21	30	24	29	BAL14660.1	APETALA1 and FRUITFULL like protein [Chrysanthemum seticuspe f. boreale]
TRINITY_DN1261_c0_g1	5.18551	4.8443	0	0	6	6	8	6	9	9	8	8	284	248.97	257.01	261.99	279	XP_022027767.1	serine/threonine-protein kinase HT1-like [Helianthus annuus]
TRINITY_DN38352_c0_g1	5.17287	0.504613	3.13e-17	1.34e-16	0	0	0	0	0	0	0	1	8	10	7	8	10	#N/A	#N/A
TRINITY_DN1816_c0_g1	5.1645	4.65176	5.87e-201	1.24e-199	8.23	5.14	4.52	6.25	7.51	10.54	2.5	7.78	290.4	243.59	172.02	85.15	369.77	PWA75013.1	heme peroxidase [Artemisia annua]
TRINITY_DN27864_c0_g1	5.16287	4.42407	3.04839809386022e-310	0	4	6	7	8	4	4	5	7	192	199	218	220	159	XP_023760629.1	berberine bridge enzyme-like 8 [Lactuca sativa]
TRINITY_DN1997_c0_g1	5.1606	5.59388	0	0	10	18	7	10	15	15	18	11	465	475.03	418.99	448.01	445	XP_024959141.1	serine/threonine-protein kinase STY13-like [Cynara cardunculus var. scolymus]
TRINITY_DN9346_c0_g1	5.1574	3.72421	2.06e-204	4.46e-203	4	2	2	7	2	3	3	4	125	127	116	117	114	PWA61587.1	dnaJ domain-containing protein [Artemisia annua]
TRINITY_DN38359_c0_g1	5.15247	2.95284	2.19e-113	3.05e-112	1	1	3	1	1	4	2	2	70	72	59	60	80	PLY62853.1	hypothetical protein LSAT_4X17220 [Lactuca sativa]
TRINITY_DN3218_c0_g1	5.15204	4.25207	2.03e-288	5.75e-287	9	4	7	7	5	4	2	2	160	168	165	187	194	PWA53290.1	protein kinase-like domain, Concanavalin A-like lectin/glucanase domain protein [Artemisia annua]
TRINITY_DN69947_c0_g1	5.14882	-0.0700875	1.76e-08	5.17e-08	0	0	0	0	0	0	0	0	3	6	9	3	0	#N/A	#N/A
TRINITY_DN22858_c0_g1	5.1487	-0.0700876	1.14e-08	3.39e-08	0	0	0	0	0	0	0	0	9	4	2	4	2	PWA44652.1	hypothetical protein CTI12_AA523810 [Artemisia annua]
TRINITY_DN169_c1_g1	5.14868	-0.0700876	8.47e-09	2.54e-08	0	0	0	0	0	0	0	0	8	4	4	3	2	#N/A	#N/A
TRINITY_DN12865_c0_g1	5.14868	-0.0700876	8.92e-09	2.67e-08	0	0	0	0	0	0	0	0	3	5	8	2	3	XP_014228858.1	40S ribosomal protein SA-like [Trichogramma pretiosum]
TRINITY_DN40507_c0_g1	5.14864	-0.0700876	5.65e-09	1.71e-08	0	0	0	0	0	0	0	0	3	6	3	5	4	#N/A	#N/A
TRINITY_DN24107_c0_g1	5.14863	-0.0700876	7.78e-09	2.34e-08	0	0	0	0	0	0	0	0	2	6	2	6	5	#N/A	#N/A
TRINITY_DN39745_c0_g1	5.14863	-0.0700876	4.94e-09	1.5e-08	0	0	0	0	0	0	0	0	4	5	5	3	4	CRL06017.1	CLUMA_CG018983, isoform A [Clunio marinus]
TRINITY_DN25797_c0_g1	5.14863	-0.0700876	6.36e-09	1.92e-08	0	0	0	0	0	0	0	0	3	5	6	5	2	KXJ74780.1	hypothetical protein RP20_CCG012911 [Aedes albopictus]
TRINITY_DN68044_c0_g1	5.14862	-0.0700877	6.7e-09	2.02e-08	0	0	0	0	0	0	0	0	7	3	5	3	3	XP_012162242.1	microtubule-associated protein RP/EB family member 1 isoform X4 [Ceratitis capitata]
TRINITY_DN20109_c0_g1	5.14859	-0.0700877	4.92e-09	1.5e-08	0	0	0	0	0	0	0	0	4.13	3	5	5	4	XP_021956009.1	uncharacterized protein LOC110852291 isoform X1 [Folsomia candida]
TRINITY_DN22908_c0_g1	5.14858	-0.0700877	5.97e-09	1.81e-08	0	0	0	0	0	0	0	0	2	4	5	6	4	#N/A	#N/A
TRINITY_DN37327_c0_g1	5.14858	-0.0700877	1e-08	2.99e-08	0	0	0	0	0	0	0	0	7	2	7	3	2	#N/A	#N/A
TRINITY_DN44123_c0_g1	5.14855	-0.0700878	6.74e-09	2.03e-08	0	0	0	0	0	0	0	0	2	3	6	4	6	#N/A	#N/A
TRINITY_DN15816_c0_g1	5.14854	-0.0700878	5.97e-09	1.81e-08	0	0	0	0	0	0	0	0	4	2	5	6	4	XP_017843183.1	PREDICTED: translocon-associated protein subunit beta [Drosophila busckii]
TRINITY_DN52294_c0_g1	5.14854	-0.0700877	9.15e-09	2.73e-08	0	0	0	0	0	0	0	0	3	4	1	6	7	#N/A	#N/A
TRINITY_DN12989_c0_g1	5.14846	-0.0700878	1.21e-08	3.58e-08	0	0	0	0	0	0	0	0	3	2	9	5	2	#N/A	#N/A
TRINITY_DN3758_c0_g1	5.14723	5.62148	0	0	14	12	17	15	14	12	14	9	410	463	474	490	458	XP_022022754.1	probable WRKY transcription factor 40 [Helianthus annuus]
TRINITY_DN62423_c0_g1	5.13966	0.483854	1.03e-15	4.22e-15	0	0	1	0	0	0	0	0	7	15	9	8	3	XP_022004211.1	G-type lectin S-receptor-like serine/threonine-protein kinase CES101 [Helianthus annuus]
TRINITY_DN51642_c0_g1	5.13948	0.483854	2.45e-16	1.02e-15	0	0	0	0	0	0	0	1	9	13	8	8	4	#N/A	#N/A
TRINITY_DN9816_c0_g1	5.13603	4.7744	0	0	9	10	7	4	4	10	7	8	232	271	260	257	245	XP_021978631.1	calcium-transporting ATPase 12, plasma membrane-type-like [Helianthus annuus]
TRINITY_DN766_c0_g2	5.13575	2.85114	2.12e-104	2.78e-103	2	4	3	1	0	2	1	1	55	55	60	77	69	XP_024970620.1	NAC domain-containing protein 17-like [Cynara cardunculus var. scolymus]
TRINITY_DN13020_c0_g1	5.1338	1.45216	1.93e-38	1.32e-37	2	1	0	0	0	1	0	0	22	26	21	20	15.85	XP_021809439.1	probable disease resistance protein At5g66900 [Prunus avium]
TRINITY_DN31490_c0_g1	5.12923	4.90316	0	0	4	6	11	12	8	7	7	10	271	272	259	284	299	#N/A	#N/A
TRINITY_DN28303_c0_g1	5.12705	6.67319	0	0	34	27	19	20	34	30	37	26	977	921	929	997	954	XP_024989041.1	secoisolariciresinol dehydrogenase-like [Cynara cardunculus var. scolymus]
TRINITY_DN470_c1_g1	5.11946	7.14893	0	0	30	40	34	39.02	46	48	42.01	39	1374.06	1282.28	1373.36	1328.57	1291.74	PWA81380.1	Disease resistance protein [Artemisia annua]
TRINITY_DN2741_c0_g1	5.11862	4.87153	0	0	15	8	12	7	5	7	6	4	262	265	289	263	275	PWA94254.1	Calmodulin binding protein-like protein [Artemisia annua]
TRINITY_DN4113_c0_g1	5.11772	6.35646	0	0	22	26	22	28	20	26	24	15	708	772	767	799	785	XP_023766059.1	heavy metal-associated isoprenylated plant protein 47-like isoform X1 [Lactuca sativa]
TRINITY_DN557_c0_g1	5.11373	5.54957	0	0	16	14	15	13	14	8	10	14	448	421	455	419	437	PWA87651.1	protein kinase family protein with leucine-rich repeat domain-containing protein [Artemisia annua]
TRINITY_DN2299_c0_g1	5.1114	5.99907	0	0	15	20	22	20	16	22	13	15	623	581	585	587	609	PWA75498.1	phosphomevalonate kinase [Artemisia annua]
TRINITY_DN28309_c0_g1	5.1108	2.99746	9.52e-120	1.38e-118	3	2	3	1	3	1	1	2	71	72	66	66.77	76	XP_024973034.1	alpha-dioxygenase 1-like isoform X4 [Cynara cardunculus var. scolymus]
TRINITY_DN2320_c0_g1	5.11001	5.89471	0	0	14	29	14	13	19	12	20	12	571	560	520	590	534	PWA62912.1	ankyrin repeat family protein [Artemisia annua]
TRINITY_DN27812_c0_g1	5.10827	3.8205	3.28e-214	7.39e-213	7	0	6	6	3	3	2	3	123	119	121	139	139	XP_023757561.1	ethylene-responsive transcription factor 1-like [Lactuca sativa]
TRINITY_DN13317_c0_g1	5.10619	1.43063	1.73e-35	1.13e-34	0	0	0	0	0	2	1	1	26	17	29	13	18	XP_023772341.1	NAC domain-containing protein 90-like isoform X2 [Lactuca sativa]
TRINITY_DN8526_c0_g1	5.10514	0.462792	2.44e-16	1.02e-15	1	0	0	0	0	0	0	0	11	5	8	7	10	#N/A	#N/A
TRINITY_DN1543_c0_g1	5.09785	3.27328	1.5e-144	2.49e-143	3	6	1	1	4	1	2	2	81	90	76	93	91	#N/A	#N/A
TRINITY_DN14849_c0_g1	5.09221	1.41974	3.25e-37	2.17e-36	0	1	0	0	0	1	2	0	24	22	17	23	16	#N/A	#N/A
TRINITY_DN12047_c0_g1	5.09021	0.851068	4.5e-23	2.29e-22	0	0	0	0	0	1	0	1	16	14	11	11	9	#N/A	#N/A
TRINITY_DN20874_c0_g1	5.0902	0.851068	2.98e-23	1.52e-22	0	0	0	1	0	1	0	0	12	12	15	10	12	PWA96512.1	serine/threonine/dual specificity protein kinase, catalytic domain-containing protein [Artemisia annua]
TRINITY_DN40203_c0_g1	5.08745	2.39775	1.31e-77	1.39e-76	2	1	2	0	0	1	2	2	48	48	41	49	38	XP_022036499.1	indole-3-acetic acid-induced protein ARG7-like [Helianthus annuus]
TRINITY_DN1713_c1_g1	5.08042	-0.101115	2.04e-08	5.97e-08	0	0	0	0	0	0	0	0	6	6	4	1	3	KVH92041.1	Major facilitator superfamily [Cynara cardunculus var. scolymus]
TRINITY_DN38302_c0_g1	5.08039	-0.101115	2.04e-08	5.97e-08	0	0	0	0	0	0	0	0	6	6	3	4	1	#N/A	#N/A
TRINITY_DN7505_c0_g2	5.08036	-0.101115	1.91e-08	5.59e-08	0	0	0	0	0	0	0	0	2	6.8	3.41	3.43	5.45	#N/A	#N/A
TRINITY_DN36580_c0_g1	5.08034	-0.101115	1.6e-08	4.72e-08	0	0	0	0	0	0	0	0	5	6	4	3	2	ABV44710.1	cytochrome C oxidase subunit IV-like protein [Phlebotomus papatasi]
TRINITY_DN57083_c0_g1	5.08034	-0.101115	1.6e-08	4.72e-08	0	0	0	0	0	0	0	0	5	6	4	3	2	XP_021708618.1	putative helicase MOV-10 isoform X1 [Aedes aegypti]
TRINITY_DN42970_c0_g1	5.08034	-0.101115	2.89e-08	8.37e-08	0	0	0	0	0	0	0	0	3	6	0	4	7	#N/A	#N/A
TRINITY_DN21913_c0_g1	5.08033	-0.101115	1.73e-08	5.07e-08	0	0	0	0	0	0	0	0	5	5	5	1	4	XP_001843031.1	DEAD box ATP-dependent RNA helicase [Culex quinquefasciatus]
TRINITY_DN39356_c0_g1	5.08033	-0.101115	3.43e-08	9.9e-08	0	0	0	0	0	0	0	0	1	5	9	2	3	XP_014099988.1	PREDICTED: prosaposin [Bactrocera oleae]
TRINITY_DN66690_c0_g1	5.08033	-0.101115	1.92e-08	5.63e-08	0	0	0	0	0	0	0	0	2	6	4	2	6	XP_001650127.1	ATP-dependent RNA helicase vasa [Aedes aegypti]
TRINITY_DN50746_c0_g1	5.08029	-0.101115	1.44e-08	4.25e-08	0	0	0	0	0	0	0	0	5	5	4	4	2	#N/A	#N/A
TRINITY_DN72018_c0_g1	5.08028	-0.101115	2.6e-08	7.54e-08	0	0	0	0	0	0	0	0	0	6	5	6	3	PWA78384.1	reverse transcriptase domain-containing protein [Artemisia annua]
TRINITY_DN68506_c0_g1	5.08027	-0.101115	1.44e-08	4.24e-08	0	0	0	0	0	0	0	0	4	4	5	2	5	ETN63119.1	40S ribosomal protein S12 [Anopheles darlingi]
TRINITY_DN7479_c1_g1	5.08027	-0.101115	1.6e-08	4.7e-08	0	0	0	0	0	0	0	0	5	4	2	3	6	#N/A	#N/A
TRINITY_DN28618_c0_g1	5.08026	-0.101115	1.44e-08	4.24e-08	0	0	0	0	0	0	0	0	5	4	4	5	2	ALC79956.1	piwia, partial [Tabanus bromius]
TRINITY_DN47756_c0_g1	5.08024	-0.101115	2.73e-08	7.91e-08	0	0	0	0	0	0	0	0	1	4	8	2	5	#N/A	#N/A
TRINITY_DN48606_c0_g1	5.08021	-0.101115	1.72e-08	5.05e-08	0	0	0	0	0	0	0	0	1	4	5	5	5	KJZ73469.1	hypothetical protein HIM_07025 [Hirsutella minnesotensis 3608]
TRINITY_DN17852_c0_g1	5.08021	-0.101115	1.43e-08	4.24e-08	0	0	0	0	0	0	0	0	5	2	4	4	5	#N/A	#N/A
TRINITY_DN22025_c0_g1	5.08021	-0.101115	1.43e-08	4.22e-08	0	0	0	0	0	0	0	0	3	3	4	6	4	XP_013113437.1	PREDICTED: ATP-dependent RNA helicase vasa, isoform A isoform X3 [Stomoxys calcitrans]
TRINITY_DN24681_c0_g1	5.0802	-0.101115	1.59e-08	4.69e-08	0	0	0	0	0	0	0	0	4	3	2	6	5	#N/A	#N/A
TRINITY_DN30166_c0_g1	5.0802	-0.101115	1.5e-08	4.44e-08	0	0	0	0	0	0	0	0	3	3	3	6	5	XP_021998591.1	leucine--tRNA ligase, cytoplasmic-like [Helianthus annuus]
TRINITY_DN23636_c0_g1	5.08018	-0.101115	1.8e-08	5.29e-08	0	0	0	0	0	0	0	0	2	3	6	6	3	#N/A	#N/A
TRINITY_DN60541_c0_g1	5.08016	-0.101115	2.48e-08	7.21e-08	0	0	0	0	0	0	0	0	2	4	1	7	6	#N/A	#N/A
TRINITY_DN314_c2_g1	5.08013	-0.101115	1.81e-08	5.32e-08	0	0	0	0	0	0	0	0	2	2	5	6	5	#N/A	#N/A
TRINITY_DN64146_c0_g1	5.08012	-0.101115	2.12e-08	6.19e-08	0	0	0	0	0	0	0	0	1	3	4	7	5	#N/A	#N/A
TRINITY_DN42473_c0_g1	5.08003	-0.101115	3.42e-08	9.86e-08	0	0	0	0	0	0	0	0	1	3	5	9	2	#N/A	#N/A
TRINITY_DN60439_c0_g1	5.07993	-0.101115	3.92e-08	1.13e-07	0	0	0	0	0	0	0	0	1	2	6	9	2	#N/A	#N/A
TRINITY_DN55821_c0_g1	5.07986	-0.101115	3.89e-08	1.12e-07	0	0	0	0	0	0	0	0	1	1	7	8	3	CRK89083.1	CLUMA_CG002573, isoform A [Clunio marinus]
TRINITY_DN1297_c0_g1	5.07718	6.00592	0	0	16	17	19	12	17	14	25	27	586	592	584	621	613	XP_023741276.1	receptor like protein kinase S.2-like [Lactuca sativa]
TRINITY_DN12136_c0_g1	5.07005	0.441418	5.13e-16	2.12e-15	0	0	0	0	0	1	0	0	6	6	10	9	9	#N/A	#N/A
TRINITY_DN66579_c0_g1	5.07004	0.441418	7.55e-16	3.11e-15	0	0	0	1	0	0	0	0	5	8	11	10	6	XP_022039264.1	peptide chain release factor PrfB1, chloroplastic isoform X1 [Helianthus annuus]
TRINITY_DN398_c4_g1	5.07004	0.441418	6.06e-16	2.5e-15	0	1	0	0	0	0	0	0	7	6	12	8	7	#N/A	#N/A
TRINITY_DN2762_c0_g1	5.05808	3.86132	3.58e-217	8.2e-216	2	7	3	3	7	6	2	2	144	132	140	127	116	PWA95379.1	hypothetical protein CTI12_AA051440 [Artemisia annua]
TRINITY_DN50_c0_g1	5.05481	7.12309	0	0	46	41	36	41	37	34	45	46	1290	1345	1271	1298	1314	XP_023750210.1	uncharacterized protein LOC111898537 [Lactuca sativa]
TRINITY_DN56097_c0_g1	5.05004	6.42622	0	0	32	30	24	22	28	19	22	24	837	809	774	800	793	XP_023751187.1	pectinesterase 2-like [Lactuca sativa]
TRINITY_DN2509_c0_g1	5.04498	6.1908	0	0	32	21	20	21	18	23	18	18	668	702	711	653	671	OTF94373.1	putative cysteine-rich receptor-like protein kinase 8 [Helianthus annuus]
TRINITY_DN40762_c0_g1	5.04254	0.818277	4.1e-21	1.98e-20	0	0	1	0	1	0	0	0	16	7	17	12	7	OTF85677.1	putative S-locus glycoprotein domain-containing protein [Helianthus annuus]
TRINITY_DN47809_c0_g1	5.03777	2.09646	1.79e-63	1.66e-62	2	0	1	1	1	1	1	1	36	31	38	37	35	PWA50468.1	Concanavalin A-like lectin/glucanase, subgroup [Artemisia annua]
TRINITY_DN2022_c1_g3	5.03402	0.419722	3.12e-15	1.25e-14	0	1	0	0	0	0	0	0	10	3	10	9	7	XP_024960234.1	glutamate receptor 2.8-like isoform X1 [Cynara cardunculus var. scolymus]
TRINITY_DN55901_c0_g1	5.03021	5.34304	0	0	16	12	15	10	10	9	9	14	351	362	391	408	369	PWA72211.1	hypothetical protein CTI12_AA272860 [Artemisia annua]
TRINITY_DN477_c0_g1	5.02772	5.79544	0	0	20	16	16	20	10	21	12	16	508	529	499	500	546	#N/A	#N/A
TRINITY_DN11927_c0_g1	5.0205	3.13697	4.51e-129	6.9e-128	1	4	1	2	1	3	3	4	68	84	79	74	84	#N/A	#N/A
TRINITY_DN8735_c0_g1	5.01814	0.801598	1.88e-21	9.16e-21	0	0	0	1	0	0	0	1	8	9	13	11	17	#N/A	#N/A
TRINITY_DN6381_c1_g1	5.01177	3.19561	1.21e-132	1.88e-131	4	4	2	3	1	3	1	2	74	86	77	95	74	OTG20173.1	putative protein kinase-like domain, Concanavalin A-like lectin/glucanase domain protein [Helianthus annuus]
TRINITY_DN12276_c1_g1	5.01042	1.75906	1.37e-46	1.05e-45	0	1	3	1	0	1	0	0	27	30	35	23	20	#N/A	#N/A
TRINITY_DN6899_c0_g1	5.01014	1.10326	4.76e-27	2.65e-26	0	0	1	0	0	0	1	1	16	17	14	22	8	PWA78926.1	alpha/beta-Hydrolases superfamily protein [Artemisia annua]
TRINITY_DN38883_c0_g1	5.00869	-0.132824	6.29e-08	1.78e-07	0	0	0	0	0	0	0	0	3	7	1	2	6	KFB44789.1	hypothetical protein ZHAS_00012696 [Anopheles sinensis]
TRINITY_DN51334_c0_g1	5.00866	-0.132824	4.68e-08	1.34e-07	0	0	0	0	0	0	0	0	4	7	3	2	3	XP_013098665.1	PREDICTED: uncharacterized protein LOC106081324 [Stomoxys calcitrans]
TRINITY_DN47912_c0_g1	5.00861	-0.132824	4.75e-08	1.36e-07	0	0	0	0	0	0	0	0	5	6	1	4	3	#N/A	#N/A
TRINITY_DN42992_c0_g1	5.00859	-0.132824	4.75e-08	1.36e-07	0	0	0	0	0	0	0	0	4	6	3	5	1	#N/A	#N/A
TRINITY_DN26280_c0_g1	5.00856	-0.132824	5.23e-08	1.49e-07	0	0	0	0	0	0	0	0	2	5	5	1	6	XP_001847746.1	conserved hypothetical protein [Culex quinquefasciatus]
TRINITY_DN32585_c0_g1	5.00852	-0.132824	3.61e-08	1.04e-07	0	0	0	0	0	0	0	0	5	4	4	2	4	#N/A	#N/A
TRINITY_DN17458_c0_g1	5.00851	-0.132824	3.42e-08	9.87e-08	0	0	0	0	0	0	0	0	5	4	3	3	4	#N/A	#N/A
TRINITY_DN46584_c0_g1	5.00851	-0.132824	3.78e-08	1.09e-07	0	0	0	0	0	0	0	0	5	4	3	5	2	#N/A	#N/A
TRINITY_DN43486_c0_g1	5.0085	-0.132824	4.2e-08	1.21e-07	0	0	0	0	0	0	0	0	5	3	6	3	2	#N/A	#N/A
TRINITY_DN52391_c0_g1	5.0085	-0.132824	3.97e-08	1.14e-07	0	0	0	0	0	0	0	0	6	3	4	4	2	KFB51118.1	AGAP006702-PA-like protein [Anopheles sinensis]
TRINITY_DN72847_c0_g1	5.00849	-0.132824	3.77e-08	1.08e-07	0	0	0	0	0	0	0	0	6	3	3	4	3	#N/A	#N/A
TRINITY_DN14888_c0_g1	5.00849	-0.132824	3.42e-08	9.86e-08	0	0	0	0	0	0	0	0	4	3	5	3	4	APR62728.1	vitellogenin 2 [Harmonia axyridis]
TRINITY_DN29391_c0_g1	5.00846	-0.132824	4.2e-08	1.2e-07	0	0	0	0	0	0	0	0	5	3	2	6	3	XP_018575858.1	glycerol-3-phosphate dehydrogenase [NAD(+)], cytoplasmic isoform X1 [Anoplophora glabripennis]
TRINITY_DN19805_c0_g1	5.00846	-0.132824	4.47e-08	1.28e-07	0	0	0	0	0	0	0	0	2	4	2	6	5	#N/A	#N/A
TRINITY_DN58629_c0_g1	5.00839	-0.132824	4.91e-08	1.4e-07	0	0	0	0	0	0	0	0	3	2	6	6	2	AHB50512.1	cystathionine gamma-lyase [Mayetiola destructor]
TRINITY_DN33207_c0_g1	5.00839	-0.132824	5.12e-08	1.46e-07	0	0	0	0	0	0	0	0	5	2	2	7	3	KXJ70460.1	hypothetical protein RP20_CCG023524 [Aedes albopictus]
TRINITY_DN47852_c0_g1	4.99726	0.397696	3.79e-14	1.47e-13	0	0	1	0	0	0	0	0	6	11	3	13	5	#N/A	#N/A
TRINITY_DN6757_c0_g1	4.98926	7.42465	0	0	47	50	41	50	56	60	58	58	1603	1587	1634	1602	1593	XP_022022489.1	uncharacterized protein LOC110922508 [Helianthus annuus]
TRINITY_DN27857_c0_g1	4.98903	4.40762	0	0	7	2	11	5	3	8	6	8	195	188	208	181	199	XP_024985991.1	NAC domain-containing protein 87-like [Cynara cardunculus var. scolymus]
TRINITY_DN2673_c0_g1	4.98848	6.08653	0	0	20	19	25	17	20	16	29	19	644	605	668	587	656	XP_022017981.1	UDP-glycosyltransferase 89B2 [Helianthus annuus]
TRINITY_DN2102_c1_g1	4.98675	3.10674	2.52e-126	3.77e-125	4	2	1	2	1	1	1	7	67	79	75	80	79	XP_024960752.1	G-type lectin S-receptor-like serine/threonine-protein kinase At4g27290 isoform X1 [Cynara cardunculus var. scolymus]
TRINITY_DN882_c0_g1	4.98619	4.06377	5.6e-247	1.41e-245	11	4	4	4.98	5	6.97	1	2	141	154.06	163.01	136.97	165.03	XP_024966092.1	cysteine-rich receptor-like protein kinase 2 isoform X1 [Cynara cardunculus var. scolymus]
TRINITY_DN493_c1_g1	4.98116	4.69869	0	0	8	11	5	8	11	6	4	9	246	248	229	214	256	XP_024985307.1	probable methionine--tRNA ligase isoform X1 [Cynara cardunculus var. scolymus]
TRINITY_DN13412_c0_g1	4.97947	3.16659	2.04e-127	3.08e-126	2	1	3	1	1	6	3	3	61	84	88	82	82	XP_023763660.1	putative HVA22-like protein g [Lactuca sativa]
TRINITY_DN8876_c0_g1	4.9751	4.69305	0	0	7	8	9	6	11	6	6	9	242	248	234	235	229	OTF93040.1	putative zinc finger, RING/FYVE/PHD-type [Helianthus annuus]
TRINITY_DN21711_c0_g1	4.97391	2.30019	1.09e-71	1.1e-70	1	2	1	0	2	1	2	1	44	43	46	35	39	XP_023732861.1	uncharacterized protein LOC111880677 [Lactuca sativa]
TRINITY_DN11934_c0_g1	4.96815	0.767651	9.44e-21	4.52e-20	0	1	1	0	0	0	0	0	14	15	11	9	7	XP_023755432.1	AT-hook motif nuclear-localized protein 20-like [Lactuca sativa]
TRINITY_DN62078_c0_g1	4.96809	0.76765	3e-21	1.45e-20	1	0	0	1	0	0	0	0	13	11	9	12	11	PWA45950.1	hypothetical protein CTI12_AA360910 [Artemisia annua]
TRINITY_DN11115_c0_g1	4.964	1.53522	3.25e-36	2.14e-35	0	0	0	0	1	2	1	1	31	13	32	15	21	YP_005090445.1	cytochrome c oxidase subunit 2, partial (mitochondrion) [Pongamia pinnata]
TRINITY_DN67515_c0_g1	4.95934	0.375328	9.88e-15	3.9e-14	0	0	1	0	0	0	0	0	5	11	7	7	7	#N/A	#N/A
TRINITY_DN46193_c0_g1	4.95933	0.375328	8.72e-15	3.45e-14	0	0	1	0	0	0	0	0	11	6	7	6	7	PLY68907.1	hypothetical protein LSAT_2X113561 [Lactuca sativa]
TRINITY_DN37833_c0_g1	4.95933	0.375328	8.37e-15	3.31e-14	0	0	0	0	0	0	1	0	6	6	8	7	10	#N/A	#N/A
TRINITY_DN30707_c0_g1	4.95925	0.375328	8.52e-14	3.26e-13	0	0	0	0	1	0	0	0	6	6	5	5	15	PWA81859.1	toll/interleukin-1 receptor (TIR) domain-containing protein [Artemisia annua]
TRINITY_DN15116_c0_g1	4.95924	0.375328	1.07e-13	4.06e-13	0	0	0	1	0	0	0	0	11	5	5	13	3	XP_016459286.1	PREDICTED: zinc finger BED domain-containing protein DAYSLEEPER-like [Nicotiana tabacum]
TRINITY_DN169_c0_g2	4.95562	7.09356	0	0	38.56	49.32	55.44	52.55	52	32.94	27.34	33.12	1277.04	1291.25	1267.77	1287.84	1239.78	#N/A	#N/A
TRINITY_DN18385_c0_g1	4.95351	2.77628	1.44e-98	1.8e-97	3	1	1	1	1	1	3	4	65	56	66	54	56	XP_021997017.1	receptor like protein kinase S.2-like [Helianthus annuus]
TRINITY_DN36443_c0_g1	4.94957	2.15673	8.48e-62	7.73e-61	3	2	1	2	0	0	1	0	34	35	30	35	51	XP_024969236.1	glutamate receptor 2.8-like [Cynara cardunculus var. scolymus]
TRINITY_DN7453_c0_g1	4.94541	5.30728	0	0	9	16	11	15	13	11	12	11	364	359	389	328	389	XP_024974872.1	cold-responsive protein kinase 1-like [Cynara cardunculus var. scolymus]
TRINITY_DN3795_c0_g1	4.94505	5.56943	0	0	7	18	10	17	14	18	21	13	459	459	435	420	425	XP_023770764.1	UDP-glycosyltransferase 71E1-like [Lactuca sativa]
TRINITY_DN39720_c0_g1	4.9438	2.76771	1.24e-95	1.52e-94	2	1	0	0	2	6	3	1	65.99	54.9	68.95	48.99	56.06	XP_023731051.1	peroxidase 4-like [Lactuca sativa]
TRINITY_DN9064_c0_g1	4.94094	2.67917	1.72e-89	2.01e-88	1	0	2	2	0	4	3	2	51	50	70	47	58	#N/A	#N/A
TRINITY_DN6225_c0_g1	4.94032	6.28654	0	0	26	25	25	26	15	28	27	24	691	751.99	732	692	760	OTG10347.1	putative heat shock protein 70 family [Helianthus annuus]
TRINITY_DN11194_c0_g1	4.93827	7.9504	0	0	80	81	77	79	73	91	62	83	2401.98	2380	2225.98	2289.98	2230.01	XP_024991249.1	E3 ubiquitin-protein ligase XBAT33 [Cynara cardunculus var. scolymus]
TRINITY_DN11432_c0_g1	4.93617	2.381	1.12e-75	1.17e-74	1	2	1	1	2	1	1	2	46	46	39	48	41	OTG00086.1	hypothetical protein HannXRQ_Chr13g0387051 [Helianthus annuus]
TRINITY_DN527_c0_g1	4.93571	5.46133	0	0	0.01	12.34	17	4.49	18	27.99	12.38	19	374	415.79	431.64	425.71	388.97	KVH94728.1	cytochrome P450 [Cynara cardunculus var. scolymus]
TRINITY_DN58581_c0_g1	4.93335	-0.165245	1.62e-07	4.46e-07	0	0	0	0	0	0	0	0	4	8	3	1	2	XP_012400012.1	myosin light chain kinase, smooth muscle isoform X1 [Sarcophilus harrisii]
TRINITY_DN48030_c0_g1	4.93307	-0.165246	1.26e-07	3.5e-07	0	0	0	0	0	0	0	0	4	5	1	2	6	XP_002047403.1	uncharacterized protein Dvir_GJ11948 [Drosophila virilis]
TRINITY_DN59623_c0_g1	4.93306	-0.165246	1.11e-07	3.08e-07	0	0	0	0	0	0	0	0	4	5	5	3	1	#N/A	#N/A
TRINITY_DN14467_c1_g1	4.93306	-0.165246	1.1e-07	3.08e-07	0	0	0	0	0	0	0	0	3	5	4	1	5	#N/A	#N/A
TRINITY_DN26965_c0_g1	4.93306	-0.165246	9.86e-08	2.76e-07	0	0	0	0	0	0	0	0	5	5	3	2	3	#N/A	#N/A
TRINITY_DN57110_c0_g1	4.93305	-0.165246	9.86e-08	2.76e-07	0	0	0	0	0	0	0	0	5	5	3	3	2	PWA55278.1	S-locus glycoprotein domain-containing protein [Artemisia annua]
TRINITY_DN47681_c0_g1	4.93304	-0.165246	1.15e-07	3.19e-07	0	0	0	0	0	0	0	0	3	5	2	2	6	XP_001846586.1	transcription factor BTF3 [Culex quinquefasciatus]
TRINITY_DN51526_c0_g1	4.93303	-0.165246	1.03e-07	2.89e-07	0	0	0	0	0	0	0	0	6	4	3	3	2	XP_019895435.1	PREDICTED: 60S ribosomal protein L39 [Musca domestica]
TRINITY_DN63941_c0_g1	4.93303	-0.165246	9.41e-08	2.63e-07	0	0	0	0	0	0	0	0	3	5	4	2	4	#N/A	#N/A
TRINITY_DN24272_c0_g1	4.93301	-0.165246	9.4e-08	2.63e-07	0	0	0	0	0	0	0	0	4	4	5	2	3	XP_021704633.1	dnaJ homolog subfamily A member 1 isoform X2 [Aedes aegypti]
TRINITY_DN20916_c0_g1	4.93301	-0.165246	1.03e-07	2.89e-07	0	0	0	0	0	0	0	0	3	4	6	2	3	XP_005184452.1	PREDICTED: voltage-dependent anion-selective channel [Musca domestica]
TRINITY_DN59381_c0_g1	4.93301	-0.165246	9.4e-08	2.63e-07	0	0	0	0	0	0	0	0	5	4	2	3	4	#N/A	#N/A
TRINITY_DN50920_c0_g1	4.933	-0.165246	1.81e-07	4.98e-07	0	0	0	0	0	0	0	0	4	3	8	3	0	AHB50501.1	malate dehydrogenase 2 [Mayetiola destructor]
TRINITY_DN29854_c0_g1	4.933	-0.165246	8.57e-08	2.4e-07	0	0	0	0	0	0	0	0	4	4	3	3	4	XP_019545501.1	PREDICTED: 14-3-3 protein epsilon [Aedes albopictus]
TRINITY_DN71076_c0_g1	4.93299	-0.165246	8.98e-08	2.52e-07	0	0	0	0	0	0	0	0	3	4	3	3	5	PWA63657.1	pyridoxal phosphate-dependent transferase [Artemisia annua]
TRINITY_DN53081_c0_g1	4.93299	-0.165246	1.09e-07	3.05e-07	0	0	0	0	0	0	0	0	2	4	6	4	2	#N/A	#N/A
TRINITY_DN40612_c0_g1	4.93298	-0.165246	8.98e-08	2.52e-07	0	0	0	0	0	0	0	0	5	3	3	4	3	#N/A	#N/A
TRINITY_DN14764_c0_g1	4.93298	-0.165246	9.39e-08	2.63e-07	0	0	0	0	0	0	0	0	2	4	3	4	5	#N/A	#N/A
TRINITY_DN67473_c0_g1	4.93297	-0.165246	1.15e-07	3.19e-07	0	0	0	0	0	0	0	0	6	2	5	2	3	ORX57263.1	histone H2A [Piromyces finnis]
TRINITY_DN50894_c0_g1	4.93295	-0.165246	1.09e-07	3.05e-07	0	0	0	0	0	0	0	0	6	2	4	4	2	PLY91984.1	hypothetical protein LSAT_7X62860 [Lactuca sativa]
TRINITY_DN62104_c0_g1	4.93295	-0.165246	1.2e-07	3.34e-07	0	0	0	0	0	0	0	0	3	3	6	5	1	XP_019541637.1	PREDICTED: translocon-associated protein subunit alpha [Aedes albopictus]
TRINITY_DN25401_c0_g1	4.93295	-0.165246	1.41e-07	3.89e-07	0	0	0	0	0	0	0	0	0	4	5	3	6	PWA96767.1	protein kinase-like domain, Phloem protein 2-like protein [Artemisia annua]
TRINITY_DN20129_c0_g1	4.93293	-0.165246	1.2e-07	3.34e-07	0	0	0	0	0	0	0	0	1	3	6	3	5	XP_011206105.1	60S ribosomal protein L12 [Bactrocera dorsalis]
TRINITY_DN47897_c0_g1	4.93292	-0.165246	1.3e-07	3.6e-07	0	0	0	0	0	0	0	0	4	3	3	7	1	PLY91936.1	hypothetical protein LSAT_8X126421 [Lactuca sativa]
TRINITY_DN25240_c0_g1	4.93291	-0.165246	1.2e-07	3.34e-07	0	0	0	0	0	0	0	0	1	3	6	5	3	#N/A	#N/A
TRINITY_DN33849_c0_g1	4.9329	-0.165246	1.04e-07	2.91e-07	0	0	0	0	0	0	0	0	5	1	4	4	4	XP_023304180.1	protein transport protein Sec61 subunit beta [Lucilia cuprina]
TRINITY_DN58689_c0_g1	4.93288	-0.165246	1.26e-07	3.49e-07	0	0	0	0	0	0	0	0	5	2	1	6	4	VDK21262.1	unnamed protein product [Anisakis simplex]
TRINITY_DN60014_c0_g1	4.93283	-0.165246	1.2e-07	3.34e-07	0	0	0	0	0	0	0	0	3	1	3	5	6	#N/A	#N/A
TRINITY_DN51388_c0_g1	4.9326	-0.165246	2.53e-07	6.88e-07	0	0	0	0	0	0	0	0	3	1	0	5	9	CAD12829.1	hydrophobin 1 [Pleurotus sp. 'Florida']
TRINITY_DN38615_c0_g1	4.93259	-0.165246	1.85e-07	5.07e-07	0	0	0	0	0	0	0	0	2	0	3	6	7	ETN66003.1	trehalose-6-phosphate synthase [Anopheles darlingi]
TRINITY_DN15258_c0_g1	4.93241	2.83893	1.86e-99	2.35e-98	1	3	2	3	0	1	1	5	78	50	62	60	61	#N/A	#N/A
TRINITY_DN9747_c0_g2	4.92161	3.85729	1.58e-216	3.6e-215	6	7	7	3	4	3.04	2	3	120.61	134	130	139	130	PWA60544.1	EF-hand domain pair [Artemisia annua]
TRINITY_DN24830_c0_g1	4.92139	3.35272	1.15e-146	1.92e-145	2	2	2	6	4	5	2	1	79	91	107	94	83	PLY72755.1	hypothetical protein LSAT_4X183900 [Lactuca sativa]
TRINITY_DN68911_c0_g1	4.92046	0.352608	2.88e-14	1.12e-13	0	0	0	0	1	0	0	0	5	10	7	9	5	PWA35450.1	hypothetical protein CTI12_AA610890 [Artemisia annua]
TRINITY_DN57625_c0_g1	4.92046	0.352607	3.91e-14	1.51e-13	0	0	0	0	1	0	0	0	5	9	8	10	4	#N/A	#N/A
TRINITY_DN62292_c0_g1	4.92046	0.352607	6.41e-14	2.47e-13	0	0	0	0	0	1	0	0	3	9	7	6	11	PLY69196.1	hypothetical protein LSAT_1X66741 [Lactuca sativa]
TRINITY_DN535_c0_g1	4.91643	2.36406	2.24e-73	2.29e-72	2	4	2	1	1	1	0	0	51	44	38	46	38	PWA57088.1	cytochrome P450 [Artemisia annua]
TRINITY_DN5088_c0_g1	4.9162	0.732884	2.27e-20	1.08e-19	0	0	1	0	0	0	0	1	8	10	14	9	13	#N/A	#N/A
TRINITY_DN50170_c0_g1	4.91609	0.732884	2.56e-19	1.18e-18	0	1	1	0	0	0	0	0	10	7	7	12	18	#N/A	#N/A
TRINITY_DN5741_c0_g1	4.91421	3.99756	9.7e-234	2.35e-232	9	3	6	1	8	5	1	6	152	133	138	162.98	137	XP_022004756.1	NEP1-interacting protein 2-like [Helianthus annuus]
TRINITY_DN15642_c0_g1	4.89536	2.23335	1.59e-67	1.54e-66	1	2	1	2	1	1	0	2	36	43	34	41	42	PLY64372.1	hypothetical protein LSAT_4X18140 [Lactuca sativa]
TRINITY_DN1396_c0_g1	4.89403	5.0753	0	0	10	9	12	13	13	8	9	12	323	322	310	300	296	XP_023745278.1	E3 ubiquitin-protein ligase RGLG2-like [Lactuca sativa]
TRINITY_DN20420_c0_g1	4.88964	2.34116	9.88e-71	9.84e-70	2	0	1	0	4	2	2	0	48	40	34	39	52	PWA37974.1	UDP-glycosyltransferase 85A8 [Artemisia annua]
TRINITY_DN53048_c0_g1	4.88954	0.715182	4.73e-20	2.22e-19	0	1	0	0	0	0	1	0	7	11	10	12	13	OEL38443.1	ABC transporter G family member 53 [Dichanthelium oligosanthes]
TRINITY_DN11479_c2_g1	4.88951	0.715182	3.65e-19	1.67e-18	1	0	1	0	0	0	0	0	9	10	14	15	5	XP_021991983.1	uncharacterized protein LOC110888783 [Helianthus annuus]
TRINITY_DN46452_c0_g1	4.88323	5.46266	0	0	13	17	15	13	14	15	13	14	402	416	399	423	395	XP_021999248.1	ARM REPEAT PROTEIN INTERACTING WITH ABF2-like [Helianthus annuus]
TRINITY_DN4070_c0_g1	4.8818	6.13356	0	0	23	27	29	25	17	24	18	20	670	624	600	660	699	#N/A	#N/A
TRINITY_DN65672_c0_g1	4.88082	0.329524	4.95e-13	1.83e-12	0	0	0	0	0	1	0	0	8	13	6	2	6	XP_022005820.1	uncharacterized protein LOC110904286 [Helianthus annuus]
TRINITY_DN70881_c0_g1	4.88056	0.329524	1.76e-13	6.64e-13	0	0	0	0	0	0	1	0	8	8	11	3	5	PLY68918.1	hypothetical protein LSAT_2X113980 [Lactuca sativa]
TRINITY_DN60904_c0_g1	4.88049	0.329524	5.37e-14	2.07e-13	0	0	0	0	0	1	0	0	5	9	6	9	6	PWA82392.1	restriction endonuclease, type II-like superfamily protein [Artemisia annua]
TRINITY_DN2070_c0_g2	4.8803	0.329523	6.87e-13	2.53e-12	0	1	0	0	0	0	0	0	4.97	3.61	4.76	5.93	15.27	#N/A	#N/A
TRINITY_DN2237_c0_g1	4.87956	7.26855	0	0	45	47	50	47	58	60	49	49	1456	1431	1463	1393	1424	PWA73382.1	cupredoxin, Blue (type 1) copper protein, binding site [Artemisia annua]
TRINITY_DN194_c0_g1	4.87631	8.11508	0	0	99	105	78	90	106.86	83.04	85	84.35	2558.39	2533.2	2665.66	2588.79	2547.05	XP_024980898.1	cytochrome P450 93A3-like [Cynara cardunculus var. scolymus]
TRINITY_DN964_c0_g1	4.87607	4.77012	0	0	6	12	11	6.02	10	9.03	5	11	253	282.94	250.99	235.03	227.97	XP_022002696.1	cysteine-rich receptor-like protein kinase 2 [Helianthus annuus]
TRINITY_DN13_c0_g1	4.86587	6.5057	0	0	32	38	28	27	31	26	24	34	801	844	831	888	850	XP_022018189.1	calcium-binding protein KIC-like [Helianthus annuus]
TRINITY_DN6455_c0_g1	4.86423	8.1635	0	0	99	87	100	108	87	100	93	88	2651	2631	2726	2649	2670	XP_021982951.1	isoflavone reductase homolog A622-like [Helianthus annuus]
TRINITY_DN1701_c0_g1	4.86399	5.04726	0	0	11	12.99	11.03	8	9	14.01	10	10	345.95	314.03	296.07	274.99	288.09	XP_023730966.1	cytochrome P450 93A3-like [Lactuca sativa]
TRINITY_DN60255_c0_g1	4.86237	0.69726	1.5e-19	6.93e-19	1	1	0	0	0	0	0	0	6	12	12	12	10	#N/A	#N/A
TRINITY_DN17184_c0_g1	4.86236	0.69726	2.4e-19	1.11e-18	0	0	2	0	0	0	0	0	10	9	7	11	15	#N/A	#N/A
TRINITY_DN5963_c0_g1	4.8575	4.84937	0	0	15	6	11	9	9	7	7	11	248	246	271	286	270	XP_023728736.1	aldehyde dehydrogenase family 2 member B4, mitochondrial-like [Lactuca sativa]
TRINITY_DN36723_c0_g1	4.85373	-0.198413	4.55e-07	1.21e-06	0	0	0	0	0	0	0	0	5	7	4	0	1	#N/A	#N/A
TRINITY_DN67430_c0_g1	4.85353	-0.198413	3.77e-07	1.01e-06	0	0	0	0	0	0	0	0	3	6	6	1	1	#N/A	#N/A
TRINITY_DN18191_c0_g1	4.85351	-0.198413	4.41e-07	1.18e-06	0	0	0	0	0	0	0	0	2	7	1	6	1	XP_017840731.1	PREDICTED: 60S ribosomal protein L8 [Drosophila busckii]
TRINITY_DN22346_c0_g1	4.85348	-0.198413	3.98e-07	1.07e-06	0	0	0	0	0	0	0	0	7	4	2	0	4	XP_013403115.1	polyadenylate-binding protein 4-like [Lingula anatina]
TRINITY_DN49524_c0_g1	4.85347	-0.198413	4.16e-07	1.11e-06	0	0	0	0	0	0	0	0	0	7	3	5	2	#N/A	#N/A
TRINITY_DN20589_c0_g1	4.85344	-0.198413	3.02e-07	8.15e-07	0	0	0	0	0	0	0	0	6	5	2	2	2	KVH99050.1	AP2/ERF domain-containing protein [Cynara cardunculus var. scolymus]
TRINITY_DN52556_c0_g1	4.85341	-0.198413	3.15e-07	8.5e-07	0	0	0	0	0	0	0	0	1	6	3	2	5	XP_022002615.1	uncharacterized protein LOC110900022 isoform X1 [Helianthus annuus]
TRINITY_DN20424_c0_g1	4.8534	-0.198413	2.67e-07	7.24e-07	0	0	0	0	0	0	0	0	5	5	3	2	2	#N/A	#N/A
TRINITY_DN10239_c0_g1	4.85339	-0.198413	3.03e-07	8.18e-07	0	0	0	0	0	0	0	0	6	4	2	1	4	#N/A	#N/A
TRINITY_DN69783_c0_g1	4.85336	-0.198413	2.67e-07	7.23e-07	0	0	0	0	0	0	0	0	2	5	5	2	3	#N/A	#N/A
TRINITY_DN61400_c0_g1	4.85335	-0.198413	2.42e-07	6.59e-07	0	0	0	0	0	0	0	0	3	5	3	2	4	XP_019535625.1	PREDICTED: LOW QUALITY PROTEIN: complement component 1 Q subcomponent-binding protein, mitochondrial-like [Aedes albopictus]
TRINITY_DN53771_c0_g1	4.85334	-0.198413	2.68e-07	7.27e-07	0	0	0	0	0	0	0	0	4	4	5	3	1	#N/A	#N/A
TRINITY_DN15044_c0_g1	4.85334	-0.198413	3.21e-07	8.66e-07	0	0	0	0	0	0	0	0	3	5	0	5	4	#N/A	#N/A
TRINITY_DN7608_c0_g1	4.85334	-0.198413	2.42e-07	6.59e-07	0	0	0	0	0	0	0	0	5	4	3	3	2	#N/A	#N/A
TRINITY_DN39377_c0_g1	4.85333	-0.198413	2.33e-07	6.34e-07	0	0	0	0	0	0	0	0	4	4	4	2	3	#N/A	#N/A
TRINITY_DN34916_c0_g1	4.85333	-0.198413	2.33e-07	6.34e-07	0	0	0	0	0	0	0	0	4	4	3	2	4	#N/A	#N/A
TRINITY_DN43711_c0_g1	4.8533	-0.198413	2.42e-07	6.58e-07	0	0	0	0	0	0	0	0	5	3	3	4	2	PLY61664.1	hypothetical protein LSAT_5X42780 [Lactuca sativa]
TRINITY_DN28640_c0_g1	4.85329	-0.198413	2.23e-07	6.09e-07	0	0	0	0	0	0	0	0	4	3	3	3	4	XP_019542364.1	PREDICTED: HIG1 domain family member 1A, mitochondrial-like isoform X2 [Aedes albopictus]
TRINITY_DN33032_c0_g1	4.85329	-0.198413	2.42e-07	6.58e-07	0	0	0	0	0	0	0	0	4	3	2	3	5	XP_001847422.1	conserved hypothetical protein [Culex quinquefasciatus]
TRINITY_DN13017_c1_g1	4.85328	-0.198413	2.23e-07	6.09e-07	0	0	0	0	0	0	0	0	3	3	4	4	3	#N/A	#N/A
TRINITY_DN30278_c0_g1	4.85328	-0.198413	2.78e-07	7.52e-07	0	0	0	0	0	0	0	0	6	2	3	2	4	XP_005187514.1	PREDICTED: serine/threonine-protein phosphatase PP2A [Musca domestica]
TRINITY_DN72728_c0_g1	4.85328	-0.198413	2.42e-07	6.58e-07	0	0	0	0	0	0	0	0	4	3	3	5	2	#N/A	#N/A
TRINITY_DN53067_c0_g1	4.85328	-0.198413	2.66e-07	7.22e-07	0	0	0	0	0	0	0	0	5	2	5	2	3	XP_009044665.1	hypothetical protein LOTGIDRAFT_223760 [Lottia gigantea]
TRINITY_DN24425_c0_g1	4.85327	-0.198413	2.42e-07	6.58e-07	0	0	0	0	0	0	0	0	2	3	4	3	5	#N/A	#N/A
TRINITY_DN30845_c0_g1	4.85327	-0.198413	2.42e-07	6.58e-07	0	0	0	0	0	0	0	0	2	3	5	4	3	XP_001659013.1	GTP-binding protein Rheb homolog [Aedes aegypti]
TRINITY_DN67794_c0_g1	4.85327	-0.198413	2.68e-07	7.25e-07	0	0	0	0	0	0	0	0	4	3	1	5	4	#N/A	#N/A
TRINITY_DN39244_c0_g1	4.85326	-0.198413	2.53e-07	6.87e-07	0	0	0	0	0	0	0	0	4	2	4	2	5	#N/A	#N/A
TRINITY_DN38674_c0_g1	4.85326	-0.198413	2.42e-07	6.58e-07	0	0	0	0	0	0	0	0	2	3	4	5	3	#N/A	#N/A
TRINITY_DN33549_c0_g1	4.85326	-0.198413	2.78e-07	7.52e-07	0	0	0	0	0	0	0	0	4	2	6	3	2	XP_023736182.1	UPF0481 protein At3g47200-like [Lactuca sativa]
TRINITY_DN60344_c0_g1	4.85326	-0.198413	2.53e-07	6.87e-07	0	0	0	0	0	0	0	0	4	2	5	4	2	AAR09921.1	similar to Drosophila melanogaster eff, partial [Drosophila yakuba]
TRINITY_DN15180_c0_g1	4.8532	-0.198413	3.14e-07	8.48e-07	0	0	0	0	0	0	0	0	5	1	3	2	6	XP_015048373.1	uncharacterized protein Dyak_GE24159, isoform D [Drosophila yakuba]
TRINITY_DN60559_c0_g1	4.85318	-0.198413	3.37e-07	9.07e-07	0	0	0	0	0	0	0	0	2	3	1	7	4	#N/A	#N/A
TRINITY_DN52199_c0_g1	4.84155	2.30019	1.88e-69	1.84e-68	3	1	0	1	1	3	2	0	43.99	35.03	49	40	38	PWA34800.1	GAST1-like protein [Artemisia annua]
TRINITY_DN23782_c0_g1	4.84118	5.00962	0	0	11	13	8	12	9	11	11	10	304	309	306	289	270	PWA81544.1	hypothetical protein CTI12_AA185450 [Artemisia annua]
TRINITY_DN43432_c0_g1	4.83939	0.306064	1.49e-13	5.64e-13	0	0	0	0	0	0	1	0	4	6	9	7	8	#N/A	#N/A
TRINITY_DN3603_c1_g1	4.83935	0.306064	2.91e-13	1.09e-12	1	0	0	0	0	0	0	0	8	5	5	11	5	#N/A	#N/A
TRINITY_DN13359_c0_g1	4.83926	1.78475	3.01e-49	2.39e-48	1	2	1	0	0	0	2	1	30	29	29	24	25	PLY90902.1	hypothetical protein LSAT_1X49441 [Lactuca sativa]
TRINITY_DN11258_c0_g1	4.83646	2.06186	9e-58	7.85e-57	1	2	0	2	1	2	0	1	25	40	34	41	31	PWA37906.1	C2 domain, Arf GTPase activating protein [Artemisia annua]
TRINITY_DN25696_c0_g1	4.83469	0.679112	5.02e-19	2.29e-18	0	0	1	0	0	1	0	0	12	10	8	7	14	#N/A	#N/A
TRINITY_DN220_c1_g1	4.83105	1.22083	4.91e-28	2.79e-27	1	0	0	0	0	2	0	1	16	27	11	21	10	PWA57594.1	alpha/Beta hydrolase fold protein [Artemisia annua]
TRINITY_DN65878_c0_g1	4.82833	1.92225	3.1e-54	2.6e-53	3	0	1	2	0	0	1	1	35	27	27	33	31	XP_023732926.1	protein TIFY 5A [Lactuca sativa]
TRINITY_DN3792_c0_g1	4.82806	2.05484	1.21e-56	1.05e-55	0	1	0	2	2	2	0	2	39	35	38	21	37	#N/A	#N/A
TRINITY_DN1407_c0_g1	4.82799	3.91853	1.41e-223	3.31e-222	0	6	5	4.59	5	7	7	4	128.99	142.94	142.92	129.96	135.9	PWA34800.1	GAST1-like protein [Artemisia annua]
TRINITY_DN1072_c0_g1	4.82718	6.06657	0	0	12	31	23	22	22	27	22	22	602	663	626	590	617	XP_023754613.1	OTU domain-containing protein At3g57810-like [Lactuca sativa]
TRINITY_DN2358_c0_g1	4.82526	6.47935	0	0	28	32	28	23	29	37	38	27	816.99	835.94	843.21	835.64	799	#N/A	#N/A
TRINITY_DN57472_c0_g1	4.82044	2.28226	7.14e-68	6.9e-67	5	1	2	0	0	2	1	0	38	36	40	38	51	XP_023733503.1	transcription factor MYB14-like [Lactuca sativa]
TRINITY_DN15436_c0_g1	4.81836	3.02287	2.89e-113	4.04e-112	1	3	2	2	1	2	4	5	61	63	83	74	74	PWA94620.1	DNAse I-like superfamily protein [Artemisia annua]
TRINITY_DN4356_c0_g3	4.81766	3.50988	8.89e-152	1.53e-150	1	1	3	5	6	6	6	1	113.02	107	75.43	90.02	122.01	XP_022009230.1	wall-associated receptor kinase-like 2 [Helianthus annuus]
TRINITY_DN13502_c0_g1	4.81578	1.41974	2.37e-35	1.53e-34	0	0	2	0	1	1	1	0	20	16	25	24	16	OTG26848.1	putative basic helix-loop-helix (bHLH) DNA-binding superfamily protein [Helianthus annuus]
TRINITY_DN7593_c0_g1	4.81338	2.27624	3.66e-65	3.45e-64	3	1	1	1	1	2	2	0	52	37	31	34	48	#N/A	#N/A
TRINITY_DN1597_c1_g1	4.80747	1.75906	9.91e-46	7.51e-45	0	0	0	3	1	1	0	2	20	30	33	24	27	#N/A	#N/A
TRINITY_DN1866_c0_g1	4.80504	5.5199	0	0	9	14	18	17	13	13	22	19	415	434	443	377	443	PWA65353.1	hypothetical protein CTI12_AA337090 [Artemisia annua]
TRINITY_DN44622_c0_g1	4.79712	0.282217	5.07e-13	1.88e-12	0	0	0	0	0	0	1	0	5	9	5	5	9	KVH91623.1	DNA-binding WRKY, partial [Cynara cardunculus var. scolymus]
TRINITY_DN71080_c0_g1	4.7971	0.282217	3.43e-13	1.28e-12	1	0	0	0	0	0	0	0	4	7	7	7	8	PWA72818.1	gamma-thionin [Artemisia annua]
TRINITY_DN31300_c0_g1	4.79706	0.282217	5.59e-13	2.07e-12	0	0	1	0	0	0	0	0	8	3	7	6	9	PLY71193.1	hypothetical protein LSAT_2X62501 [Lactuca sativa]
TRINITY_DN69249_c0_g1	4.79688	0.282217	9.52e-12	3.32e-11	0	0	0	0	0	0	0	1	5	5	4	3	16	CRL05864.1	CLUMA_CG018890, isoform A [Clunio marinus]
TRINITY_DN27902_c0_g1	4.79321	7.02207	0	0	52	54	43	38	33	50	47	44	1168	1160	1225	1226	1240	PLY63334.1	hypothetical protein LSAT_9X86541 [Lactuca sativa]
TRINITY_DN50423_c0_g1	4.78963	0.945191	4.23e-24	2.21e-23	0	1	0	0	0	1	0	1	14	14	13	13	12	#N/A	#N/A
TRINITY_DN7205_c0_g1	4.78842	5.74393	0	0	17	22	11	17	24	19	21	17	498.02	487.63	501	501	481	KVI00379.1	Concanavalin A-like lectin/glucanase, subgroup [Cynara cardunculus var. scolymus]
TRINITY_DN6852_c0_g1	4.78592	4.78292	0	0	9	9	9	13	12	6	9	8	262	246	238	244	267	XP_022025703.1	1-aminocyclopropane-1-carboxylate oxidase homolog 3-like [Helianthus annuus]
TRINITY_DN71572_c0_g1	4.78585	1.74167	3.03e-45	2.28e-44	0	1	0	2	1	0	3	0	23	22	32	31	24	#N/A	#N/A
TRINITY_DN30514_c0_g1	4.77269	5.45534	0	0	14	17	12	19	16	13	13	18	411	411	405	411	378	PWA41842.1	VQ motif-containing protein 22 [Artemisia annua]
TRINITY_DN12900_c1_g1	4.76937	-0.23236	1.08e-06	2.78e-06	0	0	0	0	0	0	0	0	1	8	4	1	2	PWA95873.1	hypothetical protein CTI12_AA044990 [Artemisia annua]
TRINITY_DN39268_c0_g1	4.7692	-0.23236	1.31e-06	3.38e-06	0	0	0	0	0	0	0	0	0	7	3	6	0	ABV44725.1	9.2 kDa midgut protein [Phlebotomus papatasi]
TRINITY_DN36647_c0_g1	4.76912	-0.23236	8.97e-07	2.33e-06	0	0	0	0	0	0	0	0	2	5	6	0	3	AUM84824.1	imaginal disk growth factor [Lutzomyia longipalpis]
TRINITY_DN73716_c0_g1	4.76908	-0.23236	7.54e-07	1.98e-06	0	0	0	0	0	0	0	0	1	6	4	2	3	OTF98584.1	putative wall-associated receptor kinase-like 3 [Helianthus annuus]
TRINITY_DN59981_c0_g1	4.76905	-0.23236	7.89e-07	2.06e-06	0	0	0	0	0	0	0	0	1	5	5	1	4	XP_002070860.1	uncharacterized protein LOC6648314 isoform X1 [Drosophila willistoni]
TRINITY_DN50073_c0_g1	4.76905	-0.23236	8.48e-07	2.21e-06	0	0	0	0	0	0	0	0	6	3	5	1	1	XP_312613.5	AGAP002350-PA [Anopheles gambiae str. PEST]
TRINITY_DN61895_c0_g1	4.76903	-0.23236	7.04e-07	1.85e-06	0	0	0	0	0	0	0	0	4	4	5	1	2	PWA87144.1	hypothetical protein CTI12_AA134470 [Artemisia annua]
TRINITY_DN34423_c0_g1	4.76902	-0.23236	7.01e-07	1.84e-06	0	0	0	0	0	0	0	0	2	5	2	2	5	PWA41860.1	Extracellular solute-binding protein, family 3 [Artemisia annua]
TRINITY_DN65637_c0_g1	4.76901	-0.23236	7.53e-07	1.97e-06	0	0	0	0	0	0	0	0	6	3	4	2	1	#N/A	#N/A
TRINITY_DN60119_c0_g1	4.76901	-0.23236	7.66e-07	2.01e-06	0	0	0	0	0	0	0	0	5	3	4	0	4	XP_023748737.1	2-isopropylmalate synthase A-like [Lactuca sativa]
TRINITY_DN60620_c0_g1	4.76901	-0.23236	7.29e-07	1.91e-06	0	0	0	0	0	0	0	0	3	5	1	5	2	XP_015509435.1	PREDICTED: nucleolar protein 58 [Neodiprion lecontei]
TRINITY_DN48097_c0_g1	4.76901	-0.23236	6.46e-07	1.7e-06	0	0	0	0	0	0	0	0	2	5	3	2	4	#N/A	#N/A
TRINITY_DN60893_c0_g1	4.76901	-0.23236	8.29e-07	2.16e-06	0	0	0	0	0	0	0	0	2	5	0	4	5	EAT32743.1	AAEL015036-PA [Aedes aegypti]
TRINITY_DN23148_c0_g1	4.76901	-0.23236	8.29e-07	2.16e-06	0	0	0	0	0	0	0	0	2	5	0	4	5	XP_001654420.1	polyadenylate-binding protein [Aedes aegypti]
TRINITY_DN71908_c0_g1	4.769	-0.23236	6.49e-07	1.71e-06	0	0	0	0	0	0	0	0	4	4	4	3	1	PCG71033.1	hypothetical protein B5V51_2344 [Heliothis virescens]
TRINITY_DN29708_c0_g1	4.76897	-0.23236	9.87e-07	2.56e-06	0	0	0	0	0	0	0	0	7	2	1	1	5	#N/A	#N/A
TRINITY_DN62727_c0_g1	4.76896	-0.23236	5.94e-07	1.57e-06	0	0	0	0	0	0	0	0	4	3	3	2	4	RLU24708.1	hypothetical protein DMN91_002797, partial [Ooceraea biroi]
TRINITY_DN52326_c0_g1	4.76896	-0.23236	6.48e-07	1.71e-06	0	0	0	0	0	0	0	0	1	4	4	3	4	XP_023765193.1	uncharacterized protein LOC111913717 [Lactuca sativa]
TRINITY_DN65345_c0_g1	4.76895	-0.23236	6.45e-07	1.7e-06	0	0	0	0	0	0	0	0	2	4	2	5	3	XP_024968225.1	uncharacterized protein LOC112507763 [Cynara cardunculus var. scolymus]
TRINITY_DN52632_c0_g1	4.76894	-0.23236	6.77e-07	1.78e-06	0	0	0	0	0	0	0	0	3	3	5	4	1	#N/A	#N/A
TRINITY_DN52514_c0_g1	4.76894	-0.23236	9.57e-07	2.49e-06	0	0	0	0	0	0	0	0	6	2	1	1	6	#N/A	#N/A
TRINITY_DN60088_c0_g1	4.76894	-0.232361	6.44e-07	1.7e-06	0	0	0	0	0	0	0	0	4	3	2	5	2	KFB45030.1	AGAP005662-PA-like protein [Anopheles sinensis]
TRINITY_DN59920_c0_g1	4.7689	-0.232361	6.44e-07	1.7e-06	0	0	0	0	0	0	0	0	4	2	3	5	2	#N/A	#N/A
TRINITY_DN73866_c0_g1	4.76889	-0.232361	8.67e-07	2.26e-06	0	0	0	0	0	0	0	0	7	1	2	2	4	PWA85832.1	hypothetical protein CTI12_AA146110 [Artemisia annua]
TRINITY_DN63692_c0_g1	4.76889	-0.232361	7e-07	1.84e-06	0	0	0	0	0	0	0	0	2	2	5	2	5	#N/A	#N/A
TRINITY_DN49929_c0_g1	4.76889	-0.232361	7.03e-07	1.85e-06	0	0	0	0	0	0	0	0	5	1	4	2	4	#N/A	#N/A
TRINITY_DN60203_c0_g1	4.76888	-0.232361	7.03e-07	1.85e-06	0	0	0	0	0	0	0	0	4	1	5	2	4	OTG32726.1	hypothetical protein HannXRQ_Chr03g0089861 [Helianthus annuus]
TRINITY_DN21417_c0_g1	4.76885	-0.232361	7.28e-07	1.91e-06	0	0	0	0	0	0	0	0	3	2	1	5	5	XP_024973253.1	ribonuclease TUDOR 1-like [Cynara cardunculus var. scolymus]
TRINITY_DN49364_c0_g1	4.76885	-0.232361	7.94e-07	2.08e-06	0	0	0	0	0	0	0	0	0	3	3	5	5	XP_023765659.1	uncharacterized protein LOC111914144 [Lactuca sativa]
TRINITY_DN51067_c0_g1	4.76885	-0.232361	7.23e-07	1.9e-06	0	0	0	0	0	0	0	0	2	2	4	6	2	XP_023031928.1	flightin [Drosophila willistoni]
TRINITY_DN29377_c0_g1	4.76882	-0.232361	8.96e-07	2.33e-06	0	0	0	0	0	0	0	0	6	0	5	2	3	#N/A	#N/A
TRINITY_DN47220_c0_g1	4.76881	-0.232361	7.52e-07	1.97e-06	0	0	0	0	0	0	0	0	3	1	2	4	6	XP_024969152.1	probable protein phosphatase 2C 51 [Cynara cardunculus var. scolymus]
TRINITY_DN14834_c0_g1	4.76881	-0.232361	8.95e-07	2.33e-06	0	0	0	0	0	0	0	0	0	2	6	3	5	#N/A	#N/A
TRINITY_DN37614_c0_g1	4.76879	-0.232361	9.57e-07	2.49e-06	0	0	0	0	0	0	0	0	6	1	1	6	2	#N/A	#N/A
TRINITY_DN44000_c0_g1	4.76877	-0.232361	8.14e-07	2.13e-06	0	0	0	0	0	0	0	0	1	1	6	4	4	XP_019111005.2	tubulin alpha chain [Larimichthys crocea]
TRINITY_DN23846_c0_g1	4.76862	-0.232361	1.19e-06	3.07e-06	0	0	0	0	0	0	0	0	0	2	1	7	6	#N/A	#N/A
TRINITY_DN790_c2_g1	4.76753	2.34116	1.35e-71	1.36e-70	2	1	3	1	2	0	2	1	37	42	45	47	41	#N/A	#N/A
TRINITY_DN495_c3_g1	4.76504	7.17123	0	0	43	48	54	53	59	52	41	58	1339	1309	1305	1357	1359	OTG18638.1	putative serine/threonine-protein kinase, active site protein [Helianthus annuus]
TRINITY_DN67608_c0_g1	4.7568	2.11683	4.18e-59	3.7e-58	1	2	0	2	1	2	2	0	26	32	44	37.23	39	PLY77777.1	hypothetical protein LSAT_2X92600 [Lactuca sativa]
TRINITY_DN46511_c0_g1	4.75387	0.25797	6.5e-12	2.29e-11	0	1	0	0	0	0	0	0	7	12	7	2	4	CRL05954.1	CLUMA_CG018948, isoform A [Clunio marinus]
TRINITY_DN10855_c0_g1	4.75352	0.25797	8.67e-13	3.18e-12	0	0	0	0	1	0	0	0	6	8	6	5	7	PWA62089.1	R2R3 MYB transciption factor 3 [Artemisia annua]
TRINITY_DN65992_c0_g1	4.75352	0.25797	8.67e-13	3.18e-12	0	0	0	0	0	1	0	0	6	7	8	5	6	XP_021977380.1	shikimate O-hydroxycinnamoyltransferase-like [Helianthus annuus]
TRINITY_DN13990_c0_g1	4.75352	0.257969	8.67e-13	3.18e-12	0	0	0	0	0	1	0	0	5	7	5	7	8	#N/A	#N/A
TRINITY_DN47122_c0_g1	4.75352	0.257969	8.67e-13	3.18e-12	0	0	0	0	0	1	0	0	6	6	7	8	5	XP_024980858.1	uncharacterized protein LOC112517704 [Cynara cardunculus var. scolymus]
TRINITY_DN28367_c0_g1	4.75351	0.257969	1.1e-12	4e-12	0	0	1	0	0	0	0	0	9	4	7	7	5	XP_007221905.1	ABC transporter F family member 4 [Prunus persica]
TRINITY_DN12355_c0_g1	4.74915	4.83919	0	0	11	9	8	7	11	10	14	10	256	252	268	256	274	PWA93138.1	protein kinase-like domain, Phloem protein 2-like protein [Artemisia annua]
TRINITY_DN5826_c0_g1	4.74873	2.11007	1.51e-60	1.36e-59	0	0	3	0	3	1	3	0	37	32	41	33	34	#N/A	#N/A
TRINITY_DN11397_c0_g1	4.74565	0.914494	3.02e-23	1.54e-22	0	0	0	1	0	0	0	2	17	12	11	13	11	XP_023749819.1	F-box protein At2g39490-like [Lactuca sativa]
TRINITY_DN8306_c0_g1	4.74401	2.82248	3.57e-95	4.36e-94	5	3	1	0	4	1	1	3	58	51	60	58	78	XP_024970667.1	patatin-like protein 6 [Cynara cardunculus var. scolymus]
TRINITY_DN2365_c0_g1	4.74296	1.36403	6e-33	3.73e-32	1	1	1	0	0	1	0	1	19	16	13	23	25	XP_021997573.1	cytochrome P450 CYP72A219-like [Helianthus annuus]
TRINITY_DN495_c2_g1	4.74119	1.85109	1.28e-48	1.01e-47	0	2	0	1	3	1	1	0	34.93	19.29	29.28	27	34.01	OTF95498.1	putative mitogen-activated protein (MAP) kinase kinase kinase 10 [Helianthus annuus]
TRINITY_DN3168_c0_g1	4.73954	2.74608	2.58e-91	3.05e-90	3	2	2	1	3	3	2	1	61	69	50	49	59	XP_023746302.1	uncharacterized protein LOC111894455 [Lactuca sativa]
TRINITY_DN46744_c0_g1	4.73454	5.19434	0	0	15	10	12	12	18	8	9	20	343	338	348	323	324	PWA43139.1	hypothetical protein CTI12_AA538680 [Artemisia annua]
TRINITY_DN68155_c0_g1	4.73041	1.69728	3.26e-44	2.41e-43	0	3	0	1	0	1	1	1	25	25	26	25	26	#N/A	#N/A
TRINITY_DN68771_c0_g1	4.72324	0.898897	1.95e-21	9.53e-21	1	1	0	0	0	0	1	0	18	13	17	8	7	XP_023733262.1	MLO-like protein 6 [Lactuca sativa]
TRINITY_DN10242_c0_g1	4.72318	0.898897	3.6e-22	1.79e-21	0	1	0	1	0	0	0	1	18	14	10	13	8	PSR84727.1	protein of unknown function DUF2828 protein [Actinidia chinensis var. chinensis]
TRINITY_DN57212_c0_g1	4.71832	0.604149	2.1e-17	9.07e-17	0	0	0	1	0	1	0	0	13	11	7	6	10	#N/A	#N/A
TRINITY_DN49764_c0_g1	4.7183	0.604149	1.16e-17	5.07e-17	0	0	0	1	1	0	0	0	10	7	9	8	13	XP_023741276.1	receptor like protein kinase S.2-like [Lactuca sativa]
TRINITY_DN67097_c0_g1	4.71028	3.87932	2.12e-212	4.74e-211	4	6	9	3	3	8	5	3	140	128	133	137	121	XP_022022146.1	uncharacterized acetyltransferase At3g50280-like [Helianthus annuus]
TRINITY_DN10209_c0_g1	4.71006	2.18915	1.35e-63	1.25e-62	0	0	1	2	3	3	1	1	41	35	32.62	38	41	XP_024977666.1	heat shock 70 kDa protein, mitochondrial-like isoform X2 [Cynara cardunculus var. scolymus]
TRINITY_DN33445_c0_g1	4.70861	0.233307	5.11e-12	1.81e-11	0	0	0	0	0	1	0	0	7	6	10	3	5	PWA93053.1	hypothetical protein CTI12_AA073250 [Artemisia annua]
TRINITY_DN51100_c0_g1	4.70859	0.233307	2.19e-12	7.89e-12	0	0	0	0	0	0	1	0	5	8	7	6	5	XP_001842504.1	conserved hypothetical protein [Culex quinquefasciatus]
TRINITY_DN37907_c0_g1	4.70857	0.233307	2.84e-12	1.02e-11	0	0	1	0	0	0	0	0	5	4	7	6	9	KCW56103.1	hypothetical protein EUGRSUZ_I01857 [Eucalyptus grandis]
TRINITY_DN483_c0_g1	4.70732	4.83509	0	0	10	11	13	11	8	9	11	9	257.01	255	235	272.94	280	PWA78926.1	alpha/beta-Hydrolases superfamily protein [Artemisia annua]
TRINITY_DN1081_c0_g1	4.69721	6.86278	0	0	49	47	42	45	43	35	34	49	1153	1031	1035	1109	1039	KVI07682.1	protein of unknown function DUF4220 [Cynara cardunculus var. scolymus]
TRINITY_DN11930_c0_g1	4.69589	3.89906	2.24e-217	5.14e-216	6	1	5	4	5	7	8	6	134	131	137	137	129	XP_023738959.1	probable WRKY transcription factor 48 [Lactuca sativa]
TRINITY_DN13404_c0_g1	4.68767	0.584783	3.79e-17	1.63e-16	0	1	1	0	0	0	0	0	12	7	8	7	12	PWA39821.1	hypothetical protein CTI12_AA568450 [Artemisia annua]
TRINITY_DN2229_c0_g1	4.68404	5.20072	0	0	14	13	12	10	17	16	13	13	325	334	325	364	332	XP_021993175.1	G-type lectin S-receptor-like serine/threonine-protein kinase At4g27290 [Helianthus annuus]
TRINITY_DN6397_c0_g1	4.68384	5.56757	0	0	21	19	19	13	18	15	18	17	420	452	430	439	432	XP_022021172.1	GEM-like protein 5 [Helianthus annuus]
TRINITY_DN745_c1_g1	4.6815	6.32683	0	0	25	23	37	32	32	32	32	26	730	706	750	766	741	XP_022010265.1	heat shock cognate 70 kDa protein-like isoform X1 [Helianthus annuus]
TRINITY_DN25341_c0_g1	4.67958	-0.267126	2.1e-06	5.32e-06	0	0	0	0	0	0	0	0	4	6	0	3	2	XP_023747288.1	uncharacterized protein LOC111895443 [Lactuca sativa]
TRINITY_DN43252_c0_g1	4.67948	-0.267126	1.75e-06	4.46e-06	0	0	0	0	0	0	0	0	3	5	4	2	1	AAH81497.1	Rbx1 protein, partial [Danio rerio]
TRINITY_DN12623_c0_g1	4.67946	-0.267126	2.36e-06	5.96e-06	0	0	0	0	0	0	0	0	3	5	0	6	1	#N/A	#N/A
TRINITY_DN66441_c0_g1	4.67945	-0.267126	1.75e-06	4.46e-06	0	0	0	0	0	0	0	0	3	5	2	4	1	XP_023755430.1	ethylene-responsive transcription factor 1B-like [Lactuca sativa]
TRINITY_DN58908_c0_g1	4.67945	-0.267126	1.94e-06	4.92e-06	0	0	0	0	0	0	0	0	5	3	5	1	1	WP_018411238.1	malate synthase A [Methyloversatilis thermotolerans]
TRINITY_DN59791_c0_g1	4.67945	-0.267126	1.75e-06	4.46e-06	0	0	0	0	0	0	0	0	5	4	2	3	1	#N/A	#N/A
TRINITY_DN28251_c0_g1	4.67943	-0.267126	1.63e-06	4.17e-06	0	0	0	0	0	0	0	0	3	4	4	1	3	#N/A	#N/A
TRINITY_DN58941_c0_g1	4.67942	-0.267126	1.63e-06	4.17e-06	0	0	0	0	0	0	0	0	4	4	3	3	1	#N/A	#N/A
TRINITY_DN58984_c0_g1	4.67942	-0.267126	2.1e-06	5.31e-06	0	0	0	0	0	0	0	0	3	4	0	2	6	#N/A	#N/A
TRINITY_DN47638_c0_g1	4.67941	-0.267126	2.16e-06	5.45e-06	0	0	0	0	0	0	0	0	1	5	1	6	2	#N/A	#N/A
TRINITY_DN59669_c0_g1	4.6794	-0.267126	1.89e-06	4.8e-06	0	0	0	0	0	0	0	0	3	3	4	0	5	XP_011182511.1	transketolase-like protein 2 [Zeugodacus cucurbitae]
TRINITY_DN23538_c0_g1	4.67938	-0.267126	1.56e-06	3.99e-06	0	0	0	0	0	0	0	0	2	4	2	3	4	XP_019552504.1	PREDICTED: cathepsin L [Aedes albopictus]
TRINITY_DN61664_c0_g1	4.67938	-0.267126	1.63e-06	4.17e-06	0	0	0	0	0	0	0	0	1	4	3	3	4	#N/A	#N/A
TRINITY_DN48777_c0_g1	4.67937	-0.267126	2.27e-06	5.72e-06	0	0	0	0	0	0	0	0	5	2	2	0	6	XP_011178485.1	ubiquitin carboxyl-terminal hydrolase [Zeugodacus cucurbitae]
TRINITY_DN7934_c1_g1	4.67933	-0.267126	1.56e-06	3.99e-06	0	0	0	0	0	0	0	0	4	2	2	4	3	#N/A	#N/A
TRINITY_DN59394_c0_g1	4.67933	-0.267126	2.28e-06	5.76e-06	0	0	0	0	0	0	0	0	0	4	1	4	6	#N/A	#N/A
TRINITY_DN8870_c0_g1	4.67932	-0.267126	1.56e-06	3.99e-06	0	0	0	0	0	0	0	0	3	2	2	4	4	XP_024963967.1	G-type lectin S-receptor-like serine/threonine-protein kinase At1g34300 [Cynara cardunculus var. scolymus]
TRINITY_DN10683_c0_g1	4.6793	-0.267126	1.92e-06	4.87e-06	0	0	0	0	0	0	0	0	2	2	6	4	1	KVH87673.1	Ankyrin repeat-containing protein [Cynara cardunculus var. scolymus]
TRINITY_DN39755_c0_g1	4.67929	-0.267126	1.69e-06	4.3e-06	0	0	0	0	0	0	0	0	2	2	2	4	5	XP_001649725.2	LOW QUALITY PROTEIN: ornithine decarboxylase antizyme-like [Aedes aegypti]
TRINITY_DN61638_c0_g1	4.67928	-0.267126	2.15e-06	5.44e-06	0	0	0	0	0	0	0	0	5	1	2	1	6	#N/A	#N/A
TRINITY_DN24070_c0_g1	4.67924	-0.267126	1.87e-06	4.73e-06	0	0	0	0	0	0	0	0	1	2	2	5	5	#N/A	#N/A
TRINITY_DN41944_c0_g1	4.67922	-0.267126	2.15e-06	5.44e-06	0	0	0	0	0	0	0	0	1	2	5	6	1	#N/A	#N/A
TRINITY_DN56933_c0_g1	4.6792	-0.267126	1.89e-06	4.79e-06	0	0	0	0	0	0	0	0	3	0	5	3	4	XP_019536860.1	PREDICTED: 6-pyruvoyl tetrahydrobiopterin synthase [Aedes albopictus]
TRINITY_DN32948_c0_g1	4.67919	-0.267126	2.15e-06	5.44e-06	0	0	0	0	0	0	0	0	1	2	1	5	6	#N/A	#N/A
TRINITY_DN63709_c0_g1	4.67917	-0.267126	1.89e-06	4.79e-06	0	0	0	0	0	0	0	0	3	0	3	5	4	ETN65042.1	hypothetical protein AND_003198 [Anopheles darlingi]
TRINITY_DN26698_c0_g1	4.67917	-0.267126	1.89e-06	4.79e-06	0	0	0	0	0	0	0	0	3	0	3	5	4	XP_013100056.1	PREDICTED: ATP synthase subunit d, mitochondrial [Stomoxys calcitrans]
TRINITY_DN20472_c0_g1	4.67706	0.867187	1.59e-21	7.78e-21	0	1	0	0	0	1	1	0	10	14	7	15	15	#N/A	#N/A
TRINITY_DN790_c0_g1	4.6727	5.00961	0	0	8	19	10	10	13	10	15	10	290	281	278	301	318	#N/A	#N/A
TRINITY_DN5440_c0_g1	4.67229	5.38495	0	0	12	16	17	15	13	14	19	18	367	391	397	345	411	XP_023755109.1	LEAF RUST 10 DISEASE-RESISTANCE LOCUS RECEPTOR-LIKE PROTEIN KINASE-like 2.1 [Lactuca sativa]
TRINITY_DN10353_c0_g1	4.66786	2.95284	1.09e-104	1.43e-103	4	1	4	0	5	1	4	2	60	70	80	58	67	KVH93868.1	protein of unknown function DUF4005 [Cynara cardunculus var. scolymus]
TRINITY_DN58445_c0_g1	4.66225	0.208216	9.04e-12	3.16e-11	0	0	0	0	1	0	0	0	5	8	8	3	6	OTF94292.1	putative stigma-specific Stig1 family protein [Helianthus annuus]
TRINITY_DN17888_c0_g1	4.66224	0.208216	1.51e-11	5.23e-11	0	0	0	0	1	0	0	0	3	7	10	4	6	#N/A	#N/A
TRINITY_DN2509_c1_g1	4.66223	0.208216	8.27e-12	2.89e-11	0	0	0	0	0	0	1	0	8	7	5	7	3	PWA56375.1	cysteine-rich receptor-like protein kinase 8 [Artemisia annua]
TRINITY_DN41706_c0_g1	4.66221	0.208216	5.52e-12	1.95e-11	0	0	0	1	0	0	0	0	5	7	7	7	4	#N/A	#N/A
TRINITY_DN15741_c0_g1	4.66095	1.64214	5.48e-41	3.88e-40	1	1	3	0	0	0	1	1	29	27	24	24	17	OTF95497.1	putative protein kinase-like domain-containing protein [Helianthus annuus]
TRINITY_DN8106_c0_g4	4.66085	1.64214	2.46e-39	1.7e-38	0	1	0	0	3.41	1	1	1.32	25.09	15.43	33.84	22.43	25.08	XP_023745590.1	protein ALP1-like isoform X1 [Lactuca sativa]
TRINITY_DN22634_c0_g1	4.65282	2.51493	1.28e-77	1.36e-76	2	2	4	0	1	1	4	1	50	52	54	46	39	OTG10867.1	putative cytochrome P450 [Helianthus annuus]
TRINITY_DN66810_c0_g1	4.65167	1.08958	3.75e-23	1.91e-22	1	0	1	0	0	0	2	0	24	9	24	9	9	PLY95137.1	hypothetical protein LSAT_1X78540 [Lactuca sativa]
TRINITY_DN21516_c0_g1	4.64669	2.58971	1.32e-81	1.44e-80	3	1	4	3	0	2	1	2	44	57	53	45	56	XP_024994542.1	expansin-like B1 isoform X2 [Cynara cardunculus var. scolymus]
TRINITY_DN723_c0_g1	4.64488	7.87321	0	0	89	106	86	100	90	81	87	80	2111	2154	2155	2183	2199	PWA92807.1	cytochrome P450 [Artemisia annua]
TRINITY_DN6906_c0_g1	4.63951	4.5113	0	0	9	10	10	5	8.14	11	5	9.99	195.62	216.81	224.37	204.73	189.36	XP_024980898.1	cytochrome P450 93A3-like [Cynara cardunculus var. scolymus]
TRINITY_DN58477_c0_g1	4.63869	5.68825	0	0	16	17	15	25	25	23	19	17	458	480	471	456	495	XP_021638614.1	lysine histidine transporter 1-like [Hevea brasiliensis]
TRINITY_DN16655_c0_g1	4.63852	1.89892	2.18e-50	1.76e-49	2	1	1	1	1	2	1	0	24	31	28	27	39	XP_024996814.1	serine/threonine-protein kinase STY17 isoform X1 [Cynara cardunculus var. scolymus]
TRINITY_DN68703_c0_g1	4.63776	1.76767	1.22e-43	9e-43	1	2	0	2	0	3	0	0	23	18	27	34	32	PWA65019.1	DNA-binding WRKY [Artemisia annua]
TRINITY_DN59015_c0_g1	4.63697	1.62328	1.82e-39	1.26e-38	0	1	3	1	0	0	1	1	22	21	20	34	22	PWA52482.1	ATPase, AAA-type, core [Artemisia annua]
TRINITY_DN46188_c0_g1	4.63541	5.43924	0	0	14	15	19	13	20	15	17	19	407	402	386	379	408	PWA94759.1	hypothetical protein CTI12_AA055960 [Artemisia annua]
TRINITY_DN24443_c0_g1	4.63246	1.07578	1.4e-25	7.52e-25	0	1	1	0	1	1	0	0	10	14	20	13	17	XP_022040509.1	wall-associated receptor kinase-like 9 [Helianthus annuus]
TRINITY_DN27515_c0_g1	4.62742	3.83697	5.05e-202	1.08e-200	3	6	6	5	5	3	5	9	126	135	137	124	115	XP_023760502.1	berberine bridge enzyme-like 8 [Lactuca sativa]
TRINITY_DN1711_c0_g1	4.62732	4.15525	2.33e-254	6.04e-253	7	4	6	7	10	8	9	2	158	157	151	171	163	XP_024980898.1	cytochrome P450 93A3-like [Cynara cardunculus var. scolymus]
TRINITY_DN28911_c0_g1	4.62207	1.45216	2.19e-35	1.42e-34	1	0	0	2	1	0	0	2	20	20	19	17	27	KVI08340.1	TB2/DP1/HVA22-related protein, partial [Cynara cardunculus var. scolymus]
TRINITY_DN67422_c0_g1	4.62102	4.09662	2.48e-243	6.22e-242	6	9	4	7	4	7	4	10	158	151	141	156	161	PWA60789.1	Glycoside hydrolase, catalytic domain-containing protein [Artemisia annua]
TRINITY_DN15313_c0_g1	4.61429	0.18268	3.5e-11	1.19e-10	0	1	0	0	0	0	0	0	6	4.06	6	6.87	6	KVG70065.1	Extracellular solute-binding protein, family 3 [Cynara cardunculus var. scolymus]
TRINITY_DN18535_c0_g1	4.61428	0.18268	3.79e-11	1.28e-10	0	0	1	0	0	0	0	0	6	4	6	5	8	PWA73029.1	cysteine-rich receptor-like protein kinase 8 [Artemisia annua]
TRINITY_DN4959_c0_g1	4.61421	2.63748	6.98e-85	7.83e-84	0	1	1	1	4	5	2	3	59	54	47	55	49	XP_023762352.1	uncharacterized protein LOC111910761 [Lactuca sativa]
TRINITY_DN9334_c0_g1	4.61418	0.18268	9.89e-11	3.27e-10	0	0	0	1	0	0	0	0	11	2	3	5	8	XP_023751082.1	TMV resistance protein N-like [Lactuca sativa]
TRINITY_DN2642_c0_g1	4.61224	2.96412	1.14e-102	1.47e-101	3	3	0	2	8	2	2	2	58.23	53.79	77	71	76.99	XP_021981679.1	probable WRKY transcription factor 50 [Helianthus annuus]
TRINITY_DN39134_c0_g1	4.61223	3.13031	1.51e-114	2.12e-113	4	2	2	3	2	2	3	7	74	66	94	84	63	PWA79304.1	hypothetical protein CTI12_AA207770 [Artemisia annua]
TRINITY_DN9194_c0_g1	4.61149	4.90803	0	0	7	13	18	14	10	12	7	11	290	269	268	264	272	XP_024980586.1	uncharacterized protein LOC112517401 [Cynara cardunculus var. scolymus]
TRINITY_DN65940_c0_g1	4.6053	4.6164	0	0	10	7	6	7	11	15	8	11	227	229	232	187	234	PWA50421.1	methyl esterase 1 [Artemisia annua]
TRINITY_DN46267_c0_g1	4.60493	6.11761	0	0	17	29	35	32	26	26	31	21	634	653	664	607	623	XP_023748770.1	uncharacterized protein LOC111897023 [Lactuca sativa]
TRINITY_DN124_c0_g1	4.60064	8.94812	0	0	205	227	185	186	175	189	200	192	4475	4524	4551	4634	4514	XP_023744546.1	cytochrome P450 CYP72A219-like [Lactuca sativa]
TRINITY_DN18945_c0_g1	4.59657	3.70863	2.37e-180	4.61e-179	5	6	8	3	3	4	2	8	106	109	130	110	125	PWA46017.1	GH3 auxin-responsive promoter [Artemisia annua]
TRINITY_DN32456_c0_g1	4.59169	0.525077	4.49e-16	1.86e-15	0	1	0	0	1	0	0	0	9	10	11	6	7	#N/A	#N/A
TRINITY_DN21917_c0_g1	4.59162	0.525076	2.4e-15	9.68e-15	0	1	0	0	0	1	0	0	9	5	10	5	14	#N/A	#N/A
TRINITY_DN35642_c0_g1	4.58421	-0.30275	6.11e-06	1.49e-05	0	0	0	0	0	0	0	0	0	7	4	1	2	PCG72438.1	hypothetical protein B5V51_831 [Heliothis virescens]
TRINITY_DN72662_c0_g1	4.58405	-0.30275	5.06e-06	1.24e-05	0	0	0	0	0	0	0	0	1	6	2	1	4	PWA91127.1	caleosin-related protein [Artemisia annua]
TRINITY_DN21481_c0_g1	4.58402	-0.30275	4.62e-06	1.14e-05	0	0	0	0	0	0	0	0	4	5	3	1	1	XP_001654079.1	probable histone-binding protein Caf1 [Aedes aegypti]
TRINITY_DN18195_c0_g1	4.58399	-0.30275	4.8e-06	1.18e-05	0	0	0	0	0	0	0	0	4	5	0	3	2	#N/A	#N/A
TRINITY_DN31233_c0_g1	4.58394	-0.30275	5.12e-06	1.26e-05	0	0	0	0	0	0	0	0	0	5	2	2	5	#N/A	#N/A
TRINITY_DN66481_c0_g1	4.58392	-0.30275	4.8e-06	1.18e-05	0	0	0	0	0	0	0	0	0	5	2	3	4	XP_011493320.1	heat shock 70 kDa protein cognate 3 [Aedes aegypti]
TRINITY_DN62295_c0_g1	4.58391	-0.30275	4.08e-06	1.01e-05	0	0	0	0	0	0	0	0	4	4	2	2	2	PWA45934.1	hypothetical protein CTI12_AA494040 [Artemisia annua]
TRINITY_DN56453_c0_g1	4.5839	-0.30275	4.49e-06	1.11e-05	0	0	0	0	0	0	0	0	1	4	4	1	4	#N/A	#N/A
TRINITY_DN43455_c0_g1	4.58389	-0.30275	4.22e-06	1.04e-05	0	0	0	0	0	0	0	0	4	3	4	2	1	XP_017485116.1	PREDICTED: adenosylhomocysteinase isoform X1 [Rhagoletis zephyria]
TRINITY_DN48567_c0_g1	4.58388	-0.30275	4.9e-06	1.2e-05	0	0	0	0	0	0	0	0	5	2	5	1	1	Q17NV8.1	RecName: Full=Facilitated trehalose transporter Tret1
TRINITY_DN37934_c0_g1	4.58385	-0.30275	4.22e-06	1.04e-05	0	0	0	0	0	0	0	0	4	2	4	1	3	PWA89409.1	reverse transcriptase domain-containing protein [Artemisia annua]
TRINITY_DN39009_c0_g1	4.58383	-0.30275	5.05e-06	1.24e-05	0	0	0	0	0	0	0	0	1	4	1	6	2	PWA87144.1	hypothetical protein CTI12_AA134470 [Artemisia annua]
TRINITY_DN44184_c0_g1	4.58383	-0.30275	4.47e-06	1.1e-05	0	0	0	0	0	0	0	0	5	2	2	4	1	XP_022009229.1	wall-associated receptor kinase-like 1 [Helianthus annuus]
TRINITY_DN15226_c0_g1	4.5838	-0.30275	4.61e-06	1.14e-05	0	0	0	0	0	0	0	0	4	1	5	1	3	XP_024985720.1	ABC transporter E family member 2 [Cynara cardunculus var. scolymus]
TRINITY_DN50229_c0_g1	4.58379	-0.30275	4.51e-06	1.11e-05	0	0	0	0	0	0	0	0	0	3	3	4	4	#N/A	#N/A
TRINITY_DN26096_c0_g1	4.58379	-0.30275	4.47e-06	1.1e-05	0	0	0	0	0	0	0	0	2	2	5	4	1	ETN59683.1	14-3-3 protein sigma, gamma, zeta, beta/alpha [Anopheles darlingi]
TRINITY_DN40823_c0_g1	4.58378	-0.30275	4.61e-06	1.14e-05	0	0	0	0	0	0	0	0	1	3	1	5	4	XP_019549644.1	PREDICTED: polyadenylate-binding protein-interacting protein 2 [Aedes albopictus]
TRINITY_DN37552_c0_g1	4.58377	-0.30275	4.22e-06	1.04e-05	0	0	0	0	0	0	0	0	1	2	3	4	4	#N/A	#N/A
TRINITY_DN58212_c0_g1	4.58377	-0.30275	4.61e-06	1.14e-05	0	0	0	0	0	0	0	0	5	1	1	3	4	#N/A	#N/A
TRINITY_DN15645_c1_g1	4.58376	-0.30275	4.47e-06	1.1e-05	0	0	0	0	0	0	0	0	2	2	1	4	5	#N/A	#N/A
TRINITY_DN48814_c0_g1	4.58375	-0.30275	4.22e-06	1.04e-05	0	0	0	0	0	0	0	0	3	1	2	4	4	#N/A	#N/A
TRINITY_DN66845_c0_g1	4.58366	-0.302751	4.9e-06	1.2e-05	0	0	0	0	0	0	0	0	2	1	1	5	5	#N/A	#N/A
TRINITY_DN64858_c0_g1	4.58365	-0.302751	4.9e-06	1.2e-05	0	0	0	0	0	0	0	0	1	1	2	5	5	#N/A	#N/A
TRINITY_DN5358_c0_g1	4.58075	2.81419	1.37e-92	1.64e-91	5	2	2	3	0	2	2	4	63	55	50	74	59	KVH97007.1	hypothetical protein Ccrd_000899 [Cynara cardunculus var. scolymus]
TRINITY_DN69672_c0_g1	4.5801	0.801598	3.28e-19	1.5e-18	1	0	0	0	1	0	0	1	11	7.01	20	10	9	PLY95943.1	hypothetical protein LSAT_9X36681 [Lactuca sativa]
TRINITY_DN31716_c0_g1	4.5801	0.801598	2.83e-19	1.3e-18	0	1	0	0	1	0	0	1	12	6	16	7	16	XP_022036618.1	GDSL esterase/lipase At4g16230-like [Helianthus annuus]
TRINITY_DN18800_c0_g1	4.57998	0.801597	4.86e-19	2.22e-18	0	0	0	1	2	0	0	0	11.01	3	15	15	13	#N/A	#N/A
TRINITY_DN183_c0_g1	4.57669	7.09673	0	0	51	49	48	48	73	49	75	45	1267	1215	1279.02	1267	1254	XP_023765078.1	cytochrome P450 71A2-like [Lactuca sativa]
TRINITY_DN10634_c0_g1	4.57551	2.6042	8.22e-81	8.95e-80	3	2	1	1	3	2	4	1	38	54	55	56	54	PLY89907.1	hypothetical protein LSAT_8X49260 [Lactuca sativa]
TRINITY_DN7183_c0_g2	4.57327	1.03355	7.31e-25	3.88e-24	0	1	1	1	0	0	1	0	11	18	14	12	16	XP_023766716.1	berberine bridge enzyme-like 8 [Lactuca sativa]
TRINITY_DN19355_c0_g1	4.5732	1.03355	5.72e-24	2.97e-23	2	1	0	0	1	0	0	0	16	8	20	12	15	PLY68902.1	hypothetical protein LSAT_2X114020 [Lactuca sativa]
TRINITY_DN57599_c0_g1	4.57317	3.46291	1.36e-152	2.35e-151	4	2	1	5	7	3	5	6	93	93	90	108	101	PLY67928.1	hypothetical protein LSAT_5X159741 [Lactuca sativa]
TRINITY_DN16238_c0_g2	4.56921	4.36283	7.2e-292	2.07e-290	11	8	12	3	7	13	8	2	190	178	178	179	200	XP_022029399.1	wall-associated receptor kinase 2-like [Helianthus annuus]
TRINITY_DN37056_c0_g1	4.56861	1.23332	1.82e-29	1.06e-28	1	0	2	1	0	1	0	0	20	15	16	17	17	XP_021993220.1	2S seed storage protein-like [Helianthus annuus]
TRINITY_DN9217_c0_g1	4.56803	4.75718	0	0	17	11	11	9	10	10	8	9	224	220	259	266	254	AUG87706.1	HSFA4 [Chrysanthemum x morifolium]
TRINITY_DN7659_c0_g1	4.56751	7.63778	0	0	78	68	85	79	80	74	93	85	1731	1852	1882	1850	1828	PWA59150.1	Chloramphenicol acetyltransferase-like domain-containing protein [Artemisia annua]
TRINITY_DN1201_c0_g1	4.56701	5.63977	0	0	16	29	21	18	14	20	22	19	488	455	458	435	438	PWA37013.1	C1-like protein [Artemisia annua]
TRINITY_DN51664_c0_g1	4.56472	0.156685	1.24e-10	4.08e-10	1	0	0	0	0	0	0	0	5	6	8	6	3	XP_022020598.1	cysteine-rich receptor-like protein kinase 15 [Helianthus annuus]
TRINITY_DN7075_c0_g1	4.56472	0.156685	8.8e-11	2.92e-10	0	0	1	0	0	0	0	0	6	4	5	6	7	XP_021999902.1	cationic peroxidase 1-like [Helianthus annuus]
TRINITY_DN32811_c0_g1	4.56472	0.156685	9.4e-11	3.12e-10	0	0	0	0	1	0	0	0	5	5	8	5	5	#N/A	#N/A
TRINITY_DN68007_c0_g1	4.56464	0.156685	1.59e-10	5.2e-10	1	0	0	0	0	0	0	0	5	3	5	9	6	XP_023754419.1	glycine-rich protein-like [Lactuca sativa]
TRINITY_DN4643_c0_g1	4.56434	4.12372	2.28e-239	5.65e-238	3	4	5	8	9	11	8	6	142	148	177	159	154	#N/A	#N/A
TRINITY_DN47024_c0_g1	4.56032	6.27824	0	0	28	34	34	27	32	25	32	38	758	741	701	690	661	XP_022028850.1	CASP-like protein 1 [Helianthus annuus]
TRINITY_DN69883_c0_g1	4.55822	0.504612	2.65e-15	1.07e-14	0	0	1	0	0	0	1	0	7	9	10	12	4	#N/A	#N/A
TRINITY_DN37543_c0_g1	4.55822	0.504612	1.12e-15	4.57e-15	1	0	0	0	0	0	1	0	10	8	7	9	8	OTF97656.1	putative serine/threonine/dual specificity protein kinase, catalytic domain-containing protein [Helianthus annuus]
TRINITY_DN4593_c0_g1	4.55563	7.75117	0	0	82	92	74	89	79	105	85	94	1996	1976	1982	1959	1973	XP_023734001.1	NEDD8 ultimate buster 1 [Lactuca sativa]
TRINITY_DN6721_c0_g1	4.55297	1.01919	1.28e-24	6.76e-24	0	1	2	0	1	0	0	0	12	13	15.78	13	16	PWA80673.1	glutamate receptor 2.1 [Artemisia annua]
TRINITY_DN12162_c0_g1	4.55297	1.01919	1.28e-24	6.76e-24	0	1	1	0	1	0	0	1	14	11	17	13	15	PWA97259.1	serine-threonine/tyrosine-protein kinase catalytic domain-containing protein [Artemisia annua]
TRINITY_DN1766_c0_g1	4.55215	6.09466	0	0	36	26	27	26	20	29	25	32	575	640	654	641	613	PWA58116.1	galactinol synthase 2 [Artemisia annua]
TRINITY_DN31707_c0_g1	4.55001	1.55526	2.32e-38	1.58e-37	0	1	2	1	1	0	1	1	19	20	25	26	22	#N/A	#N/A
TRINITY_DN57597_c0_g1	4.55	1.55526	1.05e-37	7.05e-37	1	0	0	0	1	4	1	0	25	21	16	25	25	#N/A	#N/A
TRINITY_DN18410_c0_g1	4.54681	2.90679	3.98e-100	5.04e-99	4	5	2	3	1	4	1	2	67	71	67	52	65	PWA77241.1	hypothetical protein CTI12_AA224860 [Artemisia annua]
TRINITY_DN691_c0_g1	4.54315	7.47391	0	0	69	73	64	66	72	73	79	86	1622	1649	1630	1624	1626.37	BAN91672.1	cinnamyl alcohol dehydrogenase 3 [Carthamus tinctorius]
TRINITY_DN47424_c0_g1	4.52924	0.76765	1.09e-19	5.07e-19	0	2	0	1	0	0	0	0	9	14	11.99	12.01	8	ALF46618.1	NIN-like protein, partial [Chrysanthemum x morifolium]
TRINITY_DN15320_c0_g1	4.52815	2.4088	1.33e-70	1.32e-69	2	2	0	2	2	1	2	4	50	47	46	35	43	KVI10801.1	C2 calcium-dependent membrane targeting [Cynara cardunculus var. scolymus]
TRINITY_DN9207_c0_g1	4.52396	0.483853	2.77e-15	1.12e-14	0	1	0	1	0	0	0	0	8	8	5	10	10	PWA87339.1	UDP-glucuronosyl/UDP-glucosyltransferase [Artemisia annua]
TRINITY_DN60669_c0_g1	4.52395	0.483853	6.03e-15	2.4e-14	0	0	0	0	0	0	1	1	11	8	4	11	7	#N/A	#N/A
TRINITY_DN12667_c0_g1	4.52174	3.4171	1.61e-144	2.66e-143	4	5	1	8	2	3	6	4	93	80	91	99	105	PLY95189.1	hypothetical protein LSAT_6X103400 [Lactuca sativa]
TRINITY_DN220_c0_g2	4.52127	6.31988	0	0	38	36	27	40	30	32	29	32	720	731	722	727	749	XP_021983379.1	senescence-associated carboxylesterase 101-like [Helianthus annuus]
TRINITY_DN47268_c0_g1	4.52099	4.95595	0	0	15	6	14	9	12	20	14	11	296	292	268	257	291	PLY82154.1	hypothetical protein LSAT_1X11220 [Lactuca sativa]
TRINITY_DN14441_c0_g1	4.51856	2.82248	4.38e-93	5.25e-92	3	3	3	2	1	4	2	3	63	68	55	50	66	PWA94916.1	C2 calcium-dependent membrane targeting [Artemisia annua]
TRINITY_DN2336_c0_g1	4.51819	6.73686	0	0	49	51	44	47	42	40	46	35	973	945	988	984	988	XP_024968612.1	protein LURP-one-related 10-like [Cynara cardunculus var. scolymus]
TRINITY_DN7365_c0_g1	4.51484	1.66997	9.66e-41	6.83e-40	1	0	1	1	3	1	0	1	28	19	27	20	29	#N/A	#N/A
TRINITY_DN28356_c0_g1	4.5134	0.130213	3.5e-10	1.13e-09	0	0	0	0	1	0	0	0	4	6	8	6	3	#N/A	#N/A
TRINITY_DN22435_c0_g1	4.5134	0.130212	3.78e-10	1.22e-09	0	0	1	0	0	0	0	0	9	4	5	4	5	PWA61293.1	RNA-directed DNA polymerase, eukaryota, Reverse transcriptase zinc-binding domain protein [Artemisia annua]
TRINITY_DN35059_c0_g1	4.51339	0.130212	2.21e-10	7.19e-10	0	0	0	1	0	0	0	0	6	5	6	6	4	OTF95497.1	putative protein kinase-like domain-containing protein [Helianthus annuus]
TRINITY_DN56487_c0_g1	4.51339	0.130212	2.28e-10	7.43e-10	0	0	0	0	0	0	0	1	6	4	5	7	5	#N/A	#N/A
TRINITY_DN37681_c0_g1	4.51337	0.130213	2.35e-09	7.25e-09	0	0	0	0	0	0	0	1	0	8	4	4	11	#N/A	#N/A
TRINITY_DN8345_c1_g1	4.5133	0.130212	4.35e-10	1.4e-09	1	0	0	0	0	0	0	0	6	3	4	9	5	XP_023745700.1	putative disease resistance RPP13-like protein 1 [Lactuca sativa]
TRINITY_DN72146_c0_g1	4.5074	3.44422	2.34e-146	3.92e-145	4	5	3	5	6	4	3	4	82	94.36	98.22	111.15	91.99	PWA37074.1	cytochrome P450 [Artemisia annua]
TRINITY_DN48477_c0_g1	4.50736	1.79321	1.99e-44	1.48e-43	0	0	1	1	3	2	1	1	26	23	39	24	24	OTG01105.1	hypothetical protein HannXRQ_Chr13g0398381 [Helianthus annuus]
TRINITY_DN37333_c0_g1	4.49317	4.35713	1.2e-288	3.4e-287	7	8	11	11	5	6	7	12	171	179	193	190	185	XP_024960842.1	septum-promoting GTP-binding protein 1-like [Cynara cardunculus var. scolymus]
TRINITY_DN13997_c0_g1	4.49034	0.975248	1.9e-23	9.75e-23	2	0	1	0	0	0	1	0	14	10	15	14	14	#N/A	#N/A
TRINITY_DN68570_c0_g1	4.4898	4.92739	0	0	21	9	15	12	7.01	11	11.01	15	286.03	262.99	242.01	315.02	268.01	OTF98326.1	putative alcohol dehydrogenase superfamily, zinc-type [Helianthus annuus]
TRINITY_DN5881_c0_g1	4.48965	7.9034	0	0	79	105	124	100	111	98	89	106	2213	2132	2214	2199	2195	XP_024970637.1	glycosyltransferase family protein 64 protein C5-like [Cynara cardunculus var. scolymus]
TRINITY_DN4655_c0_g1	4.48452	1.50463	2.83e-35	1.84e-34	0	1	2	1	0	1	1	1	28	24.3	16	17	22	#N/A	#N/A
TRINITY_DN46997_c0_g1	4.48179	1.16976	1.08e-26	5.96e-26	1	1	1	0	1	0	0	1	21	14	20	11	14	PWA84436.1	RNA-directed DNA polymerase, eukaryota, Reverse transcriptase zinc-binding domain protein [Artemisia annua]
TRINITY_DN45487_c0_g1	4.48176	-0.339276	1.36e-05	3.21e-05	0	0	0	0	0	0	0	0	0	6	1	2	4	#N/A	#N/A
TRINITY_DN14388_c0_g1	4.48176	-0.339276	1.25e-05	2.96e-05	0	0	0	0	0	0	0	0	2.91	5	1	0	4	PWA90641.1	hypothetical protein CTI12_AA096730 [Artemisia annua]
TRINITY_DN6968_c0_g2	4.48173	-0.339276	1.16e-05	2.77e-05	0	0	0	0	0	0	0	0	4	5	1	2	1	OTG21485.1	putative leucine-rich repeat protein, plant-type [Helianthus annuus]
TRINITY_DN58828_c0_g1	4.48173	-0.339276	1.21e-05	2.86e-05	0	0	0	0	0	0	0	0	2	5	2	0	4	#N/A	#N/A
TRINITY_DN11480_c0_g1	4.4817	1.16975	2.1e-26	1.15e-25	1	1	0	0	2	0	0	1	19	9	14	21	17	#N/A	#N/A
TRINITY_DN48439_c0_g1	4.48166	-0.339276	1.11e-05	2.64e-05	0	0	0	0	0	0	0	0	3	4	4	1	1	XP_011189379.1	PREDICTED: CUGBP Elav-like family member 2 isoform X2 [Zeugodacus cucurbitae]
TRINITY_DN38869_c0_g1	4.48166	-0.339276	1.08e-05	2.57e-05	0	0	0	0	0	0	0	0	4	4	2	1	2	#N/A	#N/A
TRINITY_DN29799_c0_g1	4.48165	-0.339276	1.08e-05	2.57e-05	0	0	0	0	0	0	0	0	4	4	2	2	1	XP_001659406.1	ATP-binding cassette sub-family G member 1 isoform X2 [Aedes aegypti]
TRINITY_DN31747_c0_g1	4.48163	-0.339276	1.08e-05	2.57e-05	0	0	0	0	0	0	0	0	2	4	4	2	1	#N/A	#N/A
TRINITY_DN68451_c0_g1	4.48161	-0.339276	1.08e-05	2.57e-05	0	0	0	0	0	0	0	0	2	4	1	2	4	#N/A	#N/A
TRINITY_DN41775_c0_g1	4.48159	-0.339276	1.08e-05	2.57e-05	0	0	0	0	0	0	0	0	2	4	1	4	2	#N/A	#N/A
TRINITY_DN62189_c0_g1	4.48158	-0.339276	1.11e-05	2.63e-05	0	0	0	0	0	0	0	0	4	3	1	4	1	NP_610394.2	uncharacterized protein Dmel_CG8736 [Drosophila melanogaster]
TRINITY_DN46579_c0_g1	4.48153	-0.339277	1.08e-05	2.57e-05	0	0	0	0	0	0	0	0	4	2	2	4	1	#N/A	#N/A
TRINITY_DN30018_c0_g1	4.48147	-0.339277	1.21e-05	2.87e-05	0	0	0	0	0	0	0	0	4	1	4	4	0	XP_021976635.1	MADS-box transcription factor 23-like [Helianthus annuus]
TRINITY_DN43647_c0_g1	4.48146	-0.339277	1.1e-05	2.63e-05	0	0	0	0	0	0	0	0	4	1	1	4	3	#N/A	#N/A
TRINITY_DN62895_c0_g1	4.48146	-0.339277	1.2e-05	2.86e-05	0	0	0	0	0	0	0	0	0	2	4	2	5	#N/A	#N/A
TRINITY_DN72890_c0_g1	4.48142	-0.339277	1.16e-05	2.76e-05	0	0	0	0	0	0	0	0	2	1	4	5	1	AAR24600.1	troponin I-a1, partial [Drosophila subobscura]
TRINITY_DN62683_c0_g1	4.48142	-0.339277	1.1e-05	2.63e-05	0	0	0	0	0	0	0	0	1	1	3	4	4	#N/A	#N/A
TRINITY_DN23379_c0_g1	4.48137	-0.339277	1.2e-05	2.86e-05	0	0	0	0	0	0	0	0	4	0	2	5	2	PWA37636.1	Cation efflux protein [Artemisia annua]
TRINITY_DN66799_c0_g1	4.48127	-0.339277	1.68e-05	3.94e-05	0	0	0	0	0	0	0	0	1	0	6	0	6	KFB38209.1	hypothetical protein ZHAS_00005522 [Anopheles sinensis]
TRINITY_DN36602_c0_g1	4.47639	0.732884	5.6e-19	2.55e-18	0	2	0	0	0	0	1	0	11	10	9	13	10	OTG26968.1	putative toll/interleukin-1 receptor (TIR) domain-containing protein [Helianthus annuus]
TRINITY_DN16714_c0_g1	4.46845	4.7615	0	0	14	11	17	8	11	8	13	9	245	262	243	242	229	XP_024959797.1	extra-large guanine nucleotide-binding protein 1-like [Cynara cardunculus var. scolymus]
TRINITY_DN1689_c0_g1	4.46179	3.55287	6.93e-157	1.23e-155	8	5	2	4	7	6	4	2	109	91	97	118	100	PWA32002.1	WRKY domain-containing protein [Artemisia annua]
TRINITY_DN15450_c0_g1	4.46017	0.103245	1.09e-09	3.43e-09	0	0	1	0	0	0	0	0	5	5	4	3	9	#N/A	#N/A
TRINITY_DN10459_c0_g1	4.46017	0.103245	5.54e-10	1.77e-09	0	1	0	0	0	0	0	0	5	6	5	5	5	#N/A	#N/A
TRINITY_DN19986_c0_g1	4.4601	0.103245	1.17e-09	3.68e-09	0	0	0	0	0	0	0	1	9	3	4	6	4	XP_017325366.1	PREDICTED: mitochondrial chaperone BCS1 [Ictalurus punctatus]
TRINITY_DN768_c2_g1	4.45981	4.42678	5.66e-295	1.64e-293	9	5	10	8	4	15	13	8	195	173	198	210	187	XP_024994414.1	protein TIFY 9 [Cynara cardunculus var. scolymus]
TRINITY_DN152_c0_g1	4.45355	4.30036	6.86e-265	1.83e-263	9	4.12	2.03	7.04	9.99	8.07	10.99	14.71	161.11	164.88	169.96	195.44	189.32	XP_021988290.1	cytochrome P450 93A3-like [Helianthus annuus]
TRINITY_DN8892_c0_g1	4.45289	0.441417	2.38e-14	9.28e-14	0	0	0	2	0	0	0	0	9	6	11	5	8	#N/A	#N/A
TRINITY_DN630_c0_g1	4.44953	8.20599	0	0	123	141	134.71	99	147	118	137	128	2668.01	2616.98	2667.99	2752.97	2777.37	PWA88661.1	phosphate transporter 3,2 [Artemisia annua]
TRINITY_DN8430_c0_g1	4.44923	0.715182	1.38e-18	6.21e-18	0	0	0	1	1	1	0	0	10	10	10	11	11	#N/A	#N/A
TRINITY_DN47085_c0_g1	4.44922	0.715182	7.99e-18	3.5e-17	0	0	0	0	0	1	0	2	4	14	12	11	11	XP_023745372.1	uncharacterized protein LOC111893526 [Lactuca sativa]
TRINITY_DN37751_c0_g1	4.44922	0.715182	1.71e-18	7.66e-18	1	0	0	0	1	0	0	1	13	7	13	9	10	#N/A	#N/A
TRINITY_DN57842_c0_g1	4.44921	0.715181	2.29e-18	1.02e-17	1	0	0	0	1	0	1	0	9	8	14	8	13	#N/A	#N/A
TRINITY_DN7892_c0_g1	4.44697	3.17955	8.27e-123	1.21e-121	3	5	3	3	2	1	7	5	81	79	74	81	77	XP_022037677.1	protein ROOT HAIR DEFECTIVE 3-like isoform X1 [Helianthus annuus]
TRINITY_DN10100_c0_g1	4.44554	1.14352	1.2e-26	6.61e-26	1	1	1	0	0	1	1	0	17	14	20	13	14	PWA66526.1	RNA-directed DNA polymerase, eukaryota, Reverse transcriptase zinc-binding domain protein [Artemisia annua]
TRINITY_DN10762_c0_g1	4.44554	1.14352	9.67e-27	5.34e-26	1	1	1	1	0	0	1	0	16	16	15	19	12	#N/A	#N/A
TRINITY_DN16126_c0_g1	4.44373	1.47338	1.87e-34	1.19e-33	0	1	0	2	1	1	0	2	20	27	22	15	20	PWA68071.1	TRAM/LAG1/CLN8 homology domain-containing protein [Artemisia annua]
TRINITY_DN13420_c0_g1	4.43958	3.17308	7.86e-120	1.14e-118	2	5	3	5	3	4	2	5	85	71	68	84	82	PWA88503.1	derlin-2 [Artemisia annua]
TRINITY_DN1818_c0_g1	4.43698	6.17545	0	0	26	25	32	27	43	32	40	27	635	670	657	710	614	XP_023768555.1	uncharacterized protein LOC111917128 [Lactuca sativa]
TRINITY_DN2763_c0_g1	4.43141	4.12539	8.81e-235	2.14e-233	8	6	9	6	10	7	4	9	162	133	162	157	162	XP_023740734.1	uncharacterized protein LOC111888844 [Lactuca sativa]
TRINITY_DN9122_c0_g2	4.42149	0.697259	3.22e-17	1.38e-16	0	0	0	1	0	1	1	0	15.6	5	13.25	8.93	8	OTG13746.1	putative serine-threonine/tyrosine-protein kinase catalytic domain-containing protein [Helianthus annuus]
TRINITY_DN37968_c0_g1	4.41694	6.56408	0	0	48	40	43	49	36	41	45	33	900	813	820	924	847	PLY82152.1	hypothetical protein LSAT_1X12101 [Lactuca sativa]
TRINITY_DN31871_c0_g1	4.41599	0.419722	4.97e-14	1.92e-13	1	0	1	0	0	0	0	0	7	5	10	10	6	XP_024960890.1	E3 ubiquitin-protein ligase AIRP2-like [Cynara cardunculus var. scolymus]
TRINITY_DN8007_c0_g2	4.41592	0.419722	1.35e-13	5.13e-13	1	0	0	0	0	1	0	0	7	4	13	7	7	XP_021972503.1	SNARE-interacting protein KEULE-like [Helianthus annuus]
TRINITY_DN47377_c0_g1	4.41548	4.63418	0	0	14	10	12	10	12	7	8	13	218	206	244	233	212	PWA74033.1	Aminotransferase, class I/classII [Artemisia annua]
TRINITY_DN66892_c0_g1	4.41372	3.67696	3.36e-171	6.32e-170	7	6	6	7	4	6	5	2	124	108	101	108	121	PIA29781.1	hypothetical protein AQUCO_05800098v1 [Aquilegia coerulea]
TRINITY_DN3053_c0_g1	4.41312	6.66363	0	0	38	48	46	50	46	43	42	47	927	905	896	907	977	XP_021994409.1	syntaxin-121-like [Helianthus annuus]
TRINITY_DN59847_c0_g1	4.40496	0.0757641	6.54e-09	1.98e-08	0	0	0	1	0	0	0	0	2	7	6	9	1	#N/A	#N/A
TRINITY_DN20663_c0_g1	4.40494	0.0757642	2.27e-09	7.01e-09	0	0	0	0	1	0	0	0	7	6	2	5	5	PLY81660.1	hypothetical protein LSAT_2X13161 [Lactuca sativa]
TRINITY_DN192_c1_g1	4.40492	0.0757642	1.92e-09	5.96e-09	0	0	1	0	0	0	0	0	6	5	7	3	4	#N/A	#N/A
TRINITY_DN29892_c0_g1	4.4049	0.0757643	1.79e-09	5.57e-09	0	0	0	0	0	0	0	1	5	5	7	5	3	PWA91177.1	protein kinase-like domain-containing protein [Artemisia annua]
TRINITY_DN55868_c0_g1	4.40487	0.075764	1.91e-09	5.92e-09	0	1	0	0	0	0	0	0	4	3	7	6	5	#N/A	#N/A
TRINITY_DN31974_c0_g1	4.40476	0.0757639	3.04e-09	9.32e-09	0	0	1	0	0	0	0	0	5	1	6	7	6	#N/A	#N/A
TRINITY_DN13898_c0_g1	4.40235	0.914493	6.87e-22	3.39e-21	0	2	0	0	0	0	2	0	12	12	13	14	12	#N/A	#N/A
TRINITY_DN10542_c0_g1	4.40153	3.87134	1.1e-197	2.3e-196	6	8	5	7	5	8	9	2	125	118	126	135	142	XP_023729333.1	probable peptide/nitrate transporter At3g43790 isoform X1 [Lactuca sativa]
TRINITY_DN11541_c0_g1	4.40127	2.13025	8.95e-57	7.73e-56	1	1	2	2	1	2	4	0	31	38	34	31	43	#N/A	#N/A
TRINITY_DN4940_c0_g1	4.3965	1.28223	1.73e-27	9.72e-27	0	2	1.99	0	0	1	1	0	27	14	20	9	18	XP_023755156.1	nodulation receptor kinase-like [Lactuca sativa]
TRINITY_DN11904_c0_g1	4.3939	3.96983	3.19e-206	6.94e-205	9	9	3	4	7	7	7	8	121	158	134	137	143	PWA69677.1	hypothetical protein CTI12_AA295820 [Artemisia annua]
TRINITY_DN14489_c0_g1	4.39331	0.679112	8.34e-18	3.65e-17	0	0	2	0	0	1	0	0	11	10	10	7	12	PWA91177.1	protein kinase-like domain-containing protein [Artemisia annua]
TRINITY_DN69768_c0_g1	4.38769	2.36973	3.55e-68	3.45e-67	2	2	0	2	3	1	0	6	45.2	42	39.55	43.5	41.56	XP_024987758.1	external alternative NAD(P)H-ubiquinone oxidoreductase B2, mitochondrial-like isoform X1 [Cynara cardunculus var. scolymus]
TRINITY_DN56232_c0_g1	4.38725	5.05255	0	0	17	13	14	17	18	16	14	9	283	286	302	306	316	XP_022037080.1	uncharacterized protein LOC110939820 [Helianthus annuus]
TRINITY_DN6597_c1_g1	4.38495	2.11683	1.54e-56	1.32e-55	1	0	5	1	2	2	2	0	35	40	35	29	36	XP_023733190.1	L-type lectin-domain containing receptor kinase IX.1-like [Lactuca sativa]
TRINITY_DN24763_c0_g1	4.37952	0.898896	1.26e-20	6e-20	1	1	2	0	0	0	0	0	17	11	16	11	7	#N/A	#N/A
TRINITY_DN10097_c0_g1	4.37813	0.397695	1.28e-13	4.86e-13	0	0	1	1	0	0	0	0	8	5	10	9	5	PWA41185.1	hypothetical protein CTI12_AA553320 [Artemisia annua]
TRINITY_DN17256_c0_g1	4.37812	0.397695	1.54e-13	5.84e-13	0	0	0	1	0	1	0	0	8	5	8	11	5	#N/A	#N/A
TRINITY_DN66034_c0_g1	4.37728	4.00486	4.74e-212	1.06e-210	4	4	7	9	5	8	8	11	160	131	147	144	128	XP_023755933.1	E3 ubiquitin-protein ligase PUB24-like [Lactuca sativa]
TRINITY_DN46839_c0_g1	4.37679	5.23296	0	0	13	21	20	26	11	12	15	17	381	334	307	345	327	XP_021983161.1	uncharacterized membrane protein At3g27390 [Helianthus annuus]
TRINITY_DN28654_c0_g1	4.37316	2.19555	2.76e-59	2.45e-58	0	1	3	0	2	3	4	1	37	41	41	37	30	KVH97007.1	hypothetical protein Ccrd_000899 [Cynara cardunculus var. scolymus]
TRINITY_DN27709_c0_g1	4.37174	-0.376751	3.41e-05	7.74e-05	0	0	0	0	0	0	0	0	1	6	0	1	4	#N/A	#N/A
TRINITY_DN48986_c0_g1	4.3717	-0.376751	3.45e-05	7.82e-05	0	0	0	0	0	0	0	0	2	5	0	0	5	#N/A	#N/A
TRINITY_DN47233_c0_g1	4.37163	-0.376751	3e-05	6.85e-05	0	0	0	0	0	0	0	0	1	5	4	1	1	XP_005176046.1	PREDICTED: transcription factor BTF3 homolog 4 [Musca domestica]
TRINITY_DN58275_c0_g1	4.37158	-0.376751	2.79e-05	6.38e-05	0	0	0	0	0	0	0	0	4	4	2	1	1	XP_015587279.1	elongation factor 1-gamma [Cephus cinctus]
TRINITY_DN33159_c0_g1	4.37158	-0.376751	3.1e-05	7.07e-05	0	0	0	0	0	0	0	0	2	4	1	0	5	XP_023759205.1	chaperone protein dnaJ 20, chloroplastic-like [Lactuca sativa]
TRINITY_DN38732_c0_g1	4.37156	-0.376751	3.1e-05	7.07e-05	0	0	0	0	0	0	0	0	1	4	2	0	5	#N/A	#N/A
TRINITY_DN24553_c0_g1	4.37156	-0.376751	2.79e-05	6.38e-05	0	0	0	0	0	0	0	0	2	4	4	1	1	#N/A	#N/A
TRINITY_DN43291_c0_g1	4.37154	-0.376751	2.79e-05	6.38e-05	0	0	0	0	0	0	0	0	1	4	4	1	2	#N/A	#N/A
TRINITY_DN65650_c0_g1	4.37153	-0.376751	2.79e-05	6.38e-05	0	0	0	0	0	0	0	0	2	4	1	1	4	OTG21725.1	putative leucine-rich repeat protein, plant-type [Helianthus annuus]
TRINITY_DN30400_c0_g1	4.37148	-0.376751	2.78e-05	6.38e-05	0	0	0	0	0	0	0	0	4	2	4	1	1	XP_019532441.1	PREDICTED: eukaryotic translation initiation factor 3 subunit M [Aedes albopictus]
TRINITY_DN37039_c0_g1	4.37147	-0.376751	2.94e-05	6.73e-05	0	0	0	0	0	0	0	0	0	4	1	4	3	XP_017025844.1	PREDICTED: trifunctional enzyme subunit alpha, mitochondrial [Drosophila kikkawai]
TRINITY_DN46781_c0_g1	4.37144	-0.376752	3.1e-05	7.07e-05	0	0	0	0	0	0	0	0	5	2	0	4	1	ETN64315.1	Casein kinase II beta subunit [Anopheles darlingi]
TRINITY_DN70402_c0_g1	4.37141	-0.376752	2.78e-05	6.38e-05	0	0	0	0	0	0	0	0	4	1	4	2	1	XP_011498290.1	PREDICTED: myosin light chain alkali isoform X1 [Ceratosolen solmsi marchali]
TRINITY_DN56624_c0_g1	4.37135	-0.376752	2.78e-05	6.38e-05	0	0	0	0	0	0	0	0	1	1	4	2	4	KVH91359.1	UDP-glucuronosyl/UDP-glucosyltransferase [Cynara cardunculus var. scolymus]
TRINITY_DN35195_c0_g1	4.37132	-0.376752	2.94e-05	6.72e-05	0	0	0	0	0	0	0	0	3	1	0	4	4	#N/A	#N/A
TRINITY_DN32734_c0_g1	4.37131	-0.376752	2.78e-05	6.38e-05	0	0	0	0	0	0	0	0	1	1	2	4	4	XP_024990054.1	G-type lectin S-receptor-like serine/threonine-protein kinase SD2-5 [Cynara cardunculus var. scolymus]
TRINITY_DN24710_c0_g1	4.37131	-0.376752	2.78e-05	6.38e-05	0	0	0	0	0	0	0	0	1	1	2	4	4	#N/A	#N/A
TRINITY_DN57079_c0_g1	4.37125	-0.376752	3.1e-05	7.07e-05	0	0	0	0	0	0	0	0	4	0	1	5	2	#N/A	#N/A
TRINITY_DN66362_c0_g1	4.37008	1.80162	1.23e-45	9.26e-45	1	2	0	2	1	2	1	1	32	25	27	23	29	AUJ87600.1	E-B-farnesene synthase [Chrysanthemum indicum]
TRINITY_DN2545_c0_g1	4.37003	2.27624	5.28e-63	4.87e-62	3	1	2	1	0	5	3	0	44	37	35	41	41	#N/A	#N/A
TRINITY_DN9245_c0_g1	4.36751	1.55526	1.13e-34	7.2e-34	0	1	1	1	0	2	2	1	30	16	29	17	19	#N/A	#N/A
TRINITY_DN50076_c0_g1	4.36439	0.660733	1.46e-16	6.13e-16	0	0	2	0	0	0	1	0	8	5	8	14	14	KVI10897.1	AAA+ ATPase domain-containing protein [Cynara cardunculus var. scolymus]
TRINITY_DN2833_c1_g1	4.36311	1.67913	2.05e-40	1.44e-39	1	1	1	1	1	3	1	0	33	21	26	23	20	OTF86555.1	putative serine-threonine/tyrosine-protein kinase catalytic domain-containing protein [Helianthus annuus]
TRINITY_DN27657_c0_g1	4.35977	6.44578	0	0	39	39	41	42	50	33	36	40	768	809.02	817	809	749.1	PWA87995.1	1-deoxy-d-xylulose-5-phosphate synthase 1 [Artemisia annua]
TRINITY_DN4190_c0_g1	4.35695	3.59463	2.28e-161	4.11e-160	3	5	6	6	5	7	2	8	107	109	114	98	100	OTG32961.1	putative cellulose synthase, nucleotide-diphospho-sugar transferase [Helianthus annuus]
TRINITY_DN2502_c0_g1	4.35647	1.89892	2.96e-47	2.29e-46	1	2	2	4	0	0	1	1	23	32.96	36	32	23	KVF10299.1	Chitin-binding, type 1 [Cynara cardunculus var. scolymus]
TRINITY_DN68071_c0_g1	4.35596	5.22438	0	0	16	20	15	11	19	17	18	20	358.98	331.01	316.02	337	339.02	XP_022036315.1	cellulose synthase-like protein H1 [Helianthus annuus]
TRINITY_DN21211_c0_g1	4.34887	1.78474	2.99e-43	2.19e-42	1	2	0	3	1	0	2	1	25	35	28	19	27	PWA82245.1	seven transmembrane MLO family protein [Artemisia annua]
TRINITY_DN36404_c0_g1	4.34764	0.0477498	8.77e-09	2.62e-08	1	0	0	0	0	0	0	0	7	8	4	2	3	#N/A	#N/A
TRINITY_DN13549_c0_g1	4.34758	0.0477497	7.19e-09	2.16e-08	0	0	1	0	0	0	0	0	4	8	6	2	4	#N/A	#N/A
TRINITY_DN69921_c0_g1	4.34757	0.0477498	1.06e-08	3.16e-08	0	0	0	0	0	0	0	1	3	8	5	1	7	#N/A	#N/A
TRINITY_DN39680_c0_g1	4.34744	0.0477495	4.73e-09	1.44e-08	0	0	0	1	0	0	0	0	5	4	7	3	5	PWA84404.1	protein FAR1-RELATED SEQUENCE 5 [Artemisia annua]
TRINITY_DN16865_c0_g1	4.34741	0.0477496	7.13e-09	2.15e-08	0	0	0	0	0	0	0	1	6	4	4	2	8	XP_019104570.1	PREDICTED: protein DETOXIFICATION 16 isoform X1 [Beta vulgaris subsp. vulgaris]
TRINITY_DN47806_c0_g1	4.34734	0.0477493	6.65e-09	2.01e-08	0	0	0	0	0	1	0	0	4	2	7	4	7	#N/A	#N/A
TRINITY_DN12605_c0_g1	4.34731	0.0477493	1.05e-08	3.13e-08	0	0	0	1	0	0	0	0	1	3	8	5	7	#N/A	#N/A
TRINITY_DN10657_c0_g1	4.34711	3.67925	9.16e-166	1.68e-164	5	5	3	10	8	6	4	4	107	134	109	108	103	#N/A	#N/A
TRINITY_DN38873_c0_g1	4.34664	1.89106	1.63e-48	1.29e-47	2	0	0	1	2	2.94	3	0	31.15	30.05	24.97	29	31	OTF97656.1	putative serine/threonine/dual specificity protein kinase, catalytic domain-containing protein [Helianthus annuus]
TRINITY_DN20042_c0_g1	4.34301	2.54531	2.48e-73	2.53e-72	3	3	2	3	2	0	1	5	47	46	53	38	59	PWA60743.1	tetratricopeptide repeat (TPR)-like superfamily protein [Artemisia annua]
TRINITY_DN51131_c0_g1	4.34151	2.99379	5.38e-102	6.93e-101	3	2	3	2	5	8	3	1	65	73	77	58	67	PWA53421.1	hypothetical protein CTI12_AA444590 [Artemisia annua]
TRINITY_DN2816_c0_g1	4.33951	6.60767	0	0	42	42	53	50	35	50	42	49	788	895	894	878	964	XP_024962490.1	vacuolar-sorting receptor 6-like [Cynara cardunculus var. scolymus]
TRINITY_DN22300_c0_g1	4.33941	0.375328	9.14e-13	3.35e-12	0	0	0	0	1	0	0	1	7	13	6	5	5	ALI29918.1	thaumatin-like protein 2 [Mikania micrantha]
TRINITY_DN67993_c0_g1	4.33514	0.642117	5.03e-17	2.15e-16	2	0	0	0	0	0	1	0	8	11	12	10	7	XP_023739842.1	cationic peroxidase 1-like [Lactuca sativa]
TRINITY_DN14180_c0_g1	4.33263	0.867187	5.93e-20	2.78e-19	0	0	0	0	1	1	0	2	14	10	18	9	9	#N/A	#N/A
TRINITY_DN16301_c0_g1	4.33166	3.16658	1.75e-115	2.47e-114	2	7	2	4	7	4	3	2	73	66	81	76	90	PWA83478.1	cation/H+ exchanger 19 [Artemisia annua]
TRINITY_DN46576_c0_g1	4.331	1.06184	3.28e-24	1.71e-23	1	0	0	1	0	0	3	0	12	15	17	17	11	PLY90479.1	hypothetical protein LSAT_2X3440 [Lactuca sativa]
TRINITY_DN5030_c0_g1	4.30865	0.851067	1.25e-19	5.78e-19	0	0	2	0	0	0	1	1	11	12	16	14	6	XP_023762914.1	wall-associated receptor kinase-like 2 [Lactuca sativa]
TRINITY_DN750_c0_g1	4.30822	8.8874	0	0	233	213	213	237	232	254	223	200	4276	4274	4303	4286	4317	PWA66875.1	protein argonaute 2 [Artemisia annua]
TRINITY_DN21657_c0_g1	4.30673	1.85917	4.9e-47	3.78e-46	1	1	0	1	2	2	3	1	30	24	31	29	28	XP_024982000.1	xyloglucan galactosyltransferase MUR3-like [Cynara cardunculus var. scolymus]
TRINITY_DN767_c0_g1	4.30593	7.93943	0	0	126	111	113	125	116	107	111	128	2242	2224	2248	2182	2230.01	XP_023755914.1	probable RNA-dependent RNA polymerase 1 [Lactuca sativa]
TRINITY_DN29344_c0_g1	4.30505	0.623257	4.81e-16	1.99e-15	0	0	1	1	0	0	0	1	9	5	10	15	8	#N/A	#N/A
TRINITY_DN4909_c0_g1	4.30377	4.1861	8.55e-239	2.11e-237	4	9	5	7	6	15	8	13	159	144	162	166	174	OTG06237.1	putative C2 domain, Protein kinase-like domain protein [Helianthus annuus]
TRINITY_DN58207_c0_g1	4.29935	0.352607	1.3e-12	4.74e-12	0	0	0	0	1	0	1	0	5	10	5	5	10	#N/A	#N/A
TRINITY_DN56844_c0_g1	4.29931	0.352607	3.36e-12	1.2e-11	0	0	1	0	0	1	0	0	6	6	11	2	10	OTG25959.1	hypothetical protein HannXRQ_Chr05g0153401 [Helianthus annuus]
TRINITY_DN15706_c0_g1	4.2993	0.352607	2.29e-12	8.25e-12	0	0	0	0	1	0	0	1	12	6	6	8	3	XP_022030826.1	receptor-like protein kinase FERONIA [Helianthus annuus]
TRINITY_DN38315_c0_g1	4.29928	0.352607	1.41e-12	5.14e-12	0	0	0	0	1	0	1	0	10	5	6	10	4	XP_023729832.1	cytochrome P450 94B3-like [Lactuca sativa]
TRINITY_DN47512_c0_g1	4.29585	4.13707	3.37e-235	8.18e-234	6	8	7	10	7	11	9	7	163	158	149	147	160	KVH99786.1	EEIG1/EHBP1 N-terminal domain-containing protein [Cynara cardunculus var. scolymus]
TRINITY_DN16653_c0_g1	4.29529	1.20823	2.47e-27	1.38e-26	2	0	0	0	2	0	1	1	19	13	19	15	16	PWA63875.1	EGF-like domain-containing protein [Artemisia annua]
TRINITY_DN60784_c0_g1	4.28764	0.0191802	1.5e-08	4.43e-08	0	0	0	0	1	0	0	0	4	6	4	2	7	XP_021981760.1	probable peroxygenase 3 [Helianthus annuus]
TRINITY_DN61027_c0_g1	4.28761	0.0191802	1.42e-08	4.19e-08	1	0	0	0	0	0	0	0	7	5	2	4	5	#N/A	#N/A
TRINITY_DN52006_c0_g1	4.28759	0.0191802	1.16e-08	3.44e-08	0	0	0	0	0	0	0	1	3	6	4	4	6	XP_023765675.1	uncharacterized protein LOC111914158 isoform X2 [Lactuca sativa]
TRINITY_DN2952_c1_g1	4.28758	0.01918	1.33e-08	3.93e-08	0	0	0	0	0	0	1	0	7	3	5	3	5	#N/A	#N/A
TRINITY_DN18932_c0_g1	4.28758	0.01918	1.01e-08	3.01e-08	1	0	0	0	0	0	0	0	4	4	5	6	4	PWA89699.1	glucan endo-1,3-beta-glucosidase [Artemisia annua]
TRINITY_DN69353_c0_g1	4.28756	0.01918	2.08e-08	6.07e-08	0	0	1	0	0	0	0	0	5	4	1	5	8	#N/A	#N/A
TRINITY_DN17681_c0_g1	4.28755	0.01918	1.24e-08	3.67e-08	0	0	0	0	0	1	0	0	4	3	4	5	7	#N/A	#N/A
TRINITY_DN63028_c0_g1	4.28751	0.0191799	1.87e-08	5.48e-08	0	0	0	0	1	0	0	0	1	4	5	6	7	#N/A	#N/A
TRINITY_DN5186_c1_g3	4.28338	1.35262	3.01e-30	1.78e-29	1	0	0	2	1	1	1	1	18	15	23	23	14	PWA34869.1	Disease resistance protein [Artemisia annua]
TRINITY_DN67586_c0_g1	4.27451	0.604149	9.35e-16	3.83e-15	1	1	0	0	0	0	1	0	5	10	10	14	7	#N/A	#N/A
TRINITY_DN6584_c0_g1	4.26522	2.97532	2.42e-98	3.03e-97	4.5	4	4	3.5	3	5	2.5	1.5	78.5	58	64.5	74	59.5	XP_024967614.1	uncharacterized serine-rich protein C215.13-like [Cynara cardunculus var. scolymus]
TRINITY_DN6584_c0_g2	4.26522	2.97532	2.42e-98	3.03e-97	4.5	4	4	3.5	3	5	2.5	1.5	78.5	58	64.5	74	59.5	XP_024967614.1	uncharacterized serine-rich protein C215.13-like [Cynara cardunculus var. scolymus]
TRINITY_DN8974_c0_g1	4.26388	2.47867	1.59e-69	1.56e-68	1	4	3	1	3	2	1	4	36	46	46	47	55	OTG11098.1	putative UDP-glucuronosyl/UDP-glucosyltransferase [Helianthus annuus]
TRINITY_DN3862_c0_g1	4.26267	3.26721	9.83e-115	1.38e-113	5	3	2	3	2	6	9	5	104	67	82	67	94	XP_021976512.1	transcription factor MYB62-like [Helianthus annuus]
TRINITY_DN195_c0_g1	4.26255	7.7625	0	0	113	106	119	121	101	73	110	109	1985	1943	1916	2021	1953	PWA58978.1	hypothetical protein CTI12_AA395590 [Artemisia annua]
TRINITY_DN17488_c0_g1	4.26065	2.10328	2.83e-54	2.37e-53	2	2	2	1	1	0	1	5	38	40	32	29	33	#N/A	#N/A
TRINITY_DN10073_c0_g1	4.25998	1.18269	1.02e-25	5.5e-25	1	0	0	1	2	1	1	0	13	20	18	10	19	PWA59998.1	prohibitin-1, mitochondrial [Artemisia annua]
TRINITY_DN28669_c0_g1	4.25938	0.818276	1.87e-18	8.39e-18	0	2	0	0	0	0	0	2	14	9	13	5	16	XP_024971409.1	ethylene-responsive transcription factor ERF014-like [Cynara cardunculus var. scolymus]
TRINITY_DN22905_c0_g1	4.25821	0.329523	1.68e-12	6.08e-12	0	0	1	0	0	0	0	1	10	7	6	5	6	#N/A	#N/A
TRINITY_DN138_c0_g1	4.25444	3.89512	5.09e-192	1.04e-190	4	11	6	6	9	7	6	7	121	128	127	151	125	PWA35999.1	tauD/TfdA-like domain-containing protein [Artemisia annua]
TRINITY_DN69245_c0_g1	4.25251	-0.415226	7.86e-05	0.000171905	0	0	0	0	0	0	0	0	5	4	1	0	1	XP_001656545.1	acyl-CoA Delta(11) desaturase isoform X2 [Aedes aegypti]
TRINITY_DN51649_c0_g1	4.25249	-0.415226	8.7e-05	0.000189466	0	0	0	0	0	0	0	0	1	4	6	0	0	PWA72496.1	RNA-directed DNA polymerase, eukaryota, Reverse transcriptase zinc-binding domain protein [Artemisia annua]
TRINITY_DN31165_c0_g1	4.25246	-0.415226	8.07e-05	0.000176255	0	0	0	0	0	0	0	0	0	5	2	0	4	PWA65275.1	pectinacetylesterase/NOTUM [Artemisia annua]
TRINITY_DN17736_c0_g1	4.25241	-0.415226	7.86e-05	0.000171901	0	0	0	0	0	0	0	0	1	5	1	4	0	XP_022113247.1	arrestin homolog [Pieris rapae]
TRINITY_DN51604_c0_g1	4.25236	-0.415226	7.33e-05	0.000160831	0	0	0	0	0	0	0	0	1	4	2	0	4	KFB43002.1	AGAP008838-PA-like protein [Anopheles sinensis]
TRINITY_DN66058_c0_g1	4.25233	-0.415226	7.14e-05	0.000156824	0	0	0	0	0	0	0	0	1	4	1	1	4	PWA77833.1	Steadiness box [Artemisia annua]
TRINITY_DN42962_c0_g1	4.25233	-0.415226	7.14e-05	0.000156824	0	0	0	0	0	0	0	0	1	4	1	1	4	NP_001299483.1	synaptobrevin-1 [Papilio xuthus]
TRINITY_DN38740_c0_g1	4.2523	-0.415226	7.14e-05	0.000156821	0	0	0	0	0	0	0	0	1	4	1	4	1	NP_524469.2	regulatory particle triple-A ATPase 2, isoform A [Drosophila melanogaster]
TRINITY_DN58702_c0_g1	4.25216	-0.415226	7.13e-05	0.000156728	0	0	0	0	0	0	0	0	1	1	4	1	4	ADO32994.1	NA"
TRINITY_DN73700_c0_g1	4.2521	-0.415226	7.32e-05	0.000160677	0	0	0	0	0	0	0	0	2	1	0	4	4	#N/A	#N/A
TRINITY_DN47140_c0_g1	4.2521	-0.415226	7.85e-05	0.00017178	0	0	0	0	0	0	0	0	4	0	1	1	5	#N/A	#N/A
TRINITY_DN31668_c0_g1	4.25205	-0.415226	7.74e-05	0.000169521	0	0	0	0	0	0	0	0	4	0	0	4	3	ODM89453.1	Acetylcholine receptor subunit beta-like 1, partial [Orchesella cincta]
TRINITY_DN48448_c0_g1	4.24983	4.11699	5.22e-217	1.19e-215	7	11	4	11	10	7	8	8	157	159	123	164	161	PWA39543.1	elicitor-responsive protein 3 [Artemisia annua]
TRINITY_DN14465_c0_g1	4.24622	1.46281	9.58e-33	5.93e-32	1	2	0	0	1	2	1	1	27	17	18	23	17	XP_021971005.1	uncharacterized protein LOC110865968 [Helianthus annuus]
TRINITY_DN6724_c0_g3	4.24324	0.584783	7.37e-16	3.03e-15	0	0	1	1	0	0	1	0	7	12	10	8	8	#N/A	#N/A
TRINITY_DN16816_c0_g1	4.24193	1.16975	1.93e-25	1.03e-24	0	1	2	1	0	0	1	1	10	18	18	20	13	PWA93335.1	alanine:glyoxylate aminotransferase 3 [Artemisia annua]
TRINITY_DN61_c0_g3	4.24137	3.55536	6.7e-151	1.15e-149	3	5	5	10	5	5	7	4	98.02	90.23	105.93	101.01	114.96	PLY92924.1	hypothetical protein LSAT_3X82761 [Lactuca sativa]
TRINITY_DN6052_c0_g1	4.23748	5.53699	0	0	26	32	16	20	19	24	24	22	411	428	397	400	444.99	PLY96906.1	hypothetical protein LSAT_7X63440 [Lactuca sativa]
TRINITY_DN6968_c0_g3	4.23611	2.31789	1.65e-62	1.51e-61	5	1	1	1	2	2	2	3	33	40	39	47	44	OTF99850.1	putative leucine-rich repeat protein, plant-type [Helianthus annuus]
TRINITY_DN36453_c0_g1	4.23417	0.801597	1.08e-18	4.87e-18	0	0	0	1	0	2	1	0	9	14	11	15	7	#N/A	#N/A
TRINITY_DN15200_c0_g1	4.23416	0.801597	3.53e-19	1.62e-18	0	1	1	0	2	0	0	0	14	11	13	9	9	#N/A	#N/A
TRINITY_DN4698_c0_g1	4.22892	4.01213	8.28e-204	1.79e-202	10	4	5	11	10	16	3	3	142	159	125	147	135	PWA39604.1	hypothetical protein CTI12_AA562960 [Artemisia annua]
TRINITY_DN68298_c0_g1	4.22807	0.990045	1.77e-21	8.67e-21	3	0	0	0	0	2	0	0	14	14	10	9	20	#N/A	#N/A
TRINITY_DN10936_c0_g1	4.22806	0.990045	1.85e-22	9.28e-22	1	0	1	1	1	1	0	0	11	13	15	17	11	XP_024992519.1	dof zinc finger protein DOF2.5-like [Cynara cardunculus var. scolymus]
TRINITY_DN32807_c0_g1	4.22524	-0.00996648	4.52e-08	1.29e-07	0	0	0	1	0	0	0	0	8	5	2	4	3	#N/A	#N/A
TRINITY_DN486_c2_g1	4.22524	-0.00996638	3.36e-08	9.7e-08	0	0	0	0	1	0	0	0	5	6.61	3	2.77	4.01	XP_024989779.1	G-type lectin S-receptor-like serine/threonine-protein kinase At4g27290 [Cynara cardunculus var. scolymus]
TRINITY_DN16562_c0_g1	4.22522	-0.00996646	3.79e-08	1.09e-07	0	0	0	0	1	0	0	0	3	7	2	5	5	PWA67632.1	PAS domain-containing protein tyrosine kinase family protein [Artemisia annua]
TRINITY_DN12795_c0_g1	4.22515	-0.00996655	3.18e-08	9.2e-08	0	0	0	0	0	1	0	0	4	4.91	2	6	4.92	XP_009773751.1	PREDICTED: wall-associated receptor kinase-like 1 [Nicotiana sylvestris]
TRINITY_DN15855_c0_g1	4.22514	-0.00996663	2.77e-08	8.05e-08	0	0	0	0	0	0	1	0	4	4	3	6	5	#N/A	#N/A
TRINITY_DN67368_c0_g1	4.2251	-0.00996671	3.33e-08	9.62e-08	0	0	0	0	1	0	0	0	4	3	3	7	5	#N/A	#N/A
TRINITY_DN53118_c0_g1	4.22483	-0.00996669	7.8e-08	2.2e-07	0	0	0	0	0	0	0	1	7	1	1	7	6	OTG09084.1	putative serine/threonine/dual specificity protein kinase, catalytic domain-containing protein [Helianthus annuus]
TRINITY_DN3999_c0_g1	4.22471	3.1956	1.69e-117	2.42e-116	2	4	7	7	3	5	3	3	82	79	84	75	72	XP_023764267.1	heterodimeric geranylgeranyl pyrophosphate synthase small subunit, chloroplastic-like [Lactuca sativa]
TRINITY_DN1469_c0_g1	4.21957	8.13114	0	0	139.03	131.54	157.07	140.12	155.17	141.27	135.7	130.96	2489.72	2469.8	2588.21	2508.33	2591.22	PWA42525.1	ABC transporter Tap-like, P-loop containing nucleoside triphosphate hydrolase [Artemisia annua]
TRINITY_DN64040_c0_g1	4.21597	0.306064	1.32e-11	4.57e-11	0	1	0	0	0	0	0	1	4	9	11	4	5	#N/A	#N/A
TRINITY_DN4411_c0_g1	4.21591	0.306064	4.03e-12	1.43e-11	0	0	0	0	1	1	0	0	9	6	8	5	5	XP_021970152.1	berberine bridge enzyme-like 8 [Helianthus annuus]
TRINITY_DN7116_c0_g1	4.2159	0.306064	8.21e-12	2.87e-11	0	0	0	0	0	1	0	1	4	7	11	5	6	PLY86405.1	hypothetical protein LSAT_2X73280 [Lactuca sativa]
TRINITY_DN12083_c0_g1	4.2141	1.67913	7.34e-39	5.03e-38	2	3	0	1	2	0	1	1	25	27	15	26	29	KVI01049.1	Concanavalin A-like lectin/glucanase, subgroup, partial [Cynara cardunculus var. scolymus]
TRINITY_DN442_c1_g1	4.21255	2.92999	8.05e-96	9.89e-95	4	4	2	3	6	5	2	2	71	63	56	69	63	XP_023745978.1	UDP-glycosyltransferase 73E1-like [Lactuca sativa]
TRINITY_DN16347_c0_g1	4.20844	0.784723	1.19e-18	5.38e-18	0	1	1	1	0	1	0	0	9	12	11	15	8	#N/A	#N/A
TRINITY_DN48589_c0_g1	4.20753	2.29423	5.36e-60	4.8e-59	1	5	1	2	1	4	2	1	30	45	36	41	47	PWA37355.1	cytochrome P450 93A3 [Artemisia annua]
TRINITY_DN884_c0_g1	4.20099	5.49608	0	0	23	21	25	25	27	14	23	24	408	384	432	409	385	PWA75091.1	Serine/threonine-protein phosphatase [Artemisia annua]
TRINITY_DN47403_c0_g1	4.19571	5.19831	0	0	19	14	21	17	15	21	18	23	330	307	315	332	353	OTF93894.1	putative oxoglutarate/iron-dependent dioxygenase [Helianthus annuus]
TRINITY_DN310_c0_g1	4.19257	6.0813	0	0	34.29	35.26	41.69	32.6	24.13	31.6	40.68	34.98	612.69	604.39	610.68	605.01	604.11	XP_024981152.1	probable E3 ubiquitin-protein ligase BAH1-like 1 isoform X1 [Cynara cardunculus var. scolymus]
TRINITY_DN68636_c0_g1	4.1892	2.76341	6.85e-85	7.69e-84	4	2	2	3	5	4	3	2	55.03	58.95	56.01	62.99	51.03	XP_024987758.1	external alternative NAD(P)H-ubiquinone oxidoreductase B2, mitochondrial-like isoform X1 [Cynara cardunculus var. scolymus]
TRINITY_DN12825_c0_g1	4.18889	1.41974	2.19e-30	1.3e-29	1	1	0	3	0	1	1	1	13	24	15	20	26	#N/A	#N/A
TRINITY_DN24184_c0_g1	4.18887	1.41974	5.11e-32	3.12e-31	0	2	0	2	1	2	1	0	23	17	18.99	19.98	19	#N/A	#N/A
TRINITY_DN1647_c4_g1	4.18474	0.960297	1.01e-21	4.97e-21	0	3	0	1	0	1	0	0	10	14	13	13	15	PWA44788.1	toll/interleukin-1 receptor (TIR) domain-containing protein [Artemisia annua]
TRINITY_DN11387_c0_g1	4.18037	3.1956	1.52e-113	2.12e-112	4	3	9	6	3	3	5	2	71	72	91	85	72	XP_021974033.1	uncharacterized protein LOC110869043 [Helianthus annuus]
TRINITY_DN58117_c0_g1	4.17854	0.545254	6.1e-15	2.43e-14	0	0	0	2	0	0	1	0	11	6	9	11	6	XP_024975495.1	cytokinin hydroxylase [Cynara cardunculus var. scolymus]
TRINITY_DN9869_c0_g1	4.17613	3.75051	5.79e-168	1.07e-166	8	6	3	7	7	5	9	8	111	114	110	140.92	109	PWA66081.1	zinc finger, CCCH-type, Ankyrin repeat-containing domain protein [Artemisia annua]
TRINITY_DN1624_c0_g1	4.17391	9.91147	0	0	499	460	473	525	544	491	512	488	8573	8670	8657	8791	8531	XP_023742724.1	premnaspirodiene oxygenase-like [Lactuca sativa]
TRINITY_DN1124_c0_g1	4.17236	6.66014	0	0	57	41	58.02	49.04	43.9	62.04	47	60.91	946.9	924.94	864.74	912.98	890.89	XP_023763533.1	cellulose synthase-like protein H1 [Lactuca sativa]
TRINITY_DN5788_c0_g3	4.17233	0.282217	2.44e-11	8.36e-11	0	0	1	0	1	0	0	0	11	4.02	6	4	6.99	KVH87673.1	Ankyrin repeat-containing protein [Cynara cardunculus var. scolymus]
TRINITY_DN13721_c0_g1	4.17224	0.282217	3.87e-11	1.31e-10	1	1	0	0	0	0	0	0	4	4	9	4	11	KVH90072.1	Sec1-like protein [Cynara cardunculus var. scolymus]
TRINITY_DN2537_c0_g1	4.1628	4.5304	2.29e-303	6.85e-302	10	5	13	16	9	12	14	15	210	207	209	208	186	XP_022037678.1	protein ROOT HAIR DEFECTIVE 3-like isoform X2 [Helianthus annuus]
TRINITY_DN16435_c0_g1	4.16229	4.38958	9.73e-270	2.65e-268	9	11	11	15	7	8	15	9	171	197	174	197	184	PWA52729.1	GDP-fucose protein O-fucosyltransferase [Artemisia annua]
TRINITY_DN32372_c0_g1	4.16008	-0.039714	1.29e-07	3.57e-07	0	1	0	0	0	0	0	0	3	8	1	4	5	#N/A	#N/A
TRINITY_DN4527_c0_g1	4.16005	-0.039714	1.28e-07	3.55e-07	0	0	1	0	0	0	0	0	3	7	2	2	7	#N/A	#N/A
TRINITY_DN37921_c0_g1	4.15997	-0.039714	8.33e-08	2.34e-07	0	0	0	0	0	0	1	0	4	7	3	4	3	#N/A	#N/A
TRINITY_DN22333_c0_g1	4.15995	-0.0397142	1.43e-07	3.95e-07	0	0	1	0	0	0	0	0	2	5	5	1	8	#N/A	#N/A
TRINITY_DN58220_c0_g1	4.15992	-0.0397141	8.85e-08	2.48e-07	0	0	0	0	0	1	0	0	2	6	4	3	6	#N/A	#N/A
TRINITY_DN46155_c0_g1	4.1599	-0.039714	1.42e-07	3.93e-07	0	0	0	0	0	0	0	1	6	4	4	0	7	XP_022009225.1	wall-associated receptor kinase-like 2 [Helianthus annuus]
TRINITY_DN21552_c0_g1	4.1599	-0.0397142	1.12e-07	3.12e-07	0	0	0	1	0	0	0	0	3	5	1	5	7	XP_023768463.1	uncharacterized protein LOC111917040 [Lactuca sativa]
TRINITY_DN56690_c0_g1	4.1599	-0.0397142	7.03e-08	1.98e-07	0	0	0	0	1	0	0	0	6	4	4	4	3	#N/A	#N/A
TRINITY_DN67484_c0_g1	4.15989	-0.0397142	6.63e-08	1.88e-07	0	1	0	0	0	0	0	0	3	5	4	4	5	PWA58751.1	heme peroxidase [Artemisia annua]
TRINITY_DN66451_c0_g1	4.15988	-0.0397142	8.35e-08	2.35e-07	0	0	1	0	0	0	0	0	2	5	3	6	5	#N/A	#N/A
TRINITY_DN12515_c0_g1	4.15986	-0.0397143	6.61e-08	1.87e-07	1	0	0	0	0	0	0	0	4	3	4	5.01	5.01	PWA55811.1	hypothetical protein CTI12_AA425740 [Artemisia annua]
TRINITY_DN53529_c0_g1	4.15983	-0.0397143	8.81e-08	2.47e-07	0	0	0	1	0	0	0	0	6	2	4	6	3	#N/A	#N/A
TRINITY_DN11646_c0_g1	4.15982	-0.0397143	1.21e-07	3.35e-07	0	0	0	0	0	0	1	0	2	4	2	5	8	#N/A	#N/A
TRINITY_DN71308_c0_g1	4.15974	-0.0397143	1.06e-07	2.96e-07	1	0	0	0	0	0	0	0	4	1	7	4	5	#N/A	#N/A
TRINITY_DN46316_c0_g1	4.15821	4.2304	9.05e-234	2.19e-232	3	12	11	7	14	10	10	9	177	179	163	141	164	#N/A	#N/A
TRINITY_DN16265_c0_g1	4.15564	0.750371	1.6e-17	6.92e-17	1	0	0	2	0	0	1	0	11	12	14	5	11	XP_024964504.1	disease resistance protein RML1B-like [Cynara cardunculus var. scolymus]
TRINITY_DN3777_c0_g1	4.15564	0.750372	1.09e-17	4.76e-17	1	0	0	0	2	0	0	1	11.56	15.04	10	7	9	XP_023760248.1	endochitinase EP3-like [Lactuca sativa]
TRINITY_DN15702_c0_g1	4.1556	0.750371	5.05e-18	2.23e-17	1	1	0	0	2	0	0	0	10	12	12	10	9	XP_023746016.1	UDP-glycosyltransferase 73E1-like [Lactuca sativa]
TRINITY_DN56317_c0_g1	4.1545	4.70429	0	0	13	11	17	11	20	12.95	6.95	15	224.56	216.81	256.83	214.91	238.8	PWA57594.1	alpha/Beta hydrolase fold protein [Artemisia annua]
TRINITY_DN56972_c0_g1	4.15393	1.63274	1.46e-35	9.52e-35	2	0	3	1	0	1	2	1	25	13	23	28	28	#N/A	#N/A
TRINITY_DN57876_c0_g1	4.15247	4.89824	0	0	22	12.88	5.97	16.96	15.01	13.89	14.01	21.94	258.88	277.11	260	248.05	278.26	PWA99041.1	cytochrome P450 93A3 [Artemisia annua]
TRINITY_DN20546_c0_g1	4.15079	2.09646	4.32e-52	3.53e-51	4	0	0	2	1	3	1	4	37	34	39	35	25	XP_024973798.1	protein indeterminate-domain 2-like [Cynara cardunculus var. scolymus]
TRINITY_DN67568_c0_g1	4.15036	1.83479	1.44e-44	1.07e-43	2	2	2	3	1	1	1	0	31	29	27	23	28	XP_024980379.1	pelargonidin 3-O-(6-caffeoylglucoside) 5-O-(6-O-malonylglucoside) 4'''-malonyltransferase-like [Cynara cardunculus var. scolymus]
TRINITY_DN1711_c0_g2	4.1411	2.91456	4.56e-93	5.47e-92	4	3	4	2	4	3	4	5	67	58	59	73	60	PWA77259.1	Cytochrome P450 93A1 [Artemisia annua]
TRINITY_DN61_c0_g1	4.14034	5.10958	0	0	24	14	18	17	15	23	16	17	300.98	331.77	301.07	314.99	284.04	PLY92924.1	hypothetical protein LSAT_3X82761 [Lactuca sativa]
TRINITY_DN8623_c0_g2	4.14008	0.929923	7.35e-21	3.54e-20	0	1	0	0	2	0	1	1	14	13	10	10	16	PWA76129.1	reverse transcriptase domain-containing protein [Artemisia annua]
TRINITY_DN815_c0_g1	4.13149	4.41036	4.41e-266	1.18e-264	13	13	11	13	4	14	13	7	198	206	169	190	172	#N/A	#N/A
TRINITY_DN49249_c0_g1	4.12886	1.08958	1.29e-23	6.63e-23	0	1	0	1	2	0	1	1	13	10	18	17	15	XP_023736386.1	pathogenesis-related genes transcriptional activator PTI5-like [Lactuca sativa]
TRINITY_DN52304_c0_g1	4.12837	0.732883	6.31e-17	2.68e-16	0	1	1	1	0	0	0	1	11	8	5	14	14.05	PWA92652.1	mg2+ transporter protein, CorA-like/Zinc transport protein ZntB [Artemisia annua]
TRINITY_DN32940_c0_g1	4.12742	0.257969	3.54e-11	1.2e-10	1	0	1	0	0	0	0	0	3	9	6	6	7	#N/A	#N/A
TRINITY_DN64225_c0_g1	4.1274	0.257969	2.44e-11	8.33e-11	0	0	1	0	0	0	0	1	7	8	4	7	5	KVH94728.1	cytochrome P450 [Cynara cardunculus var. scolymus]
TRINITY_DN57978_c0_g1	4.12738	0.257969	3.74e-11	1.27e-10	0	0	0	1	1	0	0	0	6	4	10	5	6	PWA81740.1	ribonuclease H-like domain-containing protein [Artemisia annua]
TRINITY_DN27638_c0_g1	4.12616	2.36406	1.14e-63	1.06e-62	1	4	2	4	2	1	3	2	39	40	38	45	47	XP_021986327.1	uncharacterized protein LOC110882671 [Helianthus annuus]
TRINITY_DN3916_c0_g1	4.1229	2.89896	5.04e-87	5.75e-86	2	9	3	6	5	2	1	1	44.47	69.97	71.97	61	66	OTG33014.1	putative chitinase [Helianthus annuus]
TRINITY_DN34781_c0_g1	4.12252	-0.454754	0.000190618	0.000400755	0	0	0	0	0	0	0	0	2	4	4	0	0	#N/A	#N/A
TRINITY_DN62722_c0_g1	4.12247	-0.454754	0.000186223	0.00039195	0	0	0	0	0	0	0	0	1	4	4	0	1	KXJ77532.1	hypothetical protein RP20_CCG007310 [Aedes albopictus]
TRINITY_DN21278_c0_g1	4.12247	-0.454754	0.000186223	0.00039195	0	0	0	0	0	0	0	0	1	4	4	0	1	#N/A	#N/A
TRINITY_DN32235_c0_g1	4.12217	-0.454755	0.000186038	0.000391675	0	0	0	0	0	0	0	0	1	1	4	4	0	XP_011865070.1	PREDICTED: monocarboxylate transporter 10 isoform X1 [Vollenhovia emeryi]
TRINITY_DN70700_c0_g1	4.12214	-0.454755	0.000186096	0.000391752	0	0	0	0	0	0	0	0	4	0	1	4	1	AWC08440.1	odorant-binding protein 29 [Bradysia odoriphaga]
TRINITY_DN23704_c0_g1	4.12212	-0.454755	0.000186085	0.000391752	0	0	0	0	0	0	0	0	1	0	4	1	4	XP_008543946.1	PREDICTED: protein aubergine-like isoform X1 [Microplitis demolitor]
TRINITY_DN939_c0_g1	4.1123	6.1835	0	0	37	32	37	46	37	32	43.31	48	630	652.02	683.19	642	639	OTG18141.1	putative S-locus glycoprotein domain-containing protein [Helianthus annuus]
TRINITY_DN5805_c0_g1	4.11208	3.97355	1.15e-199	2.43e-198	3	4	11	9	4	7	17	10	130	144	138	134.98	137	XP_021987429.1	calcium-transporting ATPase 12, plasma membrane-type-like [Helianthus annuus]
TRINITY_DN59127_c0_g1	4.11074	0.504612	9.31e-14	3.55e-13	1	0	0	0	0	1	0	1	6	6	12	5	12	#N/A	#N/A
TRINITY_DN15835_c1_g1	4.10837	1.48387	2.31e-31	1.39e-30	2	1	0	2	0	1	2	1	19	13	18	26	27	#N/A	#N/A
TRINITY_DN27833_c0_g1	4.10569	5.02854	0	0	20	19	18	10	16	18	14	24	286	295	305	279	280	PLY73608.1	hypothetical protein LSAT_5X93541 [Lactuca sativa]
TRINITY_DN47012_c0_g1	4.10075	0.715181	4.71e-17	2.01e-16	0	0	1	1	0	2	0	0	9	10	15	9	8	PLY81668.1	hypothetical protein LSAT_2X14581 [Lactuca sativa]
TRINITY_DN12712_c0_g1	4.09605	3.00476	5.78e-100	7.32e-99	5	2	8	1	4	3	4	5	64	64	69	70	71	PWA45167.1	AAA+ ATPase domain-containing protein [Artemisia annua]
TRINITY_DN7758_c0_g1	4.0939	2.91843	2.08e-90	2.44e-89	3	2	4	6	8	3	4	0	69	63	70	50	65	#N/A	#N/A
TRINITY_DN1579_c0_g1	4.09269	7.50563	0	0	106	90	97	115	103	95	92	96	1654	1632	1568	1725	1555	PWA64667.1	cupredoxin superfamily protein [Artemisia annua]
TRINITY_DN37079_c0_g1	4.09167	-0.070088	2.45e-07	6.66e-07	0	0	1	0	0	0	0	0	5	6	5	3	1	#N/A	#N/A
TRINITY_DN69440_c0_g1	4.09154	-0.0700881	1.65e-07	4.53e-07	0	0	1	0	0	0	0	0	5	4	4	4	3	#N/A	#N/A
TRINITY_DN14729_c0_g1	4.09154	-0.0700881	2.18e-07	5.96e-07	0	0	0	0	1	0	0	0	1	5	5	4	5	#N/A	#N/A
TRINITY_DN15248_c0_g1	4.09154	-0.0700881	1.65e-07	4.53e-07	0	1	0	0	0	0	0	0	4.12	4	5	3.02	4	PWA78518.1	cytochrome P450 [Artemisia annua]
TRINITY_DN10268_c0_g1	4.09152	-0.0700882	1.75e-07	4.8e-07	0	1	0	0	0	0	0	0	3	4	3	5	5	XP_021977745.1	ABC transporter E family member 2 [Helianthus annuus]
TRINITY_DN2741_c1_g1	4.09151	-0.0700881	2.53e-07	6.86e-07	0	0	0	0	0	0	1	0	2	5	2	7	4	#N/A	#N/A
TRINITY_DN21569_c0_g1	4.0915	-0.0700882	1.74e-07	4.79e-07	0	0	0	0	0	0	1	0	3	3	5	5	4	XP_022021881.1	sodium/calcium exchanger NCL2-like [Helianthus annuus]
TRINITY_DN9925_c0_g1	4.09149	-0.0700881	2.66e-07	7.22e-07	1	0	0	0	0	0	0	0	1	5	3	7	4	XP_022635876.1	cysteine-rich receptor-like protein kinase 10 [Vigna radiata var. radiata]
TRINITY_DN9752_c0_g1	4.09147	-0.0700882	2.71e-07	7.35e-07	0	0	0	0	1	0	0	0	3	4	2	8	3	#N/A	#N/A
TRINITY_DN30837_c0_g1	4.09146	-0.0700882	2.42e-07	6.58e-07	0	0	0	0	1	0	0	0	6	2	4	6	2	RHN73571.1	putative Heat shock protein 70 family [Medicago truncatula]
TRINITY_DN67901_c0_g1	4.09143	-0.0700883	2.27e-07	6.18e-07	0	0	0	0	0	0	1	0	4	2	4	7	3	XP_021982380.1	succinate dehydrogenase [ubiquinone] iron-sulfur subunit 1, mitochondrial [Helianthus annuus]
TRINITY_DN48406_c0_g1	4.09141	-0.0700881	2.4e-07	6.52e-07	0	0	0	0	0	0	0	1	3	3	2	5	7	#N/A	#N/A
TRINITY_DN66910_c0_g1	4.08914	1.06184	4.86e-23	2.47e-22	0	0	1	0	1	2	0	2	15.01	17.97	14	13	11	XP_021988508.1	snakin-2-like [Helianthus annuus]
TRINITY_DN235_c2_g1	4.08771	3.50987	3.84e-141	6.22e-140	7	4	4.99	2	5	7	5	12	106.01	93.03	104.01	87	98.99	XP_024981672.1	protein UPSTREAM OF FLC-like [Cynara cardunculus var. scolymus]
TRINITY_DN1293_c0_g1	4.08713	7.37574	0	0	86	92	91	103	90	107	75	84	1487	1472	1442	1495	1534	RQL81589.1	hypothetical protein DY000_00007580, partial [Brassica cretica]
TRINITY_DN571_c1_g1	4.08529	5.85424	0	0	28	24	31	31	40	40	26	32	512	529.13	520.62	506.55	506.43	PWA85784.1	glutamate receptor 2.1 [Artemisia annua]
TRINITY_DN8642_c0_g1	4.08524	3.11351	3.55e-105	4.69e-104	3	6	4	6	4	3	5	4	60	80	79	70	77	OTF97919.1	hypothetical protein HannXRQ_Chr14g0439951 [Helianthus annuus]
TRINITY_DN38729_c0_g1	4.08008	5.69445	0	0	29	24	24	31	28	26	30	34	437	470	494	467	434	OTG16485.1	hypothetical protein HannXRQ_Chr09g0271891 [Helianthus annuus]
TRINITY_DN29992_c0_g1	4.07586	3.73741	1.01e-161	1.82e-160	9	3	8	9	11	4	5	7	121	115	134	99	107	PLY73114.1	hypothetical protein LSAT_9X21201 [Lactuca sativa]
TRINITY_DN14022_c0_g1	4.07572	0.483853	6.31e-14	2.43e-13	0	0	0	1	0	0	1	1	10	8	7	8	7	#N/A	#N/A
TRINITY_DN67296_c0_g1	4.0757	0.483853	1.16e-13	4.41e-13	1	0	1	1	0	0	0	0	10	5	11	9	5	PWA88051.1	rhamnogalacturonate lyase family protein [Artemisia annua]
TRINITY_DN14065_c0_g1	4.07569	0.483852	1.03e-13	3.93e-13	0	0	1	2	0	0	0	0	7	5	7	9	12	XP_022029096.1	probable WRKY transcription factor 40 [Helianthus annuus]
TRINITY_DN10086_c0_g2	4.07292	3.49698	9.59e-134	1.51e-132	5	5	5	7	10	7	4	4	75	100	112	91	106	KVH91389.1	F-box domain, cyclin-like protein [Cynara cardunculus var. scolymus]
TRINITY_DN92_c2_g1	4.0715	3.93773	2.45e-186	4.9e-185	9	12	6	6	8	6	11	7	155	137	125	129	119	#N/A	#N/A
TRINITY_DN56639_c0_g1	4.06499	1.66997	1.21e-37	8.15e-37	0	3	0	2	1	3	2	0	19	23	23	32	23	XP_023730693.1	uncharacterized protein LOC111878425 [Lactuca sativa]
TRINITY_DN3415_c0_g1	4.05444	6.04628	0	0	41	37	41	32.01	34	33	37	39	610	587	571	565	606	PWA71686.1	NB-ARC domains-containing protein [Artemisia annua]
TRINITY_DN7763_c0_g1	4.05221	2.83892	2.07e-81	2.27e-80	1	4	5	5	5	3	2	4	74	60	68	45	51	PWA70474.1	hypothetical protein CTI12_AA286650 [Artemisia annua]
TRINITY_DN4923_c1_g1	4.05167	1.44143	3.85e-31	2.31e-30	0	2	1	2	2	1	0	1	19	18	15	23	24	PWA54173.1	disease resistance protein (TIR-NBS-LRR class) family [Artemisia annua]
TRINITY_DN16701_c0_g1	4.04967	1.18269	6.01e-24	3.12e-23	0	1	0	0	0	2	0	4	12	19	13	12	23	XP_024995193.1	uncharacterized protein LOC112528406 [Cynara cardunculus var. scolymus]
TRINITY_DN12429_c0_g1	4.04637	0.867186	2.75e-19	1.27e-18	1	1	0	1	0	0	0	2	12	12	10	16	9	PWA96973.1	Leucine-rich repeat-containing protein [Artemisia annua]
TRINITY_DN551_c0_g1	4.044	2.96037	1.21e-94	1.47e-93	7	2	3	3	3	7	3	4	68	63	70	65.08	60	#N/A	#N/A
TRINITY_DN24436_c0_g1	4.04204	3.63285	2.3e-151	3.95e-150	8	6	9	2	9	5	8	6	110	116	109	91	107	XP_023746333.1	probable carboxylesterase 6 [Lactuca sativa]
TRINITY_DN67407_c0_g1	4.04119	2.73733	7.1e-80	7.65e-79	6	1	2	3	4	7	4	0	55	50	54	63	54	XP_024960691.1	dynein light chain, cytoplasmic-like [Cynara cardunculus var. scolymus]
TRINITY_DN28780_c0_g1	4.04009	2.22712	1.31e-53	1.1e-52	0	3	1	3	1	2	3	5	45	29	47	30	36	PWA92571.1	hypothetical protein CTI12_AA078290 [Artemisia annua]
TRINITY_DN12771_c1_g1	4.03985	0.462791	7.02e-13	2.59e-12	0	1	0	0	0	1	1	0	13	9	8	6	3	#N/A	#N/A
TRINITY_DN10795_c0_g1	4.03946	0.462791	2.89e-12	1.03e-11	0	0	0	1	0	1	0	1	13	1	7	6	12	#N/A	#N/A
TRINITY_DN10485_c1_g1	4.03892	3.60427	4.08e-148	6.9e-147	4	7	7	4	12	7	5	6	115	101	109	90	107	#N/A	#N/A
TRINITY_DN3236_c0_g1	4.03825	6.10274	0	0	39	36	34	38	40	44	35	43	610	607	612	619	606	XP_024960637.1	zinc finger CCCH domain-containing protein ZFN-like isoform X1 [Cynara cardunculus var. scolymus]
TRINITY_DN11656_c0_g1	4.03306	0.208215	2.88e-10	9.32e-10	1	0	0	1	0	0	0	0	4	4	10	5	6	#N/A	#N/A
TRINITY_DN22439_c0_g1	4.03145	1.16975	2.11e-24	1.11e-23	1	0	1	2	1	1	0	1	20	15	12	19	12	XP_021978898.1	uncharacterized protein LOC110874752 [Helianthus annuus]
TRINITY_DN3977_c0_g1	4.02674	5.84051	0	0	35	33	24	27	32	29	43	36	488	504	532	517	500	XP_022016012.1	random slug protein 5-like [Helianthus annuus]
TRINITY_DN20884_c0_g1	4.02241	1.41974	1.8e-30	1.07e-29	2	1	3	0	0	0	2	1	23	17	23	18	16	OTG31359.1	putative phytosulfokine [Helianthus annuus]
TRINITY_DN13034_c0_g1	4.02205	0.851067	3.52e-18	1.57e-17	2	1	0	0	0	1	1	0	11	17	10	14	6	PLY99742.1	hypothetical protein LSAT_2X62181 [Lactuca sativa]
TRINITY_DN11242_c0_g1	4.02198	0.851067	1.17e-18	5.26e-18	0	2	0	0	1	0	1	1	12	13	14	13	6	#N/A	#N/A
TRINITY_DN8208_c0_g1	4.02198	0.851067	9.09e-19	4.11e-18	1	0	1	0	0	1	0	2	8	16	10	12	12	#N/A	#N/A
TRINITY_DN14511_c0_g1	4.02197	0.851066	8.12e-19	3.68e-18	0	2	0	0	0	0	3	0	9	13	12	15	9	#N/A	#N/A
TRINITY_DN6225_c2_g1	4.02197	0.851067	4.75e-19	2.17e-18	1	0	0	1	0	2	1	0	11	13	14	8	12	XP_022028835.1	heat shock cognate 70 kDa protein-like [Helianthus annuus]
TRINITY_DN8941_c0_g1	4.02179	0.851066	2.63e-17	1.13e-16	1	0	0	0	3	0	0	1	17	5	9	9	18	KVH88126.1	EGF-like calcium-binding [Cynara cardunculus var. scolymus]
TRINITY_DN1883_c0_g1	4.02173	2.94146	3.03e-88	3.49e-87	5	8	3	4	3	5	2	2	48	67	64	79	63	#N/A	#N/A
TRINITY_DN66990_c0_g1	4.01983	-0.101115	6.52e-07	1.72e-06	0	0	0	0	0	1	0	0	2	6	1	4	6	XP_024960318.1	probable protein phosphatase 2C 6 [Cynara cardunculus var. scolymus]
TRINITY_DN69345_c0_g1	4.01981	-0.101115	4.63e-07	1.23e-06	0	0	1	0	0	0	0	0	6	4	3	3	3	#N/A	#N/A
TRINITY_DN24689_c0_g1	4.0198	-0.101115	4.85e-07	1.29e-06	0	0	0	0	1	0	0	0	4	4	6	3	2	PWA85832.1	hypothetical protein CTI12_AA146110 [Artemisia annua]
TRINITY_DN21133_c0_g1	4.01978	-0.101115	4.64e-07	1.24e-06	0	0	0	0	0	0	1	0	5	4	2	5	3	#N/A	#N/A
TRINITY_DN10771_c0_g1	4.01977	-0.101115	4.44e-07	1.18e-06	1	0	0	0	0	0	0	0	4	4	2	4	5	#N/A	#N/A
TRINITY_DN4200_c0_g3	4.01975	-0.101115	3.99e-07	1.07e-06	0	0	0	0	0	0	0	1	4.18	3.07	4.09	4	4	#N/A	#N/A
TRINITY_DN11398_c0_g1	4.0197	-0.101115	5.4e-07	1.43e-06	0	0	1	0	0	0	0	0	5	2	2	6	4	#N/A	#N/A
TRINITY_DN43476_c0_g1	4.01965	-0.101115	6.14e-07	1.62e-06	0	0	0	0	0	1	0	0	2	2	7	5	3	#N/A	#N/A
TRINITY_DN1787_c0_g1	4.01865	4.81235	0	0	17	20	18	17	12	14	16	12	255	243	251	250	235	XP_024974457.1	CBL-interacting protein kinase 2-like [Cynara cardunculus var. scolymus]
TRINITY_DN49_c0_g1	4.01719	2.93764	2.25e-90	2.64e-89	8	3	5	2	6	2	1	5	65	51	69	65	70	PWA34102.1	cytochrome P450 93A3 [Artemisia annua]
TRINITY_DN4296_c0_g1	4.01697	5.07527	0	0	22	16	18	13	19	25	21	18	304	276	304	308	293	XP_021968820.1	uncharacterized protein LOC110863909 [Helianthus annuus]
TRINITY_DN9613_c0_g2	4.01635	1.63274	2.44e-36	1.61e-35	1	1	1	1	2	3	1	1	25	25	18	29	19	#N/A	#N/A
TRINITY_DN10452_c0_g1	4.01634	1.63274	5.18e-36	3.4e-35	2	6	0	0	1	1	1	0	18	21	30	23	24	PWA51729.1	peptidoglycan-binding LysM domain-containing protein [Artemisia annua]
TRINITY_DN20900_c0_g1	4.01524	1.90674	1.87e-44	1.39e-43	1	1	2	2	3	4	0	1	27	33	31	33	21	#N/A	#N/A
TRINITY_DN7483_c0_g1	4.01497	4.42813	2.23e-259	5.86e-258	17	13	9	9	10	13	11	14	158	199	192	186	205	XP_023730814.1	geraniol 8-hydroxylase-like [Lactuca sativa]
TRINITY_DN59670_c0_g1	4.01453	0.660733	9.55e-15	3.77e-14	0	0	2	1	0	1	0	0	12	11	16	5	4	#N/A	#N/A
TRINITY_DN15556_c0_g1	4.01142	4.45372	3.1e-266	8.33e-265	15	9	11	13	13	13	11	13	191	213	203	175	175	XP_021970113.1	uncharacterized protein LOC110865200 [Helianthus annuus]
TRINITY_DN230_c0_g1	4.00768	8.03989	0	0	142	155	135	165	171	152	154	140	2275.77	2391.21	2374	2334	2345.01	XP_021988478.1	uncharacterized protein LOC110885084 isoform X2 [Helianthus annuus]
TRINITY_DN8061_c0_g1	4.00352	5.62558	0	0	29	20	32	28	25	26	36	30	431	426	428	442	456	PWA55930.1	K+ transporter 1 [Artemisia annua]
TRINITY_DN1669_c0_g1	3.99183	6.24306	0	0	52	43	57	50	43	32	46	28	668	683	660	676	671	XP_023728303.1	cyclic nucleotide-gated ion channel 1-like [Lactuca sativa]
TRINITY_DN23536_c0_g1	3.98503	1.70627	1.12e-36	7.44e-36	1	1	2	2	1	2	1	2	26	17	18	30	32	XP_021969158.1	short-chain dehydrogenase TIC 32, chloroplastic-like [Helianthus annuus]
TRINITY_DN7610_c1_g1	3.9849	1.27016	2.77e-26	1.52e-25	0	3	3	1	0	0	0	1	17	16	12	21	19	PWA62127.1	serine/threonine-protein kinase, active site protein [Artemisia annua]
TRINITY_DN7739_c0_g1	3.98437	0.642117	1.26e-15	5.16e-15	1	0	0	0	1	2	0	0	12	12	7	9	7	XP_023745978.1	UDP-glycosyltransferase 73E1-like [Lactuca sativa]
TRINITY_DN14956_c0_g1	3.98434	0.642116	4.89e-15	1.95e-14	0	1	1	1	1	0	0	0	4	9	12	8	14	#N/A	#N/A
TRINITY_DN16195_c0_g1	3.98355	0.18268	1.02e-09	3.2e-09	0	0	0	1	1	0	0	0	6	7	5	3	7	#N/A	#N/A
TRINITY_DN5201_c0_g2	3.98354	0.18268	2.37e-09	7.3e-09	0	0	0	0	0	0	1	1	8	5	9	4	2	OTG07572.1	putative S-locus glycoprotein domain-containing protein [Helianthus annuus]
TRINITY_DN20686_c0_g1	3.98354	0.18268	1.42e-09	4.45e-09	0	0	1	0	0	0	1	0	6	6	2	8	6	#N/A	#N/A
TRINITY_DN1675_c0_g1	3.98029	4.8113	0	0	10	18	15	19	22	12	18	15	260	233	244	251	242	PWA70107.1	UDP-glucuronosyl/UDP-glucosyltransferase [Artemisia annua]
TRINITY_DN6648_c0_g1	3.97928	2.53525	1.32e-66	1.26e-65	3	2	5	4	3	5	2	0	40.8	50	43.45	59.5	42.44	XP_023735006.1	external alternative NAD(P)H-ubiquinone oxidoreductase B2, mitochondrial-like [Lactuca sativa]
TRINITY_DN5179_c0_g1	3.97388	3.97355	2.93e-193	6.03e-192	10	9	13.98	7.96	7.1	7.96	6	9.09	130.12	140.05	143.25	127.02	138.09	XP_022036314.1	cellulose synthase-like protein H1 [Helianthus annuus]
TRINITY_DN4356_c0_g2	3.9734	1.69728	2.4e-38	1.63e-37	2	1	2	1	1	1	3	1	27.98	20	27.61	24	22	XP_022012719.1	wall-associated receptor kinase-like 2 isoform X2 [Helianthus annuus]
TRINITY_DN7896_c0_g1	3.97255	2.10328	2.82e-49	2.25e-48	4	2	1	2	2	0	2	4	42	34	28	39	26	OTG31575.1	putative multidrug resistance-associated protein 8 [Helianthus annuus]
TRINITY_DN39_c1_g1	3.96903	4.84426	0	0	15	18	22	16	15	19	20	8	263.18	230	272	243.99	249.13	#N/A	#N/A
TRINITY_DN9056_c0_g1	3.96752	4.90509	0	0	16	16	16	19	16	15	18	23	256	239	292	254	272	XP_024992000.1	probable WRKY transcription factor 30 [Cynara cardunculus var. scolymus]
TRINITY_DN30738_c0_g1	3.965	0.419722	8.95e-13	3.28e-12	1	0	0	1	0	1	0	0	9	7	5	9	7	XP_021982380.1	succinate dehydrogenase [ubiquinone] iron-sulfur subunit 1, mitochondrial [Helianthus annuus]
TRINITY_DN13880_c0_g1	3.96496	0.419722	1.29e-11	4.48e-11	0	0	1	0	0	1	0	1	7	6	16	4	4	XP_021987304.1	xyloglucan galactosyltransferase KATAMARI1 homolog [Helianthus annuus]
TRINITY_DN3270_c0_g1	3.96096	2.35265	3.29e-58	2.88e-57	4	1	2	5	3	1	4	1	47	39	30	50	39	#N/A	#N/A
TRINITY_DN56203_c0_g1	3.95918	2.96786	2.14e-93	2.58e-92	7	4	5	2	2	6	6	2	63	71	60	70	62	XP_021983448.1	UDP-glycosyltransferase 85C2-like [Helianthus annuus]
TRINITY_DN5708_c0_g1	3.95476	2.96412	3.29e-93	3.95e-92	5	1	4	3	5	4	8	4	67	72	62	63	61	XP_022006248.1	uncharacterized protein LOC110904713 [Helianthus annuus]
TRINITY_DN5064_c0_g1	3.95475	2.96412	7.44e-92	8.83e-91	5	3	3	1	5	6	8	3	70	63	74	56	62	XP_022028724.1	dual specificity protein kinase zak2-like isoform X1 [Helianthus annuus]
TRINITY_DN297_c0_g1	3.9543	8.22667	0	0	155	173	194	185	169	185	177	191	2634.01	2642	2738	2660.01	2619	XP_023735443.1	protein DETOXIFICATION 27-like [Lactuca sativa]
TRINITY_DN27664_c0_g1	3.95312	1.5848	6.3e-35	4.05e-34	1	3	1	0	2	2	2	0	25	17	25	20	24	#N/A	#N/A
TRINITY_DN67275_c0_g1	3.95096	4.25051	1.16e-223	2.73e-222	10	10	13	5	11	12	12	15	175	151	143	175	181	PWA39547.1	small auxin-up RNA [Artemisia annua]
TRINITY_DN31741_c0_g1	3.94973	1.67913	4.33e-35	2.79e-34	2	0	3	1	3	1	1	1	28	26	16	17	33	XP_022028647.1	serine acetyltransferase 1, chloroplastic-like [Helianthus annuus]
TRINITY_DN22043_c0_g1	3.94781	3.30024	1.96e-114	2.75e-113	6	8	4	2	5	7	5	7	85.97	70.05	82.99	78.01	98.97	PLY72902.1	hypothetical protein LSAT_1X126860 [Lactuca sativa]
TRINITY_DN66881_c0_g1	3.94616	0.801597	6.65e-18	2.92e-17	0	0	1	2	1	0	0	1	8	9	13	13	12	XP_023752844.1	ACT domain-containing protein ACR8-like [Lactuca sativa]
TRINITY_DN113_c0_g1	3.94471	9.38768	0	0	397	413	392	430	391	366	423	400	5987	5880	5913	5928	5962	PWA89699.1	glucan endo-1,3-beta-glucosidase [Artemisia annua]
TRINITY_DN33166_c0_g1	3.9445	-0.132824	1.73e-06	4.4e-06	0	0	1	0	0	0	0	0	4	7	0	3	4	OTG13277.1	putative nucleoside phosphorylase [Helianthus annuus]
TRINITY_DN46667_c0_g1	3.94445	-0.132824	1.91e-06	4.83e-06	0	0	0	0	0	0	0	1	4	7	0	2	5	PWA87891.1	RNA-directed DNA polymerase, eukaryota, Reverse transcriptase zinc-binding domain protein [Artemisia annua]
TRINITY_DN14885_c0_g1	3.94437	-0.132824	1.72e-06	4.38e-06	0	0	0	1	0	0	0	0	3	4	7	0	4	#N/A	#N/A
TRINITY_DN33372_c0_g1	3.94436	-0.132824	1.33e-06	3.41e-06	0	0	0	1	0	0	0	0	3	6	1	4	4	AGO03791.1	cytochrome P450-like protein [Tanacetum cinerariifolium]
TRINITY_DN49567_c0_g1	3.94434	-0.132824	1.28e-06	3.28e-06	1	0	0	0	0	0	0	0	5	5	4	3	1	XP_024981770.1	receptor-like protein EIX2 [Cynara cardunculus var. scolymus]
TRINITY_DN40493_c0_g1	3.94432	-0.132824	1.44e-06	3.69e-06	0	0	1	0	0	0	0	0	6	4	2	5	1	#N/A	#N/A
TRINITY_DN38494_c0_g1	3.94427	-0.132824	1.15e-06	2.96e-06	0	1	0	0	0	0	0	0	5	3	5	2	3	#N/A	#N/A
TRINITY_DN41739_c0_g1	3.94427	-0.132824	1.1e-06	2.84e-06	0	0	0	1	0	0	0	0	2	4	5	4	3	#N/A	#N/A
TRINITY_DN46463_c0_g1	3.94426	-0.132824	1.1e-06	2.84e-06	0	0	0	1	0	0	0	0	4	3	4	2	5	#N/A	#N/A
TRINITY_DN60484_c0_g1	3.94426	-0.132824	1.38e-06	3.54e-06	0	0	0	0	0	0	1	0	3	3	6	1	5	#N/A	#N/A
TRINITY_DN63817_c0_g1	3.94426	-0.132824	1.05e-06	2.73e-06	0	0	1	0	0	0	0	0	5	3	3	4	3	PLY98643.1	hypothetical protein LSAT_1X31180 [Lactuca sativa]
TRINITY_DN21638_c0_g1	3.94423	-0.132824	1.01e-06	2.61e-06	0	0	0	0	0	0	0	1	4	3	4	4	3	#N/A	#N/A
TRINITY_DN63826_c0_g1	3.94422	-0.132824	1.05e-06	2.73e-06	0	0	0	0	0	0	0	1	4	3	3	5	3	XP_022036535.1	keratin, type I cytoskeletal 9-like [Helianthus annuus]
TRINITY_DN13323_c0_g1	3.94406	-0.132825	1.55e-06	3.96e-06	0	0	0	0	1	0	0	0	3	1	2	6	6	XP_006349514.1	PREDICTED: heat shock cognate 70 kDa protein 2 [Solanum tuberosum]
TRINITY_DN8363_c0_g1	3.94366	2.45219	3.82e-64	3.56e-63	2	3	4	2	5	2	1	4	46	49	46	37	43	XP_024974683.1	MDIS1-interacting receptor like kinase 2-like [Cynara cardunculus var. scolymus]
TRINITY_DN6293_c0_g1	3.94306	1.47338	3.76e-31	2.26e-30	1	1	2	0	2	1	1	2	22	22.87	22.6	18.45	14.57	XP_021997024.1	glutamate receptor 2.7-like [Helianthus annuus]
TRINITY_DN857_c0_g1	3.9375	2.69731	6.2e-76	6.48e-75	3	2	9	4	1	4	3	2	47	56	52	54.92	56	XP_022009291.1	extensin-2-like isoform X1 [Helianthus annuus]
TRINITY_DN67213_c0_g1	3.93417	6.58462	0	0	49	72	54	62	52	59.05	55.05	59	837.44	842.19	870.17	817.09	878.2	XP_021983379.1	senescence-associated carboxylesterase 101-like [Helianthus annuus]
TRINITY_DN57014_c0_g1	3.93341	1.23332	3.64e-24	1.9e-23	1	0	0	0	2	2	0	3	16	17	19	22	8	PWA57943.1	glycosyltransferase UGT90A7 [Artemisia annua]
TRINITY_DN46895_c0_g1	3.9334	1.23332	2.29e-24	1.2e-23	0	1	1.99	1	1	1	2	0	17	13	15	25	12	XP_022021881.1	sodium/calcium exchanger NCL2-like [Helianthus annuus]
TRINITY_DN29421_c0_g1	3.93339	1.23332	3.64e-24	1.9e-23	0	1	2	3	0	1	1	0	15	10	25	16	16	XP_022012333.1	wall-associated receptor kinase-like 8 [Helianthus annuus]
TRINITY_DN883_c0_g1	3.93303	6.71967	0	0	62	62	70	75	65	63	51	60	972	908	938	939	905	PWA72585.1	leucine-rich repeat protein [Artemisia annua]
TRINITY_DN67205_c0_g1	3.93232	0.156685	4.32e-09	1.32e-08	0	1	0	0	0	1	0	0	8	8	3	5	3	#N/A	#N/A
TRINITY_DN4891_c0_g2	3.93215	0.156684	3.28e-09	1e-08	0	1	0	1	0	0	0	0	6	2	7	7	5	#N/A	#N/A
TRINITY_DN17524_c0_g1	3.93089	1.35262	1.65e-28	9.42e-28	1	1	2	1	3	0	0	1	21	18	18	17	17	#N/A	#N/A
TRINITY_DN21337_c1_g1	3.9288	2.5453	1.32e-68	1.29e-67	4	2	6	3	2	2	4	2	47	45	49	44	52	#N/A	#N/A
TRINITY_DN11822_c0_g1	3.92812	4.2304	2.7e-229	6.48e-228	12	15	10	12	10	13	6	10	165	170	162	150	165	PWA65188.1	lipopolysaccharide-modifying protein [Artemisia annua]
TRINITY_DN4479_c0_g1	3.92701	1.56517	5.04e-32	3.08e-31	2	1	1	2	2	1	2	0	21.04	17.5	20.71	15	33.97	OTF95497.1	putative protein kinase-like domain-containing protein [Helianthus annuus]
TRINITY_DN639_c0_g1	3.92698	2.26411	6.53e-45	4.88e-44	2.44	6.58	1	3.41	4.86	0	0	2.26	23.97	72.52	31.88	29.46	32.62	XP_024986100.1	NAC domain-containing protein 67-like [Cynara cardunculus var. scolymus]
TRINITY_DN6460_c0_g2	3.92613	0.397695	5.99e-12	2.11e-11	1	0	0	0	1	1	0	0	7	8	10	9	2	#N/A	#N/A
TRINITY_DN23198_c0_g1	3.92612	0.397695	2.16e-12	7.78e-12	0	0	0	0	0	2	1	0	9	9	6	7	5	#N/A	#N/A
TRINITY_DN15411_c0_g1	3.92245	0.604148	1.24e-14	4.88e-14	0	0	1	1	0	0	0	2	10	9	12	4	10	#N/A	#N/A
TRINITY_DN20396_c0_g1	3.92244	0.604148	5.75e-15	2.29e-14	0	1	1	0	2	0	0	0	9	8	6	11	11	#N/A	#N/A
TRINITY_DN40383_c0_g1	3.92233	0.604148	1.3e-13	4.95e-13	0	0	0	0	0	1	1	2	14	6	13.39	10	2	PWA49949.1	Extracellular solute-binding protein, family 3 [Artemisia annua]
TRINITY_DN24645_c0_g1	3.91685	1.08958	1.13e-21	5.56e-21	2	0	2	2	0	0	0	1	13	12	10	22	15	#N/A	#N/A
TRINITY_DN2571_c0_g1	3.91423	6.58523	0	0	59	46	64	53	66	61	61	58	877	802	841	838	882	PWA61740.1	Bulb-type lectin domain-containing protein [Artemisia annua]
TRINITY_DN12771_c0_g1	3.91062	2.47866	2.16e-64	2.01e-63	1	2	6	4	3	3	2	3	44	49	45	37	50	#N/A	#N/A
TRINITY_DN4160_c1_g4	3.90548	5.29909	0	0	25.14	29.99	28.05	16.62	25	24	26	15.75	340.35	338	338	359	350	PWA73508.1	hypothetical protein CTI12_AA259720 [Artemisia annua]
TRINITY_DN12637_c0_g2	3.90452	4.06025	1.18e-199	2.49e-198	7	10	9	9	19	6	8	11	148	140	132	144	154	PWA41772.1	zinc finger, RING/FYVE/PHD-type, Armadillo-type fold protein [Artemisia annua]
TRINITY_DN33269_c0_g1	3.90258	1.97527	8.4e-46	6.37e-45	4	2	0	3	3	0	1	3	32	33	34	25	28	WP_121449870.1	pathogenesis-related BetVI family protein [Bacillus aciditolerans]
TRINITY_DN9939_c0_g1	3.90185	1.8183	1.23e-39	8.57e-39	1	3	1	0	4	0	3	2	25	20	33	33	23	XP_023765432.1	benzoate carboxyl methyltransferase-like [Lactuca sativa]
TRINITY_DN29008_c0_g1	3.90121	4.55549	1.19e-293	3.43e-292	12	11	14	11	15	12	20	18	206	202	200	202	211	PLY89743.1	hypothetical protein LSAT_1X50780 [Lactuca sativa]
TRINITY_DN20603_c0_g1	3.8998	1.44143	9.47e-30	5.54e-29	1	2	2	2	1	1	0	1	18	15	26	21	18	XP_023753242.1	F-box protein At5g07610-like [Lactuca sativa]
TRINITY_DN29696_c0_g1	3.89331	0.767649	6.82e-17	2.9e-16	1	0	0	1	1	1	0	1	13	8	11	7	14	#N/A	#N/A
TRINITY_DN68629_c0_g1	3.89046	0.584783	1.38e-14	5.41e-14	1	0	1	0	1	0	0	1	7	10	11	8	8	XP_023756278.1	heavy metal-associated isoprenylated plant protein 2-like [Lactuca sativa]
TRINITY_DN12382_c1_g1	3.89041	0.584782	3.42e-14	1.33e-13	0	2	1	0	0	0	1	0	7	5	13	11	8	KVH55027.1	Apple-like protein [Cynara cardunculus var. scolymus]
TRINITY_DN31648_c0_g1	3.88616	0.375327	5.19e-12	1.83e-11	0	1	0	1	0	0	1	0	6	5	7	8	9	XP_022026917.1	uncharacterized protein LOC110927874 [Helianthus annuus]
TRINITY_DN32121_c0_g1	3.88519	1.43063	1.52e-28	8.67e-28	2	0	1	0	2	1	2	2	20	27	18	12	20	PWA46654.1	Extracellular solute-binding protein, family 3 [Artemisia annua]
TRINITY_DN11337_c0_g1	3.8843	3.91464	3.24e-178	6.25e-177	9	7	9	13	7	2	12	13	129	135	131	114	137	XP_024974585.1	delta(7)-sterol-C5(6)-desaturase-like isoform X1 [Cynara cardunculus var. scolymus]
TRINITY_DN12764_c0_g1	3.88284	1.31786	8.44e-27	4.66e-26	1	2	1	1	1	0	1	2	16	17	13	18	24	XP_023756669.1	uncharacterized protein At4g15970-like [Lactuca sativa]
TRINITY_DN10062_c0_g1	3.88046	2.55529	3.38e-65	3.18e-64	2	5	2	2	5	3	4	3	62	43	44	39	50	PWA69767.1	cytochrome P450 [Artemisia annua]
TRINITY_DN1317_c0_g1	3.88021	6.04183	0	0	43	55	44	37	35	34	43	36	576	590	603	578	549	XP_022025362.1	LEAF RUST 10 DISEASE-RESISTANCE LOCUS RECEPTOR-LIKE PROTEIN KINASE-like 1.2 isoform X3 [Helianthus annuus]
TRINITY_DN3484_c0_g1	3.87967	4.90606	0	0	20.95	24	18	8	17	12	25	22	248.03	250.05	271.02	261.02	275.99	XP_021998264.1	probable serine/threonine-protein kinase PIX13 [Helianthus annuus]
TRINITY_DN54586_c0_g1	3.87913	0.130212	1.2e-08	3.55e-08	0	2	0	0	0	0	0	0	7	7	6	1	5	#N/A	#N/A
TRINITY_DN62642_c0_g1	3.879	0.130212	9.56e-09	2.86e-08	0	0	0	0	1	0	0	1	4	6	9	3	4	PLY81338.1	hypothetical protein LSAT_4X25341 [Lactuca sativa]
TRINITY_DN72337_c0_g1	3.87896	0.130212	6.82e-09	2.06e-08	0	0	0	0	0	1	1	0	5	4	7	7	3	PWA46654.1	Extracellular solute-binding protein, family 3 [Artemisia annua]
TRINITY_DN2869_c1_g1	3.87895	0.130212	6.35e-09	1.92e-08	0	0	0	1	0	0	0	1	5	4	4	8	5	#N/A	#N/A
TRINITY_DN58864_c0_g1	3.87572	4.10343	2.32e-203	4.99e-202	8	8	6	17	10	12	8	14	150	159	134	154	142	PWA99276.1	VQ-like protein [Artemisia annua]
TRINITY_DN57999_c0_g1	3.87434	5.90883	0	0	42	35	25	36	36	41	52	32	511	539	520	528	540	XP_024991347.1	uncharacterized protein At1g76070-like [Cynara cardunculus var. scolymus]
TRINITY_DN422_c1_g1	3.87207	3.86533	3.6e-168	6.68e-167	6	10	13	7	6	9	8	11	117	110	145	121	130	XP_022034669.1	uncharacterized protein LOC110936569 isoform X1 [Helianthus annuus]
TRINITY_DN1987_c0_g1	3.8715	6.55003	0	0	54	52	71	47	55	61	61	68	835	810	876	809	795	XP_023753642.1	AAA-ATPase ASD, mitochondrial-like [Lactuca sativa]
TRINITY_DN4769_c0_g1	3.87134	3.92238	3.38e-180	6.57e-179	10	7	7	7	10	13	9	10	139	127	136	118	129	KVH89233.1	Acyl-CoA-binding protein, ACBP [Cynara cardunculus var. scolymus]
TRINITY_DN6474_c1_g1	3.87024	1.41974	4.79e-29	2.76e-28	1	3	2	0	4	0	0	0	21	13	20	20	22	XP_024991992.1	cysteine-rich receptor-like protein kinase 2 [Cynara cardunculus var. scolymus]
TRINITY_DN4266_c0_g1	3.86616	0.750371	1.62e-16	6.8e-16	0	0	1	3	0	0	0	1	15	8	11	9	9	KVI04281.1	Disease resistance protein [Cynara cardunculus var. scolymus]
TRINITY_DN61338_c0_g1	3.86477	-0.165246	4.66e-06	1.15e-05	0	1	0	0	0	0	0	0	1	7	1	6	2	XP_024984256.1	uncharacterized protein LOC112520189 [Cynara cardunculus var. scolymus]
TRINITY_DN19572_c0_g1	3.86471	-0.165246	3.65e-06	9.06e-06	0	0	0	0	1	0	0	0	7	4	2	1	3	#N/A	#N/A
TRINITY_DN61753_c0_g1	3.86458	-0.165246	3.42e-06	8.49e-06	0	0	1	0	0	0	0	0	5	2	6	1	3	PWA70982.1	agamous-like MADS-box protein AGL15 [Artemisia annua]
TRINITY_DN68954_c0_g1	3.86458	-0.165246	3.19e-06	7.95e-06	0	0	0	0	0	0	1	0	2	4	5	5	1	PWA73139.1	nucleotide-diphospho-sugar transferase [Artemisia annua]
TRINITY_DN14148_c0_g1	3.86454	-0.165246	3.42e-06	8.49e-06	0	0	1	0	0	0	0	0	1	3	5	2	6	#N/A	#N/A
TRINITY_DN14088_c0_g1	3.8645	-0.165246	3.42e-06	8.49e-06	0	1	0	0	0	0	0	0	5	1	6	3	2	KVI01067.1	Concanavalin A-like lectin/glucanase, subgroup [Cynara cardunculus var. scolymus]
TRINITY_DN39575_c0_g1	3.8645	-0.165246	5.4e-06	1.32e-05	0	0	0	1	0	0	0	0	1	2	9	1	4	XP_021998812.1	UDP-glycosyltransferase 71E1-like [Helianthus annuus]
TRINITY_DN7866_c0_g2	3.86449	-0.165246	3.49e-06	8.68e-06	1	0	0	0	0	0	0	0	4	2	2	2	7	PLY95683.1	hypothetical protein LSAT_2X52580 [Lactuca sativa]
TRINITY_DN40360_c0_g1	3.86446	-0.165246	3.19e-06	7.94e-06	0	0	0	0	0	0	1	0	5	1	2	5	4	#N/A	#N/A
TRINITY_DN59484_c0_g1	3.86174	1.18269	1.56e-22	7.81e-22	0	1	0	1	2	2	0	2	13	11	24	19	11	AUJ87600.1	E-B-farnesene synthase [Chrysanthemum indicum]
TRINITY_DN122_c0_g1	3.85801	7.80421	0	0	129	162	135	139	146	148	145	128	1945	1958	1951	2010	1988	PWA71929.1	ATP-citrate synthase alpha chain [Artemisia annua]
TRINITY_DN6889_c0_g1	3.85775	0.565154	3.29e-14	1.28e-13	0	1	0	1	1	1	0	0	7	11	10	9	6	PWA62127.1	serine/threonine-protein kinase, active site protein [Artemisia annua]
TRINITY_DN4483_c0_g1	3.84909	6.65575	0	0	61	75	56	69	71	67	56	57	877	928	881	879	868	XP_022039263.1	uncharacterized protein LOC110941880 [Helianthus annuus]
TRINITY_DN2539_c0_g1	3.84731	5.74987	0	0	38	31	38	38	30	33	32	32	491	423	473	493	476	PLY76584.1	hypothetical protein LSAT_5X104920 [Lactuca sativa]
TRINITY_DN5562_c0_g1	3.84656	3.27327	2.85e-113	3.98e-112	7	6	6	4	7	7	7	2	85	82	77	82	79	KVI00734.1	hypothetical protein Ccrd_021012 [Cynara cardunculus var. scolymus]
TRINITY_DN23659_c0_g1	3.84522	0.352607	4.29e-11	1.45e-10	0	3	0	0	0	0	0	0	5	12	4	6	7	#N/A	#N/A
TRINITY_DN7880_c0_g1	3.84514	0.352607	2.51e-11	8.59e-11	0	0	0	1	0	1	0	1	6	11	8	5	4	PWA90056.1	Concanavalin A-like lectin/glucanase, subgroup [Artemisia annua]
TRINITY_DN56501_c0_g1	3.84507	0.352607	1.4e-11	4.84e-11	0	1	0	0	0	1	0	1	5	9	6	9	5	#N/A	#N/A
TRINITY_DN53519_c0_g1	3.84488	0.352606	5.95e-11	1.99e-10	0	0	1	1	0	1	0	0	6	2.76	4	11.99	9	PWA43760.1	Ankyrin repeat-containing protein [Artemisia annua]
TRINITY_DN39241_c0_g1	3.84285	1.68823	1.14e-35	7.44e-35	0	4	3	0	2	2	1	1	20	18	31	27	23.95	KVI10892.1	Mg2+ transporter protein, CorA-like/Zinc transport protein ZntB [Cynara cardunculus var. scolymus]
TRINITY_DN1131_c0_g1	3.841	5.45529	0	0	31	25.01	28.96	19	30	33	24	31	354.04	371.96	418.96	392.18	378.93	KVH94728.1	cytochrome P450 [Cynara cardunculus var. scolymus]
TRINITY_DN24593_c0_g1	3.84052	2.97903	1.28e-88	1.48e-87	4	5	3	2	6	5	7	5	62	56	79	70	59	XP_022009291.1	extensin-2-like isoform X1 [Helianthus annuus]
TRINITY_DN2067_c0_g2	3.8361	1.76767	2.85e-37	1.91e-36	2	0	2	0	4	2	1	3	16	29	27	24	32	#N/A	#N/A
TRINITY_DN28253_c0_g2	3.83397	3.40057	3.43e-33	2.14e-32	4.39	3.84	10.3	5.66	7.78	5.83	8.64	3.86	367	13.14	9.74	7.7	45.77	XP_023753203.1	guanine nucleotide-binding protein-like NSN1 [Lactuca sativa]
TRINITY_DN48916_c0_g1	3.83181	1.49429	1.9e-29	1.1e-28	1	1	1	2	0	1	4	1	28	15	20	15	24	XP_021974249.1	protein DETOXIFICATION 49-like [Helianthus annuus]
TRINITY_DN57418_c0_g1	3.83051	5.43312	0	0	25	30	28	30	26	26	32	23	394	406	373	349	363	OTG17236.1	putative WRKY domain-containing protein [Helianthus annuus]
TRINITY_DN5382_c0_g1	3.82777	4.97092	0	0	22	18	23	21	16	16	23	20	264	280	294	251	273	XP_023738677.1	pathogenesis-related genes transcriptional activator PTI6-like [Lactuca sativa]
TRINITY_DN47244_c0_g1	3.8243	0.545254	1.93e-13	7.26e-13	1	0	0	1	0	1	0	1	4	11	11	6	10	#N/A	#N/A
TRINITY_DN23598_c0_g1	3.82373	0.103245	1.46e-08	4.3e-08	0	1	0	0	0	0	0	1	6	6	6	4	3	#N/A	#N/A
TRINITY_DN66939_c0_g1	3.82373	0.103245	1.55e-08	4.58e-08	0	1	0	0	0	1	0	0	3	6	7	4	5	XP_022000822.1	UDP-glycosyltransferase 73C1-like [Helianthus annuus]
TRINITY_DN52181_c0_g1	3.82372	0.103245	1.35e-08	3.99e-08	0	0	1	1	0	0	0	0	6	5	3	6	5	KVH87673.1	Ankyrin repeat-containing protein [Cynara cardunculus var. scolymus]
TRINITY_DN22799_c0_g1	3.82372	0.103245	2.8e-08	8.11e-08	0	0	0	0	1	0	0	1	9	4	6	4	2	PLY81309.1	hypothetical protein LSAT_4X25161 [Lactuca sativa]
TRINITY_DN58521_c0_g1	3.8237	0.103245	2.04e-08	5.96e-08	0	0	0	1	1	0	0	0	2	5	7	7	4	#N/A	#N/A
TRINITY_DN51952_c0_g1	3.82367	0.103245	1.91e-08	5.59e-08	0	0	0	0	0	2	0	0	3	4	5	5	8	#N/A	#N/A
TRINITY_DN14660_c1_g1	3.82364	0.103244	2.27e-08	6.63e-08	0	0	0	1	1	0	0	0	4	3	3	7	8	#N/A	#N/A
TRINITY_DN65965_c0_g1	3.82106	-0.537217	0.00120259	0.00230165	0	0	0	0	0	0	0	0	0	4	0	4	0	#N/A	#N/A
TRINITY_DN640_c2_g4	3.82084	-0.537217	0.00120232	0.00230138	0	0	0	0	0	0	0	0	4.25	0	0	0	4.14	#N/A	#N/A
TRINITY_DN8206_c0_g1	3.81781	4.51895	1.38e-269	3.75e-268	10	12	13	17	13	21	16	14	202	178	188	211	210	XP_023734117.1	phytosulfokines-like [Lactuca sativa]
TRINITY_DN1536_c0_g1	3.81638	4.11698	1.52e-203	3.26e-202	13	7	10	11	9	14	10	13	136	153	143	159	152	PWA76250.1	ethylene-responsive transcription factor 4 [Artemisia annua]
TRINITY_DN14468_c0_g1	3.81396	1.01919	1.8e-20	8.56e-20	1	0	1	1	0	2	0	2	11	15	10	18	13	#N/A	#N/A
TRINITY_DN1980_c0_g1	3.81247	5.46791	0	0	27	25	28	16	35	33	34	30	379	403	379	399	369.09	PWA39604.1	hypothetical protein CTI12_AA562960 [Artemisia annua]
TRINITY_DN455_c0_g4	3.81146	3.15349	1.27e-95	1.56e-94	5.48	6.78	3.6	6.95	5.28	1.87	9.16	3.99	64.11	67.77	88.1	59.58	90.36	KVI05783.1	Calcium-binding EF-hand [Cynara cardunculus var. scolymus]
TRINITY_DN5888_c0_g2	3.81024	0.715181	5.21e-16	2.16e-15	1	1	0	0	2	1	0	0	10	8.64	13.78	8.85	8.01	#N/A	#N/A
TRINITY_DN561_c0_g1	3.80888	6.85459	0	0	63	79	89	74	79	80	61	78	1048	986	1058	952	1032	PLY80551.1	hypothetical protein LSAT_6X12120 [Lactuca sativa]
TRINITY_DN3216_c0_g1	3.80578	4.77223	8.85e-291	2.53e-289	16	20	15	16	14	21	21	17	207	272	221	212	270	PWA57839.1	hypothetical protein CTI12_AA403670 [Artemisia annua]
TRINITY_DN32546_c0_g1	3.80479	2.94905	1.01e-88	1.17e-87	2	5.99	7	3.96	7	3	3	5	65	61	69	63.98	59.06	#N/A	#N/A
TRINITY_DN7573_c0_g1	3.80367	2.10328	1.75e-46	1.34e-45	1	1	2	6	2	3	3	1	39.96	40	26	25	36	PWA93596.1	HD-ZIP protein [Artemisia annua]
TRINITY_DN66933_c0_g1	3.80274	0.329523	5.86e-11	1.96e-10	0	0	0	0	0	1	1	1	3	8	7	10	5	#N/A	#N/A
TRINITY_DN9801_c0_g1	3.80206	1.74167	3.32e-37	2.22e-36	3	4	1	1	2	1	2	0	24	25	29	29	18	#N/A	#N/A
TRINITY_DN21634_c0_g1	3.80118	1.96781	1.8e-43	1.32e-42	4	3	1	1	5	1	1	1	25	35	31	24	35	PWA81859.1	toll/interleukin-1 receptor (TIR) domain-containing protein [Artemisia annua]
TRINITY_DN1718_c0_g1	3.80073	5.26449	0	0	22	22	26	27	30	23	26	23	329	341	342	328	331	XP_022021973.1	probable ADP-ribosylation factor GTPase-activating protein AGD15 [Helianthus annuus]
TRINITY_DN21954_c0_g1	3.7963	5.92288	0	0	35	44	47	34	41	38	42	36	562	544	502	491	550	XP_023728525.1	uncharacterized protein LOC111876218 [Lactuca sativa]
TRINITY_DN42652_c0_g1	3.79014	0.525076	1.46e-12	5.3e-12	0	0	0	1	3	0	0	0	5	12	4	7	13	#N/A	#N/A
TRINITY_DN29838_c0_g1	3.78999	0.525075	4.69e-13	1.74e-12	1	0	0	1	1	0	0	1	7	6	13	5	10	XP_022028766.1	probable alpha,alpha-trehalose-phosphate synthase [UDP-forming] 11 [Helianthus annuus]
TRINITY_DN8844_c0_g1	3.78995	0.525075	9.63e-13	3.52e-12	0	1	0	0	0	0	2	1	11	4	11	4	11	XP_022776585.1	RNA-dependent RNA polymerase 1-like [Durio zibethinus]
TRINITY_DN38868_c0_g1	3.78981	3.83285	1.23e-162	2.24e-161	12	16	8	8	9	10	6	3	112	127	136	114.08	116	OTF97098.1	putative zinc finger, CCCH-type, Ankyrin repeat-containing domain protein [Helianthus annuus]
TRINITY_DN17071_c0_g1	3.78851	3.22404	6.24e-105	8.23e-104	3	10	5	5	6	4	5	8	77	84	87	67	74	XP_023729466.1	BON1-associated protein 2 [Lactuca sativa]
TRINITY_DN5348_c0_g1	3.78802	3.67008	7.33e-147	1.23e-145	12	7	10	8	6	5	9	7	106	94	116	110	112	KVI05137.1	SSXT-like protein [Cynara cardunculus var. scolymus]
TRINITY_DN14610_c0_g1	3.78651	1.13022	9.91e-22	4.88e-21	3	0	0	3	0	1	1	0	11	17	10	16	20	XP_003631456.1	PREDICTED: uncharacterized protein LOC100853134 [Vitis vinifera]
TRINITY_DN352_c0_g2	3.78398	5.92095	0	0	38	30	45	35	38	39	48	46	541	551	517	485	549	PWA69445.1	dynein regulator LIS1 [Artemisia annua]
TRINITY_DN39563_c0_g1	3.78347	4.548	5.48e-277	1.52e-275	14	14	19	15	16	7	17	19	209	195	193	194	216	#N/A	#N/A
TRINITY_DN19936_c0_g1	3.78179	1.64213	1.95e-34	1.24e-33	2	2	2	3	2	2	0	0	27	17	26	25	20	PLY77714.1	hypothetical protein LSAT_9X18481 [Lactuca sativa]
TRINITY_DN146_c0_g1	3.7815	7.31329	0	0	103	96	122	102	95	119	110	97	1449	1396	1362	1393	1368	XP_021984541.1	probable serine/threonine-protein kinase PBL12 [Helianthus annuus]
TRINITY_DN50089_c0_g1	3.78145	0.697259	1.18e-15	4.82e-15	0	0	2	1	0	0	1	1	9	12	10	10	8	XP_021995686.1	uncharacterized protein LOC110892853 [Helianthus annuus]
TRINITY_DN7579_c0_g1	3.78079	7.43668	0	0	105	123	96	131	107	124	108	126	1484	1565	1515	1501	1526	PWA43352.1	Histidine phosphatase superfamily, clade-1 [Artemisia annua]
TRINITY_DN15912_c0_g1	3.78039	-0.198413	9.97e-06	2.38e-05	0	0	0	0	0	0	1	0	1	5	7	1	2	#N/A	#N/A
TRINITY_DN43717_c0_g1	3.78033	-0.198413	8.44e-06	2.03e-05	0	0	1	0	0	0	0	0	6	4	0	3	3	PWA80435.1	pectinesterase 2 [Artemisia annua]
TRINITY_DN49825_c0_g1	3.78031	-0.198413	7.51e-06	1.82e-05	1	0	0	0	0	0	0	0	6	4	2	2	2	#N/A	#N/A
TRINITY_DN57865_c0_g1	3.78031	-0.198413	7.06e-06	1.71e-05	0	0	0	0	1	0	0	0	5	4	3	1	3	AMB21233.1	MYB2 [Artemisia annua]
TRINITY_DN65713_c0_g1	3.78028	-0.198413	6.74e-06	1.64e-05	0	1	0	0	0	0	0	0	5	4	2	3	2	#N/A	#N/A
TRINITY_DN61930_c0_g1	3.78026	-0.198413	6.27e-06	1.53e-05	0	0	0	0	1	0	0	0	4	4	3	3	2	#N/A	#N/A
TRINITY_DN9184_c3_g1	3.7802	-0.198413	7.77e-06	1.88e-05	0	0	0	0	0	0	1	0	4	3	2	6	1	#N/A	#N/A
TRINITY_DN618_c0_g3	3.7802	-0.198413	7.31e-06	1.77e-05	0	0	0	0	0	1	0	0	4	2	4	1	5	#N/A	#N/A
TRINITY_DN18934_c0_g1	3.78019	-0.198413	8.31e-06	2e-05	0	0	0	0	0	1	0	0	5	2	2	1	6	OTG27167.1	putative protein kinase domain-containing protein [Helianthus annuus]
TRINITY_DN16395_c0_g1	3.78013	-0.198413	6.73e-06	1.63e-05	0	0	0	0	0	0	0	1	3	2	2	4	5	#N/A	#N/A
TRINITY_DN18924_c0_g1	3.78013	-0.198413	8.3e-06	2e-05	0	0	0	0	0	0	1	0	1	2	5	2	6	RRT53397.1	hypothetical protein B296_00040835 [Ensete ventricosum]
TRINITY_DN48695_c0_g1	3.78011	-0.198413	1.05e-05	2.51e-05	0	0	0	0	0	0	1	0	7	0	4	1	4	XP_011198527.1	PREDICTED: actin, cytoplasmic A3a isoform X1 [Bactrocera dorsalis]
TRINITY_DN17995_c0_g1	3.78009	-0.198413	9.22e-06	2.21e-05	0	0	0	1	0	0	0	0	4	1	1	3	7	#N/A	#N/A
TRINITY_DN5272_c0_g1	3.77998	3.66317	6.03e-147	1.01e-145	9	8	12	5	4	6	8	12	99	106	109	115	106	XP_021974276.1	25.3 kDa vesicle transport protein-like [Helianthus annuus]
TRINITY_DN1515_c0_g2	3.77985	3.57512	6.78e-139	1.09e-137	7	8	7	8	11	6	5	8	107	96	100	104	95	XP_022023671.1	acyl-protein thioesterase 1 homolog 1-like [Helianthus annuus]
TRINITY_DN57093_c0_g1	3.77529	0.851066	7.98e-18	3.5e-17	1	0	0	1	2	0	2	0	13	12	9	14	9	PWA85832.1	hypothetical protein CTI12_AA146110 [Artemisia annua]
TRINITY_DN24917_c0_g1	3.77521	0.851066	5.81e-17	2.48e-16	0	1	1	1	2	1	0	0	15	5	14	14	9	KVH90492.1	UDP-glucuronosyl/UDP-glucosyltransferase [Cynara cardunculus var. scolymus]
TRINITY_DN58294_c0_g1	3.77412	1.8752	1.51e-41	1.08e-40	3	2	2	2	2	2	2	1	25	24	31	29	30	PWA46710.1	hypothetical protein CTI12_AA506290 [Artemisia annua]
TRINITY_DN15514_c0_g1	3.77185	2.9566	1.51e-87	1.73e-86	2	3	6	5	4	9	5	4	70	60	69	63	57	XP_023749103.1	uncharacterized protein LOC111897381 [Lactuca sativa]
TRINITY_DN40414_c0_g1	3.77069	0.990045	1.56e-19	7.2e-19	0	1	1	0	1	0	2	2	14	18	10	9	14	EMS63484.1	Histidyl-tRNA synthetase [Triticum urartu]
TRINITY_DN5893_c0_g1	3.76778	6.26871	0	0	39	59	49	46	55	69	40	54	719	671	686	658	631	XP_024980719.1	zeatin O-glucosyltransferase-like [Cynara cardunculus var. scolymus]
TRINITY_DN30253_c0_g1	3.76714	2.13691	1.85e-46	1.41e-45	2	3	1	2	1	3	2	6	46	23	31	34	37	XP_023764785.1	protein ALP1-like [Lactuca sativa]
TRINITY_DN31937_c0_g1	3.76628	0.0757637	5.08e-08	1.45e-07	0	0	1	0	0	1	0	0	7	4	7	2	4	#N/A	#N/A
TRINITY_DN63115_c0_g1	3.76621	0.0757635	3.95e-08	1.14e-07	0	0	0	1	0	1	0	0	5	2	6	5	6	#N/A	#N/A
TRINITY_DN31842_c0_g1	3.76616	0.0757635	4.8e-08	1.37e-07	2	0	0	0	0	0	0	0	5	2	6	7	4	#N/A	#N/A
TRINITY_DN7465_c0_g1	3.76466	3.86733	1.24e-163	2.27e-162	12	8	10	8	13	6	8	10	124	127	102	133	133	OTG04079.1	putative peroxidase superfamily protein [Helianthus annuus]
TRINITY_DN56559_c0_g1	3.76398	4.41035	8.38e-249	2.12e-247	10	12	15	11	17	13	16	17	181	200	173	179	179	XP_023756718.1	uncharacterized protein LOC111905261 [Lactuca sativa]
TRINITY_DN15060_c0_g1	3.76055	2.80166	9.13e-77	9.61e-76	4	5	8	2	4	4	3	4	49	55	59	66	55	XP_024990156.1	glycine--tRNA ligase, mitochondrial 1-like [Cynara cardunculus var. scolymus]
TRINITY_DN7182_c0_g1	3.7598	1.44143	2.66e-28	1.52e-27	2	0	1	2	3	1	1	1	15	26	18	16	22	OTG04561.1	putative berberine/berberine-like, FAD-binding, type 2 [Helianthus annuus]
TRINITY_DN37547_c0_g1	3.75927	0.306064	2.45e-10	7.95e-10	0	0	1	0	1	0	0	1	12	7	4	4	5	#N/A	#N/A
TRINITY_DN47627_c0_g1	3.75923	0.306063	1.16e-10	3.81e-10	0	1	1	0	0	1	0	0	7	9	3	8	5	XP_024971322.1	inorganic pyrophosphatase 2-like [Cynara cardunculus var. scolymus]
TRINITY_DN59210_c0_g1	3.75919	0.306063	7.16e-11	2.39e-10	0	0	1	1	0	1	0	0	6	8	7	5	6	XP_023742407.1	protein DMR6-LIKE OXYGENASE 2-like [Lactuca sativa]
TRINITY_DN29797_c0_g1	3.75889	3.60186	1.73e-137	2.76e-136	3	9	4	9	7	10	10	10	107	88	99	104	113	PWA89457.1	hypothetical protein CTI12_AA111580 [Artemisia annua]
TRINITY_DN1449_c0_g2	3.75809	1.53522	1.57e-31	9.51e-31	1	2	3	1	1	2	1	1	26	24	15	20	20	PWA65782.1	soluble epoxide hydrolase [Artemisia annua]
TRINITY_DN27797_c0_g1	3.75499	0.504611	9.58e-13	3.51e-12	0	0	0	1	1	1	1	0	5	13	6	8	8	XP_023769004.1	UPF0481 protein At3g47200-like [Lactuca sativa]
TRINITY_DN31133_c0_g1	3.75498	0.504611	9.77e-13	3.58e-12	0	2	0	0	1	0	1	0	5	11	11	5.02	8	#N/A	#N/A
TRINITY_DN67647_c0_g1	3.75083	4.26731	2.01e-222	4.71e-221	10	21	11	12	11	14	6	16	167	158	171	154	173	XP_022038726.1	F-box/kelch-repeat protein At5g43190 [Helianthus annuus]
TRINITY_DN4160_c5_g1	3.75009	0.834764	1.11e-16	4.68e-16	1	0	1	2	1	0	0	1	6	17	9	13	11	XP_023731135.1	protein SAR DEFICIENT 1-like isoform X2 [Lactuca sativa]
TRINITY_DN27621_c0_g1	3.75003	0.834764	1.78e-17	7.71e-17	1	1	1	0	1	1	0	1	9	13	13	9	12	PWA45687.1	protein kinase-like domain, Phloem protein 2-like protein [Artemisia annua]
TRINITY_DN19933_c0_g1	3.75003	0.834764	1.78e-17	7.71e-17	0	2	0	1	2	0	0	1	9	12	10	11	14	OTG13746.1	putative serine-threonine/tyrosine-protein kinase catalytic domain-containing protein [Helianthus annuus]
TRINITY_DN387_c0_g1	3.74552	6.36277	0	0	50	64	57	62	67	52	45	48	705	683	757	751	691	XP_024960884.1	U3 snoRNP-associated protein-like YAO [Cynara cardunculus var. scolymus]
TRINITY_DN2322_c0_g3	3.74502	6.02708	0	0	47.42	24.56	39.5	50.25	44.79	34.86	51.26	59.14	621.19	526.77	566.18	593.28	531.13	PWA59090.1	gnk2-like domain-containing protein [Artemisia annua]
TRINITY_DN56369_c0_g1	3.74311	1.77623	3.38e-37	2.26e-36	1	3	4	1	1	0	2	3	21	28	33	25	21	PLY70291.1	hypothetical protein LSAT_2X40101 [Lactuca sativa]
TRINITY_DN829_c0_g1	3.73112	5.43311	0	0	27	33	34	26	35	27	29	23	360	369	370	395	377	XP_022029902.1	calcium-dependent protein kinase 7-like [Helianthus annuus]
TRINITY_DN15156_c0_g1	3.72752	3.1135	5.98e-94	7.23e-93	3	0	10	8	9	4	8	2	74	58	78	78	69	XP_023764742.1	RING-H2 finger protein ATL54-like [Lactuca sativa]
TRINITY_DN3196_c0_g1	3.72669	6.85356	0	0	90	83	76	87	76	78	86	58	1026	959	1003	1043	1010	XP_022020961.1	uncharacterized protein LOC110921006 [Helianthus annuus]
TRINITY_DN10507_c0_g1	3.72599	0.960297	7.29e-19	3.31e-18	1	0	1	1	0	2	0	2	14	14	7	12	16	#N/A	#N/A
TRINITY_DN61752_c0_g1	3.72431	0.818275	4.56e-17	1.95e-16	0	0	0	1	1	0	2	2	12	8	13	9	13	PWA97772.1	serine carboxypeptidase-like 32 [Artemisia annua]
TRINITY_DN58439_c0_g1	3.72195	0.660732	5.08e-14	1.96e-13	1	1	0	1	2	0	0	0	5	5	15	11	11	XP_022031004.1	uncharacterized protein LOC110931943 [Helianthus annuus]
TRINITY_DN3387_c0_g1	3.72086	2.87922	3.53e-77	3.73e-76	7	5	4	4	2	3	7	5	60	58	64	74	44	RDY11846.1	putative pre-mRNA-splicing factor ATP-dependent RNA helicase DEAH5, partial [Mucuna pruriens]
TRINITY_DN30937_c0_g1	3.7191	0.483852	5.15e-12	1.82e-11	1	0	3	0	0	0	0	0	9	10	11	2	7	PWA35630.1	hypothetical protein CTI12_AA607840 [Artemisia annua]
TRINITY_DN60177_c0_g1	3.71895	0.483852	1.05e-12	3.84e-12	0	1	0	0	0	1	0	2	7	8	9	7	8	#N/A	#N/A
TRINITY_DN16462_c0_g1	3.71893	0.483852	3.73e-12	1.33e-11	1	1	1	0	1	0	0	0	8	6	6	5	14	#N/A	#N/A
TRINITY_DN51327_c0_g1	3.71801	1.59451	7.47e-33	4.63e-32	1	0	3	1	6	2	0	0	23	18	20	25	24	XP_022040301.1	uncharacterized protein LOC110942847 [Helianthus annuus]
TRINITY_DN12276_c0_g3	3.71426	0.282216	3.66e-10	1.18e-09	0	0	2	0	0	1	0	0	7	6	7	9	2	#N/A	#N/A
TRINITY_DN11539_c0_g1	3.71425	0.282216	1.71e-10	5.59e-10	0	0	0	0	0	2	1	0	5	7	7	6	6	PWA76323.1	serine/threonine-protein kinase, active site protein [Artemisia annua]
TRINITY_DN17951_c0_g1	3.71425	0.282216	3.82e-10	1.23e-09	0	1	0	1	0	0	0	1	9	6	3	9	4	KVI01522.1	Transcription elongation factor, TFIIS/CRSP70, N-terminal, sub-type [Cynara cardunculus var. scolymus]
TRINITY_DN47186_c0_g1	3.71423	2.76341	4.2e-72	4.24e-71	5	6	6.01	4	3	4	1	5	55.99	56.97	42.99	52	67.01	XP_024981672.1	protein UPSTREAM OF FLC-like [Cynara cardunculus var. scolymus]
TRINITY_DN6226_c0_g1	3.70841	5.47844	0	0	32	28	35	37	34	22	25	32	394	384	385	391	374	XP_024975722.1	gibberellin receptor GID1B-like [Cynara cardunculus var. scolymus]
TRINITY_DN25459_c0_g1	3.7071	1.66997	2.28e-34	1.45e-33	1	1	1	1	2	3	1	4	24	20	18	27	28	XP_021983497.1	uncharacterized protein LOC110879356 [Helianthus annuus]
TRINITY_DN5321_c0_g1	3.70662	6.71547	0	0	67	75	65	80	68	71	76	81	927	935	908	915	887	XP_022018657.1	ubiquinol oxidase, mitochondrial-like [Helianthus annuus]
TRINITY_DN38095_c0_g1	3.70638	0.047749	1.11e-07	3.08e-07	1	0	0	0	1	0	0	0	6	4	2	7	4	#N/A	#N/A
TRINITY_DN30439_c0_g1	3.70634	0.0477489	1.04e-07	2.91e-07	1	1	0	0	0	0	0	0	3	3	4	7	6	PWA81714.1	EF-hand domain pair [Artemisia annua]
TRINITY_DN15209_c0_g1	3.70492	1.5848	8.4e-33	5.21e-32	1	2	2	3	0	1	3	1	23	24	19	23	20	PWA90056.1	Concanavalin A-like lectin/glucanase, subgroup [Artemisia annua]
TRINITY_DN31394_c0_g1	3.70313	0.945189	7.4e-19	3.36e-18	0	3	2	0	0	1	1	0	10	16	13	11	12	XP_023743142.1	uncharacterized protein LOC111891314 [Lactuca sativa]
TRINITY_DN18524_c0_g1	3.70313	0.945189	6.31e-19	2.87e-18	0	0	2	1	2	0	1	1	11	14	15	11	11	XP_021978852.1	(E)-beta-ocimene synthase, chloroplastic-like [Helianthus annuus]
TRINITY_DN24251_c0_g1	3.69144	0.642116	2.57e-14	1e-13	2	1	0	1	0	0	0	1	13	6	11	9	7	XP_024991497.1	heat stress transcription factor B-2a-like [Cynara cardunculus var. scolymus]
TRINITY_DN24889_c0_g1	3.69075	-0.232361	1.72e-05	4.03e-05	0	0	0	0	0	0	1	0	4	5	1	2	3	PIN04839.1	Anaphase-promoting complex (APC), subunit 11 [Handroanthus impetiginosus]
TRINITY_DN25045_c0_g1	3.69074	-0.232361	1.67e-05	3.9e-05	0	0	0	1	0	0	0	0	2	5	4	2	2	#N/A	#N/A
TRINITY_DN39333_c0_g1	3.69068	-0.232361	1.55e-05	3.65e-05	0	0	0	1	0	0	0	0	2	4	4	2	3	#N/A	#N/A
TRINITY_DN46635_c0_g1	3.69067	-0.232361	1.55e-05	3.65e-05	0	0	1	0	0	0	0	0	4	3	4	2	2	#N/A	#N/A
TRINITY_DN69705_c0_g1	3.69066	-0.232361	1.61e-05	3.78e-05	0	0	0	0	0	1	0	0	3	4	1	3	4	#N/A	#N/A
TRINITY_DN56969_c0_g1	3.69066	-0.232361	1.55e-05	3.65e-05	0	0	0	0	0	0	0	1	4	4	3	2	2	XP_022010335.1	uncharacterized protein At1g04910-like [Helianthus annuus]
TRINITY_DN8623_c0_g1	3.69065	-0.232361	1.83e-05	4.26e-05	0	0	0	0	0	0	0	1	2	5	1	5	2	#N/A	#N/A
TRINITY_DN32871_c0_g1	3.69062	-0.232361	1.55e-05	3.65e-05	0	0	0	0	1	0	0	0	4	2	3	2	4	#N/A	#N/A
TRINITY_DN57011_c0_g1	3.6906	-0.232361	1.72e-05	4.02e-05	0	1	0	0	0	0	0	0	4	2	1	3	5	XP_022008573.1	uncharacterized protein LOC110907967 [Helianthus annuus]
TRINITY_DN51106_c0_g1	3.69058	-0.232361	1.82e-05	4.25e-05	0	1	0	0	0	0	0	0	5	1	2	2	5	XP_024980311.1	uncharacterized protein LOC112517187 isoform X2 [Cynara cardunculus var. scolymus]
TRINITY_DN3776_c2_g1	3.69053	-0.232361	1.82e-05	4.25e-05	0	0	0	0	1	0	0	0	2	2	1	5	5	#N/A	#N/A
TRINITY_DN12691_c0_g1	3.6881	1.48387	6e-30	3.53e-29	1	1	3	0	2	2	1	2	19	20	25	15	21	XP_024978363.1	uncharacterized protein LOC112515687 [Cynara cardunculus var. scolymus]
TRINITY_DN21340_c0_g1	3.68713	2.01198	1.57e-43	1.15e-42	0	5	3	1	2	1	5	2	28	39	30	27	30	PWA69270.1	ABC transporter, G1, P-loop containing nucleoside triphosphate hydrolase [Artemisia annua]
TRINITY_DN40577_c0_g1	3.68708	3.83695	1.55e-154	2.71e-153	8	7	10	11	13	8	8	12	102.07	134	118.09	112.09	136	PWA70868.1	Pyruvate kinase [Artemisia annua]
TRINITY_DN39904_c0_g1	3.68628	1.06184	2.94e-19	1.35e-18	1	1	0	1	0	0	2	3	21	7	10	14	17	PWA65019.1	DNA-binding WRKY [Artemisia annua]
TRINITY_DN22420_c0_g1	3.68621	4.9578	0	0	26	22	20	23	24	20	16	21	298	265	276	251	245	XP_023734434.1	probable serine/threonine-protein kinase WNK11 isoform X2 [Lactuca sativa]
TRINITY_DN5704_c0_g1	3.68598	5.70848	0	0	48	42	35	35	35	21	40	36	440	465	427	464	465	PWA93111.1	hypothetical protein CTI12_AA075300 [Artemisia annua]
TRINITY_DN40926_c0_g1	3.68207	0.46279	4.9e-12	1.73e-11	1	1	0	1	0	0	1	0	7	9	5	12	5	#N/A	#N/A
TRINITY_DN25791_c0_g1	3.68206	0.462791	2.49e-12	8.94e-12	1	0	0	0	1	1	1	0	8	11	6	6	7	PWA85310.1	hypothetical protein CTI12_AA149770 [Artemisia annua]
TRINITY_DN36717_c0_g1	3.68206	0.46279	3.93e-12	1.4e-11	0	1	2	1	0	0	0	0	4	7	11	7	9	XP_023751751.1	uncharacterized protein LOC111900099 [Lactuca sativa]
TRINITY_DN68676_c0_g1	3.68206	0.46279	2.81e-12	1.01e-11	1	0	0	0	0	1	1	1	11	6	6	9	6	XP_022009443.1	putative glutamine amidotransferase PB2B2.05 [Helianthus annuus]
TRINITY_DN14706_c0_g1	3.67847	1.56517	4.79e-29	2.76e-28	1	1	3	2	1	0	4	1	10	30.94	24	24	18	PWA41860.1	Extracellular solute-binding protein, family 3 [Artemisia annua]
TRINITY_DN1207_c0_g3	3.67728	2.4839	3.35e-61	3.03e-60	2	5	3	2	4	4	4	4	48	43	47	44	40	XP_023748857.1	cysteine-rich receptor-like protein kinase 15 [Lactuca sativa]
TRINITY_DN8217_c0_g1	3.67369	1.47338	8.74e-30	5.12e-29	3	2	1	2	2	1	1	0	15	23	19	22	20	#N/A	#N/A
TRINITY_DN13183_c0_g1	3.67246	4.2929	1.13e-209	2.51e-208	16	9	14	19	10	14	11	15	173	152	155	197	156	PWA61589.1	MAC/Perforin domain-containing protein [Artemisia annua]
TRINITY_DN33519_c0_g1	3.66796	0.257969	1.1e-09	3.47e-09	0	0	1	1	0	0	1	0	8	6	8	1	7	XP_024971631.1	calcium-binding protein PBP1-like [Cynara cardunculus var. scolymus]
TRINITY_DN12694_c0_g1	3.66789	0.257969	5.29e-10	1.69e-09	0	0	1	0	0	0	1	1	5	9	4	7	5	PWA39604.1	hypothetical protein CTI12_AA562960 [Artemisia annua]
TRINITY_DN19420_c0_g1	3.66788	0.257969	4.07e-10	1.31e-09	0	0	0	0	0	2	0	1	8	6	6	5	5	XP_021989594.1	hydroxyproline O-galactosyltransferase GALT3-like [Helianthus annuus]
TRINITY_DN6658_c0_g2	3.66787	0.257969	4.07e-10	1.31e-09	0	0	0	1	0	0	0	2	6	6	5	7	6	XP_024980878.1	wall-associated receptor kinase-like 10 [Cynara cardunculus var. scolymus]
TRINITY_DN15393_c0_g1	3.66787	0.257968	5.73e-10	1.83e-09	2	0	0	1	0	0	0	0	5	5	9	4	7	#N/A	#N/A
TRINITY_DN56741_c0_g1	3.66783	0.257968	5.74e-10	1.83e-09	1	0	0	0	0	1	0	1	8	3	5	6	8	PWA54796.1	hypothetical protein CTI12_AA430660 [Artemisia annua]
TRINITY_DN7560_c0_g1	3.66688	1.7932	9.51e-37	6.3e-36	2	1	5	0	5	2	1	0	22	22	30	22.93	31.99	XP_024959110.1	TMV resistance protein N-like isoform X5 [Cynara cardunculus var. scolymus]
TRINITY_DN15465_c0_g1	3.66555	1.04776	2.22e-20	1.05e-19	0	0	1	1	4	1	1	0	16	15	11	13	13	#N/A	#N/A
TRINITY_DN6964_c0_g3	3.66451	1.92994	1.16e-39	8.04e-39	3	4	4	0	3	1	2	1	23	26	29	41	25	XP_024966537.1	TMV resistance protein N-like [Cynara cardunculus var. scolymus]
TRINITY_DN5582_c0_g2	3.66297	2.56025	1.84e-63	1.7e-62	5	5	2	2	2	5	5	4	46	43	48	43	55	XP_021989711.1	protein ALP1-like [Helianthus annuus]
TRINITY_DN37346_c0_g1	3.65633	0.914492	1.58e-17	6.87e-17	2	0	1	0	1	1	1	1	15	14	10	6	15	#N/A	#N/A
TRINITY_DN8644_c0_g1	3.65552	5.37295	0	0	34	34	25	29	32	25	32	24	338	358	348	351	388	XP_023749866.1	leucine-rich repeat receptor-like tyrosine-protein kinase PXC3 [Lactuca sativa]
TRINITY_DN29381_c0_g1	3.65393	1.1567	5.44e-21	2.63e-20	1	1	0	1	0	3	1	2	21	14	8	19	13	XP_024965791.1	F-box/LRR-repeat protein At3g26922-like [Cynara cardunculus var. scolymus]
TRINITY_DN49533_c0_g1	3.6513	1.54527	3.28e-29	1.9e-28	4	2	0	2	0	1	0	4	25	23	26	17	14	#N/A	#N/A
TRINITY_DN12241_c0_g1	3.64738	2.67	4.53e-68	4.39e-67	4	5	2	7	8	2	3	2	50	58	52	50	45	PWA83565.1	hypothetical protein CTI12_AA131380 [Artemisia annua]
TRINITY_DN20616_c0_g1	3.64457	2.5453	5.85e-60	5.23e-59	3	0	6	4	4	5	7	1	58	45	50	34	45	XP_021977959.1	uncharacterized protein LOC110873340 [Helianthus annuus]
TRINITY_DN59590_c0_g1	3.64444	1.62327	3.92e-33	2.44e-32	2	3	0	1	1	3	4	0	22	20	23	24	23	PWA72223.1	Multi antimicrobial extrusion protein [Artemisia annua]
TRINITY_DN51761_c0_g1	3.64438	0.441417	1.84e-11	6.34e-11	0	2	0	1	0	0	1	0	8	13	6	5	5	#N/A	#N/A
TRINITY_DN18119_c0_g1	3.64431	0.767648	5.41e-16	2.24e-15	1	2	0	3	0	0	0	0	12	9	10	11	10	#N/A	#N/A
TRINITY_DN19078_c0_g1	3.6442	0.441416	7.33e-12	2.57e-11	0	0	1	1	1	0	1	0	5	6	10	6	10	XP_022036780.1	uncharacterized protein LOC110939527 [Helianthus annuus]
TRINITY_DN2554_c0_g1	3.63839	7.94959	0	0	187	195	160	183	180	170.96	188	170	2157	2119	2169	2094	2177	PWA60081.1	plant lipid transfer protein/Par allergen [Artemisia annua]
TRINITY_DN20453_c0_g1	3.63645	1.35262	2.66e-25	1.43e-24	0	1	2	2	1	1	2	2	21	24	14	17	13	PWA66603.1	WRKY48 [Artemisia annua]
TRINITY_DN2781_c0_g1	3.63637	7.22845	0	0	125	108	96	123	113	115	96	94	1318	1307	1232	1301	1337	XP_021976466.1	protein DETOXIFICATION 12-like [Helianthus annuus]
TRINITY_DN4764_c0_g1	3.63469	6.95901	0	0	93	101	89	102	82	94	84	77	1057	1076	1090	1076	1086	XP_024978742.1	probable calcium-binding protein CML45 [Cynara cardunculus var. scolymus]
TRINITY_DN61962_c0_g1	3.62958	3.89118	5.07e-163	9.21e-162	12	5	12	7	10	9	17	11	115	131	127	133	117	OTG18107.1	hypothetical protein HannXRQ_Chr08g0219501 [Helianthus annuus]
TRINITY_DN13256_c0_g1	3.62954	3.37824	4.26e-113	5.94e-112	5	6	5	10	5	10	8	8	88	84	96	78	84	PLY76742.1	hypothetical protein LSAT_7X43280 [Lactuca sativa]
TRINITY_DN46180_c0_g1	3.62943	2.57505	6.17e-63	5.69e-62	6	4	3	2	4	8	2	2	54	50	40	48	45	XP_022023007.1	uncharacterized protein LOC110923139 [Helianthus annuus]
TRINITY_DN3212_c1_g1	3.6282	0.604148	2.17e-13	8.16e-13	0	0	1	1	0	0	1	2	10	10	5	6	13	#N/A	#N/A
TRINITY_DN36684_c0_g1	3.62724	2.39774	7.75e-56	6.62e-55	2	4	2	3	4	5	5	2	40	43	33	43	48	XP_022028212.1	L-type lectin-domain containing receptor kinase IX.1-like [Helianthus annuus]
TRINITY_DN51215_c0_g1	3.62295	1.01919	1.22e-18	5.52e-18	1	1	2	1	0	2	0	1	11	18	18	12	7	XP_024984256.1	uncharacterized protein LOC112520189 [Cynara cardunculus var. scolymus]
TRINITY_DN2322_c0_g1	3.62014	0.233306	2.47e-08	7.18e-08	0	0	0	0	0	3.42	0.35	0	0	8.89	7.75	0.68	11.04	XP_024991992.1	cysteine-rich receptor-like protein kinase 2 [Cynara cardunculus var. scolymus]
TRINITY_DN63793_c0_g1	3.62006	0.233306	2.09e-09	6.46e-09	0	1	1	1	0	0	0	0	10	7	4	4	4	XP_024990054.1	G-type lectin S-receptor-like serine/threonine-protein kinase SD2-5 [Cynara cardunculus var. scolymus]
TRINITY_DN14556_c0_g1	3.62003	0.233306	2.69e-09	8.28e-09	0	0	2	0	1	0	0	0	6	8	2	9	4	#N/A	#N/A
TRINITY_DN2237_c1_g1	3.61997	0.233307	1.26e-09	3.94e-09	0	1	0	0	0	0	0	2	6	8	4	4	7	#N/A	#N/A
TRINITY_DN18000_c0_g1	3.61992	0.233306	6.64e-09	2e-08	0	0	1	1	0	0	1	0	5	4	12	7	1	AMR68980.1	DOF transcription factor 5, partial [Chrysanthemum x morifolium]
TRINITY_DN68316_c0_g1	3.61984	0.233306	3.31e-09	1.01e-08	1	0	0	0	0	1	0	1	3	6	6	11	3	#N/A	#N/A
TRINITY_DN2920_c0_g1	3.61873	3.02286	7.67e-85	8.59e-84	4	6	6	7	7	4	4	6	59	83	59	63	67	XP_023751315.1	putative 12-oxophytodienoate reductase 11 [Lactuca sativa]
TRINITY_DN1718_c1_g1	3.61602	5.28938	0	0	25	28	26	34	32	28	30	24	334	324	375	321	322	XP_024988671.1	probable ADP-ribosylation factor GTPase-activating protein AGD5 isoform X2 [Cynara cardunculus var. scolymus]
TRINITY_DN36298_c0_g1	3.61274	6.36914	0	0	73	63	46	56	59	56	68	64	705	680	763	726	691	AUG69001.1	HSFB1 [Chrysanthemum x morifolium]
TRINITY_DN560_c3_g1	3.61068	2.13025	1.13e-43	8.34e-43	3	4	2	5	0	1	4	3	43	34	22	41	28	XP_021983630.1	nucleobase-ascorbate transporter 3 [Helianthus annuus]
TRINITY_DN30604_c0_g1	3.60871	2.4734	8.04e-56	6.87e-55	8	1	4	3	2	4	5	2	44	32	39	46	58	XP_021994253.1	probable serine/threonine-protein kinase PIX7 [Helianthus annuus]
TRINITY_DN4891_c0_g1	3.60626	5.85572	0	0	44	44	42	30	55	49	37	39	537	489	494	479	491	PWA61230.1	WRKY9 [Artemisia annua]
TRINITY_DN47245_c0_g1	3.60104	1.00469	2.8e-19	1.29e-18	1	1	0	2.91	1.02	1	0	0.97	12.08	10.96	12.03	16.02	14.08	XP_021973789.1	zinc finger protein ZAT11-like [Helianthus annuus]
TRINITY_DN57223_c0_g1	3.59555	1.1168	7.76e-21	3.73e-20	0	0	1	0	2	3	0	3	11	18	16	12	15	PWA93335.1	alanine:glyoxylate aminotransferase 3 [Artemisia annua]
TRINITY_DN22694_c0_g1	3.59553	0.584782	4.24e-13	1.58e-12	1	1	0	1	0	0	2	0	6	12	11	5	9	#N/A	#N/A
TRINITY_DN49279_c0_g1	3.59548	0.584782	5.9e-13	2.18e-12	2	1	0	0	0	2	0	0	14	7	8	5	9	XP_021973922.1	uncharacterized protein LOC110868947 [Helianthus annuus]
TRINITY_DN41927_c0_g1	3.59519	-0.267127	4.39e-05	9.87e-05	0	0	0	0	0	0	1	0	4	3	5	2	0	GAV89422.1	hypothetical protein CFOL_v3_32837, partial [Cephalotus follicularis]
TRINITY_DN15412_c0_g1	3.59518	-0.267127	3.92e-05	8.86e-05	0	0	0	0	0	1	0	0	4	4	1	2	3	XP_024963967.1	G-type lectin S-receptor-like serine/threonine-protein kinase At1g34300 [Cynara cardunculus var. scolymus]
TRINITY_DN42034_c0_g1	3.59513	-0.267127	4.17e-05	9.38e-05	0	0	0	0	1	0	0	0	0	4	3	4	3	#N/A	#N/A
TRINITY_DN60571_c0_g1	3.59508	-0.267127	4.17e-05	9.38e-05	0	0	0	0	0	0	0	1	0	4	3	3	4	#N/A	#N/A
TRINITY_DN48064_c0_g1	3.59507	-0.267127	3.92e-05	8.85e-05	0	0	0	0	1	0	0	0	4	1	4	2	3	#N/A	#N/A
TRINITY_DN54233_c0_g1	3.59503	-0.267127	4.13e-05	9.3e-05	0	0	0	0	0	0	0	1	4	2	2	5	1	#N/A	#N/A
TRINITY_DN60549_c0_g1	3.59502	-0.267127	4.39e-05	9.86e-05	1	0	0	0	0	0	0	0	3	2	0	5	4	#N/A	#N/A
TRINITY_DN13668_c0_g1	3.59496	-0.267127	4.24e-05	9.55e-05	0	0	0	0	0	0	1	0	1	1	3	5	4	PWA62127.1	serine/threonine-protein kinase, active site protein [Artemisia annua]
TRINITY_DN3870_c0_g1	3.59285	2.70181	2.35e-69	2.31e-68	4	5	4	3	6	5	1	7	50	51	55	51	53	XP_024984259.1	uncharacterized protein LOC112520191 [Cynara cardunculus var. scolymus]
TRINITY_DN7092_c0_g1	3.58786	2.99745	2.49e-84	2.79e-83	7	5	5	3	6	10	3	5	59	65	75	67	58	PWA35101.1	protein kinase-like domain-containing protein [Artemisia annua]
TRINITY_DN40235_c1_g1	3.58738	1.31785	6.06e-23	3.07e-22	1	3	1	2	1	0	1	2	18	20	25	7	16	#N/A	#N/A
TRINITY_DN49463_c0_g1	3.58021	2.26411	3.48e-50	2.8e-49	3	4	3	4	1	0	5	5	42	31	37	35	41	XP_023772019.1	elongation of fatty acids protein 3-like [Lactuca sativa]
TRINITY_DN2459_c0_g1	3.58004	8.98673	0	0	382	388	393	373	350	400	392	371	4322	4377	4427	4343	4405	PWA87480.1	lipoxygenase [Artemisia annua]
TRINITY_DN36396_c0_g1	3.57954	3.28831	1.27e-102	1.64e-101	7	4	4	11	5	11	5	8	79.82	79	79	93.01	69.87	#N/A	#N/A
TRINITY_DN7995_c0_g2	3.5787	-0.009967	9.81e-07	2.55e-06	1	1	0	0	0	0	0	0	2	6	1	8	4	XP_023765659.1	uncharacterized protein LOC111914144 [Lactuca sativa]
TRINITY_DN26064_c0_g1	3.5787	-0.00996699	5.19e-07	1.38e-06	1	0	0	0	0	0	1	0	5	4	5	5	2	PWA56916.1	protein kinase superfamily protein [Artemisia annua]
TRINITY_DN9299_c0_g1	3.5786	-0.00996704	8.06e-07	2.11e-06	0	0	1	0	0	0	0	1	2	4	2	5	8	XP_024981408.1	wall-associated receptor kinase-like 1 [Cynara cardunculus var. scolymus]
TRINITY_DN4506_c0_g1	3.57746	5.57918	0	0	34	37	35	42	34	34	39	30	365	426	427	404	425	XP_021969892.1	protein NLP7-like [Helianthus annuus]
TRINITY_DN16510_c0_g1	3.57686	1.65147	3.21e-32	1.97e-31	1	4	1	1	2	1	3	2	25	29	17	24	19	#N/A	#N/A
TRINITY_DN7186_c0_g1	3.57676	6.8285	0	0	91	80	95	86	84	87	83	77	987	927	980	1006	994	XP_023732619.1	G-type lectin S-receptor-like serine/threonine-protein kinase At1g67520 [Lactuca sativa]
TRINITY_DN70696_c0_g1	3.57555	1.10326	1.65e-20	7.82e-20	1	0	2	0	2	2	1	1	11	18	12	17	13	XP_023759837.1	UDP-glucuronic acid decarboxylase 2-like [Lactuca sativa]
TRINITY_DN23958_c0_g1	3.57356	2.20825	3.34e-48	2.62e-47	2	5	3	6	3	2	1	2	39	30	32	36	41	XP_023761020.1	heat shock cognate 70 kDa protein 2-like [Lactuca sativa]
TRINITY_DN11371_c0_g1	3.57214	3.46555	3.37e-118	4.83e-117	8	9	9	13	6	6	9	3	89	84	101	89	93	XP_024980272.1	potassium channel AKT1-like [Cynara cardunculus var. scolymus]
TRINITY_DN20630_c0_g1	3.57178	1.85917	8.6e-37	5.71e-36	3	3	3	1	2	3	0	3	25	19	25	30	36	PWA76784.1	leucine-rich repeat protein [Artemisia annua]
TRINITY_DN2693_c2_g1	3.57031	0.208215	9.96e-09	2.97e-08	1	0	0	0	1	0	0	1	4	4	5	5	10	PWA71389.1	bulb-type lectin domain-containing protein [Artemisia annua]
TRINITY_DN6764_c0_g1	3.5702	5.54261	0	0	39	28.97	35	42	29	31	42.02	32	414	401	394	398	387	XP_023737405.1	staphylococcal-like nuclease CAN2 isoform X1 [Lactuca sativa]
TRINITY_DN3720_c0_g1	3.56966	5.24917	0	0	27	28	24	31	30	29	29	29	334	305	297	336	351	PWA88028.1	cytochrome P450 mono-oxygenase [Artemisia annua]
TRINITY_DN33747_c0_g1	3.56536	0.397694	2.08e-10	6.76e-10	1	0	1	1	0	0	1	0	14	4	5	8	4	#N/A	#N/A
TRINITY_DN13881_c0_g2	3.56211	0.565153	1.4e-12	5.1e-12	2	0	2	1	0	0	0	0	6	14	6	7	9	#N/A	#N/A
TRINITY_DN14170_c0_g1	3.56195	0.565153	1.9e-12	6.85e-12	1	1	0	0	0	1	1	1	3	8	12	7	12	KVH87545.1	UDP-glucuronosyl/UDP-glucosyltransferase [Cynara cardunculus var. scolymus]
TRINITY_DN67737_c0_g1	3.56148	2.47866	1.06e-57	9.23e-57	7	3	1	4	4	1	5	5	45	35	44	46	49	ALF46618.1	NIN-like protein, partial [Chrysanthemum x morifolium]
TRINITY_DN22083_c0_g1	3.5596	0.71518	6.87e-15	2.72e-14	1	0	1	1	0	1	1	1	10	12	8	7	12	XP_023761093.1	boron transporter 4 isoform X1 [Lactuca sativa]
TRINITY_DN5069_c0_g1	3.5583	4.28242	8.67e-204	1.87e-202	14	15	14	15	26	13	8	10	149	173	148	168	181	XP_023756048.1	LEAF RUST 10 DISEASE-RESISTANCE LOCUS RECEPTOR-LIKE PROTEIN KINASE-like 2.1 isoform X1 [Lactuca sativa]
TRINITY_DN18756_c0_g1	3.5578	0.851066	5.77e-16	2.39e-15	4	2	0	0	0	0	0	1	8	13	17	9	9	#N/A	#N/A
TRINITY_DN39_c0_g1	3.55601	3.82874	1.94e-153	3.38e-152	13	13	7	14	4	13	9	10	125	110	121	123	113	XP_022022766.1	protein NIM1-INTERACTING 2 [Helianthus annuus]
TRINITY_DN2519_c0_g1	3.55523	1.08958	1.65e-19	7.62e-19	0	2	2	0	1	1	2	1	21	9	15	11	14	PLY74482.1	hypothetical protein LSAT_7X31420 [Lactuca sativa]
TRINITY_DN59642_c0_g1	3.55522	1.08958	9.66e-20	4.5e-19	0	1	1	2	1	2	1	1	12	13	10	21	14	XP_022009225.1	wall-associated receptor kinase-like 2 [Helianthus annuus]
TRINITY_DN4356_c0_g1	3.55035	3.28831	5.24e-96	6.44e-95	8	4	11	7	5	5	11	5	77.81	66.21	80.96	104.52	69.99	PWA89323.1	wall-associated kinase family protein [Artemisia annua]
TRINITY_DN3591_c0_g1	3.54942	2.13691	5.75e-42	4.14e-41	3	1	2	3	5	2	3	4	42	38	43	21	24	XP_022028614.1	ABC transporter C family member 3-like [Helianthus annuus]
TRINITY_DN5304_c0_g1	3.54526	6.24379	0	0	63	59	56	65	49	66	60	45	651	664	667	647	619	XP_022015730.1	AAA-ATPase At2g18193-like [Helianthus annuus]
TRINITY_DN28098_c0_g1	3.54039	6.98374	0	0	90	93	93	109	100	100	95	98	1064	1092	1091	1109	1079	XP_023766980.1	mitochondrial uncoupling protein 5-like [Lactuca sativa]
TRINITY_DN14674_c0_g1	3.53945	1.76767	3.18e-32	1.96e-31	1	0	2	3	0	2	4	5	22	38	29	19	17	PWA51732.1	hypothetical protein CTI12_AA461460 [Artemisia annua]
TRINITY_DN27710_c0_g1	3.53731	3.96981	1.12e-166	2.06e-165	10	12	10	19	6	11	14	11	128	116	136	131	143	XP_024987176.1	calcium-dependent protein kinase 26-like [Cynara cardunculus var. scolymus]
TRINITY_DN6518_c0_g1	3.53352	0.960296	3.48e-18	1.55e-17	1	0	1	3	1	1	0	1	16	11	11	11	13	#N/A	#N/A
TRINITY_DN28178_c0_g1	3.5326	2.17626	3.11e-47	2.41e-46	4	5	2	3	2	3	3	2	30	34	38	36	35	OTG31575.1	putative multidrug resistance-associated protein 8 [Helianthus annuus]
TRINITY_DN5811_c0_g1	3.53158	7.69668	0	0	173	150	155	183	162	180	136	145	1820	1813	1804	1732	1742	XP_023755385.1	probable cinnamyl alcohol dehydrogenase 6 [Lactuca sativa]
TRINITY_DN2542_c0_g1	3.53084	8.81529	0	0	377	360	366	328	326	340	338	355	3940	3948	3888	3708	3861	XP_023745089.1	glutamate dehydrogenase B [Lactuca sativa]
TRINITY_DN41938_c0_g1	3.52774	0.545253	1.1e-12	4e-12	1	1	0	1	0	1	1	0	8	9	6	7	11	#N/A	#N/A
TRINITY_DN18479_c0_g1	3.52774	0.545253	1.1e-12	4e-12	1	1	0	1	0	1	0	1	6	10	9	8	8	#N/A	#N/A
TRINITY_DN22903_c0_g1	3.52771	0.545253	2.41e-12	8.67e-12	0	0	0	1	0	2	1	1	9	5	12	5	10	#N/A	#N/A
TRINITY_DN1047_c0_g1	3.52498	3.86732	9.71e-157	1.72e-155	10	13	9	10	10	10	15	10	118.02	118	122	117	132	XP_024996319.1	G-type lectin S-receptor-like serine/threonine-protein kinase CES101 [Cynara cardunculus var. scolymus]
TRINITY_DN67191_c0_g1	3.52431	0.375326	1.97e-10	6.44e-10	1	2	0	0	0	0	1	0	2	10	6	8	8	#N/A	#N/A
TRINITY_DN32455_c0_g1	3.52431	0.375327	1.31e-10	4.32e-10	1	0	0	0	0	0	1	2	9	10	5	6	4	PWA76054.1	lectin-receptor kinase [Artemisia annua]
TRINITY_DN2620_c0_g2	3.52428	0.375327	9.54e-11	3.16e-10	2	0	0	0	0	1	0	1	6	8	10	5	5	#N/A	#N/A
TRINITY_DN73350_c0_g1	3.52427	0.375326	7.62e-11	2.54e-10	0	0	0	1	0	0	2	1	6	5	7	7	9	XP_023752844.1	ACT domain-containing protein ACR8-like [Lactuca sativa]
TRINITY_DN23336_c0_g1	3.52362	4.70651	5.21e-290	1.48e-288	18	19	24	16	23	19	25	15	219	212	222	230	220	#N/A	#N/A
TRINITY_DN36285_c1_g1	3.51999	3.18919	7.38e-95	8.99e-94	5	7	8	9	7	6	3	8	79	69	67	83	73	#N/A	#N/A
TRINITY_DN8985_c0_g1	3.51922	6.88559	0	0	102	80	79	107	103	87	97	81	1045	1024	1001	950	1047	PWA40678.1	haloacid dehalogenase-like hydrolase (HAD) superfamily protein [Artemisia annua]
TRINITY_DN57634_c0_g1	3.51907	1.27016	7.03e-22	3.47e-21	3	1	1	0	3	2	0	1	23.04	15	18	8	18	XP_023741391.1	homeobox-leucine zipper protein HAT22-like isoform X1 [Lactuca sativa]
TRINITY_DN22488_c0_g1	3.51907	0.18268	1.43e-08	4.22e-08	0	0	0	1	1	0	1	0	4	7	5	7	4	#N/A	#N/A
TRINITY_DN46129_c0_g1	3.51899	3.79753	5.33e-141	8.64e-140	6	16	11	7	11	8	7	17	119	105	110	104	139	XP_023728462.1	uncharacterized protein LOC111876170 [Lactuca sativa]
TRINITY_DN14830_c0_g1	3.51897	1.27016	1.71e-21	8.37e-21	3	0	0	3	1	1	2	1	24	10	18.96	18.98	10	XP_021985445.1	probable serine/threonine-protein kinase PIX7 [Helianthus annuus]
TRINITY_DN68736_c0_g1	3.51763	1.81829	1.81e-35	1.18e-34	3	0	3	3	0	2	4	3	23	25	19	31	32	XP_022009468.1	LOB domain-containing protein 41-like [Helianthus annuus]
TRINITY_DN27850_c0_g1	3.51181	1.99741	4.86e-39	3.35e-38	1	4	2	0	4	4	4	2	26	23	39	24	38	#N/A	#N/A
TRINITY_DN3488_c0_g1	3.51113	5.28937	0	0	33	35	29	29	32	28	28	28	331	321	346	316	347	PWA44516.1	hypothetical protein CTI12_AA522390 [Artemisia annua]
TRINITY_DN4087_c0_g1	3.5111	4.35853	6.68e-224	1.57e-222	14	11.01	16	23	17	14	11	19	170	169.06	173	169.65	179.14	OTG05875.1	putative protein kinase-like domain-containing protein [Helianthus annuus]
TRINITY_DN14610_c1_g1	3.51072	-0.0397143	2.36e-06	5.96e-06	1	1	0	0	0	0	0	0	3	9	4	1	3	KVH88623.1	Bifunctional inhibitor/plant lipid transfer protein/seed storage helical domain-containing protein [Cynara cardunculus var. scolymus]
TRINITY_DN67574_c0_g1	3.51042	-0.0397145	1.51e-06	3.85e-06	1	1	0	0	0	0	0	0	4	6	4	5	1	#N/A	#N/A
TRINITY_DN47486_c0_g1	3.5104	-0.0397145	1.23e-06	3.17e-06	0	0	1	0	1	0	0	0	4	6	3	4	3	PWA84032.1	hypothetical protein CTI12_AA134830 [Artemisia annua]
TRINITY_DN15881_c0_g1	3.51037	-0.0397146	1.11e-06	2.86e-06	0	0	1	0	1	0	0	0	4	5	4	3	4	#N/A	#N/A
TRINITY_DN12243_c0_g1	3.51034	-0.0397147	1.76e-06	4.47e-06	0	0	0	0	1	0	1	0	8	2	4.37	3	3	XP_024966537.1	TMV resistance protein N-like [Cynara cardunculus var. scolymus]
TRINITY_DN44350_c0_g1	3.51033	-0.0397147	1.64e-06	4.18e-06	0	0	0.96	0	1	0	0	0	7	2	5	4.36	2	#N/A	#N/A
TRINITY_DN70549_c0_g1	3.51022	-0.0397147	2.37e-06	5.97e-06	0	0	0	0	0	2	0	0	3	2	7	1	7	XP_023740083.1	heavy metal-associated isoprenylated plant protein 47-like isoform X2 [Lactuca sativa]
TRINITY_DN10054_c0_g1	3.50913	3.34697	2.91e-105	3.85e-104	8	5	10	9	9	9	6	4	86	86	85	89	70	PLY73878.1	hypothetical protein LSAT_3X30360 [Lactuca sativa]
TRINITY_DN17249_c0_g1	3.50533	3.8349	2.3e-144	3.81e-143	7	11	10	13	4	17	10	14	126	93	123	121	129	XP_024992014.1	exocyst complex component EXO70H1-like [Cynara cardunculus var. scolymus]
TRINITY_DN10411_c0_g1	3.5039	3.86532	1.97e-151	3.4e-150	16	20	6	12	7	8	9	10	131	105	120	124	125	XP_024968189.1	protein SRC2 homolog [Cynara cardunculus var. scolymus]
TRINITY_DN40396_c0_g1	3.50349	5.19828	0	0	31	32	32	28	19	27	27	32	322	311	302	300	322	XP_021988289.1	3,9-dihydroxypterocarpan 6A-monooxygenase-like [Helianthus annuus]
TRINITY_DN30624_c0_g1	3.50023	0.67911	3.7e-14	1.43e-13	2	0	0	1	1	1	0	1	10	8	9	12	8	#N/A	#N/A
TRINITY_DN11146_c0_g1	3.49966	2.3866	1.34e-51	1.09e-50	5	4	1	4	3	1	4	7	50	36	48	37	32	XP_023759907.1	sodium/calcium exchanger NCL1-like [Lactuca sativa]
TRINITY_DN15592_c0_g1	3.49548	1.80162	3.12e-34	1.98e-33	2	3	4	3	1	3	1	1	26	35	17	26	24	#N/A	#N/A
TRINITY_DN48499_c0_g1	3.49541	1.80162	1.9e-35	1.23e-34	1	0	3	2	5	2	3	2	25	30	28	19	26	XP_022035877.1	vestitone reductase [Helianthus annuus]
TRINITY_DN579_c0_g1	3.49407	2.58483	7.5e-60	6.69e-59	5	2	5	4	5	4	5	4	35	46	52	53	50	#N/A	#N/A
TRINITY_DN11577_c1_g1	3.49298	-0.302751	0.000100415	0.000217277	0	0	0	0	0	1	0	0	2	5	4	1	1	#N/A	#N/A
TRINITY_DN44653_c0_g1	3.49295	-0.302751	0.000106564	0.000230003	0	1	0	0	0	0	0	0	5	3	1	0	4	#N/A	#N/A
[truncated: 21,666 more rows]

## Sheet: Sheet1
TRINITY_DN28766_c0_g1	10.6108	4.30927	0	0	0	0	0	0	0	0	0	0	193	191	178	184	206	#N/A	#N/A
TRINITY_DN65437_c0_g1	10.3974	4.10176	0	0	0	0	0	0	0	0	0	0	173	165	170	150	163	XP_021965748.1	protein mesh-like [Folsomia candida]
TRINITY_DN8063_c0_g1	10.2496	3.95861	4.99e-296	1.45e-294	0	0	0	0	0	0	0	0	163	141	155	138	144	#N/A	#N/A
TRINITY_DN1160_c1_g1	10.1675	7.27535	0	0	0	0	0	2	2	0	3	3	1535	1504	1541	1546	1471	XP_026462482.1	vitellogenin-A1-like [Ctenocephalides felis]
TRINITY_DN4388_c0_g1	9.89215	5.14563	0	0	0	0	1	0	0	0	0	1	347	350	321	353	347	XP_022010209.1	uncharacterized protein LOC110909706 [Helianthus annuus]
TRINITY_DN1722_c0_g2	9.86788	4.55055	0	0	0.44	0	0	0	1	0	0	0	268.09	196.87	241.9	245.65	175.55	XP_021975061.1	uncharacterized protein LOC110870166 [Helianthus annuus]
TRINITY_DN1160_c0_g1	9.8182	7.63583	0	0	4	1	4	3	0	1	1	3	1919	1948	2031	1894	1961	XP_026462481.1	LOW QUALITY PROTEIN: vitellogenin-A1-like [Ctenocephalides felis]
TRINITY_DN56688_c0_g1	9.81408	6.0548	0	0	2	0	2	0	0	0	1	0	628	679	644	645	651	PWA98881.1	alternative oxidase 1D [Artemisia annua]
TRINITY_DN1160_c2_g1	9.73908	3.46822	9.92e-203	2.13e-201	0	0	0	0	0	0	0	0	111	91	121	91	106	XP_017781017.1	PREDICTED: vitellogenin-like [Nicrophorus vespilloides]
TRINITY_DN2458_c0_g1	9.73357	3.46292	3.05e-207	6.67e-206	0	0	0	0	0	0	0	0	96.26	114.33	109.05	95.96	102.75	AAH21837.1	Ubc protein [Mus musculus]
TRINITY_DN905_c0_g1	9.73029	5.39408	0	0	0	1	0	0	1	0	1	0	427	389	397	410	422	XP_021979261.1	uncharacterized protein LOC110875373 [Helianthus annuus]
TRINITY_DN29751_c0_g1	9.50556	4.76585	0	0	0	0	0	1	0	0	0	1	278	267	246	245	278	#N/A	#N/A
TRINITY_DN7377_c0_g1	9.47199	3.21464	8.85e-171	1.66e-169	0	0	0	0	0	0	0	0	100	89	79	83	81	#N/A	#N/A
TRINITY_DN14914_c0_g1	9.45518	3.1988	3.88e-168	7.2e-167	0	0	0	0	0	0	0	0	91	82	74	82	98	XP_001654240.1	maternal protein exuperantia-2 [Aedes aegypti]
TRINITY_DN745_c0_g1	9.32554	9.14483	0	0	10	11	7	7	10	11	3	12	5514	5583	5597	5442	5573	OTG36297.1	putative heat shock protein 70 family [Helianthus annuus]
TRINITY_DN28526_c0_g1	9.31081	4.57531	0	0	0	1	1	0	0	0	0	0	224	245	234	228	217	#N/A	#N/A
TRINITY_DN6494_c0_g1	9.27055	3.96985	1.68e-282	4.7e-281	0	0	0	0	0	1	0	0	180	141	152	125	148	XP_026272532.1	vitellogenin-1-like [Frankliniella occidentalis]
TRINITY_DN16886_c0_g1	9.25656	3.01205	1.65e-148	2.8e-147	0	0	0	0	0	0	0	0	76	71	81	65	79	ACT80192.1	cytochrome c oxidase subunit 1 (mitochondrion) [Bradysia amoena]
TRINITY_DN5166_c0_g1	9.17247	4.44035	0	0	1	0	0	0	0	1	0	0	230	184	208	219	202	ABV60316.1	putative ADP/ATP translocase [Lutzomyia longipalpis]
TRINITY_DN10008_c0_g1	9.09615	3.80177	2.31e-266	6.21e-265	1	0	0	0	0	0	0	0	142	125	140	127	127	PWA80350.1	hypothetical protein CTI12_AA197740 [Artemisia annua]
TRINITY_DN28371_c0_g1	9.08405	2.85114	1.65e-132	2.57e-131	0	0	0	0	0	0	0	0	68	72	58	67	65	XP_002066234.1	elongation factor 1-alpha 1 [Drosophila willistoni]
TRINITY_DN1550_c0_g1	8.98734	3.69741	1.17e-226	2.77e-225	0	0	0	1	0	0	0	0	109.25	91.87	147.77	134.38	130.16	AID52928.1	60S acidic ribosomal protein P0 [Carthamus tinctorius]
TRINITY_DN19097_c0_g1	8.96112	2.73735	1.07e-118	1.54e-117	0	0	0	0	0	0	0	0	59	63	52	55	74	AXX71242.1	juvenile hormone [Bradysia odoriphaga]
TRINITY_DN4305_c0_g1	8.8927	4.16835	0	0	0	0	2	0	0	0	0	0	191	172	166	143	187	#N/A	#N/A
TRINITY_DN7529_c0_g1	8.7682	2.56027	4.74e-107	6.35e-106	0	0	0	0	0	0	0	0	50	56	48	59	52	#N/A	#N/A
TRINITY_DN3463_c0_g1	8.75489	6.79936	0	0	0	1	1	3	3	5	1	6	1099	1104	1095	1091	1055.02	XP_024984476.1	ADP,ATP carrier protein, mitochondrial [Cynara cardunculus var. scolymus]
TRINITY_DN16233_c0_g1	8.74078	2.53526	3.01e-106	4.01e-105	0	0	0	0	0	0	0	0	52	52	51	54	51	YP_009487737.1	cytochrome c oxidase subunit III (mitochondrion) [Anopheles gilesi]
TRINITY_DN65266_c0_g1	8.7185	2.51494	2.12e-101	2.71e-100	0	0	0	0	0	0	0	0	62	54	43	51	46	KVH96323.1	Protein of unknown function DUF1262 [Cynara cardunculus var. scolymus]
TRINITY_DN65189_c0_g1	8.69425	4.37841	0	0	0	0	1	0	1	1	0	0	197	169	199	222	210	PWA76260.1	calcium-binding EF-hand family protein [Artemisia annua]
TRINITY_DN47773_c0_g1	8.66112	2.46285	1.84e-100	2.34e-99	0	0	0	0	0	0	0	0	49	48	45	53	51	ABD63902.1	heat shock cognate 70 [Rhynchosciara americana]
TRINITY_DN349_c0_g1	8.64627	6.88341	0	0	3	5	4	0	2	2	4	3	1155	1135	1152	1137	1191	XP_024968612.1	protein LURP-one-related 10-like [Cynara cardunculus var. scolymus]
TRINITY_DN310_c0_g3	8.6353	4.32103	0	0	0	1.08	2.31	0	0	0	0	0	201.33	202.52	191.27	175	186.83	PWA98523.1	ABC transporter Tap-like, P-loop containing nucleoside triphosphate hydrolase [Artemisia annua]
TRINITY_DN59_c0_g1	8.54065	10.6335	0	0	43	53	51	41	40	38	42	37	15452	15642	15410.8	15357	15409	XP_016547064.1	PREDICTED: elongation factor 1-alpha-like [Capsicum annuum]
TRINITY_DN57325_c0_g1	8.44029	2.26412	4.81e-84	5.36e-83	0	0	0	0	0	0	0	0	44	38	54	42	33	#N/A	#N/A
TRINITY_DN46617_c0_g1	8.42659	2.25189	7.11e-85	7.97e-84	0	0	0	0	0	0	0	0	47	36	49	40	37	WP_028454191.1	isocitrate lyase [Chitinilyticum litopenaei]
TRINITY_DN2070_c0_g1	8.41573	3.70865	1.42e-241	3.53e-240	0	1	0	0	0	0	0	1	127	142	112.22	116.99	118.99	#N/A	#N/A
TRINITY_DN15734_c0_g1	8.40579	2.23336	1.86e-83	2.06e-82	0	0	0	0	0	0	0	0	50	36	38	38	44	XP_019891996.1	PREDICTED: fructose-bisphosphate aldolase isoform X1 [Musca domestica]
TRINITY_DN5818_c0_g1	8.38312	3.12362	6.69e-160	1.2e-158	0	0	0	0	0	1	0	0	92	75	71	79	86	XP_024973455.1	uncharacterized protein LOC112511864 [Cynara cardunculus var. scolymus]
TRINITY_DN1626_c0_g1	8.3081	4.97936	0	0	2	0	2	1	1	1	0	0	307	310	295	318	293	PWA95995.1	hypothetical protein CTI12_AA029590 [Artemisia annua]
TRINITY_DN65452_c0_g1	8.26663	2.11008	5.06e-78	5.39e-77	0	0	0	0	0	0	0	0	37	37	40	40	33	XP_008198981.1	PREDICTED: protein LSM14 homolog B isoform X2 [Tribolium castaneum]
TRINITY_DN1031_c0_g1	8.25939	5.72806	0	0	2	1	1	0	2	1	5	1	528	509	529	483	526	PWA37172.1	UDP-glucuronosyl/UDP-glucosyltransferase [Artemisia annua]
TRINITY_DN66403_c0_g1	8.25576	5.09516	0	0	1	2	0	0	2	2	1	0	332	350	322	344	304	XP_024958679.1	uncharacterized protein LOC112499602 [Cynara cardunculus var. scolymus]
TRINITY_DN1940_c0_g1	8.2203	5.78809	0	0	0	1	1	1	3	0	5	3	547	529	548	532	529	PWA58385.1	hypothetical protein CTI12_AA399080 [Artemisia annua]
TRINITY_DN2955_c0_g1	8.21805	6.82646	0	0	7	1	4	2	4	2	5	5	1061	1144	1066	1131	1136	#N/A	#N/A
TRINITY_DN720_c0_g1	8.21537	8.59567	0	0	14	14	18	7	14	8	13	17	3890.15	3628.35	3805.03	3824.69	3747.63	XP_023741293.1	uncharacterized protein LOC111889380 [Lactuca sativa]
TRINITY_DN4683_c0_g1	8.20757	5.19758	0	0	1	3	0	0	0	3	2	0	351	372	337	345	370	XP_024975394.1	zinc finger protein ZAT12-like [Cynara cardunculus var. scolymus]
TRINITY_DN29578_c0_g1	8.20376	2.05485	3.99e-74	4.09e-73	0	0	0	0	0	0	0	0	43	33	32	34	37	#N/A	#N/A
TRINITY_DN29903_c0_g1	8.17126	2.02642	5.83e-72	5.88e-71	0	0	0	0	0	0	0	0	32	33	42	29	39	XP_026289649.1	vitellogenin-like [Frankliniella occidentalis]
TRINITY_DN11441_c0_g1	8.15532	3.85731	7.93e-269	2.15e-267	1	1	0	0	0	0	0	1	149	134	117	144	142	XP_022008773.1	uncharacterized protein LOC110908182 [Helianthus annuus]
TRINITY_DN56512_c0_g1	8.15476	2.01199	1.66e-71	1.67e-70	0	0	0	0	0	0	0	0	36	38	29	30	40	ANA52573.1	alpha-tubulin [Bradysia odoriphaga]
TRINITY_DN9122_c0_g4	8.13546	3.44155	1.73e-190	3.51e-189	0	1	0	0	0	1	0	0	87	89	99	103.78	129	OTF98454.1	putative protein kinase-like domain-containing protein [Helianthus annuus]
TRINITY_DN69619_c0_g1	8.11124	4.38122	0	0	0	1	0	0	1	1	0	2	212.85	190.65	185.97	203.31	204.37	#N/A	#N/A
TRINITY_DN4371_c0_g1	8.10013	4.94273	0	0	0	2	1	0	1	2	1	1	292	309	317	299	266	XP_012834922.1	PREDICTED: eukaryotic translation initiation factor 2 subunit beta-like [Erythranthe guttata]
TRINITY_DN3079_c0_g1	8.0679	5.31983	0	0	0	0	3	2	1	0	2	3	370	399	409	383	372	PWA86457.1	NADH-ubiquinone reductase complex 1 MLRQ subunit [Artemisia annua]
TRINITY_DN6388_c0_g1	8.01751	6.71765	0	0	3	4	5	4	4	3	4	5	1043	1039	992	1034	1022	XP_024986961.1	flotillin-like protein 4 [Cynara cardunculus var. scolymus]
TRINITY_DN1654_c0_g1	8.01166	4.68968	0	0	2	3	0	0	0	1	1	0	247	255	247	237	254	XP_023735423.1	transcription factor MYB4-like [Lactuca sativa]
TRINITY_DN7923_c0_g1	8.00787	5.75758	0	0	1	3	3	0	4	4	0	1	543	551	488	522	522	XP_023738715.1	protein PLANT CADMIUM RESISTANCE 3-like [Lactuca sativa]
TRINITY_DN2003_c0_g1	8.00546	5.13484	0	0	2	1	3	1	0	2	0	1	335	335	327	350	350	PWA38806.1	Leucine-rich repeat-containing protein [Artemisia annua]
TRINITY_DN56190_c0_g1	8.00169	6.18403	0	0	1	0	5	7	2	2	4	1	715	741	676	697	708	PLY68176.1	hypothetical protein LSAT_8X82901 [Lactuca sativa]
TRINITY_DN21364_c0_g1	7.99682	1.87521	6.31e-66	5.99e-65	0	0	0	0	0	0	0	0	29	33	30	35	28	XP_001656025.1	tubulin beta-1 chain [Aedes aegypti]
TRINITY_DN6684_c0_g1	7.98276	4.25668	0	0	0	0	3	1	0	0	0	1	180	176	190	198	168	PWA94492.1	hypothetical protein CTI12_AA056490 [Artemisia annua]
TRINITY_DN797_c0_g1	7.97365	4.4644	0	0	1	1	0	0	0	2	0	2	198	209	219	195.98	235.48	XP_023755783.1	serine carboxypeptidase-like 13 [Lactuca sativa]
TRINITY_DN282_c0_g1	7.96688	6.57777	0	0	4	1	6	6	3	3	3	4	908.16	955.57	951.02	947.82	890.46	AAT72931.1	cascarilladiene synthase [Solidago canadensis]
TRINITY_DN67481_c0_g1	7.95926	1.84297	8.45e-64	7.86e-63	0	0	0	0	0	0	0	0	32	32	35	26	26	#N/A	#N/A
TRINITY_DN19064_c0_g1	7.94973	1.83479	1.51e-62	1.38e-61	0	0	0	0	0	0	0	0	24	38	30	28	30	XP_001987059.1	GH21704 [Drosophila grimshawi]
TRINITY_DN27782_c0_g1	7.93854	7.67983	0	0	7	15	4	10	5	9	10	7	2094	1981	1948	2013	1970	PWA83781.1	AMP-binding, conserved site-containing protein [Artemisia annua]
TRINITY_DN9976_c0_g1	7.93042	1.8183	1.59e-62	1.46e-61	0	0	0	0	0	0	0	0	27.01	27	35	27	32	XP_021986405.1	UPF0481 protein At3g47200-like [Helianthus annuus]
TRINITY_DN9808_c0_g1	7.92217	3.94348	7.41e-292	2.13e-290	0	1	0	0	1	2	0	0	138	149	150	143	149	XP_023758746.1	cysteine-rich receptor-like protein kinase 10 isoform X1 [Lactuca sativa]
TRINITY_DN2439_c0_g1	7.9182	3.93967	5.95e-287	1.68e-285	0	0	0	1	1	0	1	1	149.98	134.99	148.09	135.98	158	XP_022015870.1	calcium-dependent protein kinase 28-like [Helianthus annuus]
TRINITY_DN2699_c0_g1	7.901	1.79321	2.66e-60	2.39e-59	0	0	0	0	0	0	0	0	32	28	28	35	22	#N/A	#N/A
TRINITY_DN66118_c0_g1	7.90096	1.79321	3.46e-59	3.07e-58	0	0	0	0	0	0	0	0	24	26	31	39	25	ACT80202.1	cytochrome b (mitochondrion) [Bradysia amoena]
TRINITY_DN52553_c0_g1	7.89923	2.6746	3.6e-114	5.05e-113	0	0	0	1	0	0	0	0	51	50	63	68	56	PWA87185.1	hypothetical protein CTI12_AA064120 [Artemisia annua]
TRINITY_DN268_c0_g2	7.89496	8.62614	0	0	21.74	10.92	15.36	22.91	17.48	11	18.64	16	3803.53	3898.69	3755.3	3991.83	3822.49	PWA42525.1	ABC transporter Tap-like, P-loop containing nucleoside triphosphate hydrolase [Artemisia annua]
TRINITY_DN11897_c0_g1	7.88109	1.77624	4.98e-58	4.36e-57	0	0	0	0	0	0	0	0	24	35.6	22.04	26	35.08	#N/A	#N/A
TRINITY_DN13539_c0_g1	7.87096	1.76767	3.97e-60	3.56e-59	0	0	0	0	0	0	0	0	27	27	32	31	25	XP_026468373.1	40S ribosomal protein S2 [Ctenocephalides felis]
TRINITY_DN5306_c0_g1	7.8609	5.23068	0	0	2	1	0	3	2	1	3	0	348	349	347	406	364	XP_023756964.1	putative transcription factor bHLH041 [Lactuca sativa]
TRINITY_DN66781_c0_g1	7.84699	5.75812	0	0	3	3	2	5	1	2	0	2	536	534	517	498	540	PWA55320.1	Plant disease resistance response protein [Artemisia annua]
TRINITY_DN57205_c0_g1	7.80182	6.10627	0	0	3	3	2	3	3	3	4	3	660	678	666	670	673	PWA79564.1	hypothetical protein CTI12_AA204210 [Artemisia annua]
TRINITY_DN57024_c0_g1	7.79835	1.70627	3.15e-57	2.73e-56	0	0	0	0	0	0	0	0	25	32	27	26	25	XP_023764744.1	uncharacterized protein LOC111913259 [Lactuca sativa]
TRINITY_DN20530_c0_g1	7.77705	1.68824	6.56e-53	5.43e-52	0	0	0	0	0	0	0	0	20	39	28	23	23	#N/A	#N/A
TRINITY_DN8144_c0_g1	7.774	2.56027	1.54e-105	2.04e-104	0	0	0	1	0	0	0	0	46.97	48.65	55.99	62.74	48.59	XP_022023064.1	SUPPRESSOR OF GAMMA RESPONSE 1-like [Helianthus annuus]
TRINITY_DN585_c0_g1	7.74482	8.29473	0	0	8	13	16	14	23	12	14	18	3099	3069	3048	3055	3038	XP_024960810.1	putative inactive disease susceptibility protein LOV1 [Cynara cardunculus var. scolymus]
TRINITY_DN61560_c0_g1	7.74415	1.66076	6.05e-55	5.12e-54	0	0	0	0	0	0	0	0	23	26	28	31	22	ACT80195.1	ATP synthase F0 subunit 6 (mitochondrion) [Bradysia amoena]
TRINITY_DN6211_c0_g1	7.73761	7.43755	0	0	9	8	9	14	5	4	6	10	1727	1730	1687	1683	1622	PWA45029.1	LURP1-like domain-containing protein [Artemisia annua]
TRINITY_DN11476_c0_g1	7.73314	1.65148	1.21e-52	9.95e-52	0	0	0	0	0	0	0	0	27	35	20	21	26	XP_019561190.1	PREDICTED: clavesin-1-like [Aedes albopictus]
TRINITY_DN12278_c0_g1	7.72211	1.64214	9.07e-50	7.26e-49	0	0	0	0	0	0	0	0	27	39	17	19	26	#N/A	#N/A
TRINITY_DN12703_c0_g1	7.71962	3.44155	4.21e-195	8.73e-194	0	0	0	2	0	0	1	0	105	116	94	87	105	XP_023737910.1	lysine histidine transporter-like 8 isoform X2 [Lactuca sativa]
TRINITY_DN27772_c0_g1	7.71638	3.74618	1.52e-247	3.82e-246	0	1	1	0	1	0	0	1	133	126	135	109	129	PWA71300.1	heme peroxidase [Artemisia annua]
TRINITY_DN3279_c0_g1	7.69565	6.74576	0	0	6	4	4	5	5	7	7	3	1030	1047	1047	1031	1068	XP_023735987.1	multiprotein-bridging factor 1c [Lactuca sativa]
TRINITY_DN578_c6_g1	7.66467	1.59452	1.78e-51	1.45e-50	0	0	0	0	0	0	0	0	28.74	18.67	28.95	22.04	24.25	EDW27462.1	GL20619 [Drosophila persimilis]
TRINITY_DN1019_c0_g1	7.65759	4.34569	0	0	2	0	0	2	1	0	1	1	202	206	189	198	175.02	AAT72931.1	cascarilladiene synthase [Solidago canadensis]
TRINITY_DN5241_c1_g1	7.64882	2.44685	2.31e-99	2.9e-98	0	0	0	0	0	0	1	0	51	50	48	44	49	PWA46783.1	heat shock transcription factor B3 [Artemisia annua]
TRINITY_DN2927_c2_g1	7.64108	1.57502	1.11e-49	8.9e-49	0	0	0	0	0	0	0	0	21	17	26	32	25	#N/A	#N/A
TRINITY_DN21329_c0_g1	7.62927	1.56518	4.19e-50	3.36e-49	0	0	0	0	0	0	0	0	27	30	19	21	23	XP_013100793.1	PREDICTED: cytochrome c-like [Stomoxys calcitrans]
TRINITY_DN66772_c0_g1	7.60702	2.94527	5.48e-135	8.67e-134	0	0	0	0	0	0	2	0	64.99	62	87	64	74	XP_023756463.1	UPF0481 protein At3g47200 [Lactuca sativa]
TRINITY_DN56119_c0_g1	7.60507	1.54528	2.46e-48	1.93e-47	0	0	0	0	0	0	0	0	27	19	21	32	19	#N/A	#N/A
TRINITY_DN8066_c0_g1	7.59423	2.39775	4.43e-94	5.37e-93	1	0	0	0	0	0	0	0	41	43	49	56	44	XP_024989102.1	heavy metal-associated isoprenylated plant protein 28-like [Cynara cardunculus var. scolymus]
TRINITY_DN36671_c0_g1	7.58519	3.62103	5.14e-221	1.2e-219	0	1	0	1	0	0	1	1	127	124	114	97	115	XP_021986196.1	uncharacterized protein LOC110882498 [Helianthus annuus]
TRINITY_DN18510_c0_g1	7.5823	2.92231	2.62e-132	4.08e-131	0	0	0	0	1	0	1	0	58	71	82	59	76	XP_023760412.1	glutamate receptor 2.9-like [Lactuca sativa]
TRINITY_DN65775_c0_g1	7.58053	1.5251	4.95e-48	3.87e-47	0	0	0	0	0	0	0	0	20	16	28	26	26	ALC48474.1	CG5162, partial [Drosophila busckii]
TRINITY_DN9756_c0_g1	7.56995	3.30026	2.85e-178	5.49e-177	0	0	1	1	0	1	0	0	86	89	102	96	84	XP_021988935.1	lysine histidine transporter-like 8 [Helianthus annuus]
TRINITY_DN4145_c0_g2	7.56556	2.90679	2.48e-136	3.95e-135	0	0	0	1	0	0	1	0	64	73	67	68	70	XP_024967819.1	eukaryotic translation initiation factor 3 subunit C-like [Cynara cardunculus var. scolymus]
TRINITY_DN2953_c0_g1	7.56305	2.36973	1.76e-89	2.06e-88	0	0	0	0	0	0	0	1	52	41	52	32	51	XP_022005344.1	probable inactive ATP-dependent zinc metalloprotease FTSHI 3, chloroplastic [Helianthus annuus]
TRINITY_DN67598_c0_g1	7.55166	5.61078	0	0	0	4	3	2	3	1	4	3	512.05	464.32	444.21	454.69	488.8	PWA43625.1	UDP-glucuronosyl/UDP-glucosyltransferase [Artemisia annua]
TRINITY_DN65858_c0_g1	7.54296	1.49429	1.67e-45	1.26e-44	0	0	0	0	0	0	0	0	17	25	19	33	19	PWA41554.1	DNA-binding WRKY [Artemisia annua]
TRINITY_DN442_c0_g1	7.52859	7.33575	0	0	11	10	5	7	8	11	7	11	1580	1646	1523	1538	1576	XP_023764661.1	UDP-glycosyltransferase 73E1-like [Lactuca sativa]
TRINITY_DN67121_c0_g1	7.51735	1.47338	2.77e-47	2.14e-46	0	0	0	0	0	0	0	0	25	20	21	21	24	XP_023300504.1	60S acidic ribosomal protein P0 [Lucilia cuprina]
TRINITY_DN58014_c0_g1	7.50514	2.31789	2.71e-88	3.12e-87	0	0	0	0	0	0	1	0	47	46	51	40	35	PLY76419.1	hypothetical protein LSAT_8X103401 [Lactuca sativa]
TRINITY_DN30171_c0_g1	7.50437	1.46281	1e-46	7.72e-46	0	0	0	0	0	0	0	0	25	21	22	17	25	PWA38194.1	hypothetical protein CTI12_AA583600 [Artemisia annua]
TRINITY_DN669_c1_g1	7.49179	8.59223	0	0	6.05	18	25	29.02	22.01	14.99	21.25	37	3825.98	3750.23	3760.04	3743.79	3702.74	AAT72931.1	cascarilladiene synthase [Solidago canadensis]
TRINITY_DN11207_c0_g1	7.48791	3.78064	1.62e-255	4.22e-254	0	2	0	1	1	1	0	0	128	138	121	128	132	KVI03701.1	DNA-binding WRKY [Cynara cardunculus var. scolymus]
TRINITY_DN59982_c0_g1	7.47805	1.44144	1.16e-45	8.81e-45	0	0	0	0	0	0	0	0	26	22	17	19	24	XP_005181655.2	PREDICTED: 60S ribosomal protein L3 [Musca domestica]
TRINITY_DN36883_c0_g1	7.46135	4.84024	0	0	0	1	3	1	3	1	0	3	293	279	281	259	263	PWA57492.1	Aminotransferase, class I/classII [Artemisia annua]
TRINITY_DN69702_c0_g1	7.45837	2.27624	1.17e-87	1.34e-86	1	0	0	0	0	0	0	0	43	41	41	48	39	XP_024968612.1	protein LURP-one-related 10-like [Cynara cardunculus var. scolymus]
TRINITY_DN4372_c0_g1	7.45671	5.21659	0	0	2	2	4	0	3	1	2	2	357	360	349	384	342	XP_022034769.1	NAC domain-containing protein 90-like [Helianthus annuus]
TRINITY_DN12963_c0_g1	7.4562	2.80586	1.96e-125	2.93e-124	0	0	0	0	1	0	0	1	62	57	62	69	67	PWA93926.1	MATE efflux family protein [Artemisia annua]
TRINITY_DN8804_c0_g1	7.43787	2.25802	1.21e-86	1.38e-85	0	0	0	1	0	0	0	0	42	39	42	41	45	XP_011187926.1	phosphate carrier protein, mitochondrial [Zeugodacus cucurbitae]
TRINITY_DN37282_c0_g1	7.43766	1.40877	1.25e-43	9.22e-43	0	0	0	0	0	0	0	0	27	21	22	14	21	XP_023739788.1	G-type lectin S-receptor-like serine/threonine-protein kinase LECRK3 [Lactuca sativa]
TRINITY_DN42465_c0_g1	7.43755	1.40877	4.21e-41	2.99e-40	0	0	0	0	0	0	0	0	18	20.96	11.98	33	20.93	XP_022036810.1	probable WRKY transcription factor 75 [Helianthus annuus]
TRINITY_DN9970_c0_g1	7.43247	3.47612	1.26e-203	2.73e-202	1	1	0	0	0	1	0	1	109	104	97	110	99	KVI07682.1	protein of unknown function DUF4220 [Cynara cardunculus var. scolymus]
TRINITY_DN5776_c1_g1	7.42671	6.13446	0	0	7	3	5	5	0	4	3	5	686	653	717	672	678	XP_023739398.1	annexin D8-like [Lactuca sativa]
TRINITY_DN16280_c0_g1	7.42391	1.39771	4.06e-44	3e-43	0	0	0	0	0	0	0	0	16	24	19	21	24	XP_021950037.1	uncharacterized protein LOC110847405 [Folsomia candida]
TRINITY_DN47590_c0_g1	7.39614	1.37535	2.01e-41	1.44e-40	0	0	0	0	0	0	0	0	21	26	25	18	12	XP_023772872.1	probable WRKY transcription factor 70 [Lactuca sativa]
TRINITY_DN7778_c0_g1	7.39594	3.13698	1.47e-158	2.62e-157	0	0	0	0	0	0	0	3	82	88	74	79	82	XP_024981879.1	uncharacterized protein LOC112518427 [Cynara cardunculus var. scolymus]
TRINITY_DN2137_c0_g1	7.38987	9.33542	0	0	33	32	35	36	45	45	45	40	6159	6206	6399	6196	6422	XP_024968048.1	probable carboxylesterase 6 [Cynara cardunculus var. scolymus]
TRINITY_DN18674_c0_g1	7.38193	1.36403	3.86e-43	2.82e-42	0	0	0	0	0	0	0	0	18	21	22	23	17	PWA45018.1	cell number regulator 3 [Artemisia annua]
TRINITY_DN22313_c0_g1	7.38192	1.36403	1.14e-42	8.31e-42	0	0	0	0	0	0	0	0	20	19	15	22	25	XP_021970050.1	berberine bridge enzyme-like 8 [Helianthus annuus]
TRINITY_DN58378_c0_g1	7.37847	4.86455	0	0	2	3	0	2	0	3	1	2	282.94	276.7	295.81	280.92	260.91	PWA43625.1	UDP-glucuronosyl/UDP-glucosyltransferase [Artemisia annua]
TRINITY_DN12877_c0_g1	7.36767	1.35263	2.82e-41	2.01e-40	0	0	0	0	0	0	0	0	24	20	20	24	12	#N/A	#N/A
TRINITY_DN6752_c0_g1	7.36168	5.28197	0	0	6	2	1	2	4	1	1	1	360	360	386	369	400	KVH99728.1	Uncharacterized protein family UPF0503 [Cynara cardunculus var. scolymus]
TRINITY_DN13727_c0_g1	7.35256	3.40059	3.93e-188	7.92e-187	2	1	1	0	0	0	0	0	82	106	98	105	100	OTG03028.1	putative F-box domain-containing protein [Helianthus annuus]
TRINITY_DN37237_c0_g1	7.35238	5.34596	0	0	1	2	4	1	2	3	4	2	403	344	423	418	373	PLY74787.1	hypothetical protein LSAT_6X72041 [Lactuca sativa]
TRINITY_DN5461_c0_g1	7.34593	4.21003	0	0	2	0	0	1	1	1	0	3	189	176	160	189	165	XP_021999019.1	phospholipase A1-Igamma2, chloroplastic-like [Helianthus annuus]
TRINITY_DN36355_c0_g1	7.33673	6.04596	0	0	5	8	6	5	4	0	1	3	652	661	632	608	647	PWA55835.1	calmodulin-like 41 [Artemisia annua]
TRINITY_DN818_c0_g2	7.33559	3.84921	7.55e-262	1.99e-260	0	0	2	0	0	2	0	2	129.76	121.61	143.06	132.56	150.56	PWA59289.1	hypothetical protein CTI12_AA394760 [Artemisia annua]
TRINITY_DN9499_c0_g1	7.33483	3.38388	1.55e-188	3.13e-187	0	1	0	1	2	0	0	0	105	88	96	102	94	XP_023761584.1	putative calcium-transporting ATPase 11, plasma membrane-type isoform X1 [Lactuca sativa]
TRINITY_DN57951_c0_g1	7.32795	5.32202	0	0	4	2	2	2	1	3	4	1	393	381	378	390	386	XP_022017654.1	probable inactive poly [ADP-ribose] polymerase SRO5 [Helianthus annuus]
TRINITY_DN6438_c0_g1	7.32166	4.80927	0	0	0	2	1	3	0	2	4	1	271	270	273	273	257.11	XP_024988661.1	AAA-ATPase At3g50940-like [Cynara cardunculus var. scolymus]
TRINITY_DN669_c0_g3	7.32145	10.5421	0	0	99	81	99	93	91	98.66	103	86	14392.5	14426.7	14503.9	14386.9	14422.5	AAT72931.1	cascarilladiene synthase [Solidago canadensis]
TRINITY_DN1348_c0_g2	7.31069	4.32395	0	0	0	2	2	1	2	0	2	0	196	171	178	196	212	XP_024967961.1	aminotransferase ALD1, chloroplastic [Cynara cardunculus var. scolymus]
TRINITY_DN47062_c0_g1	7.30601	4.17159	0	0	0	1	1	2	1	2	0	1	186	157	172	169	171	PWA91751.1	hypothetical protein CTI12_AA087080 [Artemisia annua]
TRINITY_DN3189_c0_g1	7.29242	4.67601	0	0	1	2	1	1	3	1	1	2	249	260	240	250	224	#N/A	#N/A
TRINITY_DN6419_c0_g1	7.28375	3.79966	1.03e-253	2.66e-252	0	1	1	1	0	0	0	3	116	132	142	136	129	XP_022015870.1	calcium-dependent protein kinase 28-like [Helianthus annuus]
TRINITY_DN36636_c0_g1	7.27895	1.28223	3.07e-40	2.16e-39	0	0	0	0	0	0	0	0	21	17	22	16	18	XP_019844446.1	reticulon-1-A isoform X4 [Bactrocera dorsalis]
TRINITY_DN39258_c0_g1	7.27893	1.28223	3.48e-39	2.4e-38	0	0	0	0	0	0	0	0	22	14	23	14	21	XP_001659287.1	putative ATP-dependent RNA helicase me31b [Aedes aegypti]
TRINITY_DN9096_c0_g1	7.27887	1.28223	2.64e-37	1.77e-36	0	0	0	0	0	0	0	0	11	18	24	27	14	#N/A	#N/A
TRINITY_DN2411_c0_g1	7.27236	2.63749	3.46e-110	4.72e-109	1	0	1	0	0	0	0	0	60	46	59	58	56	#N/A	#N/A
TRINITY_DN577_c0_g1	7.26334	4.94178	0	0	4	1	3	2	0	1	3	1	283	290	305	296	301	OTG10347.1	putative heat shock protein 70 family [Helianthus annuus]
TRINITY_DN4689_c0_g2	7.24812	1.25799	2.07e-39	1.44e-38	0	0	0	0	0	0	0	0	20	15	20	16	21	XP_022009225.1	wall-associated receptor kinase-like 2 [Helianthus annuus]
TRINITY_DN2374_c0_g2	7.23322	9.41881	0	0	42.73	37.22	50.22	46.64	50.46	33.56	62.43	44.01	6627.91	6548.31	6564.74	6692.63	6772.43	XP_023740090.1	ABC transporter C family member 3-like [Lactuca sativa]
TRINITY_DN13618_c0_g1	7.23249	1.24571	5.4e-38	3.65e-37	0	0	0	0	0	0	0	0	13	23	22	18	15	XP_024989232.1	RPM1-interacting protein 4-like [Cynara cardunculus var. scolymus]
TRINITY_DN8221_c0_g1	7.23246	1.24571	5.38e-39	3.7e-38	0	0	0	0	0	0	0	0	20	18	16	19	18	#N/A	#N/A
TRINITY_DN46774_c0_g1	7.23229	1.24571	1.31e-36	8.66e-36	0	0	0	0	0	0	0	0	15	11	16	26	23	XP_002012112.1	uncharacterized protein Dmoj_GI16793 [Drosophila mojavensis]
TRINITY_DN3030_c0_g1	7.23098	2.07581	1.25e-70	1.24e-69	0	1	0	0	0	0	0	0	24	38.18	39.01	43	37.02	AAT72931.1	cascarilladiene synthase [Solidago canadensis]
TRINITY_DN927_c0_g1	7.22667	5.65094	0	0	3	3	3	3	1	4	5	4	450	491	494	488	503	PWA63177.1	hypothetical protein CTI12_AA356580 [Artemisia annua]
TRINITY_DN40035_c0_g1	7.22305	2.06885	1.43e-71	1.43e-70	1	0	0	0	0	0	0	0	40	35.04	43.02	29	33.07	XP_023770722.1	probable WRKY transcription factor 75 [Lactuca sativa]
TRINITY_DN56364_c0_g1	7.22054	3.27631	1.11e-172	2.1e-171	1	0	1	0	0	1	1	0	94	100	84	86	84	XP_023763014.1	cucumber peeling cupredoxin-like [Lactuca sativa]
TRINITY_DN12916_c0_g1	7.21664	1.23332	4.01e-38	2.72e-37	0	0	0	0	0	0	0	0	21	20	19	18	12	XP_011211339.1	60S ribosomal protein L6 [Bactrocera dorsalis]
TRINITY_DN44593_c0_g1	7.21662	1.23332	9.73e-38	6.57e-37	0	0	0	0	0	0	0	0	22	15	23	15	15	XP_023766101.1	protein GAMETE EXPRESSED 1-like isoform X1 [Lactuca sativa]
TRINITY_DN69946_c0_g1	7.21654	1.23332	3.48e-35	2.25e-34	0	0	0	0	0	0	0	0	15	13	29	11	22	XP_001651935.1	epoxide hydrolase 1 [Aedes aegypti]
TRINITY_DN48264_c0_g1	7.21505	2.06187	1.38e-71	1.38e-70	0	0	0	1	0	0	0	0	37	38	40	37	27	PWA63177.1	hypothetical protein CTI12_AA356580 [Artemisia annua]
TRINITY_DN36523_c0_g1	7.21441	6.57776	0	0	8	6	3	10	6	7	7	4	940	934	910	960	888	OTG18670.1	putative NB-ARC, Leucine-rich repeat domain, L domain-like protein [Helianthus annuus]
TRINITY_DN669_c0_g4	7.21318	6.68299	0	0	3.95	7.95	6	5.8	9.99	4	8.75	8	1014.05	975.56	1021.32	971.8	1000.9	AAT72931.1	cascarilladiene synthase [Solidago canadensis]
TRINITY_DN10214_c0_g1	7.20061	1.22083	9.94e-38	6.7e-37	0	0	0	0	0	0	0	0	21	14	20	16	18	PLY99742.1	hypothetical protein LSAT_2X62181 [Lactuca sativa]
TRINITY_DN15850_c0_g1	7.18445	1.20823	1.65e-36	1.09e-35	0	0	0	0	0	0	0	0	14	21	23	15	15	#N/A	#N/A
TRINITY_DN7183_c0_g1	7.18442	1.20823	2.45e-37	1.64e-36	0	0	0	0	0	0	0	0	17	17	17	20	17	PWA44395.1	berberine/berberine-like, FAD-binding, type 2 [Artemisia annua]
TRINITY_DN47888_c0_g1	7.18436	1.20823	4.18e-36	2.75e-35	0	0	0	0	0	0	0	0	19	11	15	20	23	XP_018800315.1	PREDICTED: 60S ribosomal protein L7a [Bactrocera latifrons]
TRINITY_DN7099_c0_g1	7.1821	5.49744	0	0	3	1	0	4	9	3	3	1	419	433	422	458	446	XP_022012107.1	glutamate receptor 2.7-like [Helianthus annuus]
TRINITY_DN7150_c0_g1	7.15983	3.68155	4.45e-223	1.04e-221	0	1	1	0	2	1	1	0	134	138	105	103	121	KVH97697.1	hypothetical protein Ccrd_000202 [Cynara cardunculus var. scolymus]
TRINITY_DN6186_c0_g1	7.14855	2.52514	2.09e-101	2.68e-100	0	1	0	0	0	0	1	0	51	49	52	45	59	XP_022001736.1	putative UPF0481 protein At3g02645 [Helianthus annuus]
TRINITY_DN19211_c0_g1	7.13473	1.16976	4.29e-36	2.82e-35	0	0	0	0	0	0	0	0	17	20	16	17	15	ACT80199.1	NADH dehydrogenase subunit 4 (mitochondrion) [Bradysia amoena]
TRINITY_DN818_c0_g1	7.13437	3.19561	6.98e-162	1.26e-160	0	0	1	0	0	2	1	0	92.24	79.39	90.94	75.44	85.44	PWA53850.1	hypothetical protein CTI12_AA438850 [Artemisia annua]
TRINITY_DN37828_c0_g1	7.12522	4.89338	0	0	1	1	1	5	2	2	3	1	285	291	269	280	299	XP_022026455.1	transmembrane protein 45B [Helianthus annuus]
TRINITY_DN27334_c0_g1	7.11727	8.14457	0	0	24	13	27	14	22	11	24	29	2723	2765	2707	2772	2772	PWA54212.1	Calcium-binding EF-hand [Artemisia annua]
TRINITY_DN586_c1_g1	7.10069	1.14353	1.21e-32	7.47e-32	0	0	0	0	0	0	0	0	7	22	22	18	14	#N/A	#N/A
TRINITY_DN68167_c0_g1	7.10063	1.14353	6.06e-35	3.9e-34	0	0	0	0	0	0	0	0	16	16	21	12	18	#N/A	#N/A
TRINITY_DN12329_c0_g1	7.10063	1.14352	4.28e-35	2.76e-34	0	0	0	0	0	0	0	0	13	17	19	20	14	XP_004521792.1	adult cuticle protein 1 [Ceratitis capitata]
TRINITY_DN27305_c0_g1	7.1006	1.14352	4.75e-34	3e-33	0	0	0	0	0	0	0	0	23	11	19	14	16	XP_026467756.1	protein krasavietz-like [Ctenocephalides felis]
TRINITY_DN69253_c0_g1	7.10056	1.14352	1.84e-32	1.13e-31	0	0	0	0	0	0	0	0	18	11	28	13	13	XP_011188195.1	60S ribosomal protein L10 [Zeugodacus cucurbitae]
TRINITY_DN851_c0_g1	7.09716	6.34756	0	0	6	5.05	7	5.18	6	3	7	8	818.76	736.55	792.19	830.73	763.19	AAT72931.1	cascarilladiene synthase [Solidago canadensis]
TRINITY_DN11097_c0_g1	7.08732	3.40059	8.96e-187	1.79e-185	0	1	0	0	0	0	1	3	89	94	111	103	93	PLY62853.1	hypothetical protein LSAT_4X17220 [Lactuca sativa]
TRINITY_DN27735_c0_g1	7.08341	2.84708	1.57e-125	2.35e-124	0	1	0	1	1	0	0	0	57	70	63	75	61	KVH99708.1	hypothetical protein Ccrd_022033 [Cynara cardunculus var. scolymus]
TRINITY_DN11951_c0_g1	7.07945	2.46285	4.39e-97	5.44e-96	0	1	0	1	0	0	0	0	46	46	46	49	57	XP_024961849.1	ethylene-responsive transcription factor 1B-like [Cynara cardunculus var. scolymus]
TRINITY_DN31162_c0_g1	7.07381	3.78489	9.22e-250	2.35e-248	0	0	0	1	2	0	4	0	116	133	128	131	139	PLY61690.1	hypothetical protein LSAT_5X100260 [Lactuca sativa]
TRINITY_DN13584_c0_g1	7.07158	1.9376	1.64e-66	1.57e-65	0	0	0	1	0	0	0	0	28	35	34	34	31	PWA45018.1	cell number regulator 3 [Artemisia annua]
TRINITY_DN38341_c0_g1	7.06582	1.11681	1.07e-30	6.37e-30	0	0	0	0	0	0	0	0	6	25	14	23	13	WP_110883488.1	actin, cytoplasmic 2 [Microbacterium arborescens]
TRINITY_DN22583_c0_g1	7.0657	1.11681	4.88e-34	3.09e-33	0	0	0	0	0	0	0	0	12.97	16.03	21.03	18	13	#N/A	#N/A
TRINITY_DN66008_c0_g1	7.04774	1.10326	1.65e-31	1e-30	0	0	0	0	0	0	0	0	10	11	15	18	26	#N/A	#N/A
TRINITY_DN12342_c0_g1	7.04762	2.8142	2.32e-121	3.38e-120	0	0	0	0	0	1	0	2	58	65	63	56	76	PLY99742.1	hypothetical protein LSAT_2X62181 [Lactuca sativa]
TRINITY_DN2944_c0_g1	7.03564	1.90674	4.92e-63	4.54e-62	0	0	0	0	0	0	0	1	41	28	32	31	26	#N/A	#N/A
TRINITY_DN56593_c0_g1	7.02993	1.08959	4.56e-33	2.84e-32	0	0	0	0	0	0	0	0	14	21	13	13	18	XP_026480920.1	protein disulfide-isomerase isoform X2 [Ctenocephalides felis]
TRINITY_DN31994_c0_g1	7.02991	1.08959	9.1e-33	5.64e-32	0	0	0	0	0	0	0	0	15	17	11	14	22	XP_002057754.1	uncharacterized protein Dvir_GJ17923 [Drosophila virilis]
TRINITY_DN66074_c0_g1	7.0299	1.08959	1.32e-33	8.28e-33	0	0	0	0	0	0	0	0	15	16	12	17	19	#N/A	#N/A
TRINITY_DN1294_c0_g1	7.02738	6.99465	0	0	10	11	13	5	11	9	9	10	1263	1239	1260	1259	1160	XP_022008820.1	asparagine synthetase [glutamine-hydrolyzing] 1-like [Helianthus annuus]
TRINITY_DN12707_c0_g1	7.01234	3.72643	4.23e-239	1.05e-237	1	0	0	1	2	1	0	2	124	110	123	130	133	XP_023748139.1	uncharacterized protein LOC111896366 [Lactuca sativa]
TRINITY_DN14632_c0_g1	7.01166	1.07578	2.48e-32	1.52e-31	0	0	0	0	0	0	0	0	21	12	17	11	17	XP_022019027.1	ethylene-responsive transcription factor ERF110-like [Helianthus annuus]
TRINITY_DN28392_c0_g1	7.01165	1.07578	2.95e-31	1.78e-30	0	0	0	0	0	0	0	0	11	17	10	16	24	ANS83638.1	ribosomal protein S6-1 [Anomala corpulenta]
TRINITY_DN20055_c0_g1	7.01154	1.07578	1.01e-31	6.17e-31	0	0	0	0	0	0	0	0	12	9	19	21	17	XP_019547607.1	PREDICTED: arginine kinase isoform X3 [Aedes albopictus]
TRINITY_DN15029_c0_g1	7.00893	4.03374	1.02e-296	2.99e-295	0	2	1	1	3	1	0	1	148	152	167	146	160	ABR23508.1	DREB2-like protein [Chrysanthemum vestitum]
TRINITY_DN3248_c1_g1	6.99874	6.81295	0	0	8	7	10	8	6	13	8	10	1102.03	1061.01	1052.03	1148.43	1083.01	PWA86801.1	mitogen-activated protein kinase 3 [Artemisia annua]
TRINITY_DN28540_c0_g1	6.98001	1.85918	1.28e-62	1.18e-61	0	0	0	0	0	0	0	1	26	31	28	33	34	PWA63391.1	EF-hand domain pair [Artemisia annua]
TRINITY_DN325_c0_g1	6.97642	6.31593	0	0	4	8	9	5	5	5	6	8	753	794	768	783	754	PWA38912.1	ankyrin repeat-containing domain, PGG domain protein [Artemisia annua]
TRINITY_DN3922_c0_g1	6.9745	1.04776	7.08e-31	4.23e-30	0	0	0	0	0	0	0	0	11	17	14	11	23	GAV06143.1	hypothetical protein RvY_16174 [Ramazzottius varieornatus]
TRINITY_DN162_c0_g1	6.97443	7.09774	0	0	11	11	11	10	7	11	17	9	1337.99	1321.01	1325	1333.94	1319	AAT72931.1	cascarilladiene synthase [Solidago canadensis]
TRINITY_DN69919_c0_g1	6.97443	1.04776	8.8e-31	5.26e-30	0	0	0	0	0	0	0	0	9	13	20	13	21	ABV44734.1	40S ribosomal protein S8-like protein [Phlebotomus papatasi]
TRINITY_DN26358_c0_g1	6.97195	3.04431	1.8e-146	3.02e-145	0	0	0	0	1	1	1	1	79.75	76.13	75.23	71.62	73.84	AID52928.1	60S acidic ribosomal protein P0 [Carthamus tinctorius]
TRINITY_DN6994_c0_g1	6.95553	1.03355	6e-32	3.66e-31	0	0	0	0	0	0	0	0	15	13	15	13	19	XP_021976464.1	protein DETOXIFICATION 14-like [Helianthus annuus]
TRINITY_DN40794_c0_g1	6.95411	2.72855	5.85e-105	7.72e-104	0	0	0	1	0	1	1	0	49	61	62	42	84	#N/A	#N/A
TRINITY_DN3395_c0_g4	6.95055	6.01233	0	0	11	8	1	6	4	2	5	4	596	579	627	661	653	XP_021968739.1	calcium-transporting ATPase 12, plasma membrane-type-like [Helianthus annuus]
TRINITY_DN36480_c0_g1	6.93632	1.01919	1.56e-31	9.44e-31	0	0	0	0	0	0	0	0	18	14	14	13	15	AAL85605.1	elongation factor 2 [Aedes aegypti]
TRINITY_DN28652_c0_g1	6.9363	1.01919	4.94e-31	2.96e-30	0	0	0	0	0	0	0	0	10	13	19	15	17	CRK99496.1	CLUMA_CG012815, isoform A [Clunio marinus]
TRINITY_DN1282_c0_g1	6.92731	6.4019	0	0	10	6	9	5	4	8	8	5	808	832	820	767	861	XP_021981328.1	homogentisate phytyltransferase 1, chloroplastic-like [Helianthus annuus]
TRINITY_DN9461_c0_g1	6.91687	1.00469	4.66e-30	2.75e-29	0	0	0	0	0	0	0	0	11	17	11	13	21	#N/A	#N/A
TRINITY_DN4275_c0_g1	6.91394	7.16341	0	0	7	14	11	14	11	12	14	12	1355	1358	1447	1379	1404	XP_023729941.1	geraniol 8-hydroxylase-like [Lactuca sativa]
TRINITY_DN65996_c0_g1	6.8973	0.990048	4.48e-28	2.54e-27	0	0	0	0	0	0	0	0	25	16	13	9	9	XP_021976741.1	polygalacturonase QRT2 [Helianthus annuus]
TRINITY_DN15012_c0_g1	6.89721	0.990048	1.14e-29	6.63e-29	0	0	0	0	0	0	0	0	13	22	13	12	12	XP_001963656.1	uncharacterized protein Dana_GF20176, isoform A [Drosophila ananassae]
TRINITY_DN37720_c0_g1	6.89711	0.990047	1.47e-30	8.71e-30	0	0	0	0	0	0	0	0	17	10	16	13	16	XP_026480605.1	40S ribosomal protein S3a [Ctenocephalides felis]
TRINITY_DN46256_c0_g1	6.8971	0.990047	3.94e-29	2.28e-28	0	0	0	0	0	0	0	0	13	12	20	8	19	XP_019559842.1	PREDICTED: 40S ribosomal protein S5 [Aedes albopictus]
TRINITY_DN28997_c0_g1	6.89088	6.02047	0	0	5	5	8	5	6	5	4	5	625.97	637.99	616.97	631.99	618.99	XP_021977947.1	mitogen-activated protein kinase 3-like [Helianthus annuus]
TRINITY_DN5268_c0_g1	6.88339	6.13778	0	0	6	6	10	7	5	6	3	4	685	652	720	669	673	XP_022009750.1	peroxidase 51-like [Helianthus annuus]
TRINITY_DN20113_c0_g1	6.88231	1.77624	2.97e-55	2.52e-54	0	0	1	0	0	0	0	0	36	32	26	18	30	#N/A	#N/A
TRINITY_DN60499_c0_g1	6.87711	0.97525	2.73e-30	1.62e-29	0	0	0	0	0	0	0	0	14	13	15	13	16	XP_005184269.1	PREDICTED: 60S ribosomal protein L4 [Musca domestica]
TRINITY_DN60312_c0_g1	6.8771	0.97525	6.84e-28	3.87e-27	0	0	0	0	0	0	0	0	10	17	11	24	9	OTG03795.1	putative ribonuclease H-like domain-containing protein [Helianthus annuus]
TRINITY_DN68599_c0_g1	6.87428	3.41163	1.1e-187	2.21e-186	0	2	0	1	0	1	1	1	105.02	91.98	105.98	100	89.98	PLY95867.1	hypothetical protein LSAT_5X173860 [Lactuca sativa]
TRINITY_DN3184_c0_g1	6.87309	4.47232	0	0	4	1	1	3	0	3	1	1	190	196	212	234	223	XP_021989283.1	glutamate receptor 2.8-like [Helianthus annuus]
TRINITY_DN1722_c0_g1	6.86517	3.19242	1.92e-123	2.83e-122	1.56	1	0	1	0	0	0	1	50.91	92.13	56.1	79.35	142.45	XP_021975061.1	uncharacterized protein LOC110870166 [Helianthus annuus]
TRINITY_DN15528_c0_g1	6.85685	0.9603	1.5e-28	8.6e-28	0	0	0	0	0	0	0	0	22	13	10	14	11	#N/A	#N/A
TRINITY_DN4487_c0_g1	6.85672	2.26412	1.16e-81	1.27e-80	0	0	0	0	1	0	0	0.99	49	43	47	31	39	PWA73115.1	hypothetical protein CTI12_AA263990 [Artemisia annua]
TRINITY_DN1816_c0_g2	6.85465	4.9303	0	0	2.77	2.86	1.48	3.75	2.49	3.46	1.5	2.22	230.6	320.41	355.98	406.85	144.23	PWA75013.1	heme peroxidase [Artemisia annua]
TRINITY_DN4814_c0_g1	6.84531	6.85152	0	0	4	10	14	14	9	12	8	9	1137	1142	1143	1091	1073	XP_022028949.1	ubiquinol oxidase 2, mitochondrial-like [Helianthus annuus]
TRINITY_DN10349_c0_g1	6.84174	3.38107	4.91e-181	9.59e-180	2	1	0	1	1	0	0	1	106.02	82.01	90.91	103.02	100	XP_023749336.1	calcium-dependent protein kinase 28-like [Lactuca sativa]
TRINITY_DN13455_c0_g1	6.83628	0.945193	5.46e-29	3.15e-28	0	0	0	0	0	0	0	0	12	19	14	14	10	XP_001963513.1	uncharacterized protein Dana_GF20248, isoform A [Drosophila ananassae]
TRINITY_DN8224_c0_g1	6.83625	0.945193	3.81e-29	2.2e-28	0	0	0	0	0	0	0	0	10	17	12	13	17	PWA42034.1	reverse transcriptase zinc-binding domain-containing protein [Artemisia annua]
TRINITY_DN56029_c0_g1	6.8305	3.86335	1.93e-259	5.09e-258	1	2	1	1	0	0	1	3	149	133	143	135	123	XP_022006347.1	UDP-glycosyltransferase 76G1-like isoform X1 [Helianthus annuus]
TRINITY_DN23077_c0_g1	6.81541	0.929926	1.96e-28	1.12e-27	0	0	0	0	0	0	0	0	13	19	10	15	11	XP_013195597.1	PREDICTED: calcium-transporting ATPase sarcoplasmic/endoplasmic reticulum type isoform X1 [Amyelois transitella]
TRINITY_DN37310_c0_g1	6.81532	0.929925	3.8e-27	2.12e-26	0	0	0	0	0	0	0	0	21	8	13	9	17	ABV44708.1	cyclophilin-like protein [Phlebotomus papatasi]
TRINITY_DN7523_c0_g1	6.80964	1.71521	6.43e-53	5.32e-52	0	0	1	0	0	0	0	0	25	29	33	31	17	PWA43754.1	bifunctional monodehydroascorbate reductase and carbonic anhydrase nectarin-3 [Artemisia annua]
TRINITY_DN586_c0_g1	6.80804	9.35478	0	0	60	50	62	62	54	52	74	56	6336	6373	6410	6272	6260	XP_021985137.1	benzyl alcohol O-benzoyltransferase-like [Helianthus annuus]
TRINITY_DN22812_c0_g1	6.80656	4.09493	2.17e-298	6.37e-297	0	0	3	3	2	2	1	0	185	162	148	153	158	XP_024977219.1	TOM1-like protein 4 [Cynara cardunculus var. scolymus]
TRINITY_DN4311_c0_g1	6.79894	1.70627	2.03e-54	1.71e-53	0	0	0	0	0	0	0	1	26	25	25	24	34	#N/A	#N/A
TRINITY_DN56788_c0_g1	6.79423	0.914495	7.41e-28	4.19e-27	0	0	0	0	0	0	0	0	9	19	11	14	14	PWA52753.1	senescence-associated protein 20 [Artemisia annua]
TRINITY_DN66357_c0_g1	6.79419	0.914495	2.41e-28	1.37e-27	0	0	0	0	0	0	0	0	18	12	15	11	11	XP_023293820.1	calcium-transporting ATPase sarcoplasmic/endoplasmic reticulum type isoform X1 [Lucilia cuprina]
TRINITY_DN56561_c0_g1	6.79419	0.914495	1.31e-27	7.36e-27	0	0	0	0	0	0	0	0	18	12	15	15	7	XP_001647936.2	phosphoenolpyruvate carboxykinase [GTP] [Aedes aegypti]
TRINITY_DN68443_c0_g1	6.7732	3.10675	5.4e-146	9.03e-145	1	1	0	0	2	1	0	0	77	78	96	76	67	PLY88946.1	hypothetical protein LSAT_8X89060 [Lactuca sativa]
TRINITY_DN12942_c0_g1	6.77269	0.898898	3.53e-28	2.01e-27	0	0	0	0	0	0	0	0	17	12	14	10	13	OTF84619.1	putative EGF-like domain-containing protein [Helianthus annuus]
TRINITY_DN16748_c0_g1	6.76876	2.56027	5.41e-102	6.96e-101	1	1	0	0	0	1	0	0	59	52	47	55	49	XP_022017589.1	wall-associated receptor kinase 2-like [Helianthus annuus]
TRINITY_DN15980_c0_g1	6.75087	0.883131	8.39e-28	4.74e-27	0	0	0	0	0	0	0	0	12	16	10	15	12	ANA52571.1	glyceraldehyde-3-phosphate dehydrogenase [Bradysia odoriphaga]
TRINITY_DN50885_c0_g1	6.75086	0.88313	1.4e-27	7.86e-27	0	0	0	0	0	0	0	0	15	10	17	11	12	XP_023303477.1	60S ribosomal protein L7 [Lucilia cuprina]
TRINITY_DN40226_c0_g1	6.72872	0.867189	1.77e-26	9.72e-26	0	0	0	0	0	0	0	0	9	16	8	16	15	XP_019876183.1	PREDICTED: uncharacterized protein LOC109604090 [Aethina tumida]
TRINITY_DN18861_c0_g1	6.72871	0.867188	2.18e-27	1.22e-26	0	0	0	0	0	0	0	0	11	12	15	13	13	XP_023934722.1	40S ribosomal protein S25 [Bicyclus anynana]
TRINITY_DN12457_c0_g1	6.72867	0.867188	2.58e-26	1.41e-25	0	0	0	0	0	0	0	0	19	9	9	15	12	#N/A	#N/A
TRINITY_DN7818_c1_g1	6.72835	5.31468	0	0	6	7	3	3	1	4	3	2	405	390	343	357	413	XP_024960034.1	probable 1-deoxy-D-xylulose-5-phosphate synthase 2, chloroplastic [Cynara cardunculus var. scolymus]
TRINITY_DN5329_c0_g1	6.7178	2.81003	1.17e-118	1.68e-117	0	0	0	1	0	2	1	0	72	70	53	62	59	#N/A	#N/A
TRINITY_DN15216_c0_g1	6.71203	2.13692	3.62e-72	3.66e-71	0	0	0	0	1	0	0	1	32	40	44	29	44	XP_022009128.1	chitotriosidase-1-like [Helianthus annuus]
TRINITY_DN21078_c0_g1	6.7062	0.851069	5.67e-27	3.14e-26	0	0	0	0	0	0	0	0	12	12	13	14	12	ODM97784.1	hypothetical protein Ocin01_08888 [Orchesella cincta]
TRINITY_DN56457_c0_g1	6.7062	0.851069	5.67e-27	3.14e-26	0	0	0	0	0	0	0	0	10	12	13	12	16	ACK44338.1	myosin light chain 2, partial [Drosophila silvestris]
TRINITY_DN21554_c0_g1	6.7062	0.851068	8.04e-27	4.44e-26	0	0	0	0	0	0	0	0	15	10	10	16	12	#N/A	#N/A
TRINITY_DN2374_c0_g1	6.6969	9.65911	0	0	81.27	94.78	67.78	84.36	58.54	72.44	99.57	66.99	7877.09	7749.69	7861.26	7873.37	7648.57	XP_023740090.1	ABC transporter C family member 3-like [Lactuca sativa]
TRINITY_DN14696_c0_g1	6.6967	2.12356	3.43e-73	3.49e-72	1	0	0	0	0	0	1	0	37	34	38	45	33	PWA89409.1	reverse transcriptase domain-containing protein [Artemisia annua]
TRINITY_DN28934_c0_g1	6.68337	0.834767	6.92e-26	3.75e-25	0	0	0	0	0	0	0	0	7	17	12	13	13	XP_023770764.1	UDP-glycosyltransferase 71E1-like [Lactuca sativa]
TRINITY_DN21722_c0_g1	6.68335	0.834767	3.75e-26	2.05e-25	0	0	0	0	0	0	0	0	18	12	11	11	10	#N/A	#N/A
TRINITY_DN18823_c0_g1	6.68332	0.834766	2.99e-26	1.63e-25	0	0	0	0	0	0	0	0	13	8	16	11	14	ATY49602.1	cytochrome P450 [Bradysia odoriphaga]
TRINITY_DN15484_c0_g1	6.68331	0.834766	1.03e-25	5.58e-25	0	0	0	0	0	0	0	0	16	10	8	17	11	ATY49602.1	cytochrome P450 [Bradysia odoriphaga]
TRINITY_DN56890_c0_g1	6.68256	3.85528	2.84e-251	7.29e-250	1	2	1	0	5	0	1	0	132	116	135	144	151	PWA59237.1	hypothetical protein CTI12_AA394960 [Artemisia annua]
TRINITY_DN11737_c0_g1	6.67027	4.75179	0	0	2	3	4	1	2	2	5	1	265	264	242	245	267	XP_024979065.1	NA"
TRINITY_DN1512_c0_g1	6.66365	7.25049	0	0	16	15	19	13	15	11	12	19	1495	1479	1445	1451	1487.15	XP_024961107.1	probable disease resistance protein At5g66900 [Cynara cardunculus var. scolymus]
TRINITY_DN7855_c0_g2	6.66015	0.818278	1.76e-25	9.44e-25	0	0	0	0	0	0	0	0	11	16	12	15	7	XP_024977183.1	calcium-binding protein KRP1-like [Cynara cardunculus var. scolymus]
TRINITY_DN60915_c0_g1	6.66012	0.818278	8.82e-26	4.77e-25	0	0	0	0	0	0	0	0	10	13	15	8	15	#N/A	#N/A
TRINITY_DN41784_c0_g1	6.66012	0.818278	5.59e-26	3.04e-25	0	0	0	0	0	0	0	0	15	13	11	14	8	#N/A	#N/A
TRINITY_DN12561_c0_g1	6.66011	0.818278	3.91e-26	2.13e-25	0	0	0	0	0	0	0	0	16	12	13	10	10	#N/A	#N/A
TRINITY_DN16972_c0_g1	6.66011	0.818278	4.78e-26	2.6e-25	0	0	0	0	0	0	0	0	8	12	12	15	14	XP_014261592.1	vitellogenin-1-like [Cimex lectularius]
TRINITY_DN53170_c0_g1	6.66004	0.818278	6.16e-25	3.28e-24	0	0	0	0	0	0	0	0	10	8	17	9	17	ANA52571.1	glyceraldehyde-3-phosphate dehydrogenase [Bradysia odoriphaga]
TRINITY_DN11795_c0_g1	6.65723	2.75478	3.35e-116	4.75e-115	1	1	0	0	0	1	1	0	59	54	61	62	67	PWA76319.1	photosystem I light harvesting complex protein [Artemisia annua]
TRINITY_DN14481_c0_g1	6.64622	3.54288	6.38e-194	1.32e-192	1	2	2	1	0	0	0	2	106	85	122	125	103	XP_023756997.1	uncharacterized protein LOC111905544 [Lactuca sativa]
TRINITY_DN36870_c0_g1	6.64051	1.57502	3.92e-49	3.11e-48	1	0	0	0	0	0	0	0	20	23	24	29	24	ACT80193.1	cytochrome c oxidase subunit 2 (mitochondrion) [Bradysia amoena]
TRINITY_DN12574_c0_g1	6.61769	2.05485	1.87e-70	1.85e-69	2	0	0	0	0	0	0	0	39	34	37	33	34	#N/A	#N/A
TRINITY_DN15013_c0_g1	6.61637	1.55526	8.78e-48	6.84e-47	0	0	0	0	1	0	0	0	22	20	21	30	25	XP_023728250.1	ethylene-responsive transcription factor ABR1-like [Lactuca sativa]
TRINITY_DN68310_c0_g1	6.6125	0.784725	2.58e-25	1.38e-24	0	0	0	0	0	0	0	0	9	14	12	12	12	XP_024963697.1	F-box/kelch-repeat protein At3g06240-like [Cynara cardunculus var. scolymus]
TRINITY_DN12636_c0_g1	6.61244	0.784725	1.82e-24	9.57e-24	0	0	0	0	0	0	0	0	16	6	13	14	10	#N/A	#N/A
TRINITY_DN46614_c0_g1	6.58814	0.767651	2.56e-24	1.35e-23	0	0	0	0	0	0	0	0	15	14	13	9	7	#N/A	#N/A
TRINITY_DN11458_c0_g3	6.58814	0.767651	2.74e-24	1.44e-23	0	0	0	0	0	0	0	0	8	17	10	13	10	XP_024969430.1	ribonuclease TUDOR 1-like [Cynara cardunculus var. scolymus]
TRINITY_DN27299_c0_g1	6.58811	0.767651	1.29e-24	6.84e-24	0	0	0	0	0	0	0	0	15	13	7	12	11	KVI07247.1	Aspartic peptidase [Cynara cardunculus var. scolymus]
TRINITY_DN19599_c0_g1	6.5881	0.767651	6.71e-25	3.56e-24	0	0	0	0	0	0	0	0	12	10	13	11	12	XP_019894049.1	PREDICTED: 60S ribosomal protein L32 [Musca domestica]
TRINITY_DN31704_c0_g1	6.58412	2.68828	7.89e-109	1.07e-107	0	1	1	1	0	0	1	0	63.01	46.98	55.97	65.39	57.29	PWA43625.1	UDP-glucuronosyl/UDP-glucosyltransferase [Artemisia annua]
TRINITY_DN19304_c0_g1	6.5765	2.01922	1.1e-68	1.07e-67	0	1	1	0	0	0	0	0	34	37	31	36	34	#N/A	#N/A
TRINITY_DN65851_c0_g1	6.56915	2.6746	6.42e-106	8.54e-105	0	0	1	0	1	2	0	0	58	63	66	43	55	XP_023763958.1	polyphenol oxidase I, chloroplastic-like [Lactuca sativa]
TRINITY_DN21556_c0_g1	6.56689	1.5149	1.14e-46	8.78e-46	0	1	0	0	0	0	0	0	19	22	23	25	25	AKP96361.1	labda-7,13E-dienyl diphosphate synthase [Grindelia hirsutula]
TRINITY_DN17154_c0_g1	6.56347	0.750373	1.51e-22	7.6e-22	0	0	0	0	0	0	0	0	11	16	11	3	16	XP_017965606.1	chitinase-like protein Idgf4 [Drosophila navojoa]
TRINITY_DN17605_c0_g1	6.56331	0.750373	2.85e-23	1.46e-22	0	0	0	0	0	0	0	0	17	10	13	5	12	#N/A	#N/A
TRINITY_DN26900_c0_g1	6.5633	0.750373	1.5e-23	7.7e-23	0	0	0	0	0	0	0	0	17	12	7	13	8	XP_026495586.1	60S ribosomal protein L11 [Vanessa tameamea]
TRINITY_DN65621_c0_g1	6.56328	0.750373	2.39e-24	1.26e-23	0	0	0	0	0	0	0	0	13	14	9	8	13	XP_024967141.1	hydroxycinnamoyltransferase 1-like [Cynara cardunculus var. scolymus]
TRINITY_DN21460_c0_g1	6.56327	0.750373	1.74e-24	9.18e-24	0	0	0	0	0	0	0	0	10	12	9	12	14	AHB50485.1	enolase [Mayetiola destructor]
TRINITY_DN238_c1_g1	6.55722	7.0729	0	0	18	15	13	12	12	23	9	12	1331	1227	1367	1257	1313	XP_024979267.1	NADPH--cytochrome P450 reductase-like isoform X1 [Cynara cardunculus var. scolymus]
TRINITY_DN1136_c0_g1	6.5516	5.47984	0	0	4	4	3	4	2	8	4	8	446	433	420	433	406	XP_023768133.1	probable calcium-binding protein CML27 [Lactuca sativa]
TRINITY_DN3030_c0_g2	6.54149	1.49429	1.41e-44	1.05e-43	0	0	0	0	0	0	1	0	30	20	21	24	17	#N/A	#N/A
TRINITY_DN21371_c0_g1	6.54149	1.49429	9.83e-45	7.33e-44	0	1	0	0	0	0	0	0	30	18	23.01	22	19	PWA82772.1	serine/threonine/dual specificity protein kinase, catalytic domain-containing protein [Artemisia annua]
TRINITY_DN8498_c0_g1	6.541	5.94502	0	0	9	2	5	11	8	4	6	7	600	597	596	574	593	#N/A	#N/A
TRINITY_DN14447_c0_g1	6.53822	0.732886	1.62e-22	8.14e-22	0	0	0	0	0	0	0	0	17	16	9	6	8	XP_019565288.1	PREDICTED: leucine-rich repeat-containing protein 20-like isoform X1 [Aedes albopictus]
TRINITY_DN18305_c0_g1	6.538	0.732885	5.87e-24	3.05e-23	0	0	0	0	0	0	0	0	13	11	11	14	7	#N/A	#N/A
TRINITY_DN18642_c0_g1	6.538	0.732885	4.53e-24	2.36e-23	0	0	0	0	0	0	0	0	11	9	13	11	12	XP_014087781.1	PREDICTED: 60S ribosomal protein L27 [Bactrocera oleae]
TRINITY_DN14782_c0_g1	6.53785	0.732885	9.37e-23	4.73e-22	0	0	0	0	0	0	0	0	9	7	12	19	9	#N/A	#N/A
TRINITY_DN669_c0_g2	6.53448	5.34595	0	0	5	3	2	3	7	9.35	1	4	394.5	376.24	373.9	409.83	392.21	AAT72931.1	cascarilladiene synthase [Solidago canadensis]
TRINITY_DN27591_c0_g1	6.52124	3.4253	3.15e-178	6.07e-177	1	0	2	2	1	1	1	0	112.98	102.37	112	83	86	XP_023767299.1	receptor like protein kinase S.2-like [Lactuca sativa]
TRINITY_DN4533_c0_g1	6.51891	5.97651	0	0	8	6	5	6	8	3	10	8	610	590	631	596	598	XP_024979267.1	NADPH--cytochrome P450 reductase-like isoform X1 [Cynara cardunculus var. scolymus]
TRINITY_DN28042_c0_g1	6.51229	0.715183	1.18e-23	6.07e-23	0	0	0	0	0	0	0	0	11	13	13	7	11	#N/A	#N/A
TRINITY_DN37369_c0_g1	6.51229	0.715183	1.18e-23	6.07e-23	0	0	0	0	0	0	0	0	10	12	11	13	9	XP_004529162.1	maternal effect protein oskar isoform X1 [Ceratitis capitata]
TRINITY_DN28191_c0_g1	6.51229	0.715183	1.63e-23	8.38e-23	0	0	0	0	0	0	0	0	15	8	12	11	9	XP_021946026.1	NADP-specific glutamate dehydrogenase-like [Folsomia candida]
TRINITY_DN46889_c0_g1	6.51228	0.715183	2.3e-23	1.18e-22	0	0	0	0	0	0	0	0	12	8	15	8	12	XP_023307408.1	60S ribosomal protein L9 [Lucilia cuprina]
TRINITY_DN6775_c0_g1	6.50925	6.97497	0	0	6	16	12	12	15	15	13	21	1218	1205	1243	1223	1175	KVH95870.1	hypothetical protein Ccrd_002052 [Cynara cardunculus var. scolymus]
TRINITY_DN46293_c0_g1	6.48616	0.697261	1.35e-22	6.82e-22	0	0	0	0	0	0	0	0	6	16	11	10	11	XP_015609840.1	rhodopsin isoform X1 [Cephus cinctus]
TRINITY_DN21715_c0_g1	6.48609	0.697261	1.56e-21	7.64e-21	0	0	0	0	0	0	0	0	10	9	20	9	6	XP_001655340.1	high mobility group protein D [Aedes aegypti]
TRINITY_DN68153_c0_g1	6.48604	0.697261	8.35e-22	4.12e-21	0	0	0	0	0	0	0	0	10	7	19	7	11	XP_017468500.1	PREDICTED: 60S ribosomal protein L27a-like [Rhagoletis zephyria]
TRINITY_DN568_c3_g1	6.47247	3.0372	2.22e-139	3.58e-138	0	0	1	0	1	1	2	1	73	79	84	70	67	#N/A	#N/A
TRINITY_DN22542_c0_g1	6.45953	0.679113	5.38e-22	2.66e-21	0	0	0	0	0	0	0	0	8	15	10	6	14	ANA52574.1	chemosensory protein [Bradysia odoriphaga]
TRINITY_DN17138_c0_g1	6.45945	0.679113	7.94e-23	4.02e-22	0	0	0	0	0	0	0	0	7	12	12	11	11	XP_004530481.1	60S ribosomal protein L22 [Ceratitis capitata]
TRINITY_DN28897_c0_g1	6.45945	0.679113	7.94e-23	4.02e-22	0	0	0	0	0	0	0	0	11	10	10	13	9	XP_001862084.1	translocon-associated protein subunit gamma [Culex quinquefasciatus]
TRINITY_DN47364_c0_g1	6.45945	0.679113	7.94e-23	4.02e-22	0	0	0	0	0	0	0	0	9	10	13	11	10	ACT80198.1	NADH dehydrogenase subunit 5, partial (mitochondrion) [Bradysia amoena]
TRINITY_DN9067_c0_g1	6.45945	0.679113	1.52e-22	7.65e-22	0	0	0	0	0	0	0	0	14	10	6	12	11	#N/A	#N/A
TRINITY_DN5059_c0_g1	6.45277	3.36129	3.77e-179	7.32e-178	0	1	2	1	0	4	0	0	94	95	91	96	97	XP_023728548.1	uncharacterized protein LOC111876244 [Lactuca sativa]
TRINITY_DN39915_c0_g1	6.44683	3.7527	5.87e-238	1.44e-236	1	4	2	0	2	1	1	0	125	124	118	133	128	PWA34050.1	major allergen Pru ar 1 [Artemisia annua]
TRINITY_DN7479_c0_g1	6.44355	2.27019	2.15e-82	2.36e-81	1	0	0	0	2	0	0	0	43	42	46	36	42	OMO57352.1	Transposase, Ptta/En/Spm, plant [Corchorus olitorius]
TRINITY_DN2883_c0_g1	6.43605	1.89892	1.52e-57	1.32e-56	0	1	0	0	0	1	0	0	40	19	30	27	40	PWA57980.1	ionotropic glutamate receptor, metazoa [Artemisia annua]
TRINITY_DN8935_c0_g1	6.43486	5.28946	0	0	3	7	3	1	6	6	5	4	415	356	355	368	374	PWA39159.1	protein kinase-like domain-containing protein [Artemisia annua]
TRINITY_DN57719_c0_g1	6.43231	0.660735	5.57e-22	2.76e-21	0	0	0	0	0	0	0	0	15	12	7	10	8	XP_008316547.1	tubulin alpha-1C chain-like isoform X1 [Cynoglossus semilaevis]
TRINITY_DN58887_c0_g1	6.43228	0.660734	2.06e-22	1.03e-21	0	0	0	0	0	0	0	0	10	11	12	7	12	#N/A	#N/A
TRINITY_DN14497_c0_g1	6.43222	0.660734	1.69e-20	8.05e-20	0	0	0	0	0	0	0	0	11	7	20	8	6	XP_001654420.1	polyadenylate-binding protein [Aedes aegypti]
TRINITY_DN59457_c0_g1	6.4046	0.642119	5.36e-22	2.66e-21	0	0	0	0	0	0	0	0	11	13	9	8	10	XP_004520736.1	60S ribosomal protein L18a [Ceratitis capitata]
TRINITY_DN16641_c0_g1	6.4046	0.642119	5.36e-22	2.66e-21	0	0	0	0	0	0	0	0	12	12	9	8	10	XP_021952913.1	glutathione S-transferase 3-like [Folsomia candida]
TRINITY_DN15435_c0_g1	6.4046	0.642118	5.36e-22	2.66e-21	0	0	0	0	0	0	0	0	10	9	11	10	11	#N/A	#N/A
TRINITY_DN21222_c0_g1	6.39452	2.22712	1.58e-76	1.66e-75	1	0	1	1	0	0	0	0	45.99	34	51	37	34	PWA88856.1	ATPase, AAA-type, core [Artemisia annua]
TRINITY_DN3498_c0_g1	6.38826	3.69741	2.21e-217	5.08e-216	3	0	0	1	2	3	2	0	128	109	136	129	101	KVH89473.1	hypothetical protein Ccrd_008521 [Cynara cardunculus var. scolymus]
TRINITY_DN48830_c0_g1	6.38628	3.57514	5.78e-205	1.25e-203	2	1	1	2	1	2	0	1	114	109	107	124	98	XP_023756578.1	probable flavin-containing monooxygenase 1 [Lactuca sativa]
TRINITY_DN37622_c0_g1	6.37643	0.623259	4.13e-21	2e-20	0	0	0	0	0	0	0	0	13	14	7	8	8	AFK33393.1	unknown [Lotus japonicus]
TRINITY_DN59367_c0_g1	6.37637	0.623259	5.92e-21	2.86e-20	0	0	0	0	0	0	0	0	7	10	13	6	14	XP_004530732.1	modifier of mdg4 isoform X1 [Ceratitis capitata]
TRINITY_DN52451_c0_g1	6.37637	0.623259	1.16e-20	5.52e-20	0	0	0	0	0	0	0	0	8	12	6	16	8	XP_022820374.1	translationally-controlled tumor protein homolog [Spodoptera litura]
TRINITY_DN24971_c0_g1	6.37634	0.623259	2.48e-21	1.21e-20	0	0	0	0	0	0	0	0	7	8	9	14	12	EDW78413.1	uncharacterized protein Dwil_GK16414 [Drosophila willistoni]
TRINITY_DN15722_c0_g1	6.37631	0.623259	4.77e-21	2.3e-20	0	0	0	0	0	0	0	0	9	6	14	13	8	XP_011494626.1	PREDICTED: 40S ribosomal protein S15 [Ceratosolen solmsi marchali]
TRINITY_DN46023_c0_g1	6.37037	4.08117	2.03e-288	5.77e-287	1	4	2	1	1	2	1	3	160	172	148	172	142	XP_023737899.1	protein PLANT CADMIUM RESISTANCE 5-like [Lactuca sativa]
TRINITY_DN11441_c1_g1	6.3645	1.35262	4.17e-39	2.87e-38	0	1	0	0	0	0	0	0	21	17	17	16	28	#N/A	#N/A
TRINITY_DN314_c1_g1	6.36271	5.9959	0	0	12	2	6	9	11	3	7	11	621	585	667	582	605	XP_022039980.1	uncharacterized protein LOC110942510 [Helianthus annuus]
TRINITY_DN60105_c0_g1	6.34931	3.54037	1.69e-190	3.44e-189	3	1	0	1	0	1	1	3	129	114	89	98	108	PWA76032.1	hypothetical protein CTI12_AA199430 [Artemisia annua]
TRINITY_DN31026_c0_g1	6.34759	0.60415	7.91e-21	3.8e-20	0	0	0	0	0	0	0	0	14	10	6	11	8	XP_019557578.1	PREDICTED: S-adenosylmethionine synthase-like isoform X1 [Aedes albopictus]
TRINITY_DN9996_c0_g1	6.34758	0.60415	3.62e-21	1.75e-20	0	0	0	0	0	0	0	0	10	12	9	10	8	#N/A	#N/A
TRINITY_DN13065_c0_g1	6.34757	0.60415	7.12e-21	3.43e-20	0	0	0	0	0	0	0	0	11	10	5	13	10	#N/A	#N/A
TRINITY_DN10551_c0_g1	6.34667	2.71525	5.98e-111	8.21e-110	1	1	1	0	0	1	1	0	52	60	58	59	64	#N/A	#N/A
TRINITY_DN36666_c0_g1	6.33359	4.04619	8.87e-286	2.5e-284	1	2	1	3	1	0	2	5	164	162	158	149	141	#N/A	#N/A
TRINITY_DN37078_c0_g1	6.33109	1.80999	1.4e-57	1.22e-56	0	0	0	1	1	0	0	0	31	28	34	28	24	XP_001984000.1	GH16203 [Drosophila grimshawi]
TRINITY_DN2437_c0_g1	6.32449	6.30596	0	0	11	9	12	9	10	7	10	10	764	796	743	780	714	PWA69767.1	cytochrome P450 [Artemisia annua]
TRINITY_DN12500_c0_g1	6.32024	1.31786	1.18e-34	7.53e-34	0	1	0	0	0	0	0	0	11	16	16	18	35	PWA63851.1	alpha carbonic anhydrase 7 [Artemisia annua]
TRINITY_DN16096_c0_g2	6.31848	0.584785	8.19e-14	3.13e-13	0	0	0	0	0	0	0	0	38.77	0	9.43	0	0	XP_022006739.1	plastid division protein PDV1 [Helianthus annuus]
TRINITY_DN50108_c0_g1	6.31823	0.584785	3.32e-20	1.56e-19	0	0	0	0	0	0	0	0	10	11	14	8	5	#N/A	#N/A
TRINITY_DN56138_c0_g1	6.3182	0.584785	9.41e-21	4.5e-20	0	0	0	0	0	0	0	0	10	11	11	7	9	#N/A	#N/A
TRINITY_DN46688_c0_g1	6.3182	0.584784	9.41e-21	4.5e-20	0	0	0	0	0	0	0	0	8	11	8	8	13	XP_017482358.1	PREDICTED: 60S ribosomal protein L13a [Rhagoletis zephyria]
TRINITY_DN14314_c0_g1	6.3182	0.584784	9.41e-21	4.5e-20	0	0	0	0	0	0	0	0	11.87	8	8	11	9	XP_021956009.1	uncharacterized protein LOC110852291 isoform X1 [Folsomia candida]
TRINITY_DN69122_c0_g1	6.3182	0.584784	9.41e-21	4.5e-20	0	0	0	0	0	0	0	0	8	9	7	12	12	PSN49898.1	Protein spaetzle 3 [Blattella germanica]
TRINITY_DN38895_c0_g1	6.31816	0.584784	4.22e-20	1.99e-19	0	0	0	0	0	0	0	0	15	6	7	11	9	XP_001998437.2	LOW QUALITY PROTEIN: uncharacterized protein Dmoj_GI23963 [Drosophila mojavensis]
TRINITY_DN61475_c0_g1	6.31108	1.79321	9.67e-55	8.16e-54	0	1	1	0	0	0	0	0	26	24	24	39	30	#N/A	#N/A
TRINITY_DN71427_c0_g1	6.30539	1.30608	4.22e-38	2.86e-37	0	0	0	0	0	1	0	0	26	16	19	17	17	#N/A	#N/A
TRINITY_DN238_c4_g1	6.30009	4.25515	0	0	3	2	3	3	3	2	1	1	171	181	188	201	157	XP_024979267.1	NADPH--cytochrome P450 reductase-like isoform X1 [Cynara cardunculus var. scolymus]
TRINITY_DN12120_c0_g1	6.29659	2.67002	7.51e-104	9.81e-103	0	1	2	1	0	0	1	0	55	44	58	69	57	XP_021980335.1	putative calcium-transporting ATPase 11, plasma membrane-type isoform X1 [Helianthus annuus]
TRINITY_DN6237_c0_g1	6.29158	2.66541	4.19e-107	5.61e-106	1	0	1	1	0	0	0	2	53	58	54	55	62	XP_021988349.1	TMV resistance protein N-like [Helianthus annuus]
TRINITY_DN23440_c0_g1	6.28821	0.565155	2.44e-20	1.16e-19	0	0	0	0	0	0	0	0	11	12	7	9	8	#N/A	#N/A
TRINITY_DN40108_c0_g1	6.28821	0.565155	2.44e-20	1.16e-19	0	0	0	0	0	0	0	0	8	12	9	10	8	XP_026466158.1	60S ribosomal protein L30 [Ctenocephalides felis]
TRINITY_DN21179_c0_g1	6.28821	0.565155	2.44e-20	1.16e-19	0	0	0	0	0	0	0	0	12	9	7	9	10	AAQ09931.1	CG6803, partial [Drosophila yakuba]
TRINITY_DN34664_c0_g1	6.28821	0.565155	2.44e-20	1.16e-19	0	0	0	0	0	0	0	0	10	8	10	10	9	#N/A	#N/A
TRINITY_DN67835_c0_g1	6.28821	0.565155	8.26e-20	3.85e-19	0	0	0	0	0	0	0	0	8	9	15	9	6	XP_021998591.1	leucine--tRNA ligase, cytoplasmic-like [Helianthus annuus]
TRINITY_DN27959_c0_g1	6.28819	0.565155	3.65e-20	1.72e-19	0	0	0	0	0	0	0	0	12	5	11	10	9	XP_001845096.1	uricase [Culex quinquefasciatus]
TRINITY_DN71307_c0_g1	6.28793	0.565155	8.64e-19	3.91e-18	0	0	0	0	0	0	0	0	8	4	6	13	16	XP_023290942.1	elongation factor 2 [Lucilia cuprina]
TRINITY_DN49193_c0_g1	6.25939	1.27016	1.55e-37	1.05e-36	0	1	0	0	0	0	0	0	21	16	18	22	15	XP_022009232.1	wall-associated receptor kinase-like 22 [Helianthus annuus]
TRINITY_DN21894_c0_g1	6.25938	1.27016	4.36e-37	2.91e-36	0	1	0	0	0	0	0	0	16	16	15	22	23	XP_023296537.1	60S ribosomal protein L5 [Lucilia cuprina]
TRINITY_DN71381_c0_g1	6.2576	0.545256	1.09e-19	5.06e-19	0	0	0	0	0	0	0	0	7	12	12	6	9	AAR10268.1	similar to Drosophila melanogaster CG8415, partial [Drosophila yakuba]
TRINITY_DN13950_c0_g1	6.25758	0.545256	6.35e-20	2.97e-19	0	0	0	0	0	0	0	0	9	10	10	9	8	ATY49602.1	cytochrome P450 [Bradysia odoriphaga]
TRINITY_DN21338_c0_g1	6.25758	0.545255	6.35e-20	2.97e-19	0	0	0	0	0	0	0	0	9	10	7	10	10	PWA43301.1	Myb-like domain-containing protein [Artemisia annua]
TRINITY_DN46534_c0_g1	6.25754	0.545255	1.97e-19	9.11e-19	0	0	0	0	0	0	0	0	10	5	14	9	8	KFB49806.1	AGAP012292-PA-like protein [Anopheles sinensis]
TRINITY_DN13814_c0_g1	6.25753	0.545255	1.44e-19	6.68e-19	0	0	0	0	0	0	0	0	8	6	8	14	10	XP_015600461.1	vitellogenin [Cephus cinctus]
TRINITY_DN11590_c0_g1	6.25752	0.545255	1.55e-18	6.96e-18	0	0	0	0	0	0	0	0	2	11.4	7.96	14	10.92	#N/A	#N/A
TRINITY_DN50598_c0_g1	6.25746	0.545255	6.31e-18	2.77e-17	0	0	0	0	0	0	0	0	18	4	9	11	4	XP_023298397.1	40S ribosomal protein S10b [Lucilia cuprina]
TRINITY_DN39732_c0_g1	6.25742	0.545255	6.87e-18	3.02e-17	0	0	0	0	0	0	0	0	5	6	20	8	7	#N/A	#N/A
TRINITY_DN66966_c0_g1	6.25543	2.63278	4.7e-102	6.06e-101	0	0	0	1	0	1	1	2	63	59	53	44	56	PON61511.1	Alanine-tRNA ligase, class IIc [Trema orientale]
TRINITY_DN39017_c0_g1	6.24374	1.25799	4.38e-36	2.88e-35	1	0	0	0	0	0	0	0	12	21	20	15.02	23	OTG09922.1	putative P-type ATPase, HAD-like domain, P-type ATPase, transmembrane domain protein [Helianthus annuus]
TRINITY_DN22352_c0_g1	6.228	1.24571	3.14e-35	2.03e-34	1	0	0	0	0	0	0	0	16	27	17	16	14	XP_001850184.1	transport protein Sec61 subunit alpha 2 [Culex quinquefasciatus]
TRINITY_DN29756_c0_g1	6.22636	0.525078	5.34e-19	2.43e-18	0	0	0	0	0	0	0	0	11	12	11	6	5	XP_001655929.1	myosin light chain alkali isoform X1 [Aedes aegypti]
TRINITY_DN27347_c0_g1	6.22629	0.525077	1.73e-19	8.01e-19	0	0	0	0	0	0	0	0	9	10	11	5	10	XP_021695120.1	ATP synthase lipid-binding protein, mitochondrial [Aedes aegypti]
TRINITY_DN49952_c0_g1	6.22629	0.525077	1.65e-19	7.63e-19	0	0	0	0	0	0	0	0	10	10	10	7	8	XP_002068278.1	60S ribosomal protein L18 [Drosophila willistoni]
TRINITY_DN15405_c0_g1	6.22629	0.525077	1.65e-19	7.63e-19	0	0	0	0	0	0	0	0	10	9	8	11	7	ACU24740.1	RE74637p [Drosophila melanogaster]
TRINITY_DN1830_c0_g1	6.22277	4.77762	0	0	5	2	3	5	4	1	5	3	254	260	275	250	260	XP_023739842.1	cationic peroxidase 1-like [Lactuca sativa]
TRINITY_DN60024_c0_g1	6.21922	7.32166	0	0	16	24	18	18	26	30	23	16	1587	1538	1491	1551	1518	PWA76533.1	hypothetical protein CTI12_AA211070 [Artemisia annua]
TRINITY_DN57376_c0_g1	6.1957	1.22083	2.45e-35	1.59e-34	0	0	0	0	0	1	0	0	20	19	18	12	19	#N/A	#N/A
TRINITY_DN50634_c0_g1	6.1957	1.22083	1.36e-35	8.9e-35	1	0	0	0	0	0	0	0	15	15	17	20	21	#N/A	#N/A
TRINITY_DN15045_c0_g1	6.19431	0.504613	5.38e-19	2.45e-18	0	0	0	0	0	0	0	0	13	8	7	9	7	KVI06852.1	F-box domain, cyclin-like protein [Cynara cardunculus var. scolymus]
TRINITY_DN16168_c0_g1	6.19431	0.504613	4.29e-19	1.96e-18	0	0	0	0	0	0	0	0	10	10	10	7	7	XP_023302079.1	60S ribosomal protein L28 [Lucilia cuprina]
TRINITY_DN5836_c0_g1	6.18914	7.79615	0	0	32	32	30	19	36	39	30	25	2142	2114	2177	2107	2137	PWA70432.1	ATPase, AAA-type, core [Artemisia annua]
TRINITY_DN31565_c0_g1	6.17793	2.76772	1.94e-109	2.63e-108	0	1	1	1	0	0	1	2	69	64	69	54	48	XP_023748803.1	zinc finger protein ZAT12-like [Lactuca sativa]
TRINITY_DN36732_c0_g1	6.1745	5.83599	0	0	7	11	9	8	7	8	6	6	551	525	538	584	531	PLY84305.1	hypothetical protein LSAT_5X85441 [Lactuca sativa]
TRINITY_DN3538_c2_g1	6.16281	1.19552	1.11e-33	6.97e-33	0	0	0	0	0	1	0	0	21	20	16	10	19	#N/A	#N/A
TRINITY_DN2243_c0_g1	6.16238	5.34379	0	0	8	6	4	4	4	7	6	5	387	374	376	433	363.01	XP_023745266.1	uncharacterized protein LOC111893444 [Lactuca sativa]
TRINITY_DN11810_c0_g1	6.16161	0.483854	1.48e-18	6.68e-18	0	0	0	0	0	0	0	0	7	11	5	10	10	PLY67109.1	hypothetical protein LSAT_4X129660 [Lactuca sativa]
TRINITY_DN47192_c0_g1	6.1616	0.483854	1.11e-18	5.03e-18	0	0	0	0	0	0	0	0	9	10	5	10	9	XP_023737836.1	uncharacterized protein LOC111885842 [Lactuca sativa]
TRINITY_DN9729_c1_g2	6.1616	0.483854	1.11e-18	5.03e-18	0	0	0	0	0	0	0	0	10	7	9	9	8	#N/A	#N/A
TRINITY_DN59551_c0_g1	6.1616	0.483854	1.11e-18	5.03e-18	0	0	0	0	0	0	0	0	8	7	9	10	9	AWC08440.1	odorant-binding protein 29 [Bradysia odoriphaga]
TRINITY_DN12948_c0_g1	6.16159	0.483854	1.28e-18	5.79e-18	0	0	0	0	0	0	0	0	7	6	12	10	8	#N/A	#N/A
TRINITY_DN5210_c0_g1	6.16158	0.483854	1.26e-17	5.5e-17	0	0	0	0	0	0	0	0	16	5	7.63	7	7	PLY81669.1	hypothetical protein LSAT_2X11741 [Lactuca sativa]
TRINITY_DN442_c3_g1	6.15816	5.2071	0	0	4	4	8	6	1	6	5	6	354	380	331	354	337	KVH99935.1	UDP-glucuronosyl/UDP-glucosyltransferase [Cynara cardunculus var. scolymus]
TRINITY_DN495_c0_g1	6.15149	3.35559	3.4e-172	6.42e-171	1	2	2	3	0	1	1	0	100	89	101	93	86	XP_024989917.1	wall-associated receptor kinase 2-like [Cynara cardunculus var. scolymus]
TRINITY_DN6849_c0_g1	6.15109	8.70216	0	0	54	56	68	61	52	52	70	55	3971	4117	4006	4022	3872	OTG01057.1	putative S-norcoclaurine synthase [Helianthus annuus]
TRINITY_DN7754_c0_g1	6.15059	4.65873	0	0	3	3	1	9	5	2	2	2	239	212	257	254	231	PWA93132.1	CALMODULIN-BINDING PROTEIN60 [Artemisia annua]
TRINITY_DN46827_c0_g1	6.13649	4.7893	0	0	4	5	1	6	3	1	3	7	242	227	287	265	287	XP_023770751.1	defensin-like protein 19 [Lactuca sativa]
TRINITY_DN56866_c0_g1	6.12906	1.16976	1.82e-33	1.14e-32	1	0	0	0	0	0	0	0	16	20	11	19	18	XP_024985125.1	L-type lectin-domain containing receptor kinase VIII.1 isoform X1 [Cynara cardunculus var. scolymus]
TRINITY_DN67168_c0_g1	6.12838	0.462793	5.14e-17	2.2e-16	0	0	0	0	0	0	0	0	10	14	3	5	10	KXJ75500.1	hypothetical protein RP20_CCG011618 [Aedes albopictus]
TRINITY_DN57440_c0_g1	6.12834	0.462793	2.19e-17	9.44e-17	0	0	0	0	0	0	0	0	8	15	8	5	6	#N/A	#N/A
TRINITY_DN17877_c0_g1	6.12823	0.462793	9.05e-18	3.96e-17	0	0	0	0	0	0	0	0	8	14	7	7	6	XP_001992480.1	GH24178 [Drosophila grimshawi]
TRINITY_DN58209_c0_g1	6.12815	0.462792	7e-18	3.07e-17	0	0	0	0	0	0	0	0	11	9	4	7	11	XP_022007127.1	ubiquitin fusion degradation protein 1 homolog [Helianthus annuus]
TRINITY_DN52666_c0_g1	6.12813	0.462792	3.12e-18	1.39e-17	0	0	0	0	0	0	0	0	8	10	5	11	8	XP_011568572.1	PREDICTED: ubiquitin-like protein FUBI [Plutella xylostella]
TRINITY_DN21301_c0_g1	6.12813	0.462792	2.9e-18	1.29e-17	0	0	0	0	0	0	0	0	9	9	7	11	6	#N/A	#N/A
TRINITY_DN38723_c0_g1	6.12813	0.462792	2.9e-18	1.29e-17	0	0	0	0	0	0	0	0	11	7	9	8	7	XP_023296477.1	60S ribosomal protein L21 [Lucilia cuprina]
TRINITY_DN69803_c0_g1	6.1281	0.462792	8.64e-18	3.78e-17	0	0	0	0	0	0	0	0	7	7	6	8	14	XP_310818.3	AGAP000306-PA [Anopheles gambiae str. PEST]
TRINITY_DN39832_c0_g1	6.12808	0.462792	1.09e-17	4.77e-17	0	0	0	0	0	0	0	0	3	8	9	11	11	XP_005187472.1	PREDICTED: protein transport protein Sec61 gamma-2 subunit [Musca domestica]
TRINITY_DN18931_c0_g1	6.12801	0.462792	3.14e-17	1.35e-16	0	0	0	0	0	0	0	0	3	7	12	13	7	PWA98035.1	30S ribosomal protein S15 [Artemisia annua]
TRINITY_DN6015_c0_g1	6.12791	0.462792	9.06e-17	3.84e-16	0	0	0	0	0	0	0	0	12	4	4	15	7	PWA38455.1	serine-threonine/tyrosine-protein kinase catalytic domain-containing protein [Artemisia annua]
TRINITY_DN1525_c0_g1	6.10943	4.56792	0	0	6	6	0	2	2	2	4	4	209	229	231	235	214	KVH97581.1	protein of unknown function DUF292, eukaryotic, partial [Cynara cardunculus var. scolymus]
TRINITY_DN23193_c0_g1	6.10445	3.73962	9.35e-226	2.21e-224	1	3	2	3	2	2	1	0	126	106	133	126	128	PLY81264.1	hypothetical protein LSAT_4X155741 [Lactuca sativa]
TRINITY_DN12164_c0_g1	6.10261	3.64226	1.03e-202	2.2e-201	1	1	2	2	0	1	4	2	109	111	122	139	96	XP_024973036.1	wall-associated receptor kinase 2-like [Cynara cardunculus var. scolymus]
TRINITY_DN24064_c0_g1	6.09399	0.441419	3.83e-17	1.64e-16	0	0	0	0	0	0	0	0	6	14	5	9	7	NP_476776.1	ribosomal protein L40, isoform A [Drosophila melanogaster]
TRINITY_DN40007_c0_g1	6.09391	0.441419	1.17e-17	5.12e-17	0	0	0	0	0	0	0	0	9	12	8	5	7	XP_026481231.1	ferritin subunit isoform X2 [Ctenocephalides felis]
TRINITY_DN8871_c0_g1	6.09386	0.441418	1.26e-17	5.47e-17	0	0	0	0	0	0	0	0	10	6	6	7	12	XP_021977490.1	G-type lectin S-receptor-like serine/threonine-protein kinase LECRK3 [Helianthus annuus]
TRINITY_DN15055_c0_g1	6.09377	0.441418	7.03e-17	2.99e-16	0	0	0	0	0	0	0	0	14	4	5	10	8	ABV60305.1	putative ferritin light-chain subunit [Lutzomyia longipalpis]
TRINITY_DN12016_c0_g1	6.08966	4.05501	6.92e-263	1.83e-261	0	2	2	2	4	3	2	3	162	165	179	122	148	PWA47275.1	Myb-like domain-containing protein [Artemisia annua]
TRINITY_DN1210_c1_g1	6.08795	2.24574	7.92e-78	8.41e-77	1	1	0	0	1	1	0	0	38	49	39	41	37	#N/A	#N/A
TRINITY_DN27339_c0_g1	6.08626	2.86325	2.3e-121	3.36e-120	1	0	1	1	3	0	1	0	62	67	65	62	70	XP_023758053.1	probable glutathione S-transferase parA [Lactuca sativa]
TRINITY_DN37263_c0_g1	6.08305	1.60417	4.12e-48	3.23e-47	0	0	0	0	0	1	1	0	21	22	30	23	26	PWA62028.1	hypothetical protein CTI12_AA365330 [Artemisia annua]
TRINITY_DN16734_c0_g1	6.05919	1.11681	3.59e-31	2.16e-30	1	0	0	0	0	0	0	0	17	18	11	22	12	PLY95102.1	hypothetical protein LSAT_1X77560 [Lactuca sativa]
TRINITY_DN24214_c0_g1	6.0588	0.419723	3.49e-16	1.45e-15	0	0	0	0	0	0	0	0	15	6	4	5	10	AHB50496.1	succinyl-CoA sythetase beta [Mayetiola destructor]
TRINITY_DN22962_c0_g1	6.05878	0.419723	1.96e-17	8.46e-17	0	0	0	0	0	0	0	0	9	9	8	9	5	XP_011181328.1	eukaryotic translation initiation factor 4E1 isoform X2 [Zeugodacus cucurbitae]
TRINITY_DN50245_c0_g1	6.05877	0.419723	1.77e-16	7.45e-16	0	0	0	0	0	0	0	0	6	10	4	14	6	ANA52572.1	ribosomal protein S7 [Bradysia odoriphaga]
TRINITY_DN54393_c0_g1	6.05877	0.419723	4.99e-17	2.13e-16	0	0	0	0	0	0	0	0	5	9	9	12	5	#N/A	#N/A
TRINITY_DN37401_c0_g1	6.05871	0.419723	2.91e-16	1.21e-15	0	0	0	0	0	0	0	0	12	6	6	13	3	PWA41136.1	malectin-like carbohydrate-binding domain-containing protein [Artemisia annua]
TRINITY_DN4655_c0_g2	6.05051	3.38107	4.69e-176	8.97e-175	1	4	1	2	0	1	0	2	93	100	97	94	93	#N/A	#N/A
TRINITY_DN28800_c0_g1	6.04697	4.28246	0	0	3	3	2	2	3	2	4	3	183	175	182	183	189	XP_024993029.1	glutaredoxin-C9-like [Cynara cardunculus var. scolymus]
TRINITY_DN37730_c0_g1	6.03775	3.12026	9.11e-143	1.49e-141	0	2	2	0	1	3	0	1	68	81	86	74	85	PLY67294.1	hypothetical protein LSAT_3X140440 [Lactuca sativa]
TRINITY_DN65789_c0_g1	6.03771	2.20192	4.03e-75	4.17e-74	2	1	0	0	0	0	1	0	44	42	37	42	32	PLY79398.1	hypothetical protein LSAT_3X58380 [Lactuca sativa]
TRINITY_DN9525_c0_g1	6.03523	1.56517	1.62e-42	1.18e-41	0	0	0	0	0	1	1	0	19	30	15	35	19	#N/A	#N/A
TRINITY_DN11370_c0_g1	6.03517	1.56517	2.22e-45	1.67e-44	0	0	0	0	0	2	0	0	27	17	30	21	23	PWA90376.1	late embryogenesis abundant (LEA) protein-related protein [Artemisia annua]
TRINITY_DN38762_c0_g1	6.02292	0.397697	2.02e-16	8.48e-16	0	0	0	0	0	0	0	0	11	11	8	5	4	SPP77325.1	blast:40S ribosomal protein S17 [Drosophila guanche]
TRINITY_DN26561_c0_g1	6.0228	0.397696	1.05e-16	4.44e-16	0	0	0	0	0	0	0	0	11	7	4	7	10	XP_016988249.1	PREDICTED: elongation factor 2 [Drosophila rhopaloa]
TRINITY_DN27454_c0_g1	6.0228	0.397696	5.08e-17	2.17e-16	0	0	0	0	0	0	0	0	8	9	5	10	7	XP_003436444.1	AGAP013189-PA [Anopheles gambiae str. PEST]
TRINITY_DN70913_c0_g1	6.0228	0.397696	5.08e-17	2.17e-16	0	0	0	0	0	0	0	0	7	7	9	7	9	ETN60626.1	apolipophorin [Anopheles darlingi]
TRINITY_DN43016_c0_g1	6.0228	0.397696	5.08e-17	2.17e-16	0	0	0	0	0	0	0	0	7	6	8	8	10	#N/A	#N/A
TRINITY_DN7884_c0_g1	6.0228	0.397696	2.72e-16	1.13e-15	0	0	0	0	0	0	0	0	5	9	4	8	13	OTG15926.1	putative peptidase M10A, Metallopeptidase, catalytic domain protein [Helianthus annuus]
TRINITY_DN15382_c0_g1	6.02279	0.397696	1.39e-16	5.84e-16	0	0	0	0	0	0	0	0	10	6	6	5	12	#N/A	#N/A
TRINITY_DN11150_c0_g1	6.02279	0.397696	1.4e-16	5.91e-16	0	0	0	0	0	0	0	0	5	7	11	5	11	XP_004517938.2	nucleoside diphosphate kinase [Ceratitis capitata]
TRINITY_DN455_c0_g3	6.01162	3.45494	1.54e-182	3.04e-181	1	1	1	3	4	0	0	2	91	94	115	103	100	XP_023756391.1	putative calcium-binding protein CML23 [Lactuca sativa]
TRINITY_DN2248_c0_g1	6.00568	8.94937	0	0	77	94	75	72	76	67	76	76	4740	4696	4697	4752	4774	KVH94728.1	cytochrome P450 [Cynara cardunculus var. scolymus]
TRINITY_DN59266_c0_g1	5.98594	0.375328	7.07e-16	2.91e-15	0	0	0	0	0	0	0	0	12	6	10	3	7	#N/A	#N/A
TRINITY_DN23645_c0_g1	5.98593	0.375328	2.39e-16	1e-15	0	0	0	0	0	0	0	0	11	7	9	4	7	XP_023733091.1	uncharacterized protein At1g76070-like [Lactuca sativa]
TRINITY_DN19814_c0_g1	5.98591	0.375328	1.32e-16	5.57e-16	0	0	0	0	0	0	0	0	8	9	7	7	7	XP_026323860.1	60S acidic ribosomal protein P1 [Hyposmocoma kahamanoa]
TRINITY_DN19684_c0_g1	5.98591	0.375328	1.32e-16	5.57e-16	0	0	0	0	0	0	0	0	10	8	8	6	6	XP_004533910.1	60S ribosomal protein L24 [Ceratitis capitata]
TRINITY_DN67061_c0_g1	5.98591	0.375328	1.32e-16	5.57e-16	0	0	0	0	0	0	0	0	10	8	8	6	6	XP_011203785.1	60S ribosomal protein L36 [Bactrocera dorsalis]
TRINITY_DN36594_c0_g1	5.98591	0.375328	1.32e-16	5.57e-16	0	0	0	0	0	0	0	0	10	8	7	8	5	BAK78892.1	receptor of activated protein kinase C1, partial [Cryptotympana facialis]
TRINITY_DN14125_c0_g1	5.98591	0.375328	1.32e-16	5.57e-16	0	0	0	0	0	0	0	0	4	9	9	8	8	XP_004520433.2	40S ribosomal protein S19a [Ceratitis capitata]
TRINITY_DN49092_c0_g1	5.98591	0.375328	1.32e-16	5.57e-16	0	0	0	0	0	0	0	0	7	8	5	9	9	AHZ18299.1	hydrophobin 3 [Tricholoma vaccinum]
TRINITY_DN17805_c0_g1	5.98589	0.375328	2.07e-16	8.68e-16	0	0	0	0	0	0	0	0	4	6	9	10	9	XP_021956009.1	uncharacterized protein LOC110852291 isoform X1 [Folsomia candida]
TRINITY_DN47791_c0_g1	5.98588	0.375328	2.35e-16	9.82e-16	0	0	0	0	0	0	0	0	9	4	7	7	11	ETN64814.1	hypothetical protein AND_003436 [Anopheles darlingi]
TRINITY_DN27430_c0_g1	5.98581	0.375328	3.6e-16	1.5e-15	0	0	0	0	0	0	0	0	7	3	8	11	9	XP_015600461.1	vitellogenin [Cephus cinctus]
TRINITY_DN2022_c0_g1	5.97997	5.42776	0	0	7	6	5	3	9	9	8	6	424	384	423.61	410.13	402	PWA57980.1	ionotropic glutamate receptor, metazoa [Artemisia annua]
TRINITY_DN6001_c0_g1	5.97857	6.18842	0	0	14	16	13	13	8	9	12	6	696	683	709	683	708	XP_023742236.1	ethylene-responsive transcription factor 5-like [Lactuca sativa]
TRINITY_DN2860_c0_g1	5.96741	6.04726	0	0	11	9	13	9	7	9	17	8	665	585	644	616	642	XP_024979477.1	calcium uniporter protein 2, mitochondrial-like [Cynara cardunculus var. scolymus]
TRINITY_DN61469_c0_g1	5.96685	1.04776	3.01e-29	1.74e-28	0	0	0	0	0	0	1	0	13	19	13	10	20	XP_021995843.1	dachshund homolog 1-like [Helianthus annuus]
TRINITY_DN12919_c0_g1	5.96683	1.04776	1.72e-29	1e-28	0	1	0	0	0	0	0	0	18	18	9	17	13	XP_023732687.1	probable carotenoid cleavage dioxygenase 4, chloroplastic [Lactuca sativa]
TRINITY_DN22359_c0_g1	5.96482	3.18279	8.55e-146	1.43e-144	1	3	1	0	2	1	1	1	92	79	83	67	91	PWA76632.1	nitrate transporter 2.7 [Artemisia annua]
TRINITY_DN323_c1_g1	5.96287	6.75525	0	0	17	14	13	23	16	23	12	19	1013	1044	1063	1020	1022	PWA97432.1	thaumatin-like protein 1 [Artemisia annua]
TRINITY_DN14132_c0_g1	5.95376	2.36406	9.04e-84	1e-82	0	1	0	0	1	1	1	1	39	49	45	50	40	XP_023749035.1	uncharacterized protein LOC111897312 [Lactuca sativa]
TRINITY_DN2470_c0_g1	5.95081	9.49953	0	0	132	139	117	101	130	104	112	96	6921	6877	6976	6834	6964	PWA81075.1	cytochrome P450 mono-oxygenase [Artemisia annua]
TRINITY_DN50505_c0_g1	5.94809	0.352608	7.79e-16	3.2e-15	0	0	0	0	0	0	0	0	12	8	6	5	6	XP_017103687.1	PREDICTED: plasminogen activator inhibitor 1 RNA-binding protein [Drosophila bipectinata]
TRINITY_DN46183_c0_g1	5.94807	0.352608	4.71e-16	1.95e-15	0	0	0	0	0	0	0	0	6	11	7	8	5	#N/A	#N/A
TRINITY_DN40835_c0_g1	5.94807	0.352608	8.02e-16	3.3e-15	0	0	0	0	0	0	0	0	4	10	5	8	10	PWA87837.1	reverse transcriptase domain-containing protein [Artemisia annua]
TRINITY_DN29467_c0_g1	5.94806	0.352608	7.33e-16	3.02e-15	0	0	0	0	0	0	0	0	9	8	3	7	10	PLY62524.1	hypothetical protein LSAT_1X71541 [Lactuca sativa]
TRINITY_DN48545_c0_g1	5.94806	0.352608	4.66e-16	1.93e-15	0	0	0	0	0	0	0	0	5	8	9	5	10	NP_476778.1	ribosomal protein S27A [Drosophila melanogaster]
TRINITY_DN38775_c0_g1	5.94805	0.352608	3.43e-16	1.43e-15	0	0	0	0	0	0	0	0	8	8	5	9	7	XP_012250555.1	60S ribosomal protein L10a [Athalia rosae]
TRINITY_DN27711_c0_g1	5.94805	0.352608	7.29e-16	3e-15	0	0	0	0	0	0	0	0	7	8	3	9	10	A8CAG3.1	RecName: Full=60S ribosomal protein L17
TRINITY_DN38055_c0_g1	5.94803	0.352608	1.23e-15	5.04e-15	0	0	0	0	0	0	0	0	6	6	13	7	5	CRL00397.1	CLUMA_CG013664, isoform A [Clunio marinus]
TRINITY_DN66511_c0_g1	5.94799	0.352608	9.58e-16	3.93e-15	0	0	0	0	0	0	0	0	7	4	8	6	12	KHJ46333.1	hypothetical protein D918_03386 [Trichuris suis]
TRINITY_DN56396_c1_g1	5.94784	0.352608	6.61e-15	2.62e-14	0	0	0	0	0	0	0	0	6	3	10	4	14	#N/A	#N/A
TRINITY_DN17957_c0_g1	5.94744	1.49429	7.57e-44	5.59e-43	0	1	0	0	0	1	0	0	17	24	25	23	22	#N/A	#N/A
TRINITY_DN4470_c0_g1	5.93415	3.58004	1.38e-195	2.86e-194	3	2	1	2	1	3	2	0	110	113	91	111	125	XP_022026495.1	probable serine/threonine-protein kinase PBL3 [Helianthus annuus]
TRINITY_DN29274_c0_g1	5.9247	4.03908	1.08e-263	2.86e-262	3	0	4	2	2	0	4	5	130	147	163	149	176	PWA47036.1	VQ motif-containing protein 22 [Artemisia annua]
TRINITY_DN59478_c0_g1	5.92131	1.47338	6.68e-42	4.8e-41	1	0	1	0	0	0	0	0	25	15	19	23	27	PLY75143.1	hypothetical protein LSAT_4X41000 [Lactuca sativa]
TRINITY_DN568_c5_g1	5.91794	1.8183	2.94e-56	2.52e-55	1	1	0	1	0	0	0	0	28	27	28	32	30	KVI05247.1	Concanavalin A-like lectin/glucanase, subgroup, partial [Cynara cardunculus var. scolymus]
TRINITY_DN47505_c0_g1	5.9095	0.329524	1.99e-14	7.79e-14	0	0	0	0	0	0	0	0	6	13	3	3	11	VDM95660.1	unnamed protein product [Thelazia callipaeda]
TRINITY_DN20534_c0_g1	5.90935	0.329524	5.42e-15	2.16e-14	0	0	0	0	0	0	0	0	5	12	10	4	5	NP_523813.1	ribosomal protein L23 [Drosophila melanogaster]
TRINITY_DN23679_c0_g1	5.90925	0.329524	1.93e-15	7.82e-15	0	0	0	0	0	0	0	0	9	11	5	6	5	XP_001986536.1	GH20474 [Drosophila grimshawi]
TRINITY_DN19491_c0_g1	5.90919	0.329524	1.26e-15	5.15e-15	0	0	0	0	0	0	0	0	10	8	6	8	4	XP_023295073.1	40S ribosomal protein S3 [Lucilia cuprina]
TRINITY_DN69292_c0_g1	5.90919	0.329524	1.25e-15	5.1e-15	0	0	0	0	0	0	0	0	11	7	7	5	6	XP_023295120.1	troponin T, skeletal muscle isoform X8 [Lucilia cuprina]
TRINITY_DN19366_c0_g1	5.90917	0.329524	8.92e-16	3.66e-15	0	0	0	0	0	0	0	0	5	9	9	6	7	XP_014262236.1	eukaryotic translation initiation factor 5A [Cimex lectularius]
TRINITY_DN60921_c0_g1	5.90917	0.329524	1.11e-15	4.52e-15	0	0	0	0	0	0	0	0	7	6	11.15	6	6	PWA47863.1	protein kinase-like domain, Concanavalin A-like lectin/glucanase domain protein [Artemisia annua]
TRINITY_DN37818_c0_g1	5.90917	0.329524	9.84e-16	4.03e-15	0	0	0	0	0	0	0	0	7	4	9	9	7	ETN60496.1	actin [Anopheles darlingi]
TRINITY_DN49098_c0_g1	5.90916	0.329524	1.37e-15	5.6e-15	0	0	0	0	0	0	0	0	5	6	11	6	8	#N/A	#N/A
TRINITY_DN19392_c0_g1	5.90916	0.329524	1.39e-15	5.65e-15	0	0	0	0	0	0	0	0	4	7	6	9	10	#N/A	#N/A
TRINITY_DN40540_c0_g1	5.90914	0.329524	1.71e-15	6.95e-15	0	0	0	0	0	0	0	0	8	4	11	7	6	#N/A	#N/A
TRINITY_DN58687_c0_g1	5.90895	0.329524	3.86e-14	1.49e-13	0	0	0	0	0	0	0	0	4	5	5	5	17	NP_476938.1	ribosomal protein S13, isoform A [Drosophila melanogaster]
TRINITY_DN2415_c0_g1	5.90457	9.04434	0	0	104	95	76	88	90	84	70	94	4935	5012	5097	5035	5140	XP_021987750.1	ABC transporter B family member 21-like [Helianthus annuus]
TRINITY_DN9366_c0_g1	5.90122	2.31789	5.16e-81	5.62e-80	1	0	1	0	1	0	1	1	45	50	41	40	39	XP_023729079.1	PI-PLC X domain-containing protein At5g67130 [Lactuca sativa]
TRINITY_DN29139_c0_g1	5.8976	5.05698	0	0	7	5	8	2	8	9	2	2	314	331	325	318	285	PWA90589.1	peroxisomal (S)-2-hydroxy-acid oxidase GLO1 [Artemisia annua]
TRINITY_DN10040_c0_g1	5.88838	0.990047	1.75e-28	9.99e-28	0	0	0	0	0	1	0	0	11	14	18	16	12	#N/A	#N/A
TRINITY_DN174_c0_g2	5.88126	4.29741	0	0	2	6	1	4	1	2	4	5	202	194	173	178	172	KVH98404.1	Multi antimicrobial extrusion protein, partial [Cynara cardunculus var. scolymus]
TRINITY_DN45983_c0_g1	5.87912	6.53193	0	0	12	17	18	17	21	12	14	13	893	834	871	896	918	PWA36321.1	hypothetical protein CTI12_AA601020 [Artemisia annua]
TRINITY_DN2411_c0_g2	5.8693	0.306065	8.09e-15	3.2e-14	0	0	0	0	0	0	0	0	10	8	7	2	8	#N/A	#N/A
TRINITY_DN70489_c0_g1	5.86925	0.306065	7.39e-15	2.93e-14	0	0	0	0	0	0	0	0	9	8	7	9	2	#N/A	#N/A
TRINITY_DN64470_c0_g1	5.86922	0.306065	2.37e-15	9.56e-15	0	0	0	0	0	0	0	0	5	9	8	8	5	#N/A	#N/A
TRINITY_DN65283_c0_g1	5.86922	0.306065	2.32e-15	9.36e-15	0	0	0	0	0	0	0	0	9	7	6	6	7	EAT47998.1	AAEL000951-PB [Aedes aegypti]
TRINITY_DN26631_c0_g1	5.86921	0.306065	4.55e-15	1.82e-14	0	0	0	0	0	0	0	0	9	5	10	4	7	XP_626192.1	polyubiquitin with 3 Ub domains, partial [Cryptosporidium parvum Iowa II]
TRINITY_DN48015_c0_g1	5.86919	0.306065	5.69e-14	2.19e-13	0	0	0	0	0	0	0	0	10	7	2	13	3	PWA82833.1	reverse transcriptase domain-containing protein [Artemisia annua]
TRINITY_DN211_c0_g2	5.86908	0.306065	2.64e-14	1.03e-13	0	0	0	0	0	0	0	0	6.95	5.15	2.37	7.84	12.82	#N/A	#N/A
TRINITY_DN16495_c0_g1	5.86903	0.306064	2.99e-14	1.16e-13	0	0	0	0	0	0	0	0	3	4	11	5	12	PWA47863.1	protein kinase-like domain, Concanavalin A-like lectin/glucanase domain protein [Artemisia annua]
TRINITY_DN70876_c0_g1	5.86818	0.97525	4.8e-27	2.67e-26	0	0	0	0	1	0	0	0	16	19	13	15	7	XP_022023268.1	prohibitin-1, mitochondrial-like isoform X2 [Helianthus annuus]
TRINITY_DN7873_c0_g1	5.86163	3.51245	6.93e-183	1.37e-181	4	1	2	1	2	1	1	2	126	101	109	91	96	XP_022002282.1	uncharacterized protein LOC110899697 [Helianthus annuus]
TRINITY_DN14454_c0_g1	5.854	1.41974	5.47e-41	3.88e-40	2	0	0	0	0	0	0	0	22	25	18	18	21	KVH90072.1	Sec1-like protein [Cynara cardunculus var. scolymus]
TRINITY_DN8389_c0_g1	5.83855	3.58004	5.29e-196	1.1e-194	1	2	1	3	1	3	0	4	108	126	106	110	99	PWA65016.1	AMP-dependent synthetase/ligase, AMP-binding enzyme C-terminal domain protein [Artemisia annua]
TRINITY_DN50749_c0_g1	5.82963	7.07831	0	0	27	24	19	25	26	12	27	28	1292	1262	1287	1266	1339	#N/A	#N/A
TRINITY_DN8144_c0_g2	5.82868	0.282218	1.71e-13	6.45e-13	0	0	0	0	0	0	0	0	5.03	15.35	7.01	5.26	2.41	#N/A	#N/A
TRINITY_DN20252_c0_g1	5.82813	0.282218	6.96e-15	2.76e-14	0	0	0	0	0	0	0	0	8	9	6	4	7	#N/A	#N/A
TRINITY_DN69743_c0_g1	5.82813	0.282218	2.38e-14	9.27e-14	0	0	0	0	0	0	0	0	4	8	10	9	3	XP_017475999.1	PREDICTED: 60S ribosomal protein L14 [Rhagoletis zephyria]
TRINITY_DN28216_c0_g1	5.82812	0.282218	6.03e-15	2.4e-14	0	0	0	0	0	0	0	0	7	7	8	4	8	OTG03795.1	putative ribonuclease H-like domain-containing protein [Helianthus annuus]
TRINITY_DN13705_c0_g1	5.82812	0.282218	6.03e-15	2.4e-14	0	0	0	0	0	0	0	0	5	8	5	8	8	#N/A	#N/A
TRINITY_DN9709_c0_g1	5.82812	0.282218	6.03e-15	2.4e-14	0	0	0	0	0	0	0	0	8	5	6	6	9	#N/A	#N/A
TRINITY_DN41012_c0_g1	5.82812	0.282218	6.08e-15	2.42e-14	0	0	0	0	0	0	0	0	6	6	6	6	10	XP_021946026.1	NADP-specific glutamate dehydrogenase-like [Folsomia candida]
TRINITY_DN56534_c0_g1	5.82812	0.282218	6.83e-15	2.71e-14	0	0	0	0	0	0	0	0	4	7	6	9	8	ABE72970.1	cathepsin L [Aedes aegypti]
TRINITY_DN49219_c0_g1	5.82811	0.282218	2.91e-14	1.13e-13	0	0	0	0	0	0	0	0	2	8	7	6	11	XP_002049279.1	ribosomal protein L31 [Drosophila virilis]
TRINITY_DN835_c0_g1	5.82682	6.99736	0	0	22	29	25	21	26	21	15	19	1204	1268	1182	1211	1228	XP_023741032.1	isoflavone 2'-hydroxylase-like [Lactuca sativa]
TRINITY_DN22531_c0_g1	5.82617	1.39771	1.46e-39	1.02e-38	0	1	1	0	0	0	0	0	21	26	19	15	21	XP_022024456.1	cysteine-rich repeat secretory protein 38-like [Helianthus annuus]
TRINITY_DN13552_c0_g1	5.82612	1.39771	3.95e-39	2.72e-38	0	1	0	0	1	0	0	0	13	19	22	24	24	XP_022038335.1	vinorine synthase-like [Helianthus annuus]
TRINITY_DN251_c0_g1	5.81686	9.2474	0	0	102	113	108	108	109	112	105	99	5731	5834	5920	5729	5757	XP_023765582.1	root allergen protein-like [Lactuca sativa]
TRINITY_DN6681_c0_g1	5.80945	4.28245	0	0	2	4	2	3	4	2	6	3	169	178	183	183	195	PWA68568.1	DNA-binding domain-containing protein [Artemisia annua]
TRINITY_DN37031_c0_g1	5.80544	0.929925	1.25e-26	6.91e-26	0	0	0	0	0	0	1	0	12	9	16	13	17	XP_013098820.1	PREDICTED: lipid storage droplets surface-binding protein 2 isoform X4 [Stomoxys calcitrans]
TRINITY_DN40190_c0_g1	5.80384	4.32831	0	0	2	2	3	4	4	5	2	5	195	160	195	181	207	PLY90911.1	hypothetical protein LSAT_1X47621 [Lactuca sativa]
TRINITY_DN65511_c0_g1	5.80108	5.93691	0	0	9	15	6	10	15	8	9	14	611	570	560	587	581	XP_022011697.1	dirigent protein 22-like [Helianthus annuus]
TRINITY_DN2348_c0_g1	5.79194	5.10877	0	0	5	11	4	6	7	3	6	6	339	332	342	297	318	AUJ87600.1	E-B-farnesene synthase [Chrysanthemum indicum]
TRINITY_DN14445_c0_g1	5.78598	0.25797	7.52e-14	2.88e-13	0	0	0	0	0	0	0	0	3	12	6	6	6	ACJ50594.1	ribosomal protein L38 [Psathyromyia shannoni]
TRINITY_DN39057_c0_g1	5.78593	0.25797	5.31e-14	2.05e-13	0	0	0	0	0	0	0	0	6	11	4	8	4	XP_013104257.1	PREDICTED: 40S ribosomal protein S11 isoform X1 [Stomoxys calcitrans]
TRINITY_DN61003_c0_g1	5.78585	0.25797	3.73e-14	1.45e-13	0	0	0	0	0	0	0	0	8	7	4	4	10	EAT35475.1	AAEL012364-PA, partial [Aedes aegypti]
TRINITY_DN37081_c0_g1	5.78583	0.25797	1.76e-14	6.89e-14	0	0	0	0	0	0	0	0	5	9	8	6	5	XP_021952278.1	cytochrome P450 9e2-like [Folsomia candida]
TRINITY_DN20702_c0_g1	5.78583	0.25797	1.74e-14	6.84e-14	0	0	0	0	0	0	0	0	9	6	8	5	5	#N/A	#N/A
TRINITY_DN67977_c0_g1	5.78582	0.25797	1.57e-14	6.15e-14	0	0	0	0	0	0	0	0	9	7	6	5	6	ACY71269.1	ribosomal protein S21 [Chrysomela tremula]
TRINITY_DN10333_c0_g1	5.78573	3.2458	1.21e-152	2.1e-151	2	3	0	0	4	2	0	1	86	89	96	82	77	KVH91229.1	Metallopeptidase, catalytic domain-containing protein [Cynara cardunculus var. scolymus]
TRINITY_DN40030_c0_g1	5.78333	1.36403	5.23e-39	3.6e-38	0	0	0	1	0	0	1	0	17	19	21	18	24	XP_024964540.1	crocetin glucosyltransferase, chloroplastic-like [Cynara cardunculus var. scolymus]
TRINITY_DN6866_c0_g1	5.77541	2.20826	1.62e-74	1.67e-73	1	1	1	1	0	1	0	0	38	37	36	44	42	#N/A	#N/A
TRINITY_DN4246_c0_g1	5.77267	8.69133	0	0	64	74	92	78	73	74	67	78	3974	3949	3957	3810	4014	PWA42036.1	hypothetical protein CTI12_AA379720 [Artemisia annua]
TRINITY_DN18592_c0_g1	5.76879	1.35262	3.86e-35	2.49e-34	0	0	0	0	1	1	0	0	19	19	19	10	31	XP_023766716.1	berberine bridge enzyme-like 8 [Lactuca sativa]
TRINITY_DN6211_c1_g1	5.76228	0.898898	9.85e-25	5.22e-24	0	0	0	0	0	0	0	1	11	21	13	12	8	#N/A	#N/A
TRINITY_DN18707_c0_g1	5.76053	2.86726	5.24e-115	7.38e-114	0	1	3	1	1	1	2	0	69	72	71	54	59	#N/A	#N/A
TRINITY_DN5413_c0_g1	5.75067	4.27794	0	0	5	4	2	4	5	2	2	3	180	191	180	187	166	XP_024964090.1	probable glutathione S-transferase isoform X2 [Cynara cardunculus var. scolymus]
TRINITY_DN15342_c0_g1	5.74944	2.56026	9.89e-95	1.2e-93	0	1	2	1	0	0	2	1	51	49	47	56	55	PWA42981.1	hypothetical protein CTI12_AA538780 [Artemisia annua]
TRINITY_DN31719_c0_g1	5.74592	2.18273	2.69e-71	2.68e-70	1	1	0	0	1	0	0	2	40	37	44	29	43	#N/A	#N/A
TRINITY_DN15221_c0_g1	5.74591	2.18273	1.14e-71	1.15e-70	1	1	1	0	0	0	1	1	29.59	40.61	37.34	40.34	45.39	OTG08843.1	putative glyoxalase I, Glyoxalase/Bleomycin resistance protein/Dihydroxybiphenyl dioxygenase [Helianthus annuus]
TRINITY_DN23532_c0_g1	5.74229	0.233308	9.2e-14	3.51e-13	0	0	0	0	0	0	0	0	5	8	10	4	5	XP_022029818.1	phospholipase A1-Ibeta2, chloroplastic-like [Helianthus annuus]
TRINITY_DN61183_c0_g1	5.74229	0.233308	6.15e-14	2.37e-13	0	0	0	0	0	0	0	0	8	9	6	5	4	PLY87539.1	hypothetical protein LSAT_8X67921 [Lactuca sativa]
TRINITY_DN46770_c0_g1	5.74227	0.233308	1.29e-13	4.89e-13	0	0	0	0	0	0	0	0	11	6	4	7	4	NP_524728.2	eukaryotic translation initiation factor 1A, isoform A [Drosophila melanogaster]
TRINITY_DN40943_c0_g1	5.74227	0.233308	6.15e-14	2.37e-13	0	0	0	0	0	0	0	0	6	8	8	7	3	#N/A	#N/A
TRINITY_DN18964_c0_g1	5.74225	0.233308	4.85e-14	1.87e-13	0	0	0	0	0	0	0	0	4	8	8	7	5	PWA92227.1	U-box domain-containing protein kinase family protein [Artemisia annua]
TRINITY_DN25655_c0_g1	5.74225	0.233308	4.07e-14	1.58e-13	0	0	0	0	0	0	0	0	5	8	6	6	7	#N/A	#N/A
TRINITY_DN48506_c0_g1	5.74225	0.233308	4.07e-14	1.58e-13	0	0	0	0	0	0	0	0	6	6	8	5	7	KFB39951.1	AGAP009463-PA-like protein [Anopheles sinensis]
TRINITY_DN61091_c0_g1	5.74225	0.233308	4.07e-14	1.58e-13	0	0	0	0	0	0	0	0	6	6	6	7	7	KNC30243.1	hypothetical protein FF38_07003 [Lucilia cuprina]
TRINITY_DN67045_c0_g1	5.74225	0.233308	6.03e-14	2.32e-13	0	0	0	0	0	0	0	0	9	5	6	4	8	EAT40153.1	AAEL008083-PA [Aedes aegypti]
TRINITY_DN31151_c0_g1	5.74072	4.97004	0	0	4.01	3	6.83	6	5.7	4.79	8.01	6	311	297.97	293.15	267.67	304.56	#N/A	#N/A
TRINITY_DN40499_c0_g1	5.73987	4.87354	0	0	6	4	3	5	6	5	5	8	275	268	262	296	277	XP_024984682.1	putative RING-H2 finger protein ATL35 [Cynara cardunculus var. scolymus]
TRINITY_DN19036_c0_g1	5.73809	2.97533	1.58e-126	2.37e-125	3	2	0	2	0	1	1	1	71	69	65	79	68	XP_022000750.1	peroxidase 21 [Helianthus annuus]
TRINITY_DN324_c0_g1	5.73322	5.75158	0	0	5	8	16	8	11	11	11	9	538	489	513	510	502	PWA71842.1	glutathione S-transferase [Artemisia annua]
TRINITY_DN2582_c0_g1	5.72811	5.97742	0	0	15	11	5	12	20	12	6	12	569	613	615	571	620	XP_023737489.1	VQ motif-containing protein 22-like [Lactuca sativa]
TRINITY_DN591_c0_g1	5.71166	5.63863	0	0	12	10	8	9	11	4	11	9	433	489	456	494	485	PWA73307.1	hypothetical protein CTI12_AA244510 [Artemisia annua]
TRINITY_DN379_c0_g1	5.71114	9.29359	0	0	136	110	120	114	107	110	132	120	5929	5951	5923	6049	5994	XP_023739464.1	AAA-ATPase ASD, mitochondrial-like [Lactuca sativa]
TRINITY_DN2212_c0_g1	5.70237	4.18129	1.48e-296	4.32e-295	3	4	4	2	4	2	3	4	167	161	176	154	185	PWA67974.1	hypothetical protein CTI12_AA313330 [Artemisia annua]
TRINITY_DN29602_c0_g1	5.69753	0.208217	7.21e-13	2.66e-12	0	0	0	0	0	0	0	0	11	8	6	2	4	PWA50450.1	homeodomain-like protein [Artemisia annua]
TRINITY_DN17476_c0_g1	5.6975	0.208217	4.25e-13	1.58e-12	0	0	0	0	0	0	0	0	7	11	3	5	5	XP_011207274.1	cytochrome b5 [Bactrocera dorsalis]
TRINITY_DN9562_c0_g1	5.69741	0.208217	2.5e-13	9.36e-13	0	0	0	0	0	0	0	0	6	10	7	4	4	AAT72931.1	cascarilladiene synthase [Solidago canadensis]
TRINITY_DN10819_c0_g1	5.69731	0.208216	1.18e-13	4.47e-13	0	0	0	0	0	0	0	0	7	7	5	8	4	PWA93719.1	hypothetical protein CTI12_AA068780 [Artemisia annua]
TRINITY_DN21415_c0_g1	5.69731	0.208216	1.06e-13	4.03e-13	0	0	0	0	0	0	0	0	6	8	6	7	4	XP_017110090.1	PREDICTED: endocuticle structural glycoprotein ABD-4 [Drosophila bipectinata]
TRINITY_DN11923_c0_g1	5.69731	0.208216	1.06e-13	4.03e-13	0	0	0	0	0	0	0	0	4	7	7	6	7	XP_001653700.1	S-phase kinase-associated protein 1 [Aedes aegypti]
TRINITY_DN23252_c0_g1	5.69731	0.208216	1.06e-13	4.03e-13	0	0	0	0	0	0	0	0	4	6	8	6	7	#N/A	#N/A
TRINITY_DN37650_c0_g1	5.69729	0.208216	1.79e-13	6.74e-13	0	0	0	0	0	0	0	0	8	4	5	5	9	XP_014599589.1	PREDICTED: 60S ribosomal protein L8 [Polistes canadensis]
TRINITY_DN67010_c0_g1	5.69728	0.208216	1.78e-13	6.73e-13	0	0	0	0	0	0	0	0	5	4	9	5	8	XP_011187118.1	60S ribosomal protein L44 [Zeugodacus cucurbitae]
TRINITY_DN46185_c0_g1	5.69728	0.208216	3.71e-13	1.38e-12	0	0	0	0	0	0	0	0	7	4	11	5	4	EAT38942.1	AAEL009212-PC [Aedes aegypti]
TRINITY_DN20615_c0_g1	5.69727	0.208216	7.22e-13	2.66e-12	0	0	0	0	0	0	0	0	10	5	1	8	7	#N/A	#N/A
TRINITY_DN56885_c0_g1	5.69727	0.208216	2.25e-13	8.46e-13	0	0	0	0	0	0	0	0	9	3	8	6	5	OTF92420.1	hypothetical protein HannXRQ_Chr16g0521671 [Helianthus annuus]
TRINITY_DN36976_c0_g1	5.69713	0.208216	6.21e-13	2.3e-12	0	0	0	0	0	0	0	0	2	4	9	10	6	XP_022120415.1	calcium-transporting ATPase sarcoplasmic/endoplasmic reticulum type isoform X3 [Pieris rapae]
TRINITY_DN11152_c0_g1	5.69532	3.35844	6.91e-162	1.25e-160	1	4	1	1	3	2	1	1	91	86	100	81	108	XP_024968114.1	zinc finger protein ZAT7-like [Cynara cardunculus var. scolymus]
TRINITY_DN16855_c0_g1	5.69465	0.851068	1.7e-24	8.96e-24	0	0	0	0	1	0	0	0	11	17	13	13	8	XP_023756047.1	LEAF RUST 10 DISEASE-RESISTANCE LOCUS RECEPTOR-LIKE PROTEIN KINASE-like 2.5 [Lactuca sativa]
TRINITY_DN3697_c2_g1	5.69462	0.851068	5.85e-25	3.11e-24	0	0	1	0	0	0	0	0	13	14	13	11	11	XP_022005254.1	wall-associated receptor kinase-like 22 [Helianthus annuus]
TRINITY_DN15764_c3_g1	5.69462	0.851068	5.85e-25	3.11e-24	1	0	0	0	0	0	0	0	14	11.09	15	11	11	#N/A	#N/A
TRINITY_DN51011_c0_g1	5.69295	1.90674	1.03e-57	9e-57	1	0	0	0	1	1	1	0	25	28	29	35	38	#N/A	#N/A
TRINITY_DN9747_c1_g1	5.68515	3.74617	3e-219	6.93e-218	1	1	4	4	1	3	2	3	133	119	126	129	110	PWA49615.1	DNA-binding WRKY [Artemisia annua]
TRINITY_DN10814_c0_g1	5.68199	7.33803	0	0	22	32	46	30	31	40	31	17	1474	1551	1524	1572	1576	XP_022021344.1	probable calcium-binding protein CML45 [Helianthus annuus]
TRINITY_DN10286_c0_g1	5.6812	3.51757	1.83e-188	3.7e-187	1	1	2	2	1	5	0	4	108	98	100	108	109	XP_008780943.1	uncharacterized protein LOC103700843 [Phoenix dactylifera]
TRINITY_DN60524_c0_g1	5.67818	1.28223	3.72e-35	2.4e-34	0	0	0	0	0	1	0	1	24	13	19	21	15	XP_021993219.1	UDP-glycosyltransferase 85A8 [Helianthus annuus]
TRINITY_DN66090_c0_g1	5.67601	4.39518	0	0	4	5	5	1	3	3	7	3	202	214	201	172	192	XP_022010004.1	U-box domain-containing protein 21-like [Helianthus annuus]
TRINITY_DN15809_c0_g1	5.67136	0.834766	2.06e-23	1.06e-22	0	0	0	0	1	0	0	0	18	8	15	12	8	XP_024990764.1	probable carotenoid cleavage dioxygenase 4, chloroplastic [Cynara cardunculus var. scolymus]
TRINITY_DN46559_c0_g1	5.67134	0.834766	3.03e-23	1.55e-22	0	1	0	0	0	0	0	0	18	8	14	14	7	XP_022039671.1	kunitz trypsin inhibitor 2-like [Helianthus annuus]
TRINITY_DN4611_c0_g1	5.66425	4.83409	0	0	7	3	2	3	13	5	6	4	261	275	266	254	282	XP_022029824.1	zinc finger AN1 domain-containing stress-associated protein 12 [Helianthus annuus]
TRINITY_DN6670_c0_g1	5.66157	2.11008	1.52e-64	1.42e-63	2	2	0	0	0	0	0	1	44	41	22	41	34	#N/A	#N/A
TRINITY_DN66208_c0_g1	5.65451	4.82483	0	0	5	4	9	7	2	9	2	5	266	263	272	271	257	PWA80569.1	multi antimicrobial extrusion protein [Artemisia annua]
TRINITY_DN59187_c0_g1	5.65423	5.58355	0	0	7	13	9	11	4	14	5	11	465	449	428	459	464	PWA71906.1	hypothetical protein CTI12_AA272960 [Artemisia annua]
TRINITY_DN11058_c0_g1	5.65111	0.182681	1.39e-12	5.05e-12	0	0	0	0	0	0	0	0	9	8	6.09	1	6	#N/A	#N/A
TRINITY_DN9042_c0_g1	5.651	0.182681	1.04e-12	3.78e-12	0	0	0	0	0	0	0	0	4	8	5	3	10	#N/A	#N/A
TRINITY_DN60972_c0_g1	5.65096	0.182681	7.01e-13	2.58e-12	0	0	0	0	0	0	0	0	4	7	10	5	4	EDW75055.1	uncharacterized protein Dwil_GK19969 [Drosophila willistoni]
TRINITY_DN47039_c0_g1	5.65095	0.182681	3.94e-13	1.47e-12	0	0	0	0	0	0	0	0	4	8	7	4	7	#N/A	#N/A
TRINITY_DN13343_c0_g1	5.65095	0.182681	4.37e-13	1.62e-12	0	0	0	0	0	0	0	0	3	8	7	7	5	XP_021956009.1	uncharacterized protein LOC110852291 isoform X1 [Folsomia candida]
TRINITY_DN48526_c0_g1	5.65094	0.182681	3.49e-13	1.3e-12	0	0	0	0	0	0	0	0	7	6	7	7	3	XP_026462108.1	transitional endoplasmic reticulum ATPase TER94 [Ctenocephalides felis]
TRINITY_DN22966_c0_g1	5.65093	0.182681	2.75e-13	1.03e-12	0	0	0	0	0	0	0	0	6	5	6	5	8	XP_016611659.1	histone H2A.X [Spizellomyces punctatus DAOM BR117]
TRINITY_DN10558_c0_g1	5.64778	0.818278	3.83e-24	2e-23	0	0	0	0	0	0	0	1	10	13	9	14	14	PWA73309.1	hypothetical protein CTI12_AA244530 [Artemisia annua]
TRINITY_DN57365_c0_g1	5.64673	1.25799	1.09e-33	6.87e-33	0	0	0	0	1	0	0	1	10	22	18.99	16	23	PWA59760.1	serine-threonine/tyrosine-protein kinase catalytic domain-containing protein [Artemisia annua]
TRINITY_DN28023_c0_g1	5.64582	1.86721	2.59e-55	2.2e-54	0	0	1	1	0	0	1	1	26	25	29	30	40	PWA53627.1	E3 ubiquitin-protein ligase LIN-1 [Artemisia annua]
TRINITY_DN57347_c0_g1	5.6455	2.29424	1.49e-78	1.59e-77	0	0	1	1	2	0	2	0	41	43	45	38	43	XP_021973679.1	probable inactive ATP-dependent zinc metalloprotease FTSHI 3, chloroplastic [Helianthus annuus]
TRINITY_DN5327_c0_g1	5.63362	3.47349	1.09e-180	2.13e-179	2	0	3	3	0	2	4	2	104	108.24	100	91.01	103.01	KVH87673.1	Ankyrin repeat-containing protein [Cynara cardunculus var. scolymus]
TRINITY_DN28203_c0_g1	5.62148	2.07581	1.25e-64	1.16e-63	2	1	0	0	1	0	1	0	44	31	42	30	30	XP_022000131.1	E3 ubiquitin-protein ligase ATL41-like [Helianthus annuus]
TRINITY_DN69911_c0_g1	5.6032	0.156686	2.92e-12	1.04e-11	0	0	0	0	0	0	0	0	9	9	3	4	4	XP_014611885.1	PREDICTED: probable aconitate hydratase, mitochondrial [Polistes canadensis]
TRINITY_DN29417_c0_g1	5.60312	0.156686	2.77e-12	9.9e-12	0	0	0	0	0	0	0	0	2	9	8	4	6	XP_019552504.1	PREDICTED: cathepsin L [Aedes albopictus]
TRINITY_DN18147_c0_g1	5.6031	0.156686	1.54e-12	5.58e-12	0	0	0	0	0	0	0	0	5	9	7	3	5	CRK90035.1	CLUMA_CG003760, isoform A [Clunio marinus]
TRINITY_DN66439_c0_g1	5.60305	0.156686	3.49e-12	1.24e-11	0	0	0	0	0	0	0	0	3	8	7	4	7	XP_001647935.2	phosphoenolpyruvate carboxykinase [GTP] [Aedes aegypti]
TRINITY_DN50035_c0_g1	5.60302	0.156685	4.54e-12	1.61e-11	0	0	0	0	0	0	0	0	8	5	8	6	2	XP_011202879.1	60S ribosomal protein L19 [Bactrocera dorsalis]
TRINITY_DN70713_c0_g1	5.60301	0.156685	1.86e-12	6.72e-12	0	0	0	0	0	0	0	0	6	6	5	5	7	#N/A	#N/A
TRINITY_DN20819_c0_g1	5.60301	0.156685	4.19e-12	1.49e-11	0	0	0	0	0	0	0	0	2	7	8	7	5	XP_026476982.1	40S ribosomal protein S20-like [Ctenocephalides felis]
TRINITY_DN61783_c0_g1	5.60301	0.156685	2.3e-12	8.28e-12	0	0	0	0	0	0	0	0	5	5	7	4	8	CRK88506.1	CLUMA_CG002258, isoform A [Clunio marinus]
TRINITY_DN20205_c0_g1	5.603	0.156685	2.56e-12	9.2e-12	0	0	0	0	0	0	0	0	4	6	4	7	8	PLY61690.1	hypothetical protein LSAT_5X100260 [Lactuca sativa]
TRINITY_DN21046_c1_g1	5.603	0.156685	3.75e-12	1.33e-11	0	0	0	0	0	0	0	0	7	5	3	5	9	#N/A	#N/A
TRINITY_DN64105_c0_g1	5.60294	0.156685	4.78e-12	1.69e-11	0	0	0	0	0	0	0	0	5	3	9	4	8	AFO64617.1	cytochrome P450 mono-oxygenase [Artemisia annua]
TRINITY_DN1056_c2_g1	5.59941	0.784725	1.81e-22	9.09e-22	0	0	1	0	0	0	0	0	12	12	15	5	14	PWA98864.1	zinc finger, CCHC-type [Artemisia annua]
TRINITY_DN9141_c0_g1	5.59937	0.784725	7.05e-23	3.57e-22	0	0	0	0	0	0	1	0	7.01	13.1	11.05	11.01	15.94	KVI03699.1	hypothetical protein Ccrd_017982, partial [Cynara cardunculus var. scolymus]
TRINITY_DN10834_c0_g1	5.58163	1.20823	2.92e-30	1.73e-29	0	0	0	1	0	0	0	1	20	18	12	8	28	PLY98146.1	hypothetical protein LSAT_1X101761 [Lactuca sativa]
TRINITY_DN65541_c0_g1	5.57858	5.28495	0	0	5	5	14	8	7	4	12	8	367	375	372	338	382	PWA51641.1	purple acid phosphatases superfamily protein [Artemisia annua]
TRINITY_DN71274_c0_g1	5.57722	1.80999	5.15e-53	4.27e-52	2	1	0	0	1	0	0	0	23	36	30	28	26	#N/A	#N/A
TRINITY_DN11270_c0_g1	5.57454	0.767651	6.39e-23	3.24e-22	0	0	1	0	0	0	0	0	9	13	10	14	11	XP_022000952.1	ultraviolet-B receptor UVR8-like [Helianthus annuus]
TRINITY_DN5458_c0_g1	5.56811	4.53548	0	0	7	0	8	3	7	3	4	5	221	215	206	232	207	#N/A	#N/A
TRINITY_DN36795_c0_g1	5.56553	6.83077	0	0	21	21	20	27	26	25	23	26	1087	1055	1042	1128	1084	KVI07623.1	AAA+ ATPase domain-containing protein [Cynara cardunculus var. scolymus]
TRINITY_DN61390_c0_g1	5.55376	0.130213	1.24e-11	4.31e-11	0	0	0	0	0	0	0	0	6	11	3	6	2	#N/A	#N/A
TRINITY_DN43974_c0_g1	5.55348	0.130213	7.17e-12	2.52e-11	0	0	0	0	0	0	0	0	6	8	5	6	3	XP_022007739.1	uncharacterized protein LOC110907006 [Helianthus annuus]
TRINITY_DN17933_c0_g1	5.55346	0.130213	5.91e-12	2.08e-11	0	0	0	0	0	0	0	0	6	6	7	3	6	XP_004536191.1	60S ribosomal protein L34 [Ceratitis capitata]
TRINITY_DN92_c0_g1	5.55345	3.55288	6.9e-175	1.32e-173	2	1	1	1	3	5	3	2	114.03	82.09	109.02	133.07	96.74	#N/A	#N/A
TRINITY_DN38826_c0_g1	5.55345	0.130213	5.88e-12	2.07e-11	0	0	0	0	0	0	0	0	4	6	8	5	5	XP_005177639.1	PREDICTED: troponin C [Musca domestica]
TRINITY_DN19737_c0_g1	5.55345	0.130213	4.85e-12	1.72e-11	0	0	0	0	0	0	0	0	6	6	7	5	4	XP_013108370.1	PREDICTED: G2/mitotic-specific cyclin-B [Stomoxys calcitrans]
TRINITY_DN49077_c0_g1	5.55345	0.130213	4.83e-12	1.71e-11	0	0	0	0	0	0	0	0	5	6	7	5	5	XP_014090115.1	PREDICTED: transketolase-like protein 2 [Bactrocera oleae]
TRINITY_DN56304_c0_g1	5.55345	0.130213	4.83e-12	1.71e-11	0	0	0	0	0	0	0	0	6	4	6	7	5	CRK96468.1	CLUMA_CG009901, isoform A [Clunio marinus]
TRINITY_DN46908_c0_g1	5.55343	0.130213	1.78e-11	6.13e-11	0	0	0	0	0	0	0	0	10	3	7	3	5	CRK96108.1	CLUMA_CG009543, isoform A [Clunio marinus]
TRINITY_DN68737_c0_g1	5.55341	0.130213	7.08e-12	2.49e-11	0	0	0	0	0	0	0	0	6	3	6	5	8	XP_023297728.1	60S ribosomal protein L15 [Lucilia cuprina]
TRINITY_DN5949_c0_g1	5.5495	4.84837	0	0	2	6	4	8	5	5	10	7	265	286	261	272	264	OTG26278.1	hypothetical protein HannXRQ_Chr05g0156901 [Helianthus annuus]
TRINITY_DN9518_c0_g1	5.54789	1.1827	4.02e-32	2.46e-31	1	0	1	0	0	0	0	0	17	20	18	11	18	#N/A	#N/A
TRINITY_DN7807_c0_g1	5.54674	1.78475	7.06e-53	5.84e-52	1	0	0	1	0	0	2	0	27	30	31	26	26	OTG15926.1	putative peptidase M10A, Metallopeptidase, catalytic domain protein [Helianthus annuus]
TRINITY_DN38695_c0_g1	5.53976	3.46557	2.36e-178	4.56e-177	3	1	3	1	4	2	2	1	95	96	97	105	109	XP_021987507.1	basic 7S globulin-like [Helianthus annuus]
TRINITY_DN3090_c0_g1	5.53499	7.79939	0	0	44.99	34	53.17	47	51.3	50.21	40.99	58	2099	2172.03	2115.85	2072.33	2107.44	CAB71301.2	vegetative storage protein, VSP [Cichorium intybus]
TRINITY_DN12580_c0_g1	5.53088	3.11352	1.36e-131	2.11e-130	1	1	0	2	4	1	4	0	75	74	97	68	74	PWA49478.1	ionotropic glutamate receptor, metazoa, Periplasmic binding protein-like I [Artemisia annua]
TRINITY_DN14673_c0_g1	5.5266	3.73083	2.55e-210	5.68e-209	0	4	3	3	7	2	2	0	129	121	126	103	129	PWA55411.1	DNA-binding WRKY [Artemisia annua]
TRINITY_DN33343_c0_g1	5.5113	2.50467	2.52e-88	2.9e-87	1	2	3	1	0	1	0	0	44	48	57	50	47	#N/A	#N/A
TRINITY_DN38328_c0_g1	5.50221	0.103246	2.69e-11	9.18e-11	0	0	0	0	0	0	0	0	4	9	5	6	3	NP_524709.1	ribosomal protein S15Aa, isoform D [Drosophila melanogaster]
TRINITY_DN49391_c0_g1	5.50216	0.103246	1.19e-10	3.92e-10	0	0	0	0	0	0	0	0	5	6	2	2	12	XP_024985720.1	ABC transporter E family member 2 [Cynara cardunculus var. scolymus]
TRINITY_DN46385_c0_g1	5.50214	0.103246	2.97e-11	1.01e-10	0	0	0	0	0	0	0	0	2	7	8	6	4	ABV44714.1	60S ribosomal protein L35A-like protein [Phlebotomus papatasi]
TRINITY_DN41381_c0_g1	5.50213	0.103246	2.73e-11	9.31e-11	0	0	0	0	0	0	0	0	5	5	8	2	7	XP_004530489.1	NA"
TRINITY_DN69159_c0_g1	5.50212	0.103246	2.73e-11	9.31e-11	0	0	0	0	0	0	0	0	8	5	5	7	2	XP_005181215.1	PREDICTED: stress-associated endoplasmic reticulum protein 2 [Musca domestica]
TRINITY_DN19951_c0_g1	5.50212	0.103246	2.47e-11	8.44e-11	0	0	0	0	0	0	0	0	9	4	6	4	4	#N/A	#N/A
TRINITY_DN16090_c0_g1	5.50212	0.103246	1.35e-11	4.68e-11	0	0	0	0	0	0	0	0	5	7	4	5	6	XP_023750563.1	protein FAR1-RELATED SEQUENCE 11-like [Lactuca sativa]
TRINITY_DN19125_c0_g1	5.50212	0.103246	1.92e-11	6.61e-11	0	0	0	0	0	0	0	0	5	5	8	3	6	#N/A	#N/A
TRINITY_DN23267_c0_g1	5.50212	0.103246	3.92e-11	1.32e-10	0	0	0	0	0	0	0	0	4	6	3	4	10	XP_001649965.1	cyclin G [Aedes aegypti]
TRINITY_DN47483_c0_g1	5.50212	0.103246	1.62e-11	5.61e-11	0	0	0	0	0	0	0	0	5	6	3	6	7	#N/A	#N/A
TRINITY_DN59097_c0_g1	5.50212	0.103246	1.25e-11	4.36e-11	0	0	0	0	0	0	0	0	5	5	5	5	7	XP_023747283.1	uncharacterized protein LOC111895439 [Lactuca sativa]
TRINITY_DN19414_c0_g1	5.50211	0.103246	2.31e-11	7.93e-11	0	0	0	0	0	0	0	0	8	4	5	3	7	PWA45638.1	BES1/BZR1 plant transcription factor [Artemisia annua]
TRINITY_DN7312_c0_g1	5.50211	0.103246	1.76e-11	6.08e-11	0	0	0	0	0	0	0	0	4	5	8	4	6	#N/A	#N/A
TRINITY_DN49766_c0_g1	5.50209	0.103246	2.28e-11	7.81e-11	0	0	0	0	0	0	0	0	5	4	9	5	4	PHH85982.1	hypothetical protein CDD83_10900 [Cordyceps sp. RAO-2017]
TRINITY_DN63603_c0_g1	5.50209	0.103246	2.66e-11	9.08e-11	0	0	0	0	0	0	0	0	6	4	5	3	9	#N/A	#N/A
TRINITY_DN17520_c0_g1	5.50209	0.103246	2.11e-11	7.26e-11	0	0	0	0	0	0	0	0	6	4	6	8	3	XP_024963641.1	root allergen protein-like [Cynara cardunculus var. scolymus]
TRINITY_DN57903_c0_g1	5.50203	0.103245	3.49e-11	1.18e-10	0	0	0	0	0	0	0	0	9	2	6	6	4	AIS72814.1	heat shock protein 90 [Sitodiplosis mosellana]
TRINITY_DN27993_c0_g1	5.50202	0.103245	3.1e-11	1.05e-10	0	0	0	0	0	0	0	0	4	4	3	9	7	#N/A	#N/A
TRINITY_DN58494_c0_g1	5.50201	0.103245	5.2e-11	1.75e-10	0	0	0	0	0	0	0	0	4	3	11	4	5	XP_026462313.1	nucleoplasmin-like protein isoform X2 [Ctenocephalides felis]
TRINITY_DN27957_c0_g1	5.49739	0.715183	1.17e-21	5.76e-21	0	0	0	0	0	0	0	1	9	15	11	9.02	9.52	KVH87780.1	hypothetical protein Ccrd_024932, partial [Cynara cardunculus var. scolymus]
TRINITY_DN21852_c0_g1	5.49738	0.715182	1.06e-21	5.24e-21	0	1	0	0	0	0	0	0	14	8	11	11	10	KJH53109.1	core histone H2A/H2B/H3/H4 [Dictyocaulus viviparus]
TRINITY_DN48711_c0_g1	5.49724	0.715182	3.18e-20	1.5e-19	0	0	0	0	1	0	0	0	9	6	12	8	19	XP_004522823.1	40S ribosomal protein S18 [Ceratitis capitata]
TRINITY_DN398_c0_g1	5.48704	8.38795	0	0	64	71	93	67	74	71	76	73	3156	3165	3149	3243	3156	XP_022025824.1	glyceraldehyde-3-phosphate dehydrogenase, cytosolic isoform X2 [Helianthus annuus]
TRINITY_DN49747_c0_g1	5.48386	1.73291	1.07e-48	8.42e-48	1	1	1	1	0	0	0	0	20	35	23	29	27	PWA73309.1	hypothetical protein CTI12_AA244530 [Artemisia annua]
TRINITY_DN4218_c0_g1	5.48091	4.37699	0	0	4	6	4	5	6	3	3	4	186	191	191	200	196	XP_023745391.1	F-box protein At2g27310-like [Lactuca sativa]
TRINITY_DN13162_c0_g1	5.47075	0.69726	2.28e-19	1.05e-18	0	0	0	0	0	0	1	0	13	10	6	5	19	#N/A	#N/A
TRINITY_DN1129_c0_g1	5.46137	6.2186	0	0	18	14	17	13	19	15	16	20	703	721	723	705	662	PWA38105.1	pyridoxal phosphate (PLP)-dependent transferases superfamily protein [Artemisia annua]
TRINITY_DN11123_c0_g1	5.45589	2.94527	1.07e-120	1.55e-119	1	2	1	3	0	0	4	1	68	65	65	70	74	#N/A	#N/A
TRINITY_DN11562_c0_g1	5.45468	1.44144	2.5e-37	1.67e-36	0	1	1	0	0	0	1	0	12	31.01	19	22	21	PWA52492.1	tyrosine-protein kinase, Fes/Fps type [Artemisia annua]
TRINITY_DN10278_c0_g1	5.45468	3.78488	8.65e-218	1.99e-216	3	3	3	1	3	2	4	4	135	138	119	126	113	XP_022030351.1	receptor-like protein kinase At5g59670 [Helianthus annuus]
TRINITY_DN27476_c0_g1	5.44899	0.0757648	6.96e-11	2.32e-10	0	0	0	0	0	0	0	0	3	9	4	5	5	XP_015587119.1	MD-2-related lipid-recognition protein [Cephus cinctus]
TRINITY_DN62113_c0_g1	5.44899	0.0757648	6.64e-11	2.22e-10	0	0	0	0	0	0	0	0	7	7	6	2	4	#N/A	#N/A
TRINITY_DN32575_c0_g1	5.44892	0.0757647	5.7e-11	1.91e-10	0	0	0	0	0	0	0	0	7	6	2	5	6	#N/A	#N/A
TRINITY_DN41648_c0_g1	5.44891	0.0757646	7.47e-11	2.49e-10	0	0	0	0	0	0	0	0	9	4	6	4	3	PWA35547.1	Zinc finger, C2H2 [Artemisia annua]
TRINITY_DN68931_c0_g1	5.44891	0.0757646	8.04e-11	2.67e-10	0	0	0	0	0	0	0	0	1	7	6	6	6	AFO72959.1	LP18839p1, partial [Drosophila melanogaster]
TRINITY_DN50200_c0_g1	5.4489	0.0757647	3.65e-11	1.24e-10	0	0	0	0	0	0	0	0	6	6	4	4	6	#N/A	#N/A
TRINITY_DN21213_c0_g1	5.44889	0.0757646	3.96e-11	1.34e-10	0	0	0	0	0	0	0	0	7	5	4	6	4	XP_021997024.1	glutamate receptor 2.7-like [Helianthus annuus]
TRINITY_DN18430_c0_g1	5.44889	0.0757646	3.32e-11	1.13e-10	0	0	0	0	0	0	0	0	5	5	4	6	6	RIA97770.1	Glucooligosaccharide oxidase [Glomus cerebriforme]
TRINITY_DN17761_c0_g1	5.44889	0.0757646	4.35e-11	1.47e-10	0	0	0	0	0	0	0	0	6	5	3	5	7	#N/A	#N/A
TRINITY_DN66539_c0_g1	5.44883	0.0757645	6.99e-11	2.33e-10	0	0	0	0	0	0	0	0	7	3	5	8	3	XP_012217577.1	PREDICTED: probable ATP-dependent RNA helicase DDX43 [Linepithema humile]
TRINITY_DN22773_c0_g1	5.44368	0.679113	2.11e-19	9.75e-19	0	0	0	0	0	0	0	1	4	17	13	10	8	XP_024447996.1	protein indeterminate-domain 2 [Populus trichocarpa]
TRINITY_DN5269_c0_g2	5.44357	0.679113	1.49e-20	7.08e-20	1	0	0	0	0	0	0	0	6	14	9	11	12	KVI12504.1	Rapid ALkalinization Factor [Cynara cardunculus var. scolymus]
TRINITY_DN5828_c1_g1	5.44357	0.679113	1.32e-20	6.31e-20	0	0	1	0	0	0	0	0	15	10	11	9	7	#N/A	#N/A
TRINITY_DN59908_c0_g1	5.44356	0.679113	6.93e-21	3.34e-20	1	0	0	0	0	0	0	0	10	8	11	11	12	KVI05266.1	Bulb-type lectin domain-containing protein, partial [Cynara cardunculus var. scolymus]
TRINITY_DN2839_c0_g2	5.44176	1.10326	1.03e-29	6.01e-29	0	0	1	0	0	1	0	0	17	16	20	11	14	GAU20318.1	hypothetical protein TSUD_337990 [Trifolium subterraneum]
TRINITY_DN62247_c0_g1	5.43977	6.82612	0	0	20	27	28	28	29	23	26	24	1128	1015	1049	1105	1065	#N/A	#N/A
TRINITY_DN17630_c0_g1	5.43317	2.43608	1.01e-83	1.12e-82	0	3	1	0	2	1	1	0	41	48	46	45	53	PWA76428.1	Drought induced 19/ RING finger protein 114 [Artemisia annua]
TRINITY_DN15168_c0_g1	5.43173	2.11008	2.46e-66	2.34e-65	1	1	0	0	1	0	2	1	33	34	34	45	35	XP_023737258.1	uncharacterized protein LOC111885211 isoform X2 [Lactuca sativa]
TRINITY_DN29648_c0_g1	5.43045	2.9223	4.3e-110	5.87e-109	2	1	3	2	1	1	1	1	55	74	63	56	88	PWA64500.1	protein kinase-like domain, Concanavalin A-like lectin/glucanase domain protein [Artemisia annua]
TRINITY_DN23392_c0_g1	5.42328	1.08958	1.08e-29	6.31e-29	0	0	0	0	1	1	0	0	15	15	16	17	14	XP_021987844.1	uncharacterized protein LOC110884439 [Helianthus annuus]
TRINITY_DN4160_c0_g2	5.4196	8.35197	0	0	77	80	59	84	83	71	69	78	3157	3163	3021	3123	2988	XP_024968397.1	calmodulin-binding protein 60 D-like isoform X1 [Cynara cardunculus var. scolymus]
TRINITY_DN37293_c0_g1	5.41586	0.660734	2.09e-20	9.89e-20	0	0	0	0	0	1	0	0	10	9	7	14	11	XP_023756179.1	acid phosphatase 1-like [Lactuca sativa]
TRINITY_DN28758_c0_g1	5.41584	0.660734	3.59e-20	1.69e-19	0	0	0	0	1	0	0	0	12	6	9	10	14	#N/A	#N/A
TRINITY_DN59400_c0_g1	5.40771	2.08961	1.54e-64	1.44e-63	0	1	0	0	0	1	4	0	36	32	31	34	45	#N/A	#N/A
TRINITY_DN17958_c0_g1	5.40465	1.07578	1.3e-27	7.33e-27	2	0	0	0	0	0	0	0	15	21	7	15	18	XP_023762342.1	uncharacterized protein LOC111910754 [Lactuca sativa]
TRINITY_DN3829_c1_g1	5.40448	1.07578	3.03e-27	1.69e-26	0	0	0	0	0	0	0	2	15	15	10.01	25	11.02	XP_022005317.1	wall-associated receptor kinase-like 8 [Helianthus annuus]
TRINITY_DN14660_c0_g1	5.40264	1.89106	6.69e-55	5.66e-54	0	0	0	1	1	2	1	0	40	30	29	25	28	XP_021988349.1	TMV resistance protein N-like [Helianthus annuus]
TRINITY_DN398_c2_g1	5.40022	6.34211	0	0	23	17	26	12	21	23	14	14	739	770	816	736	763	#N/A	#N/A
TRINITY_DN21966_c0_g1	5.39949	6.03569	0	0	20	14	11	10	21	13	19	13	616	620	628	617	607	XP_023747609.1	probable linoleate 9S-lipoxygenase 5 [Lactuca sativa]
TRINITY_DN44711_c0_g1	5.39382	0.0477502	2.28e-10	7.4e-10	0	0	0	0	0	0	0	0	5	9	5	4	2	#N/A	#N/A
TRINITY_DN43073_c0_g1	5.39376	0.0477502	2.01e-10	6.54e-10	0	0	0	0	0	0	0	0	7	7	6	2	3	PWA38414.1	hypothetical protein CTI12_AA581540 [Artemisia annua]
TRINITY_DN49600_c0_g1	5.39371	0.0477501	1.46e-10	4.78e-10	0	0	0	0	0	0	0	0	4	8	5	3	5	XP_023735523.1	cytochrome P450 81E8-like [Lactuca sativa]
TRINITY_DN395_c0_g2	5.39367	0.0477501	1.24e-10	4.07e-10	0	0	0	0	0	0	0	0	6	7	4	5	3	#N/A	#N/A
TRINITY_DN41002_c0_g1	5.39364	0.04775	1.9e-10	6.21e-10	0	0	0	0	0	0	0	0	9	4	3	5	4	NP_651359.1	ribosomal protein S27, isoform A [Drosophila melanogaster]
TRINITY_DN4169_c0_g1	5.39363	0.0477499	1.14e-10	3.76e-10	0	0	0	0	0	0	0	0	3	6	4	6	6	#N/A	#N/A
TRINITY_DN39166_c0_g1	5.39363	0.0477499	9.65e-11	3.2e-10	0	0	0	0	0	0	0	0	6	4	6	4	5	EDX12141.1	GD19393 [Drosophila simulans]
TRINITY_DN74023_c0_g1	5.39362	0.0477499	1.04e-10	3.45e-10	0	0	0	0	0	0	0	0	4	5	5	7	4	PLY76419.1	hypothetical protein LSAT_8X103401 [Lactuca sativa]
TRINITY_DN30855_c0_g1	5.39362	0.0477499	1.66e-10	5.45e-10	0	0	0	0	0	0	0	0	3	6	3	8	5	ADG03443.1	GH08738p [Drosophila melanogaster]
TRINITY_DN33116_c0_g1	5.3936	0.0477498	1.22e-10	4.03e-10	0	0	0	0	0	0	0	0	5	3	7	6	4	ACT80203.1	NADH dehydrogenase subunit 1 (mitochondrion) [Bradysia amoena]
TRINITY_DN46358_c0_g1	5.39356	0.0477498	2.29e-10	7.45e-10	0	0	0	0	0	0	0	0	8	3	2	7	5	XP_005184447.1	PREDICTED: 60S ribosomal protein L37a [Musca domestica]
TRINITY_DN16224_c0_g1	5.39354	0.0477498	3.18e-10	1.03e-09	0	0	0	0	0	0	0	0	5	3	5	2	10	#N/A	#N/A
TRINITY_DN47293_c0_g1	5.39211	2.78054	1.66e-105	2.2e-104	0	1	4	0	2	0	1	3	65	56	59	66	56	XP_024965572.1	putative 12-oxophytodienoate reductase 11 [Cynara cardunculus var. scolymus]
TRINITY_DN36644_c0_g1	5.39164	7.85291	0	0	49	56	63	55	45	58	55	52	2186	2225	2183	2109	2223	XP_024971081.1	uncharacterized protein LOC112510048 [Cynara cardunculus var. scolymus]
TRINITY_DN23547_c0_g1	5.38764	0.642118	7.31e-20	3.42e-19	0	0	0	0	0	1	0	0	13	9	7	13	8	PWA46845.1	F-box domain-containing protein [Artemisia annua]
TRINITY_DN28320_c0_g1	5.38763	0.642118	8.01e-20	3.74e-19	0	0	1	0	0	0	0	0	12	8	9	14	7	#N/A	#N/A
TRINITY_DN4160_c0_g1	5.36039	7.13379	0	0	29	36	35	27	34	44	34	29	1276	1290	1357	1321	1383	XP_022010613.1	calmodulin-binding protein 60 B-like [Helianthus annuus]
TRINITY_DN10496_c0_g1	5.35885	0.623259	1.15e-19	5.34e-19	0	0	0	0	0	1	0	0	9	12	8	10	10	XP_022015970.1	probable carotenoid cleavage dioxygenase 4, chloroplastic [Helianthus annuus]
TRINITY_DN19892_c0_g1	5.34159	2.03358	2.9e-60	2.6e-59	1	0	1	0	1	2	0	1	28	35	26	36	45	OTF94373.1	putative cysteine-rich receptor-like protein kinase 8 [Helianthus annuus]
TRINITY_DN36775_c0_g1	5.3388	3.61864	1.88e-194	3.89e-193	5	1	4	2	3	2	2	3	110	104	120	108	116	#N/A	#N/A
TRINITY_DN33979_c0_g1	5.33635	0.0191808	6.07e-10	1.94e-09	0	0	0	0	0	0	0	0	8	7	4	2	3	ACT80203.1	NADH dehydrogenase subunit 1 (mitochondrion) [Bradysia amoena]
TRINITY_DN11304_c0_g1	5.33633	0.0191808	5.2e-10	1.67e-09	0	0	0	0	0	0	0	0	4	9	3	4	4	#N/A	#N/A
TRINITY_DN42953_c0_g1	5.33618	0.0191806	2.94e-10	9.51e-10	0	0	0	0	0	0	0	0	6	5	4	3	6	XP_011188194.1	60S ribosomal protein L15 [Zeugodacus cucurbitae]
TRINITY_DN9898_c0_g1	5.33616	0.0191805	2.72e-10	8.82e-10	0	0	0	0	0	0	0	0	4	4	6	4	6	#N/A	#N/A
TRINITY_DN25979_c0_g1	5.33616	0.0191805	1.71e-09	5.33e-09	0	0	0	0	0	0	0	0	9	2	8	0	5	KFB53387.1	hypothetical protein ZHAS_00021701 [Anopheles sinensis]
TRINITY_DN22717_c0_g1	5.33615	0.0191805	2.92e-10	9.46e-10	0	0	0	0	0	0	0	0	4	4	7	5	4	XP_017477232.1	PREDICTED: 40S ribosomal protein S4 [Rhagoletis zephyria]
TRINITY_DN36513_c0_g1	5.33615	0.0191805	3.44e-10	1.11e-09	0	0	0	0	0	0	0	0	7	3	6	4	4	ABD63902.1	heat shock cognate 70 [Rhynchosciara americana]
TRINITY_DN36831_c0_g1	5.33615	0.0191805	3.96e-10	1.28e-09	0	0	0	0	0	0	0	0	4	5	2	6	7	#N/A	#N/A
TRINITY_DN33728_c0_g1	5.33614	0.0191804	3.15e-10	1.02e-09	0	0	0	0	0	0	0	0	3	4	7	5	5	OTG37664.1	putative S-locus glycoprotein domain, Bulb-type lectin domain protein [Helianthus annuus]
TRINITY_DN67900_c0_g1	5.33614	0.0191805	4.19e-10	1.35e-09	0	0	0	0	0	0	0	0	3	5	3	5	8	XP_017082238.1	PREDICTED: V-type proton ATPase subunit E [Drosophila eugracilis]
TRINITY_DN49595_c0_g1	5.33613	0.0191805	4.5e-10	1.45e-09	0	0	0	0	0	0	0	0	3	4	6	3	8	XP_022007739.1	uncharacterized protein LOC110907006 [Helianthus annuus]
TRINITY_DN30611_c0_g1	5.33613	0.0191804	3.43e-10	1.11e-09	0	0	0	0	0	0	0	0	4	3	7	4	6	XP_017967553.1	40S ribosomal protein S3 [Drosophila navojoa]
TRINITY_DN65655_c0_g1	5.33613	0.0191804	3.43e-10	1.11e-09	0	0	0	0	0	0	0	0	4	3	6	4	7	XP_024964669.1	uncharacterized protein LOC112504945 [Cynara cardunculus var. scolymus]
TRINITY_DN18853_c0_g1	5.33612	0.0191804	3.96e-10	1.27e-09	0	0	0	0	0	0	0	0	2	4	7	6	5	#N/A	#N/A
TRINITY_DN15415_c0_g1	5.33609	0.0191804	6.67e-10	2.13e-09	0	0	0	0	0	0	0	0	2	4	9	6	3	#N/A	#N/A
TRINITY_DN13843_c0_g1	5.33607	0.0191804	8.88e-10	2.81e-09	0	0	0	0	0	0	0	0	1	4	7.91	3	8	#N/A	#N/A
TRINITY_DN40645_c0_g1	5.33607	0.0191803	4.58e-10	1.47e-09	0	0	0	0	0	0	0	0	2	3	7	6	6	XP_013117239.1	PREDICTED: eukaryotic initiation factor 4A isoform X1 [Stomoxys calcitrans]
TRINITY_DN59314_c0_g1	5.33605	0.0191804	7e-10	2.23e-09	0	0	0	0	0	0	0	0	6	3	1	6	8	#N/A	#N/A
TRINITY_DN47789_c0_g1	5.33604	0.0191804	1.11e-09	3.51e-09	0	0	0	0	0	0	0	0	4	3	4	2	11	XP_001863428.1	conserved hypothetical protein [Culex quinquefasciatus]
TRINITY_DN58953_c0_g1	5.33602	0.0191803	6.17e-10	1.97e-09	0	0	0	0	0	0	0	0	6	1	8	5	4	XP_024973862.1	senescence associated gene 20-like [Cynara cardunculus var. scolymus]
TRINITY_DN48168_c0_g1	5.33599	0.0191803	5.82e-10	1.86e-09	0	0	0	0	0	0	0	0	5	1	7	7	4	XP_024971072.1	Werner Syndrome-like exonuclease [Cynara cardunculus var. scolymus]
TRINITY_DN1724_c0_g1	5.33072	2.34692	1.01e-73	1.03e-72	0	2	2	1	0	0	0	3	47	32	54	49	35	#N/A	#N/A
TRINITY_DN64424_c0_g1	5.32951	0.60415	8.7e-19	3.94e-18	0	1	0	0	0	0	0	0	15	10	7	7	9	#N/A	#N/A
TRINITY_DN46075_c0_g1	5.32945	0.604149	7.02e-19	3.19e-18	0	0	0	0	0	0	1	0	8	7	15	9	9	XP_015084159.1	PREDICTED: LOW QUALITY PROTEIN: uncharacterized protein LOC107027526 [Solanum pennellii]
TRINITY_DN8383_c0_g1	5.32944	0.604149	1.93e-18	8.65e-18	0	0	0	1	0	0	0	0	10	9	7	16	6	#N/A	#N/A
TRINITY_DN66659_c0_g1	5.3134	1.59452	1e-42	7.29e-42	1	0	0	1	0	1	1	0	15	30	26	26	22	PWA58173.1	RNA-directed DNA polymerase, eukaryota, Reverse transcriptase zinc-binding domain protein [Artemisia annua]
TRINITY_DN56766_c0_g1	5.30736	1.00469	1.21e-25	6.54e-25	1	1	0	0	0	0	0	0	11	22	17	9	12	XP_021992714.1	GDP-mannose 4,6 dehydratase 1 [Helianthus annuus]
TRINITY_DN46647_c0_g1	5.29951	0.584784	3.64e-18	1.62e-17	0	0	0	0	0	0	1	0	15	8	10	5	9	#N/A	#N/A
TRINITY_DN59943_c0_g1	5.29948	0.584784	8.94e-19	4.05e-18	0	1	0	0	0	0	0	0	12	9	7	7	12	PWA70386.1	hypothetical protein CTI12_AA294010 [Artemisia annua]
TRINITY_DN7774_c0_g1	5.29896	5.81741	0	0	7	16	11	13	18	11	15	20	509	549	511	553	522	PWA61091.1	Concanavalin A-like lectin/glucanase, subgroup [Artemisia annua]
TRINITY_DN66249_c0_g1	5.29872	1.99741	7.73e-60	6.89e-59	0	1.99	0	0	2.25	0	0	1.97	34	37	25.99	29	39.22	PWA58261.1	aldo/keto reductase/potassium channel subunit beta [Artemisia annua]
TRINITY_DN27306_c0_g1	5.29407	2.16327	5.54e-68	5.37e-67	3	0	0	0	0	3	1	0	39	36	32	43	38	#N/A	#N/A
TRINITY_DN12382_c0_g1	5.29101	2.79747	6.78e-106	9.01e-105	1	2	2	0	0	0	3	4	62	58	67	57	61	OTG18085.1	putative S-locus glycoprotein domain-containing protein [Helianthus annuus]
TRINITY_DN14039_c0_g1	5.28691	0.990047	7.18e-27	3.97e-26	1	0	0	0	1	0	0	0	14	16	14	15	11	PLY64656.1	hypothetical protein LSAT_7X81821 [Lactuca sativa]
TRINITY_DN28294_c0_g1	5.27657	-0.00996586	2.12e-09	6.57e-09	0	0	0	0	0	0	0	0	4	9	3	6	1	PCG73715.1	hypothetical protein B5V51_14517 [Heliothis virescens]
TRINITY_DN16852_c0_g1	5.27649	-0.00996595	2.2e-09	6.8e-09	0	0	0	0	0	0	0	0	5	7	1	2	8	KFB50173.1	AGAP012100-PA-like protein [Anopheles sinensis]
TRINITY_DN70820_c0_g1	5.27646	-0.0099659	1.32e-09	4.12e-09	0	0	0	0	0	0	0	0	5	8	3	5	2	#N/A	#N/A
TRINITY_DN32963_c0_g1	5.27642	-0.0099659	1.05e-09	3.3e-09	0	0	0	0	0	0	0	0	4	8	4	4	3	#N/A	#N/A
TRINITY_DN56237_c0_g1	5.27641	-0.00996598	1.35e-09	4.23e-09	0	0	0	0	0	0	0	0	5	6	7	4	1	EAT34766.1	AAEL013025-PA [Aedes aegypti]
TRINITY_DN13956_c0_g1	5.27638	-0.00996598	1.06e-09	3.35e-09	0	0	0	0	0	0	0	0	4	6	7	2	4	#N/A	#N/A
TRINITY_DN46409_c0_g1	5.27638	-0.00996599	1.06e-09	3.35e-09	0	0	0	0	0	0	0	0	2	7	6	4	4	#N/A	#N/A
TRINITY_DN28175_c0_g1	5.27638	-0.00996597	9.35e-10	2.95e-09	0	0	0	0	0	0	0	0	5	6	6	2	4	#N/A	#N/A
TRINITY_DN37587_c0_g1	5.27636	-0.00996602	1.07e-09	3.36e-09	0	0	0	0	0	0	0	0	6	6	2	6	3	XP_024996959.1	phospholipase A1-Ibeta2, chloroplastic-like [Cynara cardunculus var. scolymus]
TRINITY_DN58336_c0_g1	5.27633	-0.00996604	7.47e-10	2.37e-09	0	0	0	0	0	0	0	0	3	6	5	4	5	XP_024966062.1	uncharacterized protein LOC112506283 [Cynara cardunculus var. scolymus]
TRINITY_DN73473_c0_g1	5.27632	-0.00996609	7.46e-10	2.37e-09	0	0	0	0	0	0	0	0	4	5	6	5	3	#N/A	#N/A
TRINITY_DN46537_c0_g1	5.27631	-0.00996611	1.83e-09	5.69e-09	0	0	0	0	0	0	0	0	2	5	5	2	9	XP_011454306.1	PREDICTED: protein mesh [Crassostrea gigas]
TRINITY_DN68225_c0_g1	5.2763	-0.00996613	1.14e-09	3.58e-09	0	0	0	0	0	0	0	0	3	5	6	7	2	XP_001846814.1	smaug protein [Culex quinquefasciatus]
TRINITY_DN57911_c0_g1	5.2763	-0.00996614	9.89e-10	3.12e-09	0	0	0	0	0	0	0	0	4	5	2	7	5	XP_017088679.1	PREDICTED: elongation factor 1-gamma [Drosophila bipectinata]
TRINITY_DN11573_c0_g1	5.2763	-0.00996617	7.99e-10	2.53e-09	0	0	0	0	0	0	0	0	3	4	6	4	6	#N/A	#N/A
[truncated: 22,886 more rows]
