# Supplementary material for: Novel Candidate Genes Differentially Expressed in Glyphosate-Treated Horseweed (Conyza canadensis)
Source: Genes (Basel). 2021 Oct 14;12(10):1616. doi: 10.3390/genes12101616 (PMC8535903; doi:10.3390/genes12101616)
Supplement: Supplementary file 1 [file genes-12-01616-s001.zip › genes-1360991-supplementary/Table S6.xlsx]

## Sheet: Table S4
Table S6. The entire list of DEGs only in TNR not in TNS after glyphosate treatment (FDR < 0.05).
Contig_ID	TNRG vs TNRC		Read count (TNRG vs TNRC)											TNSG vs TNSC		Read count(TNSG vs TNSC)													BlastX_nr_ID	Description
	LogFC(TNRG/TNRC)	FDR	TNRC_1	TNRC_2	TNRC_3	TNRC_4	TNRC_5	TNRC_6	TNRG_1	TNRG_2	TNRG_3	TNRG_4	TNRG_5	LogFC(TNSG/TNSC)	FDR	TNSC_1	TNSC_2	TNSC_3	TNSC_4	TNSC_5	TNSC_6	TNSC_7	TNSC_8	TNSG_1	TNSG_2	TNSG_3	TNSG_4	TNSG_5
TRINITY_DN16_c0_g1	5.57853	0	5	3	8	7	10	5	325	345	315	287	280.26	#N/A	#N/A	0	0	0	0	0	0	0	0	0	0	2	0	0	#N/A	#N/A
TRINITY_DN2344_c1_g1	6.10136	0	0	7	2	7	1	5	259	245	277	267	261	#N/A	#N/A	0	1	0	0	0	0	1	0	0	0	0	1	0	XP_023771967.1	kinesin light chain 3 isoform X2[lactuca sativa]
TRINITY_DN3189_c1_g1	8.86538	0	0	0	1	1	0	0	207	214	215	213	225	#N/A	#N/A	0	0	0	0	1	0	0	0	0	0	0	0	0	XP_023760056.1	uncharacterized protein LOC111908459 [Lactuca sativa]
TRINITY_DN65261_c0_g1	5.7345	3.99871e-30	1.87	0.79	0.41	2.81	1.41	1.73	1.38	417	12.95	2.17	0.67	#N/A	#N/A	1.19	2.24	3.19	0.71	0.76	1.12	2.44	0.94	2.19	1.08	2.27	0.94	0.79	XP_023769670.1	NADH dehydrogenase [ubiquinone] iron-sulfur protein 8, mitochondrial-like [Lactuca sativa]
TRINITY_DN20299_c0_g1	9.30848	4.37877e-125	0	0	0	0	0	0	89	83	66	89	70	#N/A	#N/A	0	0	0	1	0	0	0	0	1	0	0	0	0	#N/A	#N/A
TRINITY_DN15302_c1_g1	7.98619	1.5117e-117	0	0	0	0	1	0	71	78	75	71	76	#N/A	#N/A	0	0	0	1	0	0	0	0	0	0	1	0	0	#N/A	#N/A
TRINITY_DN10690_c0_g1	5.87733	1.45221e-92	0	2	0	2	2	3	76	62	52.84	60	82	#N/A	#N/A	1	0	0	0	1	0	0	0	2	1	1	2	2	#N/A	#N/A
TRINITY_DN8623_c0_g3	6.18979	1.46552e-81	0	0	1	1	0	1	75	50	48	70	47	#N/A	#N/A	3	1	0	3	0	0	1	1	1	1	3	1	1	#N/A	#N/A
TRINITY_DN6496_c0_g1	2.79974	1.24652e-47	12	5	12	4	8	7	57	58	57	52	60	#N/A	#N/A	0	0	0	0	0	0	0	0	0	0	0	0	0	#N/A	#N/A
TRINITY_DN6276_c0_g1	3.50212	3.45999e-59	4	4	9	4	3	5	60	53	57	58	54	#N/A	#N/A	0	0	0	0	1	0	0	0	0	1	0	1	0	#N/A	#N/A
TRINITY_DN38126_c0_g1	3.74703	1.60445e-60	4	5	4	6	2	3	54	46	68	55	54.99	#N/A	#N/A	0	0	0	0	0	0	0	0	0	0	0	0	0	XP_022016073.1	probable L-type lectin-domain containing receptor kinase S.5 [Helianthus annuus]
TRINITY_DN24246_c0_g1	8.71553	6.21489e-85	0	0	0	0	0	2	58	55	50	48	52	#N/A	#N/A	1	0	0	0	0	0	0	0	0	0	0	0	0	#N/A	#N/A
TRINITY_DN48964_c0_g1	3.45769	7.6562e-53	4	3.99	5.99	6	4	2.98	49	54	57.01	49.97	44.98	#N/A	#N/A	0	0	0	0	0	0	0	1	0	2	1	0	0	XP_022011897.1	probable L-type lectin-domain containing receptor kinase S.5 [Helianthus annuus]
TRINITY_DN17899_c0_g1	5.5742	4.18224e-66	1	0	0	0	4	0	48	52	43	44	42	#N/A	#N/A	0	1	1	0	0	0	0	0	5	2	1	3	1	PWA34905.1	bulb-type lectin domain-containing protein [Artemisia annua]
TRINITY_DN17341_c0_g1	7.24696	1.61108e-70	0	0	1	0	0	0	40	43	44	45	50	#N/A	#N/A	1	0	0	0	1	1	0	0	0	2	0	0	1.03	#N/A	#N/A
TRINITY_DN66896_c0_g1	8.44546	4.86079e-68	0	0	0	0	0	1	48	39	60	33	38	#N/A	#N/A	0	0	0	0	1	0	0	0	0	0	0	1	0	XP_022012333.1	wall-associated receptor kinase-like 8 [Helianthus annuus]
TRINITY_DN33216_c0_g1	3.21895	7.66527e-41	4	4.01	7.01	3	5	4.02	28	47	45.99	52.03	43.02	#N/A	#N/A	1	0	0	0	0	0	0	0	1	0	0	0	0	XP_022012440.1	probable L-type lectin-domain containing receptor kinase S.5 [Helianthus annuus]
TRINITY_DN20706_c0_g1	8.39156	3.71086e-64	0	0	0	0	0	0	51	29	50	28	52	#N/A	#N/A	0	0	0	0	0	0	0	0	0	0	0	0	0	#N/A	#N/A
TRINITY_DN67848_c0_g1	4.69976	2.32613e-51	2	0	1	1	3	1	40	39	40	41	30	#N/A	#N/A	0	0	0	1	0	0	0	0	1	1	1	1	0	OTF95985.1	putative malectin-like carbohydrate-binding domain-containing protein [Helianthus annuus]
TRINITY_DN71959_c0_g1	5.55077	6.62633e-54	0	1	0	0	2	0	49	33	30	38	36	#N/A	#N/A	0	0	0	0	0	0	0	0	0	0	0	0	0	#N/A	#N/A
TRINITY_DN17396_c0_g1	6.89661	1.11703e-55	0	1	0	0	0	0	34	27	38	41	34	#N/A	#N/A	0	0	0	0	0	0	0	0	2	3	4	2	3	XP_021968739.1	calcium-transporting ATPase 12, plasma membrane-type-like [Helianthus annuus]
TRINITY_DN16526_c0_g1	2.24157	1.0655e-20	8	5	10	3	6	7	36	38	31	17	35	#N/A	#N/A	1	0	0	0	0	0	0	0	0	0	0	0	0	#N/A	#N/A
TRINITY_DN5520_c0_g1	2.84966	2.56643e-28	2	2	2	8	6	5	29	30	35	33.3	28	#N/A	#N/A	0	0	0	0	0	0	0	0	0	1	0	0	3	#N/A	#N/A
TRINITY_DN67025_c0_g1	6.6346	1.32212e-46	0	0	0	1	0	0	27	24	31	28	35	#N/A	#N/A	0	0	0	0	0	0	0	0	0	0	0	1	0	KVI07684.1	Leucine rich repeat 4 [Cynara cardunculus var. scolymus]
TRINITY_DN44338_c0_g1	7.76728	1.11545e-44	0	0	0	0	0	0	31	25.12	18.99	29	32.97	#N/A	#N/A	0	0	0	0	0	0	0	0	0	0	0	0	0	#N/A	#N/A
TRINITY_DN46607_c0_g1	7.75671	4.43584e-45	0	0	0	0	0	0	20	28	27	28	32	#N/A	#N/A	0	0	0	0	0	0	0	0	0	0	0	0	1	#N/A	#N/A
TRINITY_DN43701_c0_g1	7.62305	4.4979e-41	0	0	0	0	0	0	23	19	23	28	30	#N/A	#N/A	0	0	0	0	0	0	0	0	0	0	0	1	0	#N/A	#N/A
TRINITY_DN15265_c0_g2	2.18973	3.34489e-16	5	9	5	4	3	4	25	19	21	23.88	27.64	-0.217408	0.78537	4	4	5	5	6	1.09	6	6	5	2	5	6	1	PWA39743.1	Copper centre Cu(A) [Artemisia annua]
TRINITY_DN10106_c0_g2	3.10518	1.40236e-21	4	1	2	1	4	3	14	17	28	21.03	32.99	-0.369908	0.503425	3	2	1	4.94	2	5	2	4.02	2	2	4	2	1	#N/A	#N/A
TRINITY_DN15755_c0_g1	3.88839	5.58288e-27	0	1	2	3	0	1	23	19	22	22	22	#N/A	#N/A	0	0	0	0	0	1	0	0	0	0	0	0	0	PWA66199.1	toll/interleukin-1 receptor (TIR) domain-containing protein [Artemisia annua]
TRINITY_DN7012_c0_g1	3.76361	4.52906e-24	0	1	5	0	1	0	22	22	21	17	17	#N/A	#N/A	0	0	0	0	0	0	0	0	0	1	0	0	0	PWA81859.1	toll/interleukin-1 receptor (TIR) domain-containing protein [Artemisia annua]
TRINITY_DN48550_c0_g1	7.31164	3.14677e-32	0	0	0	0	0	0	22	14	29	19	15	#N/A	#N/A	0	0	0	0	0	0	0	0	0	0	0	0	0	#N/A	#N/A
TRINITY_DN22567_c0_g1	-2.64099	4.17518e-60	77	82	78	74	77	92	13	17	10	14	10	-0.49954	1.98e-07	91	94	98	84	96	113	101	99	54	58	70	79	68	PWA81344.1	hypothetical protein CTI12_AA064670 [Artemisia annua]
TRINITY_DN14379_c0_g1	-2.6912	2.7618e-52	80	67	53	83	69	68	16	10	7	8	13	-0.496931	2.44e-05	67	55	59	81	65	66	78	73	62	44	43	45	37	XP_023732528.1	protein GRAVITROPIC IN THE LIGHT 1-like isoform X1 [Lactuca sativa]
TRINITY_DN33613_c0_g1	-2.85668	2.97975e-67	97.07	72.07	87.06	111.99	75	79.98	9.95	7	14.01	19.01	10	-0.453487	0.00127128	40.01	47.04	45.99	54.03	48.02	44.03	45.06	44.08	26.97	32.97	40.02	33	27.95	#N/A	#N/A
TRINITY_DN21830_c0_g1	-2.43861	0	908	876	854	892	915	905	171	141	174	171	170	-0.427155	2.23e-31	627	636	611	607	614	663	581	632	446	451	443	447	430	XP_024983361.1	uncharacterized protein LOC112519462 [Cynara cardunculus var. scolymus]
TRINITY_DN1911_c0_g1	-2.34429	6.12101e-169	235	265	257	255	246	253	49	46	53	61	40	-0.411586	1.72e-10	204	227	220	215	202	229	178	211	163	136	131	178	152	XP_023773027.1	sulfate transporter 3.1-like [Lactuca sativa]
TRINITY_DN65314_c0_g1	-2.14801	1.47955e-38	60	58	66	60	69	86	15	14	15	16	15	-0.374466	0.00775294	38	41	45	47	39	47	43	44	31	23	38	34	33	XP_023763206.1	blue copper protein [Lactuca sativa]
TRINITY_DN14143_c0_g1	-2.37309	4.0012e-23	28	45	33	39	26	36	7	6	5	8	7	-0.361158	0.0215065	35	39	38	30	43	48	36	29	23	26	29	36	25	PWA85337.1	hypothetical protein CTI12_AA151440 [Artemisia annua]
TRINITY_DN1363_c0_g1	-2.41761	2.02867e-51	86.95	88.1	66.05	70.28	73.95	77.45	18	16.49	19.19	7.01	12	-0.343419	0.0150251	49	46.38	35	39.01	42.45	42.81	49.54	39	23.38	29.44	32	38.05	40	#N/A	#N/A
TRINITY_DN14266_c0_g1	-2.49951	6.62812e-30	40	48	37	33	45	50	8	7	5	8	9	-0.327018	0.0457009	34	37	30	27	37	39	34	30	23	27	30	23	25	XP_021982692.1	cysteine-rich repeat secretory protein 60-like [Helianthus annuus]
TRINITY_DN65329_c0_g1	-2.20292	3.01832e-13	24.29	23.01	16.99	18.07	20.01	16.04	2	6.19	4.98	2	6	-0.283543	0.155416	19.04	28	26.01	17.95	15.97	31.03	26.29	27.16	21	15.02	22	20.09	16.1	#N/A	#N/A
TRINITY_DN2194_c0_g1	-2.61416	5.07055e-198	246.98	260.84	250.89	255.73	285.05	280.57	53.05	32.51	34.8	49.99	45	-0.283519	0.000310464	132.99	153.58	146.01	113.96	136.54	129.16	140.4	128.92	119.65	102.59	107.98	95.94	106.05	#N/A	#N/A
TRINITY_DN16564_c0_g1	-2.3308	1.39611e-31	40	51	46	51	58	45	8	10	12	13	5	-0.207899	0.120559	51	46	55	57	46	51	56	33	38	51	43	41	32	PWA68294.1	WRKY domain-containing protein [Artemisia annua]
TRINITY_DN2887_c0_g1	-3.32274	0	836	895	918	854	892	862	90	72	91	89	98	-0.128667	0.00122179	482	480	476	494	506	469	478	469	417	437	437	411	412	XP_022002942.1	beta-glucosidase 24-like [Helianthus annuus]
TRINITY_DN3134_c0_g1	-2.49787	1.22932e-86	129	111	122	130	128	111	20	24	18	26	20	-0.0607596	0.469621	112	131	94	102	132	103	108	112	101	106	109	99	99	XP_021969889.1	isoflavone reductase homolog [Helianthus annuus]
TRINITY_DN46383_c0_g1	-4.18255	5.8767e-60	60	54	57	46	51	48	3	2	5	2	2	0.389381	0.022294	19	29	22	28	30	16	21	27	26	35	42	17	31	XP_022011882.1	uncharacterized protein LOC110911561 [Helianthus annuus]
TRINITY_DN9813_c0_g1	-2.34025	1.86604e-32	45	54	61	60	40	45	9	12	10	15	4	0.403289	0.00792342	36	28	31	24	30	28	27	29	36	31	35	50	33	XP_024959450.1	protein LNK1-like isoform X1 [Cynara cardunculus var. scolymus]
TRINITY_DN36753_c0_g1	-2.38199	6.67815e-70	110	107	88	102	110	114	22	24	17	20	18	0.464152	5.34e-10	115	131	110	126	105	96	105	105	132	160	151	150	146	XP_010273654.1	PREDICTED: mannose/glucose-specific lectin-like [Nelumbo nucifera]
TRINITY_DN12022_c1_g1	-2.5579	0	436	402	427	453	448	443	67	77	65	86	76	#N/A	#N/A	0	1	0	0	0	0	0	0	0	0	0	0	1	XP_006397367.1	probable inactive receptor kinase At2g26730 [Eutrema salsugineum]
TRINITY_DN27765_c0_g1	-2.54557	9.56905e-195	295	269	237	280	266	265	50	39	50	48	44	#N/A	#N/A	0	0	0	0	0	0	1	0	0	0	0	0	0	XP_021990386.1	uncharacterized protein LOC110886844 [Helianthus annuus]
TRINITY_DN28194_c0_g1	-2.68914	4.91324e-61	97	81	80	60	98	88	11	13	7	13	21	#N/A	#N/A	0	0	0	1	1	0	2	0	0	0	0	1	0	XP_021983459.1	subtilisin-like protease SBT1.7 [Helianthus annuus]
TRINITY_DN12077_c0_g1	-2.70063	2.06712e-49	63	55	62	67	72	65	13	8	10	7	11	#N/A	#N/A	0	0	0	0	0	0	0	0	0	0	0	0	0	PWA92475.1	hypothetical protein CTI12_AA006920 [Artemisia annua]
TRINITY_DN14416_c0_g1	-2.28082	1.15327e-38	68	61	66	67	50	56	11	18	15	13	6	#N/A	#N/A	0	0	0	0	0	0	0	0	0	0	0	0	0	OTF98128.1	putative ankyrin repeat-containing domain, PGG domain protein [Helianthus annuus]
TRINITY_DN8421_c0_g2	-3.16754	4.37881e-46	49	59.76	55.91	46	44.96	50	3	3	8	7	6.77	#N/A	#N/A	0	0	0	0	0	0	0	0	0	0	0	0	0	#N/A	#N/A
TRINITY_DN19118_c0_g1	-3.05233	1.20528e-33	47	30	40	43	45	28	6	5	5	4	3	#N/A	#N/A	1	1	2	3	0	3	1	0	2	1	1	1	0	#N/A	#N/A
TRINITY_DN50321_c0_g1	-3.68834	2.00083e-31	25	42	31	24	28	28	2	3	3	1	2	#N/A	#N/A	0	0	0	0	0	0	1	0	1	0	0	2	0	#N/A	#N/A
TRINITY_DN4008_c0_g1	-2.1971	2.76174e-12	12	13.63	15	31	34.47	17	4	3	9.87	3.84	1	#N/A	#N/A	0	1	0	2	0	3	3	1	0	0	0	0	1	#N/A	#N/A
