# Supplementary material for: Novel Candidate Genes Differentially Expressed in Glyphosate-Treated Horseweed (Conyza canadensis)
Source: Genes (Basel). 2021 Oct 14;12(10):1616. doi: 10.3390/genes12101616 (PMC8535903; doi:10.3390/genes12101616)
Supplement: Supplementary file 1 [file genes-12-01616-s001.zip › genes-1360991-supplementary/Table S7.xlsx]

## Sheet: Table S5
Table S7. The entire list of up-regulated genes in TNR under normal condition. The DEG FC in TNRG vs TNRC and TNSG vs TNSC are also listed together (FDR < 0.05).
Contig_ID	TNRC vs TNSC		TNRG vs TNRC		Read count (TNRG vs TNRC)											TNSG vs TNSC		Read count(TNSG vs TNSC)													BlastX_nr_ID	Description
	LogFC (TNRC/TNSC)	FDR	LogFC(TNRG/TNRC)	FDR	TNRC_1	TNRC_2	TNRC_3	TNRC_4	TNRC_5	TNRC_6	TNRG_1	TNRG_2	TNRG_3	TNRG_4	TNRG_5	LogFC(TNSG/TNSC)	FDR	TNSC_1	TNSC_2	TNSC_3	TNSC_4	TNSC_5	TNSC_6	TNSC_7	TNSC_8	TNSG_1	TNSG_2	TNSG_3	TNSG_4	TNSG_5
TRINITY_DN830_c0_g2	2.2653	0	1.53211	0	34318	33800	33885	34302	33771	12613	98960	99201	99175	98947	99345	0.328352	4.02e-160	7473	7594	7481	7428	7491	7376	7632	7239	8827	8972	9156	8990	9018	RCW19059.1	hypothetical protein GLYMA_13G018000 [Glycine max]						yes
TRINITY_DN1703_c0_g1	9.44195	3.99321e-19	-0.15904	3.99321e-19	3423	3486	3534	3347	3541	1314	3149	3027	3212	3085	3153	0.457975	0.197219	2	5	9	8	6	6	1	4	5	9	2	7	11	KZM86662.1	hypothetical protein DCAR_023796 [Daucus carota subsp. sativus]
TRINITY_DN3992_c0_g1	2.31487	0	-8.28077	0	1690.11	1630.53	1629.79	1717.62	1588.61	603.76	3.81	3.51	8.05	5	7.04	-4.6282	0	363.6	350.42	359.03	353.86	333.59	371.43	330.48	324.64	14	11.17	7.44	13.45	21.54	XP_021976551.1	chlorophyll a-b binding protein of LHCII type 1-like [Helianthus annuus]
TRINITY_DN56284_c0_g1	10.9782	0	-1.32703	0	1357	1493	1514	1390	1468	528	592	557	564	577	600	#N/A	#N/A	2	0	0	0	2	0	1	0	0	1	1	3	0	PLY67684.1	hypothetical protein LSAT_4X173740{Lactuca sativa]
TRINITY_DN5825_c3_g2	4.80555	1.472e-28	0.335779	1.472e-28	809.74	824.66	786.47	827.02	809.9	321.31	1063.94	1073.55	982.73	1010.58	1018.69	0.803577	1.23e-06	42.77	38.26	25.26	15.97	38.28	50.85	22.59	14.19	29.4	68.58	81.4	57.56	23.19	PWA99700.1	Armadillo-type fold [Artemisia annua]
TRINITY_DN69315_c0_g1	2.32591	3.95474e-09	-0.265374	3.95474e-09	431	482	453	429	464	167	388	382	385	369	363	0.310128	0.000173857	106	91.12	91	91	91	94	96	97	103	101	123	122	114	AAK16227.1	ribulose-1,5-bisphosphate carboxylase small subunit R1, partial [Flaveria ramosissima]
TRINITY_DN12022_c1_g1	10.8239	0	-2.5579	0	436	427	453	448	443	172	67	77	65	86	76	#N/A	#N/A	0	1	0	0	0	0	0	0	0	0	0	0	1	XP_006397367.1	probable inactive receptor kinase At2g26730 [Eutrema salsugineum]
TRINITY_DN4887_c0_g1	7.61649	2.91991e-65	0.732799	2.91991e-65	367	364	325	325	354	137	563	617	620	544	580	0.485553	0.550494	5	1	2	0	0	3	1	2	1	2	5	2	2	XP_023740558.1	protein LURP-one-related 10-like [Lactuca sativa]
TRINITY_DN4680_c0_g1	8.4839	2.33672e-160	1.07121	2.33672e-160	372	316	322	362	347	133	705	736	718	734	709	#N/A	#N/A	1	2	0	2	0	0	0	2	0	1	0	0	0	PWA66349.1	ribonuclease H-like domain-containing protein [Artemisia annua]
TRINITY_DN29239_c0_g1	3.49214	5.2561e-23	-0.547375	5.2561e-23	339	331	295	327	302	120	216	227	243	210	202	-0.630226	0.000418159	26	28	32	27	29	34	28	34	18	17	19	20	18	XP_021972810.1	non-specific lipid-transfer protein-like [Helianthus annuus]
TRINITY_DN36687_c0_g1	8.79684	5.3308e-78	-1.17394	5.3308e-78	341	317	284	343	293	106	141	141	129	159	138	#N/A	#N/A	0	0	0	2	0	1	1	1	0	0	0	1	0	XP_021976366.1	replication protein A 70 kDa DNA-binding subunit C-like [Helianthus annuus]
TRINITY_DN2551_c0_g1	4.3622	0	-8.26607	0	311.96	258.24	291.64	290.18	260.59	114.19	0	3	0	1.04	0	-4.7369	2.37e-21	17.28	15.04	11.19	17.33	17.08	11.06	15.5	10.6	0	1	0	1	0	WP_124736833.1	hypothetical protein [Rhodobacteraceae bacterium CH30]
TRINITY_DN2338_c1_g1	3.67389	1.39374e-55	-1.02585	1.39374e-55	256	277	291	275	282	96	149	120	149	120	135	-1.9672	3.87e-14	18	25	27	21	17	20	31	20	3	6	6	4	8	#N/A	#N/A
TRINITY_DN27765_c0_g1	10.1295	9.56905e-195	-2.54557	9.56905e-195	295	237	280	266	265	116	50	39	50	48	44	#N/A	#N/A	0	0	0	0	0	0	1	0	0	0	0	0	0	XP_021990386.1	uncharacterized protein LOC110886844 [Helianthus annuus]
TRINITY_DN1117_c0_g1	2.35706	2.27843e-224	-3.23127	2.27843e-224	257	251	216	249	247	102	25	36	18	27	23	0.810412	1.46e-13	47	55	59	50	57	44	33	52	87	75	61	100	95	#N/A	#N/A
TRINITY_DN169_c0_g2	2.51393	0	3.37796	0	195.03	202.28	210.69	221.38	187.39	72.22	2155.68	2121.83	1910.13	1978.42	2057.56	4.95562	0	38.56	49.32	55.44	52.55	52	32.94	27.34	33.12	1277.04	1291.25	1267.77	1287.84	1239.78	#N/A	#N/A
TRINITY_DN1251_c0_g1	2.03149	1.9762e-25	-0.713555	1.9762e-25	222	225	206	224	239	100	119	147	127	143	151	-0.150622	0.215184	61.82	47	65	58	49	55	60	65	54	45	46	57	47	PLY83615.1	hypothetical protein LSAT_2X261 [Lactuca sativa]
TRINITY_DN1754_c0_g1	5.73086	6.64078e-31	-0.854128	6.64078e-31	205	195	191	208	225	78	105	113	120	117	106	-0.209133	0.644922	3	2	4	6.99	5	3	4	3	3	1	3	6	3	PWA57379.1	NB-ARC domains-containing protein [Artemisia annua]
TRINITY_DN28239_c0_g1	10.4791	9.54292e-23	-0.770425	9.54292e-23	174	173	179	154	183	69	105	103	107	97	98	#N/A	#N/A	0	0	0	0	0	0	0	0	1	0	0	2	1	PWA95369.1	NB-ARC domains-containing protein [Artemisia annua]
TRINITY_DN21828_c0_g1	8.44327	9.00838e-58	0.930186	9.00838e-58	162	173	166	172	154	61	313	304	325	313	337	#N/A	#N/A	0	2	0	0	0	0	1	0	0	0	0	3	1	XP_008228690.1	PREDICTED: protein LURP-one-related 12-like [Prunus mume]
TRINITY_DN2358_c0_g1	2.33464	0	3.3414	0	131.02	145	151.17	154	155	67	1497.97	1427.1	1505.86	1459.24	1532.87	4.82526	0	28	32	28	23	29	37	38	27	816.99	835.94	843.21	835.64	799	#N/A	#N/A
TRINITY_DN17_c4_g1	2.3728	0.00742548	-0.244943	0.00742548	106	131	111	119	122	54	107	96	105	88	107	0.551229	0.000693132	24	22	24	23	25	26	36	12	34	34	35	29	37	PWA47518.1	Ribulose-1,5-bisphosphate carboxylase small subunit, N-terminal [Artemisia annua]
TRINITY_DN12732_c0_g1	3.34626	8.0619e-48	-1.70056	8.0619e-48	121	101	101	110	114	39	25	26	40	36	48	-0.438384	0.115034	11	16	6	8	11	15	13	13	6	7	3	12	13	PWA62794.1	hypothetical protein CTI12_AA358980 [Artemisia annua]
TRINITY_DN7911_c0_g1	8.28639	0.000880439	-0.31553	0.000880439	114	90	106	124	113	45	87	89	86	91	99	#N/A	#N/A	0	0	0	0	1	1	0	0	0	0	0	0	0	#N/A	#N/A
TRINITY_DN28194_c0_g1	7.14131	4.91324e-61	-2.68914	4.91324e-61	97	80	60	98	88	35	11	13	7	13	21	#N/A	#N/A	0	0	0	1	1	0	2	0	0	0	0	1	0	XP_021983459.1	subtilisin-like protease SBT1.7 [Helianthus annuus]
TRINITY_DN7991_c0_g2	3.24615	6.81714e-27	-1.44626	6.81714e-27	78	63	73	76	97	31	28	34	28	31	26	0.687933	0.00622829	13	7	12	6	7	6	11	8	10	15	11	16	16	PWA81878.1	hypothetical protein CTI12_AA182320 [Artemisia annua]
TRINITY_DN3375_c0_g1	2.09608	1.15117e-08	-0.70745	1.15117e-08	80	94	78	67	73	34	50	62	35	35	55	-0.0248082	0.922738	14	18	27	17	23	26	13	13	18	16	15	22	18	#N/A	#N/A
TRINITY_DN15565_c0_g1	6.30872	1.15695e-16	-1.06365	1.15695e-16	72	75	72	90	67	25	33	36	41	37	34	#N/A	#N/A	1	1	1	0	0	0	1	3	1	3	0	3	2	XP_021995611.1	uncharacterized protein LOC110892771 [Helianthus annuus]
TRINITY_DN18239_c0_g1	9.22903	0.0446757	0.220273	0.0446757	70	61	82	80	79	28	74	87	85	86	94	#N/A	#N/A	0	0	0	0	0	0	0	0	0	0	0	1	0	OTF98230.1	putative P-loop containing nucleoside triphosphate hydrolases superfamily protein [Helianthus annuus]
TRINITY_DN46007_c0_g1	9.21579	2.63801e-16	-1.09709	2.63801e-16	64	72	69	69	83	21	46	43	24	34	22	#N/A	#N/A	0	0	0	0	0	0	0	0	0	0	0	0	0	#N/A	#N/A
TRINITY_DN8075_c0_g1	4.1073	2.05166e-61	-2.98146	2.05166e-61	65	68	72	77	72	23	8	12	8	6	11	-1.66786	0.00284198	5	8	4	3	1	4	4	5	0	0	0	1	5	PWA43012.1	Chloramphenicol acetyltransferase-like domain-containing protein [Artemisia annua]
TRINITY_DN28126_c0_g1	3.53828	1.97193e-09	-0.775831	1.97193e-09	72	62	62	82	67	22	34	42	45	46	35	-1.14015	0.00734994	5	5	8	5	4	6	10	6	1	0	5	2	5	#N/A	#N/A
TRINITY_DN1010_c1_g1	6.81192	2.49202e-10	-0.836655	2.49202e-10	80	61.2	74	60	66	27	34	38	35	40	42	#N/A	#N/A	0	0	2	1	1	0	0	0	0	1	0	1	0	PWA87891.1	RNA-directed DNA polymerase, eukaryota, Reverse transcriptase zinc-binding domain protein [Artemisia annua]
TRINITY_DN14520_c0_g1	6.31024	2.93863e-05	-0.534834	2.93863e-05	74	60	74	61	71	27	47	46	47	46	43	#N/A	#N/A	2	2	1	0	0	0	1	0	1	1	1	2	0	XP_022016480.1	exocyst complex component SEC3A-like isoform X1 [Helianthus annuus]
TRINITY_DN15003_c0_g1	6.29939	5.78191e-06	0.486676	5.78191e-06	65	68	60	79	52	26	84	91	104	105	78	#N/A	#N/A	1	3	1	0	0	0	0	1	2	2	0	3	1	OTG20811.1	putative zinc finger, FYVE/PHD-type [Helianthus annuus]
TRINITY_DN12077_c0_g1	9.04615	2.06712e-49	-2.70063	2.06712e-49	63	62	67	72	65	22	13	8	10	7	11	#N/A	#N/A	0	0	0	0	0	0	0	0	0	0	0	0	0	PWA92475.1	hypothetical protein CTI12_AA006920 [Artemisia annua]
TRINITY_DN15339_c0_g1	2.63244	1.21303e-54	-3.08112	1.21303e-54	59	50	74	73	57	26	6	8	8	8	7	-0.0275091	0.946826	16	11	11	9	11	8	14	5	8	11	13	11	7	PWA70384.1	oxoglutarate/iron-dependent dioxygenase [Artemisia annua]
TRINITY_DN14416_c0_g1	8.98486	1.15327e-38	-2.28082	1.15327e-38	68	66	67	50	56	21	11	18	15	13	6	#N/A	#N/A	0	0	0	0	0	0	0	0	0	0	0	0	0	OTF98128.1	putative ankyrin repeat-containing domain, PGG domain protein [Helianthus annuus]
TRINITY_DN14326_c0_g1	7.95698	0.116427	-0.213991	0.116427	73	52	60	45	62	23	46	51	51	54	56	#N/A	#N/A	0	0	0	0	1	0	0	0	0	0	0	0	0	#N/A	#N/A
TRINITY_DN4900_c1_g1	2.75905	1.34799e-16	0.859146	1.34799e-16	68	47	49	54	68	16	98	103	105	128	108	0.842778	0.000475824	8	10	6	8	11	11	7	12	14	19	17	9	20	PLY78555.1	hypothetical protein LSAT_1X84440 [Lactuca sativa]
TRINITY_DN15014_c0_g1	4.15928	0.000746884	0.397316	0.000746884	65	48	54	66	58	28	70	79	86	69	75	0.199885	0.852644	2	5	6	4	3	3	1	2	2	3	3	9	1	XP_023756443.1	uncharacterized protein LOC111904992 isoform X1 [Lactuca sativa]
TRINITY_DN14887_c0_g1	8.83232	0.013892	0.304853	0.013892	48	53	54	57	65	27	62	64	65	78	74	#N/A	#N/A	0	0	0	0	0	0	0	0	0	0	0	0	0	XP_022009898.1	uncharacterized protein LOC110909184 [Helianthus annuus]
TRINITY_DN5025_c1_g1	6.21165	3.34432e-21	1.00473	3.34432e-21	51	48	52	50	48	23	108	108	92	123	103	2.20289	0.00138772	0	0	0	3	1	1	0	0	4	3	1	2	6	#N/A	#N/A
TRINITY_DN5075_c0_g1	4.5294	0.663258	-0.0711598	0.663258	68	47	41	49	54	19	46	53	38	49	63	#N/A	#N/A	3	5	3	2	1	1	1	2	2	0	3	2	0	PWA47378.1	ankyrin repeat-containing domain, PGG domain protein [Artemisia annua]
TRINITY_DN38998_c0_g1	2.85321	6.44395e-74	1.71105	6.44395e-74	38	59	46	60	38	17	187	172	166	168	154	2.34303	2.41e-31	5	12	11	5	8	7	6	5	32	37	34	37	42	#N/A	#N/A
TRINITY_DN11281_c0_g1	4.66167	0.464461	0.110182	0.464461	57	57	54	44	39	19	50	54	49	62	62	2.49702	1.44e-11	2	2	0	2	1	1	4	4	11	7	12	17	10	XP_022034073.1	cytochrome P450 81E8-like [Helianthus annuus]
TRINITY_DN8421_c0_g2	8.71932	4.37881e-46	-3.16754	4.37881e-46	49	56.94	46	45	50	27	3	3	8	7	7	#N/A	#N/A	0	0	0	0	0	0	0	0	0	0	0	0	0	#N/A	#N/A
TRINITY_DN15609_c0_g1	2.18666	7.14671e-26	-1.91784	7.14671e-26	50	47	48	58	52	14	7	15	23	13	9	-1.59922	2.23e-06	13	9	13	6	15	14	10	13	1	6	3	4	4	#N/A	#N/A
TRINITY_DN12544_c0_g1	3.57076	0.000122412	-0.565846	0.000122412	53	59	43	49	52	17	26	34	33	43	36	0.0659429	0.867719	3	3	2	5	6	5	5	6	4	4	3	8	3	#N/A	#N/A
TRINITY_DN535_c0_g1	5.05596	0	5.2121	0	40	58	49.4	40.17	55.73	14	1771.96	1740.72	1794	1757.95	1819.4	4.91643	2.24e-73	2	4	2	1	1	1	0	0	51	44	38	46	38	PWA57088.1	cytochrome P450 [Artemisia annua]
TRINITY_DN10793_c0_g1	3.43169	2.29534e-39	-3.01903	2.29534e-39	60	43	44	49	39	25	5	9	4	4	6	-2.22846	0.000352029	2	4	1	6	2	3	11	6	0	0	3	0	1	#N/A	#N/A
TRINITY_DN12080_c0_g1	8.56558	0.0145023	-0.372323	0.0145023	43	42	47	48.39	47	12	30.64	38.4	32.31	32	46	#N/A	#N/A	0	0	0	0	0	0	0	0	0	0	0	0	0	#N/A	#N/A
TRINITY_DN5980_c0_g1	5.25112	3.75859e-44	1.48224	3.75859e-44	38	45	47	43	43	16	136	130	94	137	139	#N/A	#N/A	0	2	0	2	0	1	0	4	3	0	0	2	2	PWA99183.1	hypothetical protein CTI12_AA009360 [Artemisia annua]
TRINITY_DN19692_c0_g1	5.55087	1.51428e-21	-1.8191	1.51428e-21	37	39	48	50	43	15	11	15	13	11	13	1.27209	0.0945664	0	0	4	1	0	1	1	0	2	2	2	1	4	PWA64401.1	F-box domain-containing protein [Artemisia annua]
TRINITY_DN9283_c0_g2	7.52258	1	0.00409547	1	42.32	51.8	47.24	41.64	45.15	14	51	48.01	46	38.71	38.25	#N/A	#N/A	0	0	0	1.18	0	0	0	0	0	0	0	0	0	#N/A	#N/A
TRINITY_DN2312_c0_g1	5.93184	0.281687	-0.173389	0.281687	45	33	47	51	43	17	45	29	42	45	33	#N/A	#N/A	2	1	0	0	1	1	0	0	0	0	0	0	0	XP_008811284.1	serine/threonine-protein phosphatase BSL3-like isoform X1 [Phoenix dactylifera]
TRINITY_DN17001_c0_g1	2.08996	4.51872e-05	-0.657385	4.51872e-05	47	37	50	37	44	28	27	25	30	22	34	0.812712	0.000292866	13	11	7	8	12	18	7	9	22	16	15	20	17	XP_021988913.1	remorin 4.1-like [Helianthus annuus]
TRINITY_DN11153_c0_g1	2.40636	0.00285615	-0.477464	0.00285615	34	41	46	44	45	14	26	25	26	40	37	-0.851305	0.017922	13	5	6	8	7	8	9	11	5	4	7	3	3	#N/A	#N/A
TRINITY_DN66089_c0_g1	8.45694	0.871577	-0.0328222	0.871577	49	38	46	49	34	14	49	39	33	46	42	#N/A	#N/A	0	0	0	0	0	0	0	0	0	0	0	0	0	PWA46364.1	ankyrin repeat-containing domain, PGG domain protein [Artemisia annua]
TRINITY_DN17392_c0_g1	8.41107	0.348273	-0.154627	0.348273	41	42	48	38	40	22	35	34	40	36	41	#N/A	#N/A	0	0	0	0	0	0	0	0	0	0	0	0	0	PWA70097.1	PB1 domain, RWP-RK domain, Lambda repressor-like, DNA-binding domain protein [Artemisia annua]
TRINITY_DN3928_c1_g1	2.52949	5.69346e-08	-0.969987	5.69346e-08	44	50	49	41	32	15	31	19	23	14	18	-1.30079	0.00215879	8	8	14	7	8	5	2	7	1	2	4	3	4	XP_022001613.1	uncharacterized protein LOC110899055 isoform X1 [Helianthus annuus]
TRINITY_DN3064_c0_g2	3.38235	0.147264	0.228887	0.147264	43	43	36	34	46	18	40	55	38	50	50	-0.209293	0.661684	9	1	6	2	2	2	5	4	4	1	1	2	8	OWM86275.1	hypothetical protein CDL15_Pgr011099 [Punica granatum]
TRINITY_DN19118_c0_g1	4.77124	1.20528e-33	-3.05233	1.20528e-33	47	40	43	45	28	8	6	5	5	4	3	#N/A	#N/A	1	1	2	3	0	3	1	0	2	1	1	1	0	#N/A	#N/A
TRINITY_DN12460_c0_g1	5.99306	8.70678e-20	-1.91542	8.70678e-20	39	43	33	37	33	10	13	12	9	4	12	#N/A	#N/A	0	1	0	1	1	1	0	0	0	1	0	0	0	XP_023749079.1	uncharacterized protein LOC111897356 [Lactuca sativa]
TRINITY_DN72376_c0_g1	3.72236	5.50454e-25	-2.33081	5.50454e-25	34	36	35	33	44	17	9	8	7	8	5	-0.742529	0.220695	2	4	2	5	2	2	0	6	1	0	5	0	2	XP_023763654.1	uncharacterized protein LOC111912158 [Lactuca sativa]
TRINITY_DN5327_c0_g1	4.20008	1.04667e-18	1.11168	1.04667e-18	49	37	25	37	34	10	89	87	71.05	86	70	5.63362	1.09e-180	2	0	3	3	0	2	4	2	104	108.24	100	91.01	103.01	KVH87673.1	Ankyrin repeat-containing protein [Cynara cardunculus var. scolymus]
TRINITY_DN6157_c0_g1	8.24462	0.00189182	-0.547729	0.00189182	35	34	37	46	31	14	24	26	26	27	23	#N/A	#N/A	0	0	0	0	0	0	0	0	0	0	0	0	0	PWA77540.1	PB1 domain, RWP-RK domain protein [Artemisia annua]
TRINITY_DN70472_c0_g1	3.11975	1.56729e-36	-3.53982	1.56729e-36	40	37	28	42	32	14.13	1	5	5	2	2	-1.12796	0.0273046	2	2	1	3	5	6	6	9	4	2	1	0	2	PWA90689.1	purple acid phosphatase [Artemisia annua]
TRINITY_DN2917_c0_g2	8.164	0.283838	0.18961	0.283838	34	31	27	32	43	14	42	40	41	42	34	#N/A	#N/A	0	0	0	0	0	0	0	0	0	0	0	1	0	XP_021994330.1	uncharacterized protein LOC110890979 [Helianthus annuus]
TRINITY_DN20602_c0_g1	4.16578	4.37617e-11	-1.36556	4.37617e-11	36	44	33	24	28	11	11	19	7	18	11	#N/A	#N/A	0	3	2	3	1	3	1	2	2	2	1	2	2	XP_024971109.1	probable receptor-like protein kinase At4g39110 [Cynara cardunculus var. scolymus]
TRINITY_DN11587_c0_g1	8.12895	0.00152252	-0.588342	0.00152252	40	35	36	26	34	18	15	26	25	28	19	#N/A	#N/A	0	0	0	0	0	0	0	0	0	0	0	0	0	#N/A	#N/A
TRINITY_DN11458_c0_g1	2.02968	1.06666e-09	-1.25189	1.06666e-09	35.48	32.07	35.94	22.31	31	12.51	11.79	18.28	15.89	10	13.15	-1.48131	0.000197948	10.82	8.35	7	8.57	12.76	6.46	8	5.28	3.36	3	2	2	3.89	KVH95806.1	Armadillo [Cynara cardunculus var. scolymus]
TRINITY_DN36633_c0_g1	2.02966	2.01713e-06	-0.936661	2.01713e-06	38	36	31	39	22	18	14	25	13	19	15	0.0964382	0.810054	7	12	7	10	9	6	7	9	7	12	9	8	7	XP_024958695.1	inactive beta-amylase 9-like [Cynara cardunculus var. scolymus]
TRINITY_DN8246_c0_g1	3.40124	1.57863e-16	-1.84693	1.57863e-16	35.5	34	32.5	30.5	33	15.5	5	7.5	8	14	10.5	-2.58007	0.000718157	3	5	4	2	1	3.5	2	3.5	0	0	1.5	0	0.5	#N/A	#N/A
TRINITY_DN8246_c0_g2	3.40124	1.57863e-16	-1.84693	1.57863e-16	35.5	34	32.5	30.5	33	15.5	5	7.5	8	14	10.5	-2.58007	0.000718157	3	5	4	2	1	3.5	2	3.5	0	0	1.5	0	0.5	#N/A	#N/A
TRINITY_DN9199_c0_g1	2.44364	0.372223	-0.17779	0.372223	31	32	24	40	29	12	25	26	22	33	37	0.7829	0.00979507	4	8	5	5	3	6	8	10	6	12	14	6	13	PWA46548.1	hypothetical protein CTI12_AA507630 [Artemisia annua]
TRINITY_DN12073_c0_g1	3.76463	0.0275747	0.367702	0.0275747	36	30	25	42	26	17	39	37	55	38	40	0.0709848	1	1	0	3	5	0	2	3	5	0	4	2	1	5	#N/A	#N/A
TRINITY_DN20450_c0_g1	5.07664	1.10564e-10	0.909673	1.10564e-10	32	42	28	36	25	9	52	62	63	56	70	#N/A	#N/A	0	0	3	2	2	0	0	0	0	0	1	1	2	PWA61293.1	RNA-directed DNA polymerase, eukaryota, Reverse transcriptase zinc-binding domain protein [Artemisia annua]
TRINITY_DN46574_c0_g1	5.74487	1.00536e-13	-1.6672	1.00536e-13	26	32	30	24	36	14	11	4	11	14	10	#N/A	#N/A	1	0	2	0	0	1	0	0	0	1	0	2	0	XP_021998821.1	F-box protein At2g32560-like isoform X1 [Helianthus annuus]
TRINITY_DN70794_c0_g1	8.02627	2.91867e-13	-1.62381	2.91867e-13	20	39	35	33	28	9	11	12	10	9	9	#N/A	#N/A	0	0	0	0	0	0	0	0	0	0	0	0	0	PWA83989.1	zinc finger, U1-type [Artemisia annua]
TRINITY_DN12327_c0_g1	2.6612	1.25924e-22	-2.54056	1.25924e-22	30	24	26	40.3	28	11.87	8	3	5	5	5	-2.13267	0.000157812	3	9	4	2	5	5	6	6	0	0	1	1	3	XP_024979328.1	bifunctional purple acid phosphatase 26 [Cynara cardunculus var. scolymus]
TRINITY_DN13506_c0_g1	4.67866	2.92552e-14	-1.74783	2.92552e-14	29	21	35	32	30	6	6	8	14	7	10	#N/A	#N/A	0	1	2	1	3	2	0	0	0	1	1	0	0	XP_022026931.1	cysteine-rich repeat secretory protein 38-like [Helianthus annuus]
TRINITY_DN11730_c0_g1	2.04861	5.16445e-29	1.44943	5.16445e-29	24	31	26	32	35	11	78	87	92	71	83	0.0395517	0.961861	8	12	5	6	7	4	8	10	10	5	12	5	5	#N/A	#N/A
TRINITY_DN5541_c0_g2	5.6435	3.56265e-08	0.820091	3.56265e-08	28.42	32	29	30	30	11	59.45	47.81	49.34	47.73	60	#N/A	#N/A	0	1.02	0.77	0	0	1.02	1	0	0	0	0	0	0	PWA48938.1	RNA-directed DNA polymerase, eukaryota, Reverse transcriptase zinc-binding domain protein [Artemisia annua]
TRINITY_DN50321_c0_g1	6.95598	2.00083e-31	-3.68834	2.00083e-31	25	31	24	28	28	8	2	3	3	1	2	#N/A	#N/A	0	0	0	0	0	0	1	0	1	0	0	2	0	#N/A	#N/A
TRINITY_DN12696_c0_g1	2.40032	0.000882893	-0.678118	0.000882893	31	34	25	34	27	10	24	23	14	15	16	-0.8531	0.0431036	9	5	2	3	9	8	6	4	3	2	3	3	4	PWA78345.1	NIN-like protein [Artemisia annua]
TRINITY_DN11673_c0_g1	3.03944	3.54187e-09	-1.28138	3.54187e-09	30	31	25.12	31	34	4	12	10	13	14.11	11	0.263645	0.592373	6	5.01	7.99	0	2	1	3	4	3.21	7	4	3	4	OTG36915.1	putative NB-ARC [Helianthus annuus]
TRINITY_DN34903_c0_g1	6.92323	1.55103e-48	1.80673	1.55103e-48	21	31.8	32.6	34.27	24.6	8.51	93.84	96.21	118.12	107.57	97.38	#N/A	#N/A	0	0	0	0	0	1	0	0	0	1	0	1	0	#N/A	#N/A
TRINITY_DN8220_c0_g1	2.98933	0.4569	-0.168718	0.4569	23	28	28	23	35	10	20	22	29	28	27	-0.632806	0.215749	1	1	3	2	5	9	4	4	2	3	2	3	1	#N/A	#N/A
TRINITY_DN15687_c0_g1	3.79938	0.730655	0.0709331	0.730655	28	22	34	22	34	13	24	27	34	32	31	-0.245336	0.777022	4	2	2	1	2	0	1	4	3	1	2	2	0	#N/A	#N/A
TRINITY_DN7618_c0_g1	7.84845	0.44313	0.155121	0.44313	23	24	35	26	30	15	31	30	26	33	36	#N/A	#N/A	0	0	0	0	0	0	0	0	0	0	0	0	0	PWA67621.1	P-loop containing nucleoside triphosphate hydrolase [Artemisia annua]
TRINITY_DN13103_c0_g1	2.32113	1.38944e-27	-3.44281	1.38944e-27	19	23	30	26	31	7	2	1	1	5	3	-0.421072	0.391017	4	5	2	6	11	2	9	6	5	7	2	2	4	XP_024974922.1	uncharacterized protein LOC112513032 [Cynara cardunculus var. scolymus]
TRINITY_DN8756_c0_g1	2.66571	0.767282	0.0636468	0.767282	31	28	24	29	24	12	29	29	22	21	41	0.188211	0.630119	4	4	3	4	4	6	3	7	9	5	2	7	1	#N/A	#N/A
TRINITY_DN44842_c0_g1	7.79589	0.709294	-0.0991045	0.709294	25	31	28	25	25	6	28	24	27	19	28	#N/A	#N/A	0	0	0	0	0	0	0	0	0	0	0	0	0	#N/A	#N/A
TRINITY_DN640_c2_g4	7.74233	0.00011311	-1.06107	0.00011311	17.38	25.93	0	40	38	0	13	6.27	19.76	4.59	25	3.82084	0.00120232	0	0	0	0	0	0	0	0	4.25	0	0	0	4.14	#N/A	#N/A
TRINITY_DN9714_c0_g1	2.57198	2.97191e-66	2.10037	2.97191e-66	22	35	27	26	22	14	116	120	112	105	110	3.3706	1.61e-54	0	3	8	5	8	3	2	7	30	47	51	52	49	PWA81921.1	O-methyltransferase COMT-type, S-adenosyl-L-methionine-dependent methyltransferase [Artemisia annua]
TRINITY_DN12399_c0_g1	3.68374	1.61381e-05	0.709988	1.61381e-05	24	29	30	26	25	6	42	45	51	41	34	1.21011	0.0160272	1	2	3	1	1	4	1	3	4	2	8	4	5	PWA74669.1	glutamyl-tRNA(Gln) amidotransferase subunit A [Artemisia annua]
TRINITY_DN10323_c0_g1	5.76509	1.6578e-40	1.7868	1.6578e-40	18	23	31	33	25	9	107	92	69	102	80	#N/A	#N/A	0	0	2	0	0	0	0	1	1	0	0	0	1	XP_021981281.1	uncharacterized protein LOC110877443 [Helianthus annuus]
TRINITY_DN4923_c0_g1	6.71959	0.000971947	0.567949	0.000971947	27.52	22.55	26	25	26.6	12	41	39	36.58	38.56	32	#N/A	#N/A	1	0	0	0	0	0	0	0	0	1	0	1	1	PWA54173.1	disease resistance protein (TIR-NBS-LRR class) family [Artemisia annua]
TRINITY_DN16952_c0_g1	2.30393	1.5447e-10	-1.57348	1.5447e-10	31	24	22	23	21	15	11	4	11	9	6	-0.516944	0.311176	7	6	3	6	0	8	6	5	5	3	2	4	3	XP_023772367.1	putative disease resistance RPP13-like protein 1 [Lactuca sativa]
TRINITY_DN38919_c0_g1	2.88851	2.7833e-16	-2.21809	2.7833e-16	22	31	21	24	22	7	3	6	7	6	4	-0.533338	0.313286	1	2	5	4	5	2	1	7	3	2	5	0	1	PWA63359.1	ruBisCO large subunit-binding protein subunit alpha protein [Artemisia annua]
TRINITY_DN7118_c0_g1	2.43844	1.60951e-05	-0.997635	1.60951e-05	24	31	19	31	19	13	13	17	12	7.07	12	0.167731	0.660911	4	3	3	4	7	5	6	5	3	3	7	5	7	XP_024984108.1	putative disease resistance RPP13-like protein 1 [Cynara cardunculus var. scolymus]
TRINITY_DN18103_c0_g1	7.6456	3.60542e-05	-0.941673	3.60542e-05	30	22	24	19	24	7	11	13	11	17	11	#N/A	#N/A	0	0	0	0	0	0	0	0	0	0	0	0	0	#N/A	#N/A
TRINITY_DN14512_c0_g1	2.57901	1.85629e-06	-1.1256	1.85629e-06	20	25	22	19	31	11	6	17	10	8	14	-0.583946	0.243541	4	6	3	4	7	4	3	2	5	1	1	3	3	#N/A	#N/A
TRINITY_DN36757_c0_g1	6.64145	0.782063	-0.0851734	0.782063	25	26	19	24	25	8	27	28	19	19	20	#N/A	#N/A	1	0	0	0	0	0	0	0	0	0	0	0	0	PWA37572.1	ankyrin repeat-containing domain, PGG domain protein [Artemisia annua]
TRINITY_DN9794_c0_g1	6.63138	7.83145e-06	-1.05456	7.83145e-06	21	32	22	20	21	14.01	5.11	10	13	11	18.09	#N/A	#N/A	0	0	0	0.57	0	0	0	0	0	0	0	0	0	PWA96517.1	serine/threonine-protein kinase, SIK1/2 [Artemisia annua]
TRINITY_DN640_c2_g5	2.21013	1.6469e-15	-2.33081	1.6469e-15	30.12	18.91	23.61	31	18	14	13	0	10	0	0	-5.40432	5.71e-08	0	0	0	8.62	5.42	11.17	9.53	6.84	0	0	0	0	0	#N/A	#N/A
TRINITY_DN15569_c0_g1	6.62107	0.946781	0.0213625	0.946781	26	32	29	18	21	7	23	30	16	22	29	#N/A	#N/A	0	0	0	0	0	0	1	0	0	0	0	0	0	#N/A	#N/A
TRINITY_DN10559_c0_g2	2.2236	1.49271e-07	-1.26891	1.49271e-07	20	24	20	28	23	9	8	6	9	15	10	-1.39085	0.0053331	8	5	3	5	8	4	0	8	4	1	2	0	2	#N/A	#N/A
TRINITY_DN11597_c0_g1	6.60072	0.532225	0.134506	0.532225	21	27	23	21	29	13	19	29	22	29	29	#N/A	#N/A	0	0	0	0	1	0	0	0	0	0	0	1	0	#N/A	#N/A
TRINITY_DN66290_c0_g1	5.0056	0.121679	0.304323	0.121679	19	19	29	24	19	6	23	28	24	36	31	#N/A	#N/A	1	0	0	1	0	1	2	0	1	0	0	3	1	XP_022030851.1	uncharacterized protein LOC110931782 [Helianthus annuus]
TRINITY_DN14734_c0_g1	7.52162	0.225339	-0.291573	0.225339	22	23	22	28	22	9	21	20	10	20	20	#N/A	#N/A	0	0	0	0	0	0	0	0	0	0	0	0	0	XP_021982602.1	uncharacterized protein LOC110878569 [Helianthus annuus]
TRINITY_DN29368_c0_g1	3.54054	0.308962	-0.249616	0.308962	21.89	20	17	22.94	21.42	11.96	13	22.16	21.83	17.84	17.03	#N/A	#N/A	3	1	3	4	0	1	1	2	2	3	3	3	2	#N/A	#N/A
TRINITY_DN9639_c0_g1	3.71089	0.718827	-0.109472	0.718827	22	33	22	13	20	6	28	15	23	15	20	#N/A	#N/A	3	2	1	0	0	2	3	2	0	0	1	0	1	#N/A	#N/A
TRINITY_DN7232_c0_g1	2.65045	0.000274796	-0.867588	0.000274796	26	18	22	19	26	4	13	11	10	12	13.37	-1.91648	0.00365215	3	1	1	8	1	4	7	3	0	2	0	1	1	#N/A	#N/A
TRINITY_DN60285_c0_g1	7.47781	6.75125e-25	1.55479	6.75125e-25	22	24.2	21.4	20.73	18.4	9.49	67.16	67.79	61.88	74.43	46.62	#N/A	#N/A	0	0	0	0	0	0	0	0	0	0	0	0	0	#N/A	#N/A
TRINITY_DN10020_c0_g1	7.4554	0.00292027	-0.706879	0.00292027	19	20	18	23	22	7	15	12	9	11	18	#N/A	#N/A	0	0	0	0	0	0	0	0	0	0	0	0	0	#N/A	#N/A
TRINITY_DN9899_c0_g1	7.4554	0.00101491	0.611203	0.00101491	18	28	19	14	23	15	25	31	38	33	36	#N/A	#N/A	0	0	0	0	0	0	0	0	0	0	0	0	0	XP_022041796.1	replication protein A 70 kDa DNA-binding subunit C-like [Helianthus annuus]
TRINITY_DN3988_c0_g2	2.7741	1.15006e-07	-1.38732	1.15006e-07	14	24	21	23	27	7	5	4	10	14	7	-2.58005	0.00069763	4	4	0	4	4	3	3	3	1	0	0	1	0	XP_022001963.1	ABC transporter C family member 14-like [Helianthus annuus]
TRINITY_DN13490_c0_g1	7.44405	0.000382501	-0.85824	0.000382501	27	23	20	19	22	12	14	13	11	8	12	#N/A	#N/A	0	0	0	0	0	0	0	0	0	0	0	0	0	#N/A	#N/A
TRINITY_DN17855_c0_g1	5.85721	0.0186197	-0.566649	0.0186197	18	20	20	15	30	12	14	15	16	10	15	#N/A	#N/A	0	0	0	0	1	1	0	0	0	0	0	1	0	PWA59643.1	hypothetical protein CTI12_AA384830 [Artemisia annua]
TRINITY_DN4008_c0_g1	3.97878	2.76174e-12	-2.1971	2.76174e-12	12	15	31	34.42	17	4	4	3	9.85	3.82	1	#N/A	#N/A	0	1	0	2	0	3	3	1	0	0	0	0	1	#N/A	#N/A
TRINITY_DN59681_c0_g1	2.31094	2.84849e-16	-2.64167	2.84849e-16	18	24	31	15	17	8	2	6	3	4	1	0.0412923	0.915722	5	3	6	2	1	6	6	5	6	3	4	6	2	#N/A	#N/A
TRINITY_DN7826_c0_g1	6.42528	2.10405e-12	1.17088	2.10405e-12	22	21	19	20	25	12	53	52	47	42	39	#N/A	#N/A	0	0	0	0	0	1	0	0	0	0	1	0	0	XP_027341002.1	pre-mRNA-processing-splicing factor 8A isoform X1 [Abrus precatorius]
TRINITY_DN18497_c0_g1	3.17991	0.833488	-0.0762683	0.833488	18	21	23	20	22	7	22	18	24	16	17	1.27561	0.00386594	2	0	1	5	3	2	3	2	5	4	3	6	9	PWA94206.1	transferase, Chloramphenicol acetyltransferase-like domain protein [Artemisia annua]
TRINITY_DN36845_c0_g1	3.31648	0.0637598	-0.459596	0.0637598	20	18	16	19	25	3	10	11	9	21	22	0.866906	0.128556	1	1	4	1	4	2	3	0	6	5	2	3	2	XP_024975316.1	calcium/calmodulin-regulated receptor-like kinase 2 [Cynara cardunculus var. scolymus]
TRINITY_DN15682_c0_g1	7.37408	0.281241	-0.275891	0.281241	21	17	21	17	26	3	18	9	22	14	20	#N/A	#N/A	0	0	0	0	0	0	0	0	0	1	0	0	0	#N/A	#N/A
