# Supplementary material for: Novel Candidate Genes Differentially Expressed in Glyphosate-Treated Horseweed (Conyza canadensis)
Source: Genes (Basel). 2021 Oct 14;12(10):1616. doi: 10.3390/genes12101616 (PMC8535903; doi:10.3390/genes12101616)
Supplement: Supplementary file 1 [file genes-12-01616-s001.zip › genes-1360991-supplementary/Table S8.xlsx]

## Sheet: Table S6
Table S8. The entire list of down-regulated genes in TNR under normal condtion. The DEG FC in TNRG vs TNRC and TNSG vs TNSC were also listed together (FDR < 0.05).
Contig_ID	TNRC vs TNSC		TNRG vs TNRC		Read count (TNRG vs TNRC)											TNSG vs TNSC		Read count(TNSG vs TNSC)													BlastX_nr_ID	Description
	LogFC(TNRCvsTNSC)	FDR	LogFC(TNRG/TNRC)	FDR	TNRC_1	TNRC_2	TNRC_3	TNRC_4	TNRC_5	TNRC_6	TNRG_1	TNRG_2	TNRG_3	TNRG_4	TNRG_5	LogFC(TNSG/TNSC)	FDR	TNSC_1	TNSC_2	TNSC_3	TNSC_4	TNSC_5	TNSC_6	TNSC_7	TNSC_8	TNSG_1	TNSG_2	TNSG_3	TNSG_4	TNSG_5
TRINITY_DN3422_c0_g1	-9.51126	0	#N/A	#N/A	0	0	0	1	0	0	1	1	0	0	1	-0.504619	5.44e-16	206	211	227	210	223	230	233	230	161	145	165	140	137	PWA34949.1	ribonuclease H-like domain-containing protein [Artemisia annua]
TRINITY_DN16145_c0_g1	-9.48207	5.33619e-151	#N/A	#N/A	0	0	0	0	0	0	0	0	0	0	0	-0.0528941	0.587992	101	81	89	106	64	87	97	105	70	105	81	80	86	PWA56637.1	RNA-directed DNA polymerase, eukaryota [Artemisia annua]
TRINITY_DN10659_c0_g1	-9.46614	2.16562e-159	#N/A	#N/A	0	0	0	0	0	0	1	1	0	0	0	-0.242097	0.0124834	89	77	95	99	103	91	83	85	60	83	67	92	64	XP_018725631.1	PREDICTED: protein CHROMATIN REMODELING 24 [Eucalyptus grandis]
TRINITY_DN10231_c0_g1	-9.31147	0	#N/A	#N/A	0	0	0	0	1	0	1	0	0	0	1	-2.10064	4.56e-115	188	191	223	192	219	171	174	183	35	43	46	47	44	XP_023748705.1	translocase of chloroplast 34, chloroplastic [Lactuca sativa]
TRINITY_DN6562_c0_g1	-9.06409	1.04707e-276	#N/A	#N/A	0	0	0	1	0	0	0	0	0	0	0	-0.58981	9.22e-15	157	154	168.98	156	197.99	160.98	150	153	90	98	110	96	122.99	XP_021985853.1	uncharacterized protein LOC110882061 [Helianthus annuus]
TRINITY_DN4177_c0_g1	-8.8842	8.77906e-108	#N/A	#N/A	0	0	0	0	0	0	0	0	0	0	0	-1.20543	4.28e-18	60	62	63	55	52	71	64	55	34	29	18	24	20	#N/A	#N/A
TRINITY_DN1776_c0_g1	-8.75906	0	#N/A	#N/A	1	0	0	0	0	0	0	0	0	1	0	-0.105046	0.0809495	214	194	204	224	203	216	192	212	180	199	196	167	183	PLY61944.1	hypothetical protein LSAT_5X69860 [Lactuca sativa]
TRINITY_DN11878_c0_g1	-8.71949	5.94534e-219	#N/A	#N/A	0	0	0	0	0	0	0	0	2	0	0	0.908508	1.12e-45	134	128	118	156	128	119	120	119	238	238	235	233	207	XP_024984807.1	FACT complex subunit SPT16 isoform X1 [Cynara cardunculus var. scolymus]
TRINITY_DN65613_c0_g1	-8.659	2.20152e-211	#N/A	#N/A	0	1	0	0	0	0	0	0	1	0	0	-0.662797	4.56e-14	133	104	139.02	132	119.01	121.02	121	111	73	83	79	75	61.01	XP_021992293.1	uncharacterized protein LOC110889094 [Helianthus annuus]
TRINITY_DN9729_c0_g1	-8.64573	4.11581e-217	#N/A	#N/A	1	0	0	0	0	0	1	0	1	0	1	0.178289	0.0199956	110	126	122	123	122	132	122	114	122	113	124	138	162	OTF97831.1	putative mitogen-activated protein (MAP) kinase kinase kinase Ste11, Cryptococcus [Helianthus annuus]
TRINITY_DN8641_c0_g1	-8.64083	1.39571e-87	#N/A	#N/A	0	0	0	0	0	0	0	0	0	0	0	0.64491	2.29e-09	58	52	45	45	59	53	37	58	70	82	83	68	79	XP_022025290.1	DNA-directed RNA polymerase V subunit 5C [Helianthus annuus]
TRINITY_DN10845_c0_g1	-8.47323	0	#N/A	#N/A	0	2	0	2	0	1	0	0	0	1	0	0.107313	0.0274473	292	288	320	259	295	307	293	305	308	294	315	306	301	#N/A	#N/A
TRINITY_DN2157_c0_g1	-8.46473	0	-1.32117	0.0688718	4	3	2	5	2	1	0	0	3	1	2	-1.14134	0	1187	1143	1240	1282	1226	1273	1212	1226	549	507	557	531	517	#N/A	#N/A
TRINITY_DN6957_c0_g1	-8.35207	2.50557e-73	#N/A	#N/A	0	0	0	0	0	0	0	0	0	0	0	-3.02497	3.32e-39	41	37	41	39	41	40	53	41	8	5	3	2	6	#N/A	#N/A
TRINITY_DN1035_c0_g1	-8.32664	0	#N/A	#N/A	0	1	1	1	1	0	1	1	2	0	0	-0.0991987	0.0675238	290	281	245	259	279	272	253	252	228	273	242	238	212	PWA67908.1	Argonaute/Dicer protein, PAZ [Artemisia annua]
TRINITY_DN6426_c0_g1	-8.29033	1.35965e-69	#N/A	#N/A	0	0	0	0	0	0	0	0	0	0	0	1.05448	1.04e-20	39	43	40	38	31	40	38	50	93	72	87	66	80	OTG30392.1	hypothetical protein HannXRQ_Chr03g0063981 [Helianthus annuus]
TRINITY_DN13453_c0_g1	-8.26758	8.81051e-69	#N/A	#N/A	0	0	0	0	0	0	1	0	0	0	0	-0.207462	0.160305	47	37	35	37	41	47	33	37	33	44	21	29	36	KMZ69172.1	OTU domain-containing protein [Zostera marina]
TRINITY_DN8738_c0_g1	-8.26396	6.02154e-165	#N/A	#N/A	0	0	0	0	1	0	1	0	0	0	0	-2.25681	5.74e-63	99	94	93	85	105	96	86	87	21	17	24	21	10	XP_023771930.1	uncharacterized protein At2g39795, mitochondrial isoform X1 [Lactuca sativa]
TRINITY_DN8252_c0_g1	-8.12612	3.07871e-144	#N/A	#N/A	0	0	1	0	0	0	0	0	1	0	0	-0.494572	1.82e-06	97	82	75	66	91	92	88	86	50	50	59	67	62	#N/A	#N/A
TRINITY_DN49042_c1_g1	-8.11933	0	#N/A	#N/A	0	2	0	0	1	0	0	0	0	1	0	-1.99135	3.56e-103	195.98	166.98	177.85	196.11	179.97	158.97	175.31	203.86	53.99	43.99	38.45	39.08	43.97	#N/A	#N/A
TRINITY_DN10215_c0_g1	-8.04287	6.73931e-141	#N/A	#N/A	0	0	1	0	0	0	0	0	0	1	0	-1.83464	3.18e-42	80	74	87	84	71	77	78	88	27	20	16	21	23	XP_023770365.1	uncharacterized protein LOC111918986 [Lactuca sativa]
TRINITY_DN8880_c1_g1	-7.99074	1.03793e-56	#N/A	#N/A	0	0	0	0	0	0	0	0	0	0	0	-1.36328	3.45e-12	32	37	36	28	38	28	32	28	18	12	13	8	9	#N/A	#N/A
TRINITY_DN958_c0_g3	-7.95144	3.1515e-54	#N/A	#N/A	0	0	0	0	0	0	0	0	0	0	0	0.718115	1.36e-07	32	23	34	28	28	31	35	41	44	59	51	39	56	XP_022029330.1	uncharacterized protein LOC110930339 [Helianthus annuus]
TRINITY_DN14578_c0_g1	-7.85106	1.58684e-51	#N/A	#N/A	0	0	0	0	0	0	0	0	0	0	0	-0.395453	0.0267755	28	27	22	29	35	33	30	31	15	19	21	18	34	#N/A	#N/A
TRINITY_DN23099_c0_g1	-7.82013	2.84207e-50	#N/A	#N/A	0	0	0	0	0	0	0	0	0	0	0	-0.337924	0.0561211	26	32	30	29	24	27	37	25	22	23	20	19	25	PWA39431.1	Disease resistance protein [Artemisia annua]
TRINITY_DN55919_c0_g1	-7.75872	1.22518e-244	#N/A	#N/A	0	1	0	0	0	0	1	0	0	1	0	-0.947643	5.67e-28	126	132	146	144	140	137	157	151	90	50	72	66	74	XP_021975061.1	uncharacterized protein LOC110870166 [Helianthus annuus]
TRINITY_DN14639_c0_g1	-7.75626	3.31673e-47	#N/A	#N/A	0	0	0	0	0	0	0	0	0	0	0	-1.3059	5.9e-10	32	21	36	28	22	27	31	23	10	11	11	10	11	#N/A	#N/A
TRINITY_DN9335_c0_g1	-7.74977	3.57848e-48	#N/A	#N/A	0	0	0	0	0	0	0	0	0	0	0	-1.41126	3.91e-11	27	27	29	27	34	26	21	28	9	9	9	10	12	#N/A	#N/A
TRINITY_DN16773_c0_g1	-7.74976	4.47742e-48	#N/A	#N/A	0	0	0	0	0	0	0	0	0	0	0	-0.901999	3.65e-06	28	33	24	29	32	25	23	25	10	14	14	13	19	#N/A	#N/A
TRINITY_DN6031_c0_g1	-7.73434	3.89369e-240	#N/A	#N/A	1	0	0	1	1	0	0	0	1	0	0	-0.618272	4.4e-14	140	160	129	142	146	130	134	133	93	95	66	95	86	KVI06747.1	Carbohydrate-binding-like fold [Cynara cardunculus var. scolymus]
TRINITY_DN5613_c0_g2	-7.72924	2.91549e-32	#N/A	#N/A	0	0	0	0	0	0	0	0	0.5	0	0	-1.36251	4.21e-06	38	16.69	56.6	9.33	11.34	9.35	60	14.57	3.93	3.81	34.86	2.93	3.76	XP_023765179.1	U-box domain-containing protein 19-like [Lactuca sativa]
TRINITY_DN6027_c0_g2	-7.69627	5.38389e-45	#N/A	#N/A	0	0	0	0	0	0	0	0	0	0	0	-0.00604224	0.994137	35	26	25	33	23	28	23	18	22	31	31	24	18	#N/A	#N/A
TRINITY_DN15005_c0_g1	-7.63196	7.16944e-160	#N/A	#N/A	1	1	0	0	0	0	0	0	0	0	0	-0.175397	0.0601027	100	112	94	84	95	108	82	84	85	76	80	87	75	XP_023752194.1	uncharacterized protein LOC111900549 [Lactuca sativa]
TRINITY_DN6834_c0_g1	-7.59713	0	0.429412	0.272521	10	3	2	10	2	5	8	9	4	11	10	-1.4257	0	1260	1320	1242	1266	1257	1295	1323	1297	473	460	496	422	439	XP_022006245.1	3-ketoacyl-CoA synthase 19-like [Helianthus annuus]
TRINITY_DN6562_c0_g2	-7.59165	1.67046e-262	#N/A	#N/A	0	0	2	1	1	0	0	0	0	0	0	-0.264337	0.000248057	156	140	176	178	175	173	144	138	127	127	116	141	128	XP_010668249.1	PREDICTED: replication protein A 70 kDa DNA-binding subunit B-like, partial [Beta vulgaris subsp. vulgaris]
TRINITY_DN7101_c0_g1	-7.5857	2.73599e-158	#N/A	#N/A	1	0	0	0	0	0	0	0	1	0	0	-0.206197	0.0265894	94	89	74	98	90	91	103	96	83	75	68	80	76	XP_020097777.1	cyclin-A1-4 [Ananas comosus]
TRINITY_DN5430_c0_g1	-7.56091	9.65556e-42	#N/A	#N/A	0	0	0	0	0	0	0	0	0	0	0	-1.11053	3.59e-07	31	27	21	18	26	20	22	27	10	9	13	11	10	#N/A	#N/A
TRINITY_DN4661_c0_g1	-7.54391	2.12306e-154	#N/A	#N/A	1	0	0	0	0	0	0	0	0	0	0	-0.171979	0.0698122	87	76	87	104	87	95	93	85	81	82	61	78	78	#N/A	#N/A
TRINITY_DN9787_c0_g1	-7.48414	2.33852e-39	#N/A	#N/A	0.5	0	0	0	0	0	0	0	0	0	0	0.584744	0.000355525	20.5	25.44	17.92	23.13	21.4	20.87	32.83	21.33	38.64	28.34	30.69	36.04	29.58	#N/A	#N/A
TRINITY_DN4447_c0_g1	-7.46028	2.98212e-39	#N/A	#N/A	0	0	0	0	0	0	0	0	0	0	0	-0.675166	0.00131427	26	16	27	21.99	23	26	20	19	14	11	10	13	19.46	PWA62558.1	hypothetical protein CTI12_AA362810 [Artemisia annua]
TRINITY_DN5221_c0_g1	-7.43716	1.05038e-144	#N/A	#N/A	1	0	0	0	0	0	0	0	0	0	0	-1.53296	7.66e-35	74	91	88	80	81	82	90	77	30	28	24	29	26	#N/A	#N/A
TRINITY_DN24111_c0_g1	-7.43607	1.59033e-37	#N/A	#N/A	0	0	0	0	0	0	0	0	1	0	0	-2.67616	3.16e-19	19	24	23	30	19	16	17	28	5	3	2	5	1	#N/A	#N/A
TRINITY_DN63002_c0_g1	-7.32604	4.22824e-36	#N/A	#N/A	0	0	0	0	0	0	0	0	0	1	0	-2.56614	3.98e-17	23	12	21	14	28	24	19	22	4	3	2	2	5	XP_024991200.1	fatty acid conjugase FAC2 B-like [Cynara cardunculus var. scolymus]
TRINITY_DN8081_c0_g1	-7.29938	4.49974e-35	#N/A	#N/A	0	0	0	0	0	0	0	0	0	0	0	-0.242776	0.234193	23	18	17	19	16	21	21	25	14	12	20	18	17	XP_023733174.1	L-type lectin-domain containing receptor kinase IX.1-like [Lactuca sativa]
TRINITY_DN9851_c0_g2	-7.28135	3.0403e-36	#N/A	#N/A	0	0	0	0	0	0	0	0	0	0	0	-0.677916	0.0023363	22	14	20	16	18	24	20	24	14	13	11	14	7	KVH99836.1	Protein kinase, catalytic domain-containing protein [Cynara cardunculus var. scolymus]
TRINITY_DN11683_c0_g1	-7.21519	8.80542e-162	#N/A	#N/A	0	0	1	2	0	0	0	1	0	0	0	-0.82374	1.09e-15	94	98	76	93	112	95	111	98	51	50	55	65	42	#N/A	#N/A
TRINITY_DN12503_c0_g1	-7.19913	3.53801e-121	#N/A	#N/A	0	0	0	0	1	0	0	0	0	0	0	0.599496	1.6e-10	72	76	65	67	75	76	60	71	114	81	115	118	83	XP_021972785.1	NAC domain-containing protein 82-like isoform X2 [Helianthus annuus]
TRINITY_DN12148_c0_g1	-7.17183	1.16461e-158	#N/A	#N/A	0	0	0	1	0	0	0	1	1	0	0	-0.753322	1.69e-13	86	84	106	84	106	102	101	85	49	52	50	62	55	PWA89937.1	hypothetical protein CTI12_AA105810 [Artemisia annua]
TRINITY_DN2852_c0_g3	-7.0984	1.87925e-190	#N/A	#N/A	1	0	0	0	1	0	0	2	3	4	1	0.145406	0.0669918	101	127	117	123	102	100.73	115	122.94	121	126	136	120	100	XP_022008923.1	uncharacterized protein LOC110908315 isoform X1 [Helianthus annuus]
TRINITY_DN888_c1_g1	-7.00524	1.0237e-261	#N/A	#N/A	0	0	0	1	3	2	0	0	0	2	0	0.889362	1.45e-52	145	164	148	157	145	164	142	148	257	291	254	273	273	XP_021969000.1	vacuolar-processing enzyme-like [Helianthus annuus]
TRINITY_DN8581_c0_g1	-6.97845	6.20275e-63	#N/A	#N/A	0	0	1	0	0	0	0	0	0	0	0	-0.0391562	0.84201	44	28	45	33	32	35	39	49	35	40	30	35	38	#N/A	#N/A
TRINITY_DN8976_c0_g1	-6.8488	3.6041e-278	#N/A	#N/A	0	2	2	1	1	1	0	0	0	1	1	-0.675399	1.88e-18	181	192	150	167	149	184	205	184	132	105	98	118	77	#N/A	#N/A
TRINITY_DN10802_c0_g1	-6.83481	6.60799e-58	#N/A	#N/A	0	0	1	0	0	0	1	0	0	0	0	-0.956498	6.69e-08	31	38	29	32	35	40	28	43	17	16	18	17	17	#N/A	#N/A
TRINITY_DN5659_c0_g1	-6.78326	3.08015e-90	#N/A	#N/A	0	0	1	0	1	0	0	0	1	0	0	0.863907	1.51e-17	52	47	43	58	57	55	56	53	86	89	98	106	81	#N/A	#N/A
TRINITY_DN6759_c0_g2	-6.78179	5.06495e-55	#N/A	#N/A	0	0	0	1	0	0	1	0	0	0	0	0.449129	0.0016243	30	32	28	35	27	30	39	45.19	47	55	47	33	36.02	PWA69755.1	NB-ARC domains-containing protein [Artemisia annua]
TRINITY_DN1210_c2_g2	-6.77623	9.11744e-55	#N/A	#N/A	0	0	0.94	0	0	0	0	0	1	0	0	-2.81882	2.52e-29	27	38	43	29	29	34	39	26	3	3	6	5	5	#N/A	#N/A
TRINITY_DN11664_c1_g1	-6.7626	3.27253e-89	#N/A	#N/A	1	1	0	0	0	0	0	1	0	0	0	0.215134	0.0661823	45	46	54	51	53	51	58	57	67	57	44	68	53	#N/A	#N/A
TRINITY_DN7365_c1_g1	-6.54757	1.15569e-47	#N/A	#N/A	0	0	0	0	0	0	0	0	0	1	0	-0.7561	5.11e-05	26	24	26	28	35	26	35	26	17	14	19	19	11	#N/A	#N/A
TRINITY_DN2896_c1_g1	-6.49051	4.3712e-207	#N/A	#N/A	0	1	0	3	0	0	0	0	1	0	0	0.22394	0.00230994	119	121	127	117	121	115	124	131	143	134	136	124	146	#N/A	#N/A
TRINITY_DN30170_c0_g1	-6.46915	1.74373e-41	#N/A	#N/A	0	0	1	0	0	0	0	0	0	0	0	-0.910295	8.13e-06	26	14	29	39	28	35	18	25	12	12	16	15	13	PWA40460.1	F-box domain, cyclin-like protein [Artemisia annua]
TRINITY_DN9060_c0_g1	-6.45575	1.44093e-43	#N/A	#N/A	1	0	0	0	0	0	0	0	0	0	0	-0.700534	0.00028413	31	29	19	27	34	30	20	22	19	11	13	16	19	#N/A	#N/A
TRINITY_DN70445_c0_g1	-6.45434	1.24597e-226	#N/A	#N/A	0	1	3	1	0	1	1	1.23	2	2	2	-0.286414	0.000205533	130	130.99	137	136	123	131	139	147	121.99	100	105	93.98	106.99	PWA39321.1	leucine-rich repeat transmembrane protein kinase [Artemisia annua]
TRINITY_DN6422_c0_g1	-6.45021	7.5044e-69	#N/A	#N/A	1	1	0	0	0	0	3	0	1	0	0	-0.368626	0.0105109	38	50	46	42	41	38	31	48	31	34	32	31	27	#N/A	#N/A
TRINITY_DN6014_c0_g2	-6.41451	2.74628e-43	#N/A	#N/A	0	0	0	0	0	0	0	2	1	0	1	0.720746	2.02e-06	31	30	27	24	20	27	27	20	37	32	40	59	36	YP_002608351.1	cytochrome c biogenesis FC (mitochondrion) [Vitis vinifera]
TRINITY_DN56030_c0_g1	-6.41248	4.117e-91	#N/A	#N/A	1	0	1	1	0	0	0	1	1	1	0	-0.105541	0.406957	58	60	56	43	70	47	54	57	51	53	45	54	45	PWA90572.1	toll/interleukin-1 receptor (TIR) domain-containing protein [Artemisia annua]
TRINITY_DN18972_c0_g1	-6.39754	3.069e-67	#N/A	#N/A	0	0	0	2	0	0	0	0	0	0	1	0.0647404	0.669193	34	44	43	38	44	42	45	32	41	25	41	40	55	#N/A	#N/A
TRINITY_DN12893_c0_g1	-6.38758	3.37934e-113	2.74162	1.5115e-05	1	0	0	1	1	0	6	4	5	6	5	-0.183533	0.0968165	72	78	66	74	72	75	68	50	60	54	58	57	64	PWA91235.1	NB-ARC domains-containing protein [Artemisia annua]
TRINITY_DN1783_c0_g2	-6.35041	2.98657e-42	#N/A	#N/A	0	0	1	0	0	0	0	0	0	1	0	-0.770602	0.000125209	28	28	20	24	22	25	25	25	15	13	11	11	19	#N/A	#N/A
TRINITY_DN11401_c0_g1	-6.28752	2.13566e-85	#N/A	#N/A	0	1	0	1	1	0	1	0	0	1	0	-0.386744	0.00287385	50	54	47	55	44	60	46	52	41	41	39	32	34	XP_022007739.1	uncharacterized protein LOC110907006 [Helianthus annuus]
TRINITY_DN2641_c0_g1	-6.23675	4.89589e-36	#N/A	#N/A	0	0	0	0	1	0	0	0	0	0	0	0.96064	4.69e-10	37	19.64	19.31	23	28	18	18.19	19	47.38	34	41.33	42.22	48.88	PWA57379.1	NB-ARC domains-containing protein [Artemisia annua]
TRINITY_DN9787_c0_g2	-6.22712	3.5098e-59	#N/A	#N/A	0.5	0	1	1	0	0	0	0	0	0	0	0.242319	0.0825632	37.5	36.56	35.08	32.87	32.6	27.13	42.17	40.67	49.36	32.66	40.31	39.96	41.42	#N/A	#N/A
TRINITY_DN67077_c0_g1	-6.2049	2.5449e-36	#N/A	#N/A	0.58	0	0	0	0	0	0	0	0	0	0	-1.08497	2.04e-06	12	25	27	24	22	24	17	27	7	8	11	12	12	XP_022013718.1	TMV resistance protein N-like [Helianthus annuus]
TRINITY_DN6839_c0_g1	-6.19682	7.04429e-37	#N/A	#N/A	0	1	0	0	0	0	0	0	1	0	1	-0.596411	0.00424636	19	23	19	28	16	23	21	27.74	16	16	11	15	12	PWA39321.1	leucine-rich repeat transmembrane protein kinase [Artemisia annua]
TRINITY_DN4359_c1_g1	-6.09626	1.66842e-32	#N/A	#N/A	0	0	0	0	1	0	0	0	0	0	0	0.644263	0.000185654	28	15	16	12	18	26	24	26	25	42	30	30	28	PWA57380.1	NB-ARC domains-containing protein [Artemisia annua]
TRINITY_DN56489_c0_g1	-6.0957	6.14057e-51	#N/A	#N/A	1	0	1	0	0	0	0	0	0	0	0	-0.747311	2.91e-05	31	19	35	32	28	43	32	41	16	21	19	20	17	XP_021989788.1	basic 7S globulin 2-like [Helianthus annuus]
TRINITY_DN9649_c0_g1	-6.05258	3.19232e-107	#N/A	#N/A	1	2	1	0	1	0	0	0	0	0	0	-2.28723	7.48e-46	67	60	52	75	70	69	77	63	20	12	15	9	9	KVI06539.1	Cellular retinaldehyde binding/alpha-tocopherol transport [Cynara cardunculus var. scolymus]
TRINITY_DN5862_c0_g2	-6.04298	1.90943e-32	#N/A	#N/A	0	1	0	0	0	0	0	0	0	0	1	-1.43019	1.07e-08	22	18.49	23.41	22	16.44	27.64	15	15.13	4.68	9	9	6	6	PWA57379.1	NB-ARC domains-containing protein [Artemisia annua]
TRINITY_DN8510_c0_g1	-6.01051	3.68777e-49	#N/A	#N/A	0	0	0	1	0	0	0	0	1	0	0	-1.38779	8.79e-12	36	39	32	33	34	21	27	24	9	9	14	15	9	#N/A	#N/A
TRINITY_DN4258_c0_g1	-5.92715	4.11065e-74	#N/A	#N/A	1	1	0	0	2	0	0	0	0	0	0	-0.392363	0.00402632	54	29	42	53	49	45	61	70	33	38	35	40	38	#N/A	#N/A
TRINITY_DN10406_c0_g1	-5.89445	1.49884e-78	#N/A	#N/A	0	1	1	0	1	0	0	0	0	1	1	0.467718	3.72e-05	49	57	41	50	36	57	53	51	70	62	53	74	68	PWA60001.1	legumin A [Artemisia annua]
TRINITY_DN15655_c0_g1	-5.68842	3.52233e-52	#N/A	#N/A	1	0	1	1	0	0	1	0	0	0	1	-0.401316	0.0140292	28	23	42	41	33	29	33	40	30	22	20	27	23	XP_022037819.1	WD repeat-containing protein 76 [Helianthus annuus]
TRINITY_DN9042_c0_g3	-5.68319	3.77438e-50	#N/A	#N/A	1	0	0	0	1	0	0	1	1	2	1	-2.13987	7.4e-21	38	43	22	30	28	43	24	40	9	3	11	6	7	#N/A	#N/A
TRINITY_DN4347_c0_g1	-5.64137	3.42775e-135	4.95565	3.84069e-66	1	3	1	2	1	0	38	63	49	55	48	2.94451	0	89	76	78.05	83	81	98.99	86.15	89	617.08	604.11	675.35	625	627.17	PWA57701.1	hypothetical protein CTI12_AA406900 [Artemisia annua]
TRINITY_DN16127_c0_g1	-5.62489	1.52938e-78	#N/A	#N/A	2	1	0	0	1	1	0	0	1	0	1	-1.56253	2.12e-21	41	42	56	46	48	60	53	50	22	11	10	19	18	PWA45650.1	NB-ARC domains-containing protein [Artemisia annua]
TRINITY_DN10740_c0_g1	-5.61683	1.8788e-37	#N/A	#N/A	0	0	1	0	0	0	0	0	0	1	0	-0.943957	1.17e-05	24	25	16	25	24	21	32	20	11	14	8	13	12	#N/A	#N/A
TRINITY_DN7100_c0_g1	-5.60426	1.15747e-136	-0.0629828	1	0	4	0	0	5	0	2	3	1	1	1	-1.0893	1.04e-21	102.27	100	72.46	88.36	98.22	109.08	76.42	86.59	41	39.6	25.44	50.9	48.65	#N/A	#N/A
TRINITY_DN9157_c0_g1	-5.5052	3.17104e-35	#N/A	#N/A	0	0	2	0	0	0	0	1	0	0	1	-0.934299	2.81e-05	16	22	19	27	22	22	23	22	13	14	11	7	9	#N/A	#N/A
TRINITY_DN1342_c1_g1	-5.47327	2.43139e-116	#N/A	#N/A	2	1	1	2	1	0	0	1.77	0	2	0	0.00229534	1	85	75.01	94	73	70	72	61	76	73.01	76	69	71.02	75.01	KVI10536.1	Concanavalin A-like lectin/glucanase, subgroup [Cynara cardunculus var. scolymus]
TRINITY_DN60647_c0_g1	-5.42859	3.87561e-33	#N/A	#N/A	0	1	0	0	1	0	0	0	0	0	1	-0.260563	0.209733	19	22	21	21	24	14	20	23	17	15	15	18	17	#N/A	#N/A
TRINITY_DN37108_c0_g1	-5.40212	1.86011e-31	#N/A	#N/A	0	1	0	0	1	0	1	1	0	0	0	0.829059	6.1e-07	20	21	19	29	21	17	12	22	33	34	38	27	40	KVI07122.1	Heavy metal-associated domain, HMA [Cynara cardunculus var. scolymus]
TRINITY_DN19433_c0_g1	-5.28869	1.89578e-116	1.19459	0.0474034	1	3	2	2	2	0	3	2	4	5	6	-0.135324	0.200481	70	77	82	68	67	75	73	76	64	66	64	65	62	PWA64438.1	protein kinase-like domain, Concanavalin A-like lectin/glucanase domain protein [Artemisia annua]
TRINITY_DN2652_c0_g1	-5.11609	1.64669e-52	#N/A	#N/A	0	2	0	1	1	0	0	0	0	0	0	0.405313	0.00320026	38	23	39	30	34	36	37	41	41	46	36	50	48	#N/A	#N/A
TRINITY_DN6751_c0_g1	-4.97595	1.38276e-81	1.59117	0.00493738	3	2	0	3	0	1	6	5	3	6	4	-2.16235	3.43e-35	49	59	49	56	59	56	48	53	12	6	15	9	15	XP_021996206.1	uncharacterized protein LOC110893404 [Helianthus annuus]
TRINITY_DN5825_c3_g1	-4.87654	0	0.77814	3.34987e-05	26.26	30.34	67.53	26.98	34.1	14.69	63.06	38.45	86.27	92.42	58.31	0.448776	2.37e-60	845.23	851.74	905.74	879.03	809.72	827.15	938.41	903.81	1154.6	1115.42	1178.6	1106.44	1142.81	PWA99700.1	Armadillo-type fold [Artemisia annua]
TRINITY_DN3282_c0_g1	-4.80794	1.44781e-34	2.79486	1.05897e-05	1	0	1	0	1	1	4	6	3	9	5	0.271005	0.128515	27	26	28	26	20	23	14	21	23	22	32	30	27	XP_023746560.1	uncharacterized protein LOC111894702 [Lactuca sativa]
TRINITY_DN4246_c0_g1	-4.76581	1.97459e-108	4.80691	8.27912e-97	2	2	2	4	1	2	80	68	68	78	75	5.77267	0	64	74	92	78	73	74	67	78	3974	3949	3957	3810	4014	PWA42036.1	hypothetical protein CTI12_AA379720 [Artemisia annua]
TRINITY_DN13614_c0_g1	-4.7362	8.94024e-186	0.531328	0.222273	5	3	3	3	8	5	5	6	9	7	6	-0.725049	5.67e-17	142	116	118	119	128	128	141	145	86	62	68	75	85	RRT50993.1	hypothetical protein B296_00028704 [Ensete ventricosum]
TRINITY_DN21239_c0_g1	-4.56345	1.70919e-28	#N/A	#N/A	0	2	1	1	0	0	2	0	0	0	0	-1.77001	3.73e-11	26	18	22	16	24	19	17	14	6	4	4	7	6	XP_021980273.1	replication protein A 70 kDa DNA-binding subunit B-like [Helianthus annuus]
TRINITY_DN12528_c0_g1	-4.43638	5.24902e-41	#N/A	#N/A	1	0	2	0	3	0	0	0	0	0	0	-2.40509	1.82e-22	38	21	32	32	29	23	32	27	4	4	6	6	6	#N/A	#N/A
TRINITY_DN8836_c0_g1	-4.16727	2.83123e-31	#N/A	#N/A	1	0	0	1.03	3.03	0	0	1.71	1	3	1.14	0.192057	0.297944	24	30	36	17	18	21	17	31	22	29	21	32	29	PLY75257.1	hypothetical protein LSAT_7X48140 [Lactuca sativa]
TRINITY_DN3237_c0_g1	-4.15861	2.26855e-40	#N/A	#N/A	1	3	1	1	2	0	0	0	0	1	1	-0.443581	0.0120683	30	36	24	25	39	35	22	32	21	13	27	26	20	#N/A	#N/A
TRINITY_DN6959_c0_g1	-4.12514	7.3552e-68	0.327896	0.661596	3	5	2	2	3	1	5	5	2	2	3	0.378312	0.000883541	51	49	52	64	48	43	58	44	49	61	76	70	63	#N/A	#N/A
TRINITY_DN48927_c0_g1	-4.11449	6.98405e-32	#N/A	#N/A	2	1	2	2	0	3	2	0	2	1	2	-1.70394	2.69e-12	25	22	22	20	29	20	31	18	9	5	3	10	7	XP_024986383.1	delta(12) fatty acid desaturase DES8.11-like [Cynara cardunculus var. scolymus]
TRINITY_DN351_c0_g1	-3.89117	1.14549e-218	0.640317	0.014303	10	7	14	13	8	2	25	20	15	11	13	-0.410645	5.9e-09	171.5	164	161	166.03	186	162.39	182	154.65	106	117.64	132	127.52	124.41	PWA80941.1	hypothetical protein CTI12_AA190590 [Artemisia annua]
TRINITY_DN8947_c0_g1	-3.87169	9.81455e-33	#N/A	#N/A	2	2	3	0	2	2	2	2	5	1	0	-0.805942	6.18e-05	22	27	31	24	29	20	24	22	15	14	11	14	14	#N/A	#N/A
TRINITY_DN6198_c0_g1	-3.8278	2.58885e-31	1.99694	0.000115413	2	1	2	1	2	0	11	8	3	4	6	0.916414	7.14e-10	20	30	18	26	25	20	24	30	42	40	51	42	44	#N/A	#N/A
TRINITY_DN65847_c0_g1	-3.69955	5.76105e-33	#N/A	#N/A	2	2	0	2	3	0	1	1	1	0	0	-0.138344	0.443883	27	29	26	18	28	24	37	24	23	26	23	23	21	PWA95622.1	ubiquitin-conjugating enzyme/RWD-like protein [Artemisia annua]
TRINITY_DN145_c0_g1	-3.69328	8.44321e-113	6.10181	0	7	3	8	10	7	2	446.18	475.13	474.92	490.81	452.38	2.91129	0	95.15	96.97	96.12	103	85.24	81	79.76	101.88	664.9	681.61	663.62	682.3	645.49	XP_022037871.1	G-type lectin S-receptor-like serine/threonine-protein kinase At1g34300 [Helianthus annuus]
TRINITY_DN9343_c0_g1	-3.63546	3.08811e-75	4.47831	2.02985e-126	3	2	4	6	5	3	111	80	106	114	107	2.3996	5.21e-267	65	61	55	62	56	59	64	61	317	310	298	309	297	OTG03618.1	putative NB-ARC [Helianthus annuus]
TRINITY_DN1996_c1_g1	-3.54757	3.45713e-29	4.51041	1.93757e-60	2	4	2	0	1	2	54	60	38	45	46	2.53324	2.07e-127	34	18	16	24	18	32	32	34	144	151	140	133	157	XP_022002879.1	putative disease resistance protein RGA4 [Helianthus annuus]
TRINITY_DN21800_c0_g1	-3.49494	7.16277e-140	-0.594389	0.0999285	10	12	5	12	9	4	8	5	5	6	8	-0.0966136	0.236671	125	124	118	111	114	112	106	119	116	101	100	104	100	XP_022006284.1	DNA replication complex GINS protein PSF2-like [Helianthus annuus]
TRINITY_DN12618_c0_g1	-3.47381	3.42583e-28	#N/A	#N/A	4	2	2	2	1	0	3	1	0	0	0	-0.0556161	0.830942	22	22	21	20	21	25	24	27	21	15	32	13	24	XP_023761730.1	probable ubiquitin-conjugating enzyme E2 26 isoform X1 [Lactuca sativa]
TRINITY_DN65362_c0_g1	-3.35887	1.64923e-135	-4.43455	1.19346e-14	8	10	10	17	10	4	1	0	0	0	1	-3.65053	9.77e-132	116	140	124	129	121	100	126	119	10	7	10	11	8	#N/A	#N/A
TRINITY_DN155_c0_g1	-3.3494	0	3.44716	0	73	78	74	67	65	33	827	764	825	793	803	0.865222	3.69e-230	770	767	824	780	767	740	806	826.26	1312	1399	1394	1346	1410	XP_022001889.1	probable leucine-rich repeat receptor-like serine/threonine-protein kinase At3g14840 [Helianthus annuus]
TRINITY_DN12833_c0_g1	-3.30081	3.685e-27	0.343586	0.701575	4	4	1	3	0	0	2	1	6	4	1	-1.06123	1.31e-06	30	23	20	28	18	20	22	28	6	16	10	10	12	#N/A	#N/A
TRINITY_DN58189_c0_g1	-3.16556	5.41793e-24	#N/A	#N/A	2	2	3	3	0	0	3	0	2	1	2	-1.42622	2.58e-09	28	20	22	21	17	28	19	17	6	8	5	10	9	XP_024985705.1	delta(12) fatty acid desaturase DES8.11-like [Cynara cardunculus var. scolymus]
TRINITY_DN11819_c0_g1	-3.13575	1.47649e-93	-2.3553	1.54005e-07	10	8	12.32	6	8	1	2	2	0	1	4	-1.45488	6.45e-34	88	103	86	84.98	93.99	81	79	108	31	37.99	24.99	36	28	PWA97954.1	2-oxoglutarate (2OG) and Fe(II)-dependent oxygenase superfamily protein [Artemisia annua]
TRINITY_DN13327_c0_g1	-3.09038	3.83845e-31	2.45232	1.51268e-14	2	2	3	2	4	2	19	13	19	22	17	0.0606285	0.715145	22	37	26	29	27	32	37	25	27	36	32	25	27	PWA90023.1	uvrD-like Helicase, ATP-binding domain, P-loop containing nucleoside triphosphate hydrolase [Artemisia annua]
TRINITY_DN4528_c0_g1	-3.08462	2.09113e-181	0.981423	5.01839e-08	22	13	26	18	19	7	35	33	39	44	40	-0.637527	2.25e-18	161	154	184	182	177	187	167	166	115	97	100	104	115	PWA95191.1	2-oxoglutarate (2OG) and Fe(II)-dependent oxygenase superfamily protein [Artemisia annua]
TRINITY_DN9426_c0_g1	-3.04417	1.33248e-46	0.885374	0.0134888	4	5	5	5	7	3	13	7	11	7	9	-1.40528	6.66e-17	44	48	41	42	43	53	36	48	18	12	18	15	17	XP_024992922.1	uncharacterized protein LOC112526746 isoform X1 [Cynara cardunculus var. scolymus]
TRINITY_DN15485_c0_g1	-3.01143	1.85719e-123	-1.61659	1.4267e-06	18	11	16	15	14	8	5	4	4	1	8	-1.46459	5.6e-46	112	123	113	120	109	121	124	114	47	46	41	38	31	PWA92042.1	Non-heme dioxygenase N-terminal domain-containing protein [Artemisia annua]
TRINITY_DN8861_c0_g1	-2.98109	6.01092e-73	-2.79227	1.74601e-08	8	7	11	6	12	2	1	1	1	2	1	-5.1006	8e-99	70	86	94	83	72	79	65	57	3	0	2	4	1	XP_023752012.1	short-chain dehydrogenase TIC 32, chloroplastic-like isoform X1 [Lactuca sativa]
TRINITY_DN9960_c0_g1	-2.95525	1.32052e-25	#N/A	#N/A	2	4	3	3	3	0	2	2	1	2	0	-1.556	2.04e-11	33	28	20	23	26	20	34	19	9	9	10	8	5	#N/A	#N/A
TRINITY_DN9704_c0_g1	-2.94925	1.37083e-27	-0.940691	0.187986	4	4	2	1	4	3	1	0	3	1	3	-1.66017	3.63e-13	20	23	26	27	28	28	35	26	7	6	9	6	12	PWA97154.1	polynucleotidyl transferase, ribonuclease H-like superfamily protein [Artemisia annua]
TRINITY_DN2778_c0_g2	-2.86761	4.85728e-48	-0.587221	0.210823	6	4	6	5	10	1	7	1	4	3	6	-0.218672	0.0974627	43	56	42	45	55	46	51	58	40	39	38	41	46	#N/A	#N/A
TRINITY_DN9839_c0_g1	-2.83853	3.27154e-20	#N/A	#N/A	3	3	4	2	1	1	1	1	0	1	0	-2.06742	1.56e-13	21	24	17	16	15	22	20	22	4	6	2	6	4	XP_022019673.1	uncharacterized protein LOC110919721 [Helianthus annuus]
TRINITY_DN1468_c0_g1	-2.83834	1.80877e-213	2.24767	7.87906e-99	33	34	28.82	34	29	19	143.92	145.27	157.84	155.89	150.06	0.431572	2.21e-16	219.95	257.89	265.99	214.03	273.42	227	213	234	312.88	331.65	302.9	304.97	287.82	PWA88377.1	leucine-rich repeat protein [Artemisia annua]
TRINITY_DN8900_c0_g1	-2.83483	3.20801e-42	0.768289	0.0291848	4.05	5.1	9	2.07	4	1	5.05	11.26	11.15	4.09	13.45	-0.559584	0.000123385	44.96	44.87	46.02	34.96	36	52.01	42.9	45	30.02	25.95	27	28	30.03	#N/A	#N/A
TRINITY_DN5720_c1_g3	-2.82964	1.11626e-21	1.08759	0.0181762	2	3	4	3	4	2	8	6	5	8	4	-1.49705	5.64e-10	32	23	26	18	23	16	19	19	6	6	11	9	5	#N/A	#N/A
TRINITY_DN1112_c1_g1	-2.81795	6.05661e-103	-2.91754	4.12825e-13	16	11	22	16	11	8	1	2	2	2	2	-1.88364	2e-58	110	96	113	100	101	113	105	120	28	24	22	31	34	#N/A	#N/A
TRINITY_DN14394_c0_g1	-2.81042	1.33883e-98	-1.69914	4.10696e-07	16	10	12	17	10	5	3	5	5	4	4	-1.98933	6.73e-60	110	108	99	108	112	105	89	93	28	20	21	28	27	PWA64297.1	Heat shock factor (HSF)-type, DNA-binding [Artemisia annua]
TRINITY_DN7839_c0_g1	-2.80031	2.39326e-37	1.78656	1.91321e-10	3	5	2	3	10	0	20	24	18	21	14	-1.46662	4.19e-16	41	55	29	37	44	43	46	34	17	13	15	10	16	#N/A	#N/A
TRINITY_DN30558_c0_g1	-2.78898	1.45436e-36	0.573894	0.153277	5	6	5	10	0	3	7	4	7	9	12	0.189248	0.172254	40	38	45	39	30	36	43	36	52	40	37	44	37	PWA90946.1	bromodomain-containing protein [Artemisia annua]
TRINITY_DN3695_c1_g1	-2.77534	1.73047e-29	-1.07759	0.0668392	2	6	5	3	5	2	1	0	4	3	2	-0.365861	0.0289835	31	39	25	36	33	32	21	39	24	26	29	17	23	#N/A	#N/A
TRINITY_DN3367_c0_g1	-2.75554	2.26528e-30	0.731329	0.073013	7	5	4	6	3	1	8	13	9	4	4	1.66909	3.27e-52	22	33.29	39	36	37	30	37.12	27.55	102	92.55	97	111.67	97	PWA88621.1	disease resistance family protein / LRR family protein [Artemisia annua]
TRINITY_DN5292_c0_g1	-2.75429	5.23965e-20	2.20519	6.19107e-10	5	3	1	5	2	1	16.99	11	13.46	9	17	2.01982	1.73e-55	21	18	27	22	27.05	23	16	13.1	85	78	86	72	87	XP_023761150.1	G-type lectin S-receptor-like serine/threonine-protein kinase At1g34300 [Lactuca sativa]
TRINITY_DN12747_c0_g1	-2.73637	1.31359e-22	0.907327	0.0485841	5	4	6	1	3	0	3	9	2	10	8	1.42587	5.01e-26	24	27	23	33	14	25	26	21	64	62.99	54	72	59	PWA47848.1	cytochrome b561 and DOMON domain-containing protein [Artemisia annua]
TRINITY_DN745_c1_g1	-2.73153	7.83937e-28	6.89896	0	8	3	5	1	3	1	535	528	524	491	498	4.6815	0	25	23	37	32	32	32	32	26	730	706	750	766	741	XP_022010265.1	heat shock cognate 70 kDa protein-like isoform X1 [Helianthus annuus]
TRINITY_DN5981_c0_g1	-2.70364	6.49629e-134	0.287564	0.171034	22	20	23	23	14	7	19	29	29	27	21	1.26326	1.98e-109	141	146	144	137	142	147	138	127	306	297	336	322	355	PWA68619.1	LRAT-like domain-containing protein [Artemisia annua]
TRINITY_DN10655_c0_g1	-2.69967	2.76994e-21	0.00597824	1	2	4	6	1	4	3	3	3	3	6	1	-0.476129	0.019327	18	21	27	19	20	23	31	20	13	16	19	11	18	#N/A	#N/A
TRINITY_DN5375_c0_g1	-2.69445	5.17962e-28	-3.78498	1.11553e-05	7	5	2	5	2	5	0	0	1	0	0	-1.77413	3.89e-16	29	23	33	34	31	36	25	31	9	11	6	6	10	PWA39897.1	RNA-directed DNA polymerase, eukaryota [Artemisia annua]
TRINITY_DN65762_c0_g1	-2.65666	4.88038e-18	#N/A	#N/A	5	1	3	3	3	6	1	0	2	1	1	-0.297651	0.164931	25	26	17	21	23	16	12	16	9	13	23	14	17	XP_024970354.1	aspartyl protease family protein At5g10770-like [Cynara cardunculus var. scolymus]
TRINITY_DN10883_c0_g1	-2.6519	3.76319e-69	-3.20237	1.99026e-12	8	15	14	11	11	7	1	2	3	0	0	-2.59766	3.6e-62	77	89	71	82	83	63	78	98	19	11	16	10	7	#N/A	#N/A
TRINITY_DN4148_c0_g1	-2.64648	1.77066e-36	-0.579065	0.23225	5	5	6	4	5	3	4	3	4	3	6	-1.31964	4.48e-14	47	39	39	35	45	43	33	41	19	15	18	9	16	XP_024963721.1	40S ribosomal protein S7-like [Cynara cardunculus var. scolymus]
TRINITY_DN3091_c0_g1	-2.58102	2.60835e-21	1.66831	1.98735e-06	5	4	5	2	2	3	10	10	17.74	9	12.5	-0.050541	0.833526	19.01	18.01	22	22	28.07	24	34	23	18.93	24	21	25.01	21	XP_022019245.1	leucine-rich repeat receptor-like serine/threonine/tyrosine-protein kinase SOBIR1 [Helianthus annuus]
TRINITY_DN50359_c0_g1	-2.55938	4.75555e-23	5.17436	6.83723e-211	3	4	3	4	7	0	155	163	158	168	135	0.833281	1.37e-08	29	19	35	26	29	23	25	26	34	52	44	58	39	KVI04520.1	Pectinesterase inhibitor [Cynara cardunculus var. scolymus]
TRINITY_DN7356_c0_g1	-2.55423	2.3368e-43	1.24119	1.90221e-06	6	5	7	16	6	5	13	21	22	20	20	0.356217	0.00192299	50	53	46	58	52	53	40	49	72	61	64	52	59	#N/A	#N/A
TRINITY_DN7781_c1_g1	-2.54878	5.96555e-47	0.198115	0.576217	6	7	10	11	13	2	16	10	9	9	9	-1.00768	5.22e-13	68	56	64	38	51	53	67	60	26	33	25	28	24	PWA83732.1	hypothetical protein CTI12_AA166350 [Artemisia annua]
TRINITY_DN1207_c0_g2	-2.54769	1.82891e-18	5.84928	1.4144e-272	3	4	1	7	2	3.86	165.12	188.84	198.84	206.46	195.41	3.16026	6.44e-194	23.18	18.83	16	22	15	22.74	21	22	191.98	174.05	188.4	153.83	159.99	XP_022021101.1	cysteine-rich receptor-like protein kinase 10 [Helianthus annuus]
TRINITY_DN4245_c1_g1	-2.48135	4.50527e-25	-0.817739	0.131929	4	9	1	7	5	3	1	2	2	4	5	-1.01326	1.19e-07	25	30	35	22	28	32	37	31	9	15	17	20	10	XP_021969736.1	probable metal-nicotianamine transporter YSL7 [Helianthus annuus]
TRINITY_DN46263_c0_g1	-2.47253	1.53477e-50	-3.85859	1.52612e-12	9	11	10	9	15	1	0	0	2	1	0	-2.13842	5.71e-39	65	56	52	60	66	74	55	60	17	12	19	9	9	XP_022010005.1	uncharacterized protein LOC110909284 [Helianthus annuus]
TRINITY_DN17322_c0_g1	-2.45138	1.42815e-22	-2.68142	0.000173061	6	1	7	5	3	1	1	1	0	0	1	-1.72627	5.45e-14	25	29	28	31	23	25	26	25	8	5	8	9	8	PWA58410.1	Chloramphenicol acetyltransferase-like domain-containing protein [Artemisia annua]
TRINITY_DN30274_c0_g1	-2.43825	3.10045e-18	-2.8601	0.000432122	3	4	4	2	4	2	0	1	0	1	0	-1.71484	1.33e-11	21	26	14	27	23	16	19	26	8	4	5	7	7	XP_023770891.1	transcription factor TGA1-like [Lactuca sativa]
TRINITY_DN37568_c0_g1	-2.37298	1.34152e-75	0.408972	0.0622203	18	14	15	21	15	9	33	14	26	20	23	0.516272	7.26e-11	82	97	103	95	97	98	84	105	130	119	141	136	127	PWA95657.1	chitinase 1 [Artemisia annua]
TRINITY_DN46012_c0_g1	-2.36776	7.12534e-18	-2.10555	0.00356137	6	1	7	3	3	0	2	0	2	0	0	-2.32354	1.89e-16	21	25	24	17	17	23	18	26	5	4	1	8	2	PWA46548.1	hypothetical protein CTI12_AA507630 [Artemisia annua]
TRINITY_DN11231_c0_g1	-2.36452	1.18405e-40	-1.02455	0.00531564	8	12	12	9	12	3	2	4	8	4	6	-2.44415	1.89e-39	56	47	44	64	56	59	39	66	8	11	9	8	11	XP_023758658.1	uncharacterized protein LOC111907097 isoform X1 [Lactuca sativa]
TRINITY_DN16187_c0_g1	-2.35094	2.1046e-25	-0.686372	0.160514	6	2	8	6	9	3	4	4	4	2	4	-3.12413	8.22e-32	26	35	37	37	31	30	27	32	3	6	2	1	5	XP_024977627.1	protein FAR1-RELATED SEQUENCE 5-like [Cynara cardunculus var. scolymus]
TRINITY_DN8783_c1_g1	-2.31696	8.61383e-50	-1.14274	0.000652738	15	16	10	11	11	5	6	8	5	1	7	-0.671866	5.32e-08	59	66	53	68	60	69	64	69	52	40	31	33	35	PWA90326.1	DNA repair metallo-beta-lactamase family protein [Artemisia annua]
TRINITY_DN7319_c0_g2	-2.29706	2.98076e-20	-0.234529	0.721093	4	6	4	5	8	2	4	4	6	2	6	-1.18897	1.65e-08	28	39	30	23.01	26	29	16	27	14	13	7	7	16	#N/A	#N/A
TRINITY_DN4588_c0_g1	-2.25958	6.9337e-30	0.756249	0.0100887	9	8	9	10	6	5	11	10	19	12	15	-0.453252	0.00279151	37	38	41	44	39	46	30	45	26	39	25	24	26	PWA43038.1	toll/interleukin-1 receptor (TIR) domain-containing protein [Artemisia annua]
TRINITY_DN440_c0_g2	-2.24322	1.16928e-06	-0.286997	0.489564	22.5	22.16	11.62	15.61	21.18	5.21	11.09	12.91	14.51	13.16	9.03	-2.93071	7.02e-11	5.86	5.94	6.42	6.86	305	7.76	18.51	5.55	3.8	4.01	6.22	4.44	9.5	XP_022000713.1	protein GPR107-like [Helianthus annuus]
TRINITY_DN48243_c0_g1	-2.24206	2.16298e-67	-0.359944	0.160798	21	21	19	10	20	15	16	21	8	15	15	-1.56736	5.63e-39	93	123	90	87	89	95	107	84	27	39	37	22	30	#N/A	#N/A
TRINITY_DN6849_c0_g1	-2.23908	2.51869e-43	7.89396	0	11	10	13	10	14	5	2771	2768	2809	2840	2922	6.15109	0	54	56	68	61	52	52	70	55	3971	4117	4006	4022	3872	OTG01057.1	putative S-norcoclaurine synthase [Helianthus annuus]
TRINITY_DN4027_c0_g1	-2.22786	3.86848e-272	2.8317	0	72	82	88	72	71	32	535	575	554	512	538	1.83363	0	357	372	335	385	363	412	378	389	1274	1271	1269	1290	1291	XP_024996153.1	inorganic phosphate transporter 1-4-like [Cynara cardunculus var. scolymus]
TRINITY_DN6140_c0_g1	-2.19974	3.04512e-19	2.77305	6.88073e-35	5	6	6	2.01	7	2	41	44	33	49	43	3.04313	2.8e-254	25	35	40	18	35	18	42	23	236	250	222	243	220	PWA90223.1	Disease resistance protein [Artemisia annua]
TRINITY_DN8158_c0_g1	-2.1849	2.14987e-18	0.415561	0.332914	8	5	3	4	7	2	6	2	7	7	14	-0.869547	1.78e-05	35	24	18	22	21	29	33	26	18	7	13	15	15	#N/A	#N/A
TRINITY_DN9794_c0_g3	-2.18434	8.63336e-16	-0.105467	0.958167	2	5	6	3.22	4	2	6	2	3.04	6	4	-0.212661	0.288916	30.56	32	18	20	14.47	19	18.55	23	16	19	21.41	19	16.03	PWA90533.1	serine/threonine/dual specificity protein kinase, catalytic domain-containing protein [Artemisia annua]
TRINITY_DN11785_c0_g1	-2.17512	3.30617e-23	0.0128258	1	6	8	4	8	7	3	9	8	5	5	6	-0.587088	0.000727303	33	32	28	38	28	30	30	32	21	16	23	17	23	#N/A	#N/A
TRINITY_DN12335_c0_g1	-2.16922	5.51379e-20	3.49591	1.56401e-70	5	4	3	10	7	3	59	84	70	66	68	-0.124871	0.481182	25	34	21	28	31	26	24	42	27	25	29	22	24	PWA64678.1	hypothetical protein CTI12_AA343230 [Artemisia annua]
TRINITY_DN3136_c0_g1	-2.12347	4.45528e-36	-0.602379	0.0639527	7	15.98	8	9.99	14.19	7	7.96	8	6	9	8	-0.210082	0.0949178	65	62	45.65	40.98	57	65.74	52.92	48	41	39.09	41.69	54	51	PWA64083.1	NB-ARC domains-containing protein [Artemisia annua]
TRINITY_DN28303_c0_g1	-2.10533	4.49812e-19	7.16348	0	6	7	9	6	4	1	917	902	924	887	907	5.12705	0	34	27	19	20	34	30	37	26	977	921	929	997	954	XP_024989041.1	secoisolariciresinol dehydrogenase-like [Cynara cardunculus var. scolymus]
TRINITY_DN9879_c0_g1	-2.09249	8.66536e-18	2.23	2.89753e-19	5	9	4	4	4	1	26	33	27	21	33	0.982542	2.54e-12	23	35	25	27	19	22	26	36	61	47	48	44	53	XP_024972121.1	uncharacterized protein LOC112511000 [Cynara cardunculus var. scolymus]
TRINITY_DN3623_c0_g1	-2.09164	1.80218e-14	1.17454	0.00111879	5	4	2	5	4	3	13	7	12	6	12	-0.787128	0.000478794	18	27	19	18	25	17	17	18	11	12	11	10	11	OTG13689.1	putative serine-threonine/tyrosine-protein kinase catalytic domain-containing protein [Helianthus annuus]
TRINITY_DN2641_c1_g1	-2.08605	1.80201e-46	-2.31514	1.02218e-10	15	18	12	8	25	7	1	5	1	4	4	0.52619	1.6e-08	77	72	65	77	72	58	67	64	98	95	97	92	95	PWA71686.1	NB-ARC domains-containing protein [Artemisia annua]
TRINITY_DN6360_c0_g1	-2.0818	2.33067e-22	0.40656	0.259912	3	12	10.87	3	7	4.64	12.22	7	6.66	6	13.53	-1.83821	7.41e-18	32	36.98	27	38.03	32	31.87	32.85	28.04	9	6	11	13	4.02	#N/A	#N/A
TRINITY_DN14117_c0_g1	-2.08008	1.60174e-19	-0.882245	0.0570111	3	6	6	7	7	2	4	2	2	5	4	-0.469717	0.00904746	35	21	31	25	28	34	32	23	25	16	19	22	17	XP_022027235.1	senescence/dehydration-associated protein At4g35985, chloroplastic-like [Helianthus annuus]
TRINITY_DN2858_c0_g1	-2.06467	4.52478e-49	-0.87432	0.00140432	13	17	17	20	13	5	11	11	9	9	5	0.504654	2.82e-08	82	75	61	72	79	70	81	65	96	105	108	90	99	OTF97656.1	putative serine/threonine/dual specificity protein kinase, catalytic domain-containing protein [Helianthus annuus]
TRINITY_DN60165_c0_g1	-2.05379	7.57767e-22	-4.49474	6.8865e-10	10	8	5	4	9	5	0	0	0	1	0	-4.53229	9.74e-42	35	32	30	29	31	37	33	27	2	2	2	0	0	OTF91009.1	putative homeodomain-like superfamily protein [Helianthus annuus]
TRINITY_DN2169_c0_g2	-2.0424	1.80492e-27	-1.63165	6.01711e-05	9	5	10	7	14	2	3	4	4	1	3	-1.03718	2.27e-10	54	40	40	39	40	35	44	41	14	17	24	26	16	XP_024973571.1	uncharacterized protein LOC112512020 [Cynara cardunculus var. scolymus]
TRINITY_DN251_c0_g1	-2.03645	1.19943e-72	7.82614	0	26	21	23	23	29	13	5694	5714	5673.01	5479	5745	5.81686	0	102	113	108	108	109	112	105	99	5731	5834	5920	5729	5757	XP_023765582.1	root allergen protein-like [Lactuca sativa]
TRINITY_DN21245_c0_g1	-2.02794	1.0592e-14	-2.82947	6.27932e-05	11	1	5	7	3	0	0	0	1	1	1	-2.75756	3.59e-20	16	25	20	20	22	26	25	21	3	3	2	5	2	PWA83886.1	hypothetical protein CTI12_AA158540 [Artemisia annua]
