# Supplementary material for: Novel Candidate Genes Differentially Expressed in Glyphosate-Treated Horseweed (Conyza canadensis)
Source: Genes (Basel). 2021 Oct 14;12(10):1616. doi: 10.3390/genes12101616 (PMC8535903; doi:10.3390/genes12101616)
Supplement: Supplementary file 1 [file genes-12-01616-s001.zip › genes-1360991-supplementary/Table S9.xlsx]

## Sheet: Table S7
Table S9. The summary of FC and read count of ABC transporter gene in TNR and TNS after glyphosate treatment (FDR < 0.05).
Contig_ID	TNRG vs TNRC		Read count (TNRG vs TNRC)											TNSG vs TNSC		Read count (TNSG vs TNSC)													BlastX_nr_ID	Description
	LogFC(TNRGvsTNRC)	FDR	TNRC_1	TNRC_2	TNRC_3	TNRC_4	TNRC_5	TNRC_6	TNRG_1	TNRG_2	TNRG_3	TNRG_4	TNRG_5	LogFC(TNSG/TNSC)	FDR	TNSC_1	TNSC_2	TNSC_3	TNSC_4	TNSC_5	TNSC_6	TNSC_7	TNSC_8	TNSG_1	TNSG_2	TNSG_3	TNSG_4	TNSG_5
TRINITY_DN7559_c0_g1	3.09327	0	172	157	144	132	150	146	1194	1228	1245	1169	1255	2.34754	0	160	182	178	169	186	154	160	161	821	846	814	778	864	XP_024980780.1	ABC transporter A family member 1 isoform X1 [Cynara cardunculus var. scolymus]
TRINITY_DN7133_c0_g1	3.94232	0	59	54	59	70	59	64	922	952	872	924	916	3.13222	0	55	62	58	74	64	64	56	64	530	547	465	535	541	XP_022017851.1	ABC transporter A family member 2-like [Helianthus annuus]
TRINITY_DN6787_c0_g1	3.56548	0	98	99	105	97	102	106	1132	1232	1123	1133	1133	2.84062	0	76	47	56	67	85	66	72	76	449	464	484	483	465	XP_022017200.1	ABC transporter A family member 7-like isoform X2 [Helianthus annuus]
TRINITY_DN36436_c0_g1	-3.91636	0	670	742	711	710	694	742	41	49	43	41	45	-2.30097	0	685	711	704	720	728	722	759	727	127	134	164	134	141	XP_024978594.1	ABC transporter B family member 19 [Cynara cardunculus var. scolymus]
TRINITY_DN2415_c0_g1	7.12891	0	72	63	60	58	77	79	9078	9045	9082	9035	9058	5.90457	0	104	95	76	88	90	84	70	94	4935	5012	5097	5035	5140	XP_021987750.1	ABC transporter B family member 21-like [Helianthus annuus]
TRINITY_DN5705_c0_g1	2.37393	0	413	375	404	406	351	407	1923	1935	1939	1976	1829	1.62095	0	253	299	294	271	302	285	265	265	844	806	809	835	828	XP_024965509.1	ABC transporter C family member 10 [Cynara cardunculus var. scolymus]
TRINITY_DN2374_c0_g2	7.97518	0	52	38	51	43	36	58	11262	11436	11280	11140	11165	7.23322	0	42.73	37.22	50.22	46.64	50.46	33.56	62.43	44.01	6627.91	6548.31	6564.74	6692.63	6772.43	XP_023740090.1	ABC transporter C family member 3-like [Lactuca sativa]
TRINITY_DN2374_c0_g1	7.09507	0	79	98	110	88	100	91	12393	12367	12291	12357	12456	6.6969	0	81.27	94.78	67.78	84.36	58.54	72.44	99.57	66.99	7877.09	7749.69	7861.26	7873.37	7648.57	XP_023740090.1	ABC transporter C family member 3-like [Lactuca sativa]
TRINITY_DN2697_c0_g1	1.98557	0	361	339	373	339	338	354	1298	1297	1299	1300	1281	1.5621	0	360	366	366	334	350	334	386	385	993	996	989	1056	1069	XP_021984424.1	ABC transporter G family member 35-like [Helianthus annuus]
TRINITY_DN268_c0_g2	8.71081	0	4	11	16	12	11	11	4380	4238	4060	4099	4183	7.89496	0	21.74	10.92	15.36	22.91	17.48	11	18.64	16	3803.53	3898.69	3755.3	3991.83	3822.49	PWA42525.1	ABC transporter Tap-like, P-loop containing nucleoside triphosphate hydrolase [Artemisia annua]
TRINITY_DN1469_c0_g1	3.43543	0	266	283	279	290	269	295	2837	2824	2802	2836	2837	4.21957	0	139.03	131.54	157.07	140.12	155.17	141.27	135.7	130.96	2489.72	2469.8	2588.21	2508.33	2591.22	PWA42525.1	ABC transporter Tap-like, P-loop containing nucleoside triphosphate hydrolase [Artemisia annua]
TRINITY_DN310_c0_g3	8.97009	1.06e-229	0	1	0	0	0	0	137	129	129	170	153	8.6353	0	0	1.08	2.31	0	0	0	0	0	201.33	202.52	191.27	175	186.83	PWA98523.1	ABC transporter Tap-like, P-loop containing nucleoside triphosphate hydrolase [Artemisia annua]
TRINITY_DN1752_c0_g2	-1.30134	4.59e-162	501	522	537	525	543	534	209	199	201	203	214	-1.06616	2.71e-162	613	674	637	631	652	656	646	649	278	292	302	312	293	XP_021985597.1	ABC transporter B family member 1-like [Helianthus annuus]
TRINITY_DN1912_c0_g1	-1.96273	5.89e-238	468	459	460	480	479	461	116	111	120	92	125	-1.06338	1.35e-127	464	489	532	482	541	506	513	499	246	233	233	228	215	XP_022037920.1	ABC transporter G family member 11 [Helianthus annuus]
TRINITY_DN490_c0_g1	1.14603	0	1320	1298	1289	1283	1291	1314	2740	2683	2650	2723	2743	0.548938	5.36e-117	1127	1153	1174	1170	1196	1132	1144	1105	1666	1538	1621	1613	1635	XP_022012124.1	ABC transporter C family member 2-like [Helianthus annuus]
TRINITY_DN1274_c1_g1	-1.48598	2.31e-252	719	690	674	690	688	702	247	225	235	245	208	-0.80637	6.61e-96	583	608	666	630	632	621	641	583	324	344	359	347	328	XP_021990410.1	ABC transporter G family member 32-like [Helianthus annuus]
TRINITY_DN5700_c0_g1	-1.65934	2.05e-151	359	362	396	377	348	392	99	112	123	119	101	-1.1248	1.31e-95	394	361	405	399	393	366	405	340	175	167	174	158	168	XP_022023157.1	ABC transporter B family member 2-like [Helianthus annuus]
TRINITY_DN9455_c0_g1	-2.71502	1.34e-159	214	219	228	222	187	192	38	35	27	31	23	-1.63567	2.4e-91	201	242	220	207	215	193	239	195	60	49	68	82	71	XP_022008734.1	ABC transporter B family member 13-like [Helianthus annuus]
TRINITY_DN3178_c1_g1	0.876107	1.99e-39	125	142	136	157	125	146	256	229	252	249	225	1.1198	9.37e-81	160	124	130	124	137	139	144.7	140	293	283	283	295	279	XP_022006186.1	ABC transporter G family member 24 [Helianthus annuus]
TRINITY_DN4880_c0_g1	-1.33889	1.42e-126	409	480	429	425	428	419	171	143	156	153	171	-0.786177	2.24e-66	484	522	452	446	491	479	451	414	265	241	268	267	259	XP_022000906.1	ABC transporter G family member 15-like [Helianthus annuus]
TRINITY_DN36606_c0_g1	0.817019	2.24e-66	300	285	269	260	277	292	443	464	484	458	476	0.63776	1.09e-48	298	343	313	301	323	294	313	301	475	442	434	498	471	XP_021972597.1	ABC transporter F family member 3 [Helianthus annuus]
TRINITY_DN15659_c0_g1	-1.52863	1.75e-53	138	132	167	140	162	173	49	45	46	53	49	-1.29956	2.02e-48	165	138	156	180	146	187	151	155	60	58	80	59	54	XP_023738044.1	ABC transporter G family member 3-like [Lactuca sativa]
TRINITY_DN9757_c0_g1	-2.14063	5.42e-38	87	63	59	62	51	61	14	9	16	13	16	-1.59552	5.99e-47	113	94	121	131	122	109	100	104	37	31	33	34	42	XP_024983569.1	ABC transporter B family member 19-like [Cynara cardunculus var. scolymus]
TRINITY_DN2474_c0_g1	-0.417302	5.12e-14	316	314	318	313	286	341	219	235	208	230	224	-0.801116	1.27e-45	315	328	295	289	297	320	323	286	162	158	176	174	174	XP_024988379.1	ABC transporter G family member 7 isoform X1 [Cynara cardunculus var. scolymus]
TRINITY_DN9164_c0_g1	2.2664	4.69e-195	64	62	75	52	62	65	275	309	292	308	289	1.25612	3.2e-45	49	65	62	60	68	66	56	60	138	140	134	166	119	PWA99575.1	ABC-2 type transporter family protein [Artemisia annua]
TRINITY_DN13004_c0_g1	0.798834	1.96e-09	30	31	41	43	44	40	65	63	78	52	60	1.4981	2.05e-44	41	29	36	42	35	36	44	38	107	104	112	90	98	XP_024988215.1	ABC transporter G family member 21 [Cynara cardunculus var. scolymus]
TRINITY_DN21340_c0_g1	1.71006	8.94e-06	4	4	3	2	2	1	12	5	10	11	12	3.68713	1.15e-42	0	5	3	1	2	1	5	2	28	39	30	27	30	PWA69270.1	ABC transporter, G1, P-loop containing nucleoside triphosphate hydrolase [Artemisia annua]
TRINITY_DN3591_c0_g1	4.96178	2.99e-43	2	0	2	0	1	0	25	30	29	23	32	3.54942	4.14e-41	3	1	2	3	5	2	3	4	42	38	43	21	24	XP_022028614.1	ABC transporter C family member 3-like [Helianthus annuus]
TRINITY_DN6067_c0_g1	0.786517	5.14e-73	341	337	348	343	351	356	550	569	563	556	568	0.573087	1.92e-40	299	335	325	355	326	312	332	325	431	476	472	474	475	XP_023763868.1	ABC transporter F family member 4-like [Lactuca sativa]
TRINITY_DN6580_c0_g1	1.69925	5.98e-78	47	60	63	57	63	42	166	148	178	168	178	1.09286	4.17e-36	66	79	75	70	58	62	73	59	129	115	144	150	156	PWA56293.1	ABC2-like protein [Artemisia annua]
TRINITY_DN5469_c0_g1	-1.16414	8.48e-31	128	137	130	119	117	124	59	68	44	51	43	-1.24205	8.96e-36	118	125	116	130	110	119	127	103	43	55	48	51	43	XP_023737010.1	ABC transporter D family member 2, chloroplastic [Lactuca sativa]
TRINITY_DN13604_c0_g1	-1.32749	1.73e-19	64	74	64	58	58	59	14	20	31	30	20	-1.50489	4.42e-35	82	92	89	98	87	86	85	88	25	39	29	29	27	XP_024970858.1	ABC transporter G family member 35-like [Cynara cardunculus var. scolymus]
TRINITY_DN11995_c0_g1	-1.88162	9.01e-58	125	111	116	124	105	120	40	32	23	28	26	-1.32792	5.49e-34	109	101	113	109	103	97	88	102	43	35	31	44	43	XP_022021975.1	ABC transporter B family member 1-like [Helianthus annuus]
TRINITY_DN65850_c0_g1	-4.60369	3.53e-42	31	23	31	37	33	33	1	0	0	2	3	-2.80303	6.8e-32	43	33	34	31	39	31	43	43	4	4	2	4	11	XP_024986836.1	ABC transporter G family member 20-like [Cynara cardunculus var. scolymus]
TRINITY_DN67756_c0_g1	-1.94282	5.02e-21	25	34	45	41	41	37	9	13	7	8	8	-1.77827	8.79e-31	52	68	86	53	64	64	78	58	18.99	29	14	14	15	XP_023772952.1	ABC transporter B family member 19 [Lactuca sativa]
TRINITY_DN16718_c0_g1	-1.00617	9.79e-12	60	69	62	56	57	55	30	23	31	25	23	-1.40098	1.94e-28	79	83	90	106	69	81	68	95	36	30	31	26	29	PWA54257.1	ABC-2 and Plant PDR ABC-type transporter family protein [Artemisia annua]
TRINITY_DN5654_c0_g1	-0.118798	0.0477347	253	248	228	234	245	240	197	206	221	219	213	-0.796079	4.86e-26	169	159	167	174	174	193	191	178	95	88	93	97	112	PWA50415.1	ABC transporter ABCE, Iron-sulfur binding protein LdpA [Artemisia annua]
TRINITY_DN9863_c0_g1	1.31962	5.6e-34	45	40	40	48	45	53	118	87	93	110	114	1.14892	5.33e-24	38	42	32	35	34	51	37	38	74	89	76	83	87	XP_024973200.1	ABC transporter C family member 8-like isoform X3 [Cynara cardunculus var. scolymus]
TRINITY_DN29802_c0_g1	-1.1599	1.55e-09	37	28	43	42	32	34	22	13	7	13	18	-1.64718	7.68e-24	62	51	55	44	58	54	45	51	16	19	17	15	13	XP_021984427.1	ABC transporter G family member 29-like isoform X1 [Helianthus annuus]
TRINITY_DN66724_c0_g1	-3.84962	5.61e-90	74	75	94	101	88	77	5	6	7	5	4	-2.5777	8.38e-23	29	24	40.33	27	20	23.04	37	34	4	3	4	3	9.05	XP_023731515.1	ABC transporter G family member 5 [Lactuca sativa]
TRINITY_DN2371_c0_g1	0.43126	1.54e-14	230	239	211	210	240	205	277	281	260	285	270	0.488599	1.92e-20	247	216	236	253	188	243	233	265	320	318	310	321	314	XP_021978048.1	ABC transporter B family member 25, mitochondrial-like isoform X2 [Helianthus annuus]
TRINITY_DN3803_c0_g1	0.655499	2.11e-09	56	46	43	68	58	66	88	79	69	80	80	0.984614	1.22e-19	43	45	41	39	40	51	52	50	91	75	80	94	89	XP_024966974.1	ABC transporter I family member 19 [Cynara cardunculus var. scolymus]
TRINITY_DN53048_c0_g1	5.97191	8.93e-15	0	0	0	0	0	0	7	8	5	6	12	4.88954	2.22e-19	0	1	0	0	0	0	1	0	7	11	10	12	13	OEL38443.1	ABC transporter G family member 53 [Dichanthelium oligosanthes]
TRINITY_DN62_c0_g1	0.529069	1.69e-46	549	600	586	557	601	581	772	816	748	789	834	0.280645	4.26e-18	660	661	675	697	707	639	694	641	776	764	813	810	752	XP_024985720.1	ABC transporter E family member 2 [Cynara cardunculus var. scolymus]
TRINITY_DN28367_c0_g1	6.44988	1.1e-20	0	0	0	0	0	0	9	10	17	11	8	4.75351	4e-12	0	0	1	0	0	0	0	0	9	4	7	7	5	XP_007221905.1	ABC transporter F family member 4 [Prunus persica]
TRINITY_DN47201_c0_g1	2.13051	2.44e-29	8	9	14	12	7	13	47	43	40	46	43	1.51858	4.52e-12	13	16	4	9	8	5	14	6	30	23	23	19	35	PWA94049.1	ABC transporter family protein [Artemisia annua]
TRINITY_DN12598_c0_g1	-1.953	2.38e-15	31	28	27	23	23	28	6	2	9	7	8	-1.40179	1.13e-11	30	29	27	32	35	33	32	26	14	11	9	9	12	XP_024994433.1	ABC transporter G family member 14 [Cynara cardunculus var. scolymus]
TRINITY_DN4392_c0_g1	0.609848	2.85e-10	73	71	82	75	67	79	117	99	105	110	95	0.58639	1.25e-11	82	83	75	92	85	72	82	85	107	123	114	133	114	XP_024987423.1	ABC transporter B family member 15-like isoform X1 [Cynara cardunculus var. scolymus]
TRINITY_DN377_c1_g1	-0.635494	3.59e-23	259	268	261	241	280	244	152	138	153	180	155	-0.453054	1.67e-10	188	170	176	177	160	196	201	191	148	122	124	118	127	XP_023734425.1	ABC transporter B family member 26, chloroplastic isoform X1 [Lactuca sativa]
TRINITY_DN12929_c0_g1	1.94818	1.78e-23	8	9	10	8	11	18	38	48	36	35	42	1.3403	1.67e-10	13	9	7	12	7	17	12	8	29	30	28	20	23	XP_024982959.1	ABC transporter F family member 1-like [Cynara cardunculus var. scolymus]
TRINITY_DN1521_c0_g1	0.262906	2.5e-05	213	203	212	208	222	192	240	237	227	243	230	0.398302	2.53e-10	158	190	180	161	160	159	179	164	221	218	221	219	189	XP_023770984.1	ABC transporter I family member 6, chloroplastic [Lactuca sativa]
TRINITY_DN13484_c0_g1	-1.0087	5.16e-14	63	55	75	73	65	62	32	31	26	40	29	-0.891082	3.19e-10	50	52	63	60	50	49	54	62	33	32	25	30	22	XP_022001753.1	ABC transporter I family member 10, chloroplastic [Helianthus annuus]
TRINITY_DN49391_c0_g1	3.79138	9.32e-08	0	1	0	0	1	0	8	6	6	4	8	5.50216	3.92e-10	0	0	0	0	0	0	0	0	5	6	2	2	12	XP_024985720.1	ABC transporter E family member 2 [Cynara cardunculus var. scolymus]
TRINITY_DN28341_c0_g1	2.52852	2.57e-05	1	1	2	1	0	0	7	4	6	4	5	3.482	7.65e-10	0	1	0	1	0	1	1	0	5	9	9	4	6	XP_021993282.1	ABC transporter G family member 11-like [Helianthus annuus]
TRINITY_DN1998_c0_g1	-0.700762	5.29e-25	264	225	240	231	223	233	140	137	126	141	129	-0.368543	1.24e-09	223	236	239	243	236	255	229	223	162	172	187	181	173	XP_022006526.1	ABC transporter G family member 6-like [Helianthus annuus]
TRINITY_DN66031_c0_g1	-2.93903	5.31e-17	18	16	13	24	20	21	1	2	2	4	1	-1.61106	2.38e-09	27	14	26	25	17	23	12	16	4	9	9	4	5	XP_023728885.1	ABC transporter G family member 8 [Lactuca sativa]
TRINITY_DN68255_c0_g1	-1.33385	1.82e-05	20	6	15	13	14	14	6	9	2	5	4	-1.65793	6.58e-09	19	13	15	19	14	20	21	18	3	6	2	7	8	XP_023759505.1	ABC transporter G family member 36-like isoform X1 [Lactuca sativa]
TRINITY_DN1752_c0_g1	-1.12825	4.39e-08	27	26	28	36	29	34	14	11	13	12	15	-1.22672	1.46e-08	25	35	24	26	31	23	27	25	9	9	18	10	9	XP_023767801.1	ABC transporter B family member 1 [Lactuca sativa]
TRINITY_DN58328_c0_g1	-1.41433	1.87e-10	25	20	27	30	31	22	13	9	9	9	9	-1.29516	1.76e-08	23	36	26	29	22	28	22	16	13	9	13	8	6	PWA36359.1	ABC transporter Tap-like, P-loop containing nucleoside triphosphate hydrolase [Artemisia annua]
TRINITY_DN21307_c0_g1	2.04238	4.25e-14	5	10	4	5	4	3	22	21	19	19	22	1.52347	2.57e-08	9	2	7	4	7	5	5	5	18	17	15	15	12	XP_024982959.1	ABC transporter F family member 1-like [Cynara cardunculus var. scolymus]
TRINITY_DN25330_c0_g1	-1.49243	2.58e-11	30	26	32	27	34	33	12	9	9	10	4	-1.16754	2.61e-08	24	31	30	24	36	24	28	29	16	5	10	13	16	PWA36359.1	ABC transporter Tap-like, P-loop containing nucleoside triphosphate hydrolase [Artemisia annua]
TRINITY_DN19486_c0_g1	0.716093	4.81e-05	28	25	14	17	14	28	30	44	23	24	33	0.885469	1.99e-07	26	21	22	15	21	15	22	20	33	26	44	40	37	XP_024978350.1	ABC transporter B family member 27-like [Cynara cardunculus var. scolymus]
TRINITY_DN8187_c0_g1	-1.94467	5.9e-08	6	8	9	15	8	23	5	2	3	3	2	-1.32572	3.14e-07	23	14	21	22	17	24	16	15	8	7	4	10	7	XP_022005516.1	ABC transporter B family member 19-like [Helianthus annuus]
TRINITY_DN14105_c0_g1	1.88036	5.5e-10	8	0	3	4	6	6	16	17	11	23	19	1.13862	4.01e-07	12	16	12	6	6	9	11	10	27	26	19	17	20	XP_024981119.1	ABC transporter G family member 31 [Cynara cardunculus var. scolymus]
TRINITY_DN60090_c0_g1	-2.67273	1.95e-06	6	3	7	7	7	13	0	0	0	1	4	-1.63629	4.29e-07	13	13	19	13	15	17	14	7	2.01	5	6	4	4	XP_023772952.1	ABC transporter B family member 19 [Lactuca sativa]
TRINITY_DN10268_c0_g1	6.00057	8.52e-15	0	0	0	0	0	0	8	5	9	8	13	4.09152	4.8e-07	0	1	0	0	0	0	0	0	3	4	3	5	5	XP_021977745.1	ABC transporter E family member 2 [Helianthus annuus]
TRINITY_DN12581_c0_g1	3.91956	6.83e-09	0	1	0	1	0	0	4	3	10	4	12	3.14502	4.81e-07	0	1	0	0	0	2	1	0	6	3	6	7	4	XP_023739264.1	ABC transporter A family member 2-like isoform X1 [Lactuca sativa]
TRINITY_DN6600_c0_g1	-0.231198	3.24e-08	600	582	573	581	559	589	473	463	472	481	427	-0.179715	2.33e-06	576	584.01	557.99	576.74	580.02	579.89	633.99	562.98	537	489.98	465.65	480.88	488.97	XP_024959537.1	ABC transporter F family member 4-like [Cynara cardunculus var. scolymus]
TRINITY_DN9779_c0_g1	-3.49979	6.9e-09	9	15	6	8	6	7	1	0	0	1	1	-2.90292	7.51e-06	4	7	6	9	4	10	1	3	1	1	0	0	1	PWA51305.1	ABC transporter of the mitochondrion 1 [Artemisia annua]
TRINITY_DN10602_c0_g1	-0.97933	0.00293218	16	11	7	10	9	22	7	8	5	7	2	-1.24602	1.04e-05	14.99	17	12.98	16	16.99	20	15	11	6	4.99	6	6	8	XP_021969464.1	ABC transporter G family member 35-like [Helianthus annuus]
TRINITY_DN15226_c0_g1	4.89372	6.98e-07	0	0	0	0	0	0	4	5	4	2	5	4.5838	1.14e-05	0	0	0	0	0	0	0	0	4	1	5	1	3	XP_024985720.1	ABC transporter E family member 2 [Cynara cardunculus var. scolymus]
TRINITY_DN8686_c1_g1	0.198092	5.43e-07	620	635	584	659	624	605	665	683	679	665	685	-0.149045	5.27e-05	648	593	627	645	600	651	610	622	547	517	530	536	572	XP_024992521.1	ABC transporter B family member 6-like isoform X1 [Cynara cardunculus var. scolymus]
TRINITY_DN25929_c0_g1	-2.12576	3.18e-09	14	13	10	11	13	11	2	3	3	1	5	-1.49409	0.000115508	8	7	14	9	11	7	12	9	6	4	4	2	0	PWA36359.1	ABC transporter Tap-like, P-loop containing nucleoside triphosphate hydrolase [Artemisia annua]
TRINITY_DN15914_c2_g1	-2.12866	2.34e-05	10	4	4	6	12	8	0	2	2	1	2	-1.28722	0.000237578	12	13	9	18	11	8	5	15	7	9	1	0	5	XP_024978594.1	ABC transporter B family member 19 [Cynara cardunculus var. scolymus]
TRINITY_DN377_c2_g1	-0.606606	8.76e-06	64	54	53	55	69	59	33	31	43	40	36	-0.573709	0.000243865	45	50	43	41	41	41	43	39	26	43	22	24	23	XP_024990384.1	ABC transporter B family member 26, chloroplastic [Cynara cardunculus var. scolymus]
TRINITY_DN7167_c0_g1	0.223548	4.11e-05	337	287	267	278	276	279	335	323	311	308	301	0.189494	0.000492	277	253	253	257	251	266	240	231	281	255	294	287	270	XP_024974515.1	ABC transporter C family member 5-like isoform X1 [Cynara cardunculus var. scolymus]
TRINITY_DN3988_c0_g2	-1.25325	5.37e-07	14	17	24	21	23	27	5	4	10	14	7	-2.58005	0.00137442	4	4	0	4	4	3	3	3	1	0	0	1	0	XP_022001963.1	ABC transporter C family member 14-like [Helianthus annuus]
TRINITY_DN46717_c0_g1	-1.16474	3.23e-05	17	13	11	20	17	19	3	5	10	8	6	-0.959515	0.0025933	10	15	14	12.99	6	11	11	15	8.05	11	5	3	2	XP_022029444.1	ABC transporter C family member 10-like [Helianthus annuus]
TRINITY_DN67512_c0_g1	-1.52134	8.72e-30	76	75	68	69	78	78	24	27	28	21	31	-0.305783	0.00312528	75	74	86	94	94	92	112	107	76	66	74	73	67	XP_022039311.1	ABC transporter I family member 17 [Helianthus annuus]
TRINITY_DN32099_c0_g1	0.49429	0.0486374	16	12	22	8	12	11	24	18	12	23	15	0.771545	0.00484658	7	5	8	7	8	10	11	10	20	9	11	10	18	XP_024973199.1	ABC transporter C family member 8-like isoform X2 [Cynara cardunculus var. scolymus]
TRINITY_DN65349_c0_g1	1.6401	7.46e-07	3	6	3	4	4	4	7	15	9	15	13	0.794962	0.00539014	8	3	11	7	7	13	9	5	10	13	11	17	15	XP_024981119.1	ABC transporter G family member 31 [Cynara cardunculus var. scolymus]
TRINITY_DN6106_c0_g1	-0.947158	1.23e-07	34	34	30	44	40	35	14	24	21	14	19	-0.336621	0.00726973	70	67	62	54	67	60	63	50	46	42	47	48	51	XP_021992757.1	ABC transporter G family member 25-like [Helianthus annuus]
TRINITY_DN6570_c0_g1	1.22641	3.03e-30	48	42	46	49	46	54	100	108	102	97	98	0.29318	0.0454458	43	35	35	39	43	33	39	39	41	43	56	41	44	PSS07401.1	ABC transporter G family member 36 like [Actinidia chinensis var. chinensis]
TRINITY_DN65195_c0_g1	-0.682184	0.0129186	20	18	21	11	17	20	10	14	9	5	9	-0.392197	0.133909	15	17	25	20	9	14	21	15	9	12	15	11	15	XP_021990185.1	ABC transporter I family member 1 [Helianthus annuus]
TRINITY_DN8077_c0_g1	0.679352	9.13e-05	25	26	23	20	17	21	26	32	33	38	29	-0.400699	0.135443	15	15	13	13	17	19	14	22	11	12	11	13	11	PWA77372.1	ABC2-like protein [Artemisia annua]
TRINITY_DN16756_c0_g1	-1.39267	4.72e-12	31	32	29	39	30	38	11	11	7	17	14	0.284953	0.157295	21	23	16	25	32	19	19	20	22	22	28	23	33	XP_024980541.1	ABC transporter G family member 11-like [Cynara cardunculus var. scolymus]
TRINITY_DN19444_c0_g1	0.460868	0.0375573	20	17	16	11	16	19	21	33	22	11	21	0.183994	0.422593	19	21	11	19	20	20	27	17	22	20	20	20	23	PWA44584.1	ABC transporter of the mitochondrion 3 [Artemisia annua]
TRINITY_DN12010_c0_g1	-0.465065	0.00947474	40	33	33	42	34	34	23	30	19	20	27	-0.104144	0.650313	27	33	27	28	26	22	32	13	24	28	20	25	19	XP_024974569.1	ABC transporter B family member 29, chloroplastic isoform X1 [Cynara cardunculus var. scolymus]
TRINITY_DN2524_c0_g1	0.230835	9.71e-05	268	253	260	237	248	260	282	297	266	278	301	-0.0108996	0.891712	302	261	258	246	291	259	292	297	251	263	275	255	269	XP_023758397.1	ABC transporter C family member 8-like [Lactuca sativa]
TRINITY_DN16805_c0_g1	-2.82167	0.00520035	2	0	4	0	3	2	0	0	0	1	0	#N/A	#N/A	#N/A	#N/A	#N/A	#N/A	#N/A	#N/A	#N/A	#N/A	#N/A	#N/A	#N/A	#N/A	#N/A	XP_004960913.1	ABC transporter C family member 8 [Setaria italica]
